# Supplementary material for: Metaboverse enables automated discovery and visualization of diverse metabolic regulatory patterns
Source: Nat Cell Biol. 2023 Apr 3;25(4):616–25. doi: 10.1038/s41556-023-01117-9 (PMC10104781; doi:10.1038/s41556-023-01117-9)
Supplement: Supplementary file 4 — Metabolic network analysis software comparison. ‘Custom’ indicates any general .sbml formatted reaction network file. ‘?’ indicates working code that is non-transparent. ‘Uncategorized’ indicates additional information outside of the species reaction network used to inform predictions. Benchmarking performance. Benchmarking was performed using on a custom build running Windows 10 Home, version 10.0.19042 Build 19042; CPU: Intel Core i7-9700F (4.7 GHz Turbo) (eight-core) 3.0 GHz; 2× 16 GB DDR4-2666 UDIMM 1.2V; SSD M.2 (500 GB Digital Storm M.2 Performance Series). Performing a new curation of source files with Metaboverse will require an additional 175 MB of temporary storage space. HILIC retention times. Metabolite abbreviations. Human gene and protein abbreviations. Sourced from genecards.org. Yeast gene and protein abbreviations. Sourced from reactome.org and yeastgenome.org. Other abbreviations. [file 41556_2023_1117_MOESM4_ESM.xlsx]

## Sheet: S1_metabolic-network-software-c
	Extended Data Table 1: Metabolic network analysis software comparison
	"Custom" indicates any general .sbml-formatted reaction network file. "?" indicates working code that is non-transparent. "Uncategorized" indicates additional information outside of the species reaction network used to inform predictions.
		Software		Input data			Models		Refs.
		GUI	Working code	Transcriptomics	Proteomics	Metabolomics	Organisms	Default models
	Metaboverse (v0.8.0)	X	X	X	X	X	All	Reactome, custom	This work
	Ingenuity IPA (v68752261)	X	?	X	X	X	All	Human, mouse, rat, "uncategorized"	https://digitalinsights.qiagen.com/products-overview/discovery-insights-portfolio/analysis-and-visualization/qiagen-ipa/
	MNS		X			X	All	KEGG	https://doi.org/10.1371/journal.pcbi.1005577
	COMPASS		X	X			Human, mouse	RECON	https://doi.org/10.1016/j.cell.2021.05.045
	Reporter Reactions					X	All	Custom	https://doi.org/10.1038/msb4100085; https://doi.org/10.1038/srep14563
	Activity Motifs			X			All	Custom	https://doi.org/10.1038/nbt.1499

## Sheet: S2_benchmarking-performance
	Extended Data Table 2: Benchmarking performance
	Benchmarking was performed using on a custom build running Windows 10 Home, Version 10.0.19042 Build 19042; CPU: Intel Core i7-9700F (4.7 GHz Turbo) (8-Core) 3.0 GHz; 2x16GB DDR4-2666 UDIMM 1.2V; SSD M.2 (500GB Digital Storm M.2 Performance Series). Performing a new curation of source files with Metaboverse will require an additional ~175 MB of temporary storage space.
		LUAD dataset
		Max CPU	Max RAM	Required Storage	Time
	Metaboverse (v0.8.0)	0.255	1221.7 MB	361 MB	2m 7s
	Ingenuity IPA	NA	NA	NA	1h 25m - 4h 5m
	MNS	0.342	1849 MB	53 MB	19s
		Yeast MCT1 dataset
		Max CPU	Max RAM	Required Storage	Time
	Metaboverse (v0.8.0)	0.067	129 MB	92 MB	1m 49s
	Ingenuity IPA	NA	NA	NA	NA
	MNS	0.267	1459 MB	53 MB	24s

## Sheet: S3_hilic-retention-times
Name	Formula	m/z	RT
5-Methoxytryptamine	C11H14N2O	189.103	8.18
1-Methyl imidozolacetic Acid Hydrochloride	C6H8N2O2	139.051	9.05
1-Methyladenosine	C11H15N5O4	280.105	6.85
1-Methyl-Histidine	C7H11N3O2	168.078	14.76
2-Amino-3-phosphonopropionic acid	C3H8NO5P	168.007	13.79
2-Furoylglycine	C7H7NO4	168.03	7.01
2-Hydroxybutyric acid	C4H8O3	103.04	6.23
2-Methyl-3-ketovaleric acid	C6H10O3	129.056	2.57
2-Phenylbutyric acid	C10H12O2	163.076	2.68
3-Cresotinic acid	C8H8O3	151.04	2.26
3-Hydroxyanthranilic acid	C7H7NO3	152.035	5.37
3-hydroxylbutyrate	C4H8O3	103.04	7.73
3-Methyladipic acid	C7H12O4	159.066	11.41
3-Methyl-Histidine	C7H11N3O2	168.078	13.27
4-aminobutyrate	C4H9NO2	102.056	11.42
4-Aminohippuric acid	C9H10N2O3	193.062	7.4
4-Guanidinobutanoic acid	C5H11N3O2	144.078	13.17
4-Pyridoxic acid	C8H9NO4	182.046	2.45
5-Aminopentanoic acid	C5H11NO2	116.072	13.57
5-Hydroxy-DL-lysine hydrochloride	C6H14N2O3	161.093	16.64
5-Hydroxymethyluracil	C5H6N2O3	141.031	7.29
5-L-Hydroxytryptophan	C11H12N2O3	219.078	10.24
5-Methoxytryptophan	C12H14N2O3	233.093	8.47
5-methyl-THF	C20H25N7O6	458.179	13.01
5'-Methylthioadenosine	C11H15N5O3S	296.082	4.72
5-Phenylvaleric acid	C11H14O2	177.092	2.76
6-Dimethylaminopurine	C7H9N5	162.079	4.33
7-methylguanosine	C11H16N5O5	297.108	7.2
acetoacetate	C4H6O3	101.024	7.02
acetoacetyl-CoA	C25H40N7O18P3S	850.129	13.04
acetyl-CoA	C23H38N7O17P3S	808.118	13.14
acetylphosphate	C2H5O5P	138.98	13.23
aconitate	C6H6O6	173.009	13.67
Aconitic acid	C6H6O6	173.009	13.51
adenine	C5H5N5	134.047	7.28
adenosine	C10H13N5O4	266.089	8.5
adenosine 5'-phosphosulfate	C10H14N5O10PS	426.013	8.9
Adipic acid	C6H10O4	145.051	12.23
Adonitol	C5H12O5	151.061	9.27
ADP	C10H15N5O10P2	426.022	13.86
ADP-D-glucose	C16H25N5O15P2	588.075	13.38
a-ketoglutarate	C5H6O5	145.014	11.34
alanine	C3H7NO2	88.0404	12.99
allantoin	C4H6N4O3	157.037	7.82
Alloisoleucine	C6H13NO2	130.087	9.69
Aminoadipic acid	C6H11NO4	160.062	13.35
Aminolevulinic acid	C5H9NO3	130.051	12.21
AMP	C10H14N5O7P	346.056	13.5
Anserine	C10H16N4O3	239.115	13.89
anthranilate	C7H7NO2	136.04	4.07
Arachidic acid	C20H40O2	311.296	2.43
arginine	C6H14N4O2	173.104	17.87
asparagine	C4H8N2O3	131.046	13.46
aspartate	C4H7NO4	132.03	13.46
ATP	C10H16N5O13P3	505.988	14.01
b-alanine	C3H7NO2	88.0404	13.35
b-Aminoisobutyric acid	C4H9NO2	102.056	12.17
betaine	C5H11NO2	116.072	10.21
biotin	C10H16N2O3S	243.081	8.58
Butyric acid	C4H8O2
butyryl-CoA	C25H42N7O17P3S	836.15	12.86
carnitine	C7H15NO3	160.098	13.12
Carnosine	C9H14N4O3	225.099	14
CDP	C9H15N3O11P2	402.011	13.98
CDP-choline	C14H27N4O11P2	488.108	8.51
Cellobiose	C12H22O11	341.109	13.71
Cholic acid	C24H40O5	407.28	7.03
Citraconic acid	C5H6O4	129.019	13.51
citrate/isocitrate	C6H8O7	191.02	13.98
citrulline	C6H13N3O3	174.088	13.56
CMP	C9H14N3O8P	322.045	13.76
coenzyme A	C21H36N7O16P3S	766.108	13.29
creatine	C4H9N3O2	130.062	12.98
Creatine phosphate	C4H10N3O5P	210.029	13.55
Creatinine	C4H7N3O	112.052	7.55
CTP	C9H16N3O14P3	481.977	14.23
cyclic-AMP	C10H12N5O6P	328.045	8.89
cystathionine	C7H14N2O4S	221.06	14.41
cysteine	C3H7NO2S	120.012	13.82
cytidine	C9H13N3O5	242.078	9.11
cytosine	C4H5N3O	110.036	7.99
D-2-Aminobutyric acid	C4H9NO2	102.056	12.1
dAMP	C10H14N5O6P	330.061	13.38
dATP	C10H16N5O12P3	489.994	13.88
dCDP	C9H15N3O10P2	386.016	13.83
dCMP	C9H14N3O7P	306.05	13.62
dCTP	C9H16N3O13P3	465.982	14.08
deoxyadenosine	C10H13N5O3	250.095	5.76
deoxyguanosine	C10H13N5O4	266.089	8.5
deoxyinosine	C10H12N4O4	251.079	7.61
deoxyribose-phosphate	C5H11O7P	213.017	13.47
deoxyuridine	C9H12N2O5	227.067	6.14
dephospho-CoA	C21H35N7O13P2S	686.142	10.71
D-erythrose-4-phosphate	C4H9O7P	199.001	13.76
D-Fructose-6-phosphate	C6H13O9P	259.022	13.74
dGDP	C10H15N5O10P2	426.022	13.94
D-gluconate	C6H12O7	195.051	7.04
D-glucosamine-1/6-phosphate	C6H14NO8P	258.038	13.85
D-glyceraldehdye-3-phosphate	C3H7O6P	168.991	13.73
dGMP	C10H14N5O7P	346.056	13.72
Diaminopimelic Acid	C7H14N2O4	189.088	14.51
Diethylthiophosphate	C4H11O3PS	169.009	2.39
Dihydrouracil	C4H6N2O2	113.036	4.4
dihydroxy-acetone-phosphate	C3H7O6P	168.991	13.51
dimethylglycine	C4H9NO2	102.056	11.34
Dimethylmalonic acid	C5H8O4	131.035	9.07
DL-2-Aminooctanoic acid	C8H17NO2	158.119	7
DL-Arabinose	C5H10O5	149.046	10.6
DL-Pipecolic acid	C6H11NO2	128.072	11.48
DL-Valine	C5H11NO2	116.072	10.97
D-Pantethine	C22H42N4O8S2	553.237	7.06
D-Phenyllactic acid	C9H10O3	165.056	2.75
D-phospho-L-serine	C3H8NO6P	184.006	13.94
dTDP	C10H16N2O11P2	401.016	13.37
dTTP	C10H17N2O14P3	480.982	13.85
dUMP	C9H13N2O8P	307.034	13.59
dUTP	C9H15N2O14P3	466.966	13.94
D-Xylose	C5H10O5	149.046	10.04
FAD	C27H33N9O15P2	784.15	12.52/12.77
FMN	C17H21N4O9P	455.097	13.17
folate	C19H19N7O6	440.132	13.26
Fructose	C6H12O6	179.056	10.65
fructose-1-6-bisphosphate	C6H14O12P2	338.989	13.9
fumarate	C4H4O4	115.004	11.61
Galactose	C6H12O6	179.056	12.12
Galacturonic acid	C6H10O7	193.035	13.43
GDP	C10H15N5O11P2	442.017	13.99
Gluconolactone	C6H10O9	177.04	7.81
glucosamine-6-phosphate	C6H14NO8P	258.038	13.85
Glucose	C6H12O6	179.056	11.75
glucose-1-phosphate	C6H13O9P	259.022	13.86
Glutaconic acid	C5H6O4	129.019	13.51
glutamate	C5H9NO4	146.046	13.21
glutamine	C5H10N2O3	145.062	13.3
Glutaric acid	C5H8O4	131.035	12.24
glutathione	C10H17N3O6S	306.077	13.05
glutathione disulfide	C20H32N6O12S2	611.145	13.76
Glyceraldehyde-3-phosphate	C3H7O6P	168.991	13.73
glycerate	C3H6O4	105.019	10.56
glycine	C2H5NO2	74.0247	13.3
glycolate	C2H4O3	75.0088	8.88
Glycyl-L-leucine	C8H16N2O3	187.109	8.54
Glycyl-L-proline	C7H12N2O3	171.078	12.72
GMP	C10H14N5O8P	362.051	13.79
GTP	C10H16N5O14P3	521.983	14.34
Guanidoacetic acid	C3H7N3O2	116.047	13.1
guanine	C5H5N5O	150.042	8.51
guanosine	C10H13N5O5	282.084	9.58
Histamine	C5H9N3	110.072	14
histidine	C6H9N3O2	154.062	14.24
Homoarginine	C7H16N4O2	187.12	17.98
Homocarnosine	C10H16N4O3	239.115	14.27
Homocitrulline	C7H15N3O3	188.104	13.43
homocysteine	C4H9NO2S	134.028	10.75
homocysteine	C4H9NO2S	134.028	7.96
homocystine	C8H16N2O4S2	267.048	13.82
homoserine	C4H9NO3	118.051	13.15
Hydroquinone	C6H6O2	109.029	2.9
Hydroxyindoleacetic acid	C10H9NO3	190.051	7.04
Hydroxyphenyllactic acid	C9H10O4	181.051	2.85
hydroxyphenylpyruvate	C9H8O4	179.035	2.74
hydroxyproline	C5H9NO3	130.051	12.91
hypoxanthine	C5H4N4O	135.031	7.5
IDP	C10H14N4O11P2	427.006	13.82
Imidazoleacetic acid	C6H8N2O2	139.051	4.04
IMP	C10H13N4O8P	347.04	13.68
indole	C8H7N	116.051	2.6
Indole-3-ethanol	C10H11NO	160.077	2.76
inosine	C10H12N4O5	267.073	8.43
isoleucine	C6H13NO2	130.087	9.73
Isovaleric acid	C5H10O2	101.061	12.01
Isoxanthopterin	C6H5N5O2	178.037	10.76
L-2-Hydroxyglutaric acid	C5H8O5	147.03	5.24
lactate	C3H6O3	89.0244	7.8
Lactose	C12H22O11	341.109	13.86
L-Aspartyl-L-phenylalanine	C13H16N2O5	279.099	10.72
leucine	C6H13NO2	130.087	9.18
Linoleic acid	C18H32O2	279.233	2.37
lysine	C6H14N2O2	145.098	17.53
malate	C4H6O5	133.014	13.28
Malonic acid	C3H4O4	103.004	13.04
malonyl-CoA	C24H38N7O19P3S	852.108	13.46
Mandelic acid	C8H8O3	151.04	2.77
Mannose	C6H12O6	179.056	11.14
Mannose 6-phosphate	C6H13O9P	259.022	13.75
m-Coumaric acid	C9H8O3	163.04	2.95
Melatonin	C13H16N2O2	231.114	2.85
methionine	C5H11NO2S	148.044	9.98
Methionine sulfoxide	C5H11NO3S	164.039	12.98
Methylcysteine	C4H9NO2S	134.028	10.77
Methylglutaric acid	C6H10O4	145.051	11.65
Methylmalonic acid	C4H6O4	117.019	11.63
methylnicotinamide	C7H9N2O	121.041	4.23
Methyloxovaleric acid (Ketoleucine)	C6H10O3	129.056	2.51
Methylsuccinic acid	C5H8O4	131.035	11.43/10.97
myo-inositol	C6H12O6	179.056	13.86
Myristic acid	C14H28O2	227.202	2.42
N-Acetylaspartic acid	C6H9NO5	174.041	12.29/12.66
N-Acetylcarnitine	C9H17NO4	202.108	11.38
N-Acetyl-cysteine	C5H9NO3S		7.02
N-Acetylglycine	C4H7NO3	116.035	8.73
N-Acetyl-L-alanine	C5H9NO3	130.051	8.08
N-Acetyl-L-arginine	C8H16N4O3		13.26
N-Acetyl-L-asparagine	C6H10N2O4		10.64
N-acetyl-L-glutamine	C7H12N2O4		10.56
N-Acetyl-L-leucine	C8H15NO3		6.72
N-Acetyl-L-isoleucine	C8H15NO3		6.6
N-acetyl-L-ornithine	C7H14N2O3		13.84
N-Acetyl-L-phenylalanine	C11H13NO3		5.17
N-Acetyl-L-proline	C7H11NO3		8.65
N-Acetyllysine	C8H16N2O3	187.109	13.65
N-Acetylputrescine	C6H14N2O	129.103	15.7
N-Acetylserine	C5H9NO4	146.046	10.51
N-Acetylserotonin	C12H14N2O2	217.098	4.01
N-Acetyltyrosine	C11H13NO4	222.077	7.04
NAD+	C21H27N7O14P2	662.102	13.68
NADH	C21H29N7O14P2	664.117	12.86
NADP+	C21H28N7O17P3	742.068	13.82
NADPH	C21H30N7O17P3	744.084	13.61
N-carbamoyl-L-aspartate	C5H8N2O5	175.036	13.26
nicotinamide	C6H6N2O	121.041	4.26
nicotinate	C6H5NO2	122.025	7.11
N-Methyl-a-aminoisobutyric acid	C5H11NO2	116.072	13.57
N-Methyl-D-aspartic acid	C5H9NO4	146.046	12.87
N-Octanoylglycine	C10H19NO3	200.129	2.81
O-acetyl-L-serine	C5H9NO4		10.2
o-Cresol	C7H8O	107.05	2.22
O-Phosphoethanolamine	C2H8NO4P	140.012	14.15
ornithine	C5H12N2O2	131.083	16.6
orotate	C5H4N2O4	155.01	7.85
pantothenate	C9H17NO5	218.103	8.29
Parahydroxyphenylacetic acid	C8H8O3	151.04	2.79
p-Cresol	C7H8O	107.05	2.65
PEP	C3H5O6P	166.975	13.69
Phenylacetylglycine	C10H11NO3	192.067	2.91
phenylalanine	C9H11NO2	164.072	8.66
Phenylethanolamine	C8H11NO	136.077	7.75
phosphoenolpyruvate	C3H5O6P	166.975	13.86
Phosphoserine	C3H8NO6P	184.002	13.81
Pimelic acid	C7H12O4	159.066	11.26/11.50
proline	C5H9NO2	114.056	11.81
propionyl-CoA	C24H40N7O17P3S	822.134	13.09
purine	C5H4N4	119.036	6.18
Pyridoxal 5-phosphate	C8H10NO6P	246.017	13.79
Pyridoxamine	C8H12N2O2	167.083	12.79
pyridoxine	C8H11NO3	168.067	6.28
Pyroglutamic acid	C5H7NO3	128.035	9.03
Pyrrolidonecarboxylic acid	C5H7NO3	128.035	9.03
pyruvate	C3H4O3	87.0087	4.08
quinolinate	C7H5NO4	166.015	13.3
riboflavin	C17H20N4O6	375.131	7.8
Ribose	C5H10O5	149.046	10.6
ribose-phosphate	C5H11O8P	229.012	13.67
Ribothymidine	C10H14N2O6	257.078	7.04
S-adenosyl-L-homoCysteine	C14H20N6O5S	383.114	13.37
sarcosine	C3H7NO2	88.0404	12.62
Sepiapterin	C9H11N5O3	236.079	7.57
serine	C3H7NO3	104.035	13.4
Serotonin	C10H12N2O	175.088	9.53
shikimate	C7H10O5	173.046	11.35/11.72
sn-glycerol-3-phosphate	C3H9O6P	171.006	13.56
Stearic acid	C18H36O2	283.264	2.35
Suberic acid	C8H14O4	173.082	2.92
succinate	C4H6O4	117.019	11.63/12.57
Sucrose	C12H22O11	341.109	13.34
Tartaric acid	C4H6O6	149.009	13.3
taurine	C2H7NO3S	124.007	10.78
threonine	C4H9NO3	118.051	12.97
thymidine	C10H14N2O5	241.083	5.27
thymine	C5H6N2O2	125.036	4.45
Tiglic acid	C5H8O2	99.0452	4.07
trans-Glutaconic acid	C5H6O4	129.019	13.51
trehalose	C12H22O11	341.109	7.19
trehalose-6-Phosphate	C12H23O14P	421.075	13.96
Tryptamine	C10H12N2	159.093	8.34
tryptophan	C11H12N2O2	203.083	8.6
tyrosine	C9H11NO3	180.067	10.73
UDP	C9H14N2O12P2	402.995	13.88
UDP-D-glucose	C15H24N2O17P2	565.048	13.51
UMP	C9H13N2O9P	323.029	13.59
Undecanoic acid	C11H22O2	185.155	2.54
uracil	C4H4N2O2	111.02	5.03
Uric acid	C5H4N4O3	167.021	9.19
uridine	C9H12N2O6	243.062	7.43
Urocanic acid	C6H6N2O2	137.036	8.58
UTP	C9H15N2O15P3	482.961	14.05
valine	C5H11NO2	116.072	11.01
xanthine	C5H4N4O2	151.026	8.25
xanthosine	C10H12N4O6	283.068	9
Xanthurenic acid	C10H7NO4	204.03	7.1
Taurodeoxycholic acid	C26H45NO6S	498.289	2.72/4.14
Ala-Ala	C6H12N2O3		10.43
Glycerophosphocholine	C8H20NO6P		13.31
oxoadipate	C6H8O5	159.029	10.35
2-hydroxypyridine	C5H5NO	94.0298	13.2499
O-phosphohomoserine	C4H10NO6P	198.017	14.0775
Glyoxylic acid	C2H2O3	72.9927	11.6607
2-hydroxyglutarate	C5H8O5	147.03	12.03
N-acetyl-glutamate	C7H12O6	188.056	11.99
Thymidine-5-triphosphate	C10H17N2O14P3	480.982	13.69
phenylpyruvate	C9H8O3	163.04	4.03
pyridoxamine-5-phosphate	C8H13N2O5P	247.049	14.03
Quinic acid	C7H12O6	191.056	10.42
Mannitol-1-phosphate	C6H15O9P	261.038	13.66
Cyclic-ADP-ribose	C15H21N5O13P2	540.053	13.27
5-Methylcytosine	C5H7N3O	124.052	7.72
Pipecolate	C6H11NO2	128.072	11.61
Muramic acid	C9H17NO7	250.093	13.09
Indole-3-acetic acid	C10H9NO2	174.056	3
Tyramine	C8H11NO	136.077	9.58
Pimelic acid	C7H12O4	159.066	12.35
Glyoxylic acid	C2H2O3	72.9931	11.09
3-Methylindole	C9H9N	130.066	3
2-Oxo-3-phenylpropanoic acid	C9H8O3	163.04	3
Kynurenic acid	C10H7NO3	188.035	4.83
L-Homoserine	C4H9NO3	118.051	13.31
Glycolic acid	C2H4O3	75.0088	9.09
Sebacic acid	C10H18O4	201.113	11
Gentisic acid	C7H6O4	153.019	2.53
Glycocholic acid	C26H43NO6	75.0087	7.2
L-Gulonic acid-lactone	C6H10O6	177.04	7.64
3-Methoxytyramine	C9H13NO2	166.087	9.13
DL-5-Hydroxylysine	C6H14N2O3	161.093	16.33
Ureidosuccinic acid (carbamoylAspartate)	C5H8N2O5	175.036	13.48
Bilirubin	C33H36N4O6	583.256	2.29
L-(?)-3-Phenyllactic acid	C9H10O3	165.056	2.8
?-N-Acetylglucosamine	C8H15NO6	220.083	10.11
L-Dopa	C9H11NO4	196.061	2.74
Dopamine	C8H11NO2	152.072	8.1
DL-4-Hydroxy-3-methoxymandelic acid	C9H10O5	197.046	4.34
Pyridoxamine	C8H12N2O2	167.083	12.4
2-Furoylglycine	C7H7NO4		7.11
2-Methylmalonic acid	C4H6O4	117.019	12.98
L-Fucose	C6H12O5	163.061	9.06
N-Acetylneuraminic acid	C11H19NO9	308.098	13
3-Hydroxyphenylacetic acid	C8H8O3	151.04	2.86
2-Hydroxycaproic acid	C6H12O3	131.071	2.9
3-4-Dihydroxyhydrocinnamic acid	C9H10O4	181.051	7.15
2-Hydroxyoctanoic acid	C8H16O3	159.103	2.65
trans-3-Hydroxycinnamic acid	C9H8O3	163.04	3.04
2-Methylhippuric acid	C10H11NO3	192.066	2.96
Phosphorylcholine	C5H14NO4P	182.059	14.3
Quinaldic acid	C10H7NO2	172.04	7.08
2-Methylbutyrylglycine	C7H13NO3	158.082	6
3-Furoic acid	C5H4O3	111.009	4.08
D-Saccharic acid	C6H10O8	209.031	14
4-hydroxy-3-methylbenzoic acid	C8H8O3	151.04	3
N-Methyl-D-aspartic acid	C5H9NO4	146.046	12.98
3-4-5-Trimethoxycinnamic acid	C12H14O5	237.077	2.85
3-Indolebutyric acid	C12H13NO2	202.087	2.9
3-4-Dimethoxyphenylacetic acid	C10H12O4	195.066	3.06
Phenylacetylglycine	C10H11NO3	192.066	3
Folinic acid	C20H23N7O7	472.159	13.38
3-Nitro-L- tyrosine	C9H10N2O5	225.052	11.61
Phenylglyoxylic acid	C8H6O3	149.024	2.49
L-Kynurenine	C10H12N2O3	207.078	9.02
L-Cysteic acid	C3H7NO5S	167.997	12.5
Isoxanthopterin	C6H5N5O2	178.037	10.52
2-Isopropylmalic acid	C7H12O5	175.061	13.03
L-Hydroorotic acid	C5H6N2O4	157.025	9.21
Glycodeoxycholic acid	C26H43NO5	448.307	3.11
Chenodeoxycholic acid	C24H40O4	391.285	3.09
1-6-anhydro-b-D-Glucose	C6H10O5	161.046	6.58
5-Hydroxymethyl-2-furancarboxylic acid	C6H6O4	141.031	7.39
Aminomalonic acid	C3H5NO4	118.015	13.89
2-Amino-1-phenylethanol	C8H11NO	136.077	8.82
2-Methylglutaric acid	C6H10O4	145.051	12.47
Menadione	C11H8O2	171.045	2.69
N-Acetyl-L-phenylalanine	C11H13NO3	206.082	2.95
DL-p-Hydroxyphenyllactic acid	C9H10O4	181.051	6.19
3-4-Dihydroxybenzeneacetic acid	C8H8O4	167.035	6.37
D-Arabitol	C5H12O5	151.061	9.8
Indole-2-carboxylic acid	C9H7NO2	160.04	2.74
Purine	C5H4N4	119.036	6.54
Indole-3-ethanol	C10H11NO	160.077	2.8
trans-4-Hydroxycinnamic acid	C9H8O3	163.04	3
2-5-Furandicarboxylic acid	C6H4O5	154.999	11.44
L-Rhamnose	C6H12O5	163.061	8.11
1-Methyl-hydantoin	C4H6N2O2	113.036	3.78
Nicotinuric acid	C8H8N2O3	179.046	8.5
?-Hydroxyhippuric acid	C9H9NO4	194.046	7.57
5-Hydroxyindole-3-acetic acid	C10H9NO3	190.051	7.13
(R)-(-) Citramalic acid	C5H8O5	147.03	13.5
L-Hydroxyproline	C5H9NO3	130.051	7.84
(R)-(+)-2-Pyrrolidone-5-carboxylic acid	C5H7NO3	128.035	9.35
4-8-Dihydroxyquinoline-2-carboxylic acid (Xanthurenic acid)	C10H7NO4	204.03	7.24
D-(+)-Glucuronic acid-lactone	C6H8O6	175.025	5.09
3-5-Dihydroxybenzoic acid	C7H6O4	153.019	2
2-6-Dihydroxybenzoic acid	C7H6O4	153.019	2
Glycyl-L-tyrosine	C11H14N2O4	237.088	9.4
Dehydroascorbic acid	C6H6O6	173.009	7.19
DL-Indole-3-lactic acid	C11H11NO3	204.066	2.84
4-Hydroxyphenylpyruvic acid	C9H8O4	179.035	2.76
N-(3-Phenylpropionyl)glycine	C11H13NO3	206.082	2.92
m-Hydroxyhippuric Acid	C9H9NO4	194.046	7
3-Methylglutaconic Acid	C6H8O4	143.035	10.51
Suberyl Glycine	C10H17NO5	230.103	12
5-(Hydroxymethyl)uracil	C5H6N2O3	141.031	8.95
3-Methylglutaric acid	C6H10O4	145.051	12.59
Norepinephrine	C8H11NO3	168.066	4.12
Indole-3-carboxylic acid	C9H7NO2	160.04	4.4
4-Hydroxy-3-methoxyphenylacetic Acid (Homovanillic acid)	C9H10O4	181.051	7.03
(R)-3-Hydroxybutanoic acid	C4H8O3	103.04	7.93
2-Hydroxyhexanedioic Acid	C6H10O5	161.046	13.07
N-Propionylglycine	C5H9NO3	130.051	13.15
2-[(4-Hydroxyphenyl)formamido]acetic acid	C9H9NO4	194.046	7
2-Methylsuccinic acid	C5H8O4	131.035	12.79
3-Hydroxymandelic acid	C8H8O4	167.035	5
N-Iso valerylglycine	C7H13NO3		6.8
5-6-Dihydro Thymine	C5H8N2O2	127.051	4.13
(ï¿½)-Lipoic acid	C8H14O2S2	205.036	2.89
2-3-Pyridinedicarboxylic acid	C7H5NO4	166.014	13.22
3-Hydroxypropionic Acid	C3H6O3	89.0244	9.25
Inosine 5-triphosphate	C10H15N4O14P3	506.973	16.1
Pyridoxal 5-phosphate	C8H10NO6P	246.017	13.8
L-Threonic acid	C4H8O5	135.03	10
Dihydrouracil	C4H6N2O2	113.036	4.5
L(-)-Pipecolinic acid	C6H11NO2	128.072	11.72
D-Galactonic acid	C6H12O7	195.051	12.7
6-Hydroxynicotinic acid	C6H5NO3	138.019	9.4
N-Tiglylglycine	C7H11NO3	156.066	7.02
Lithocholic acid	C24H40O3	375.29	2.73
DL -3-4-Dihydroxymandelic acid	C8H8O5	183.03	2.07
Acetylcholine	C7H15NO2	144.103	9.71
Tricarballylic acid	C6H8O6	175.025	13.75
D-3-Phenyllactic acid	C9H10O3	165.056	2.77
3-Methyladipic acid	C7H12O4	159.066	12.22
N-Acetyl-L-lysine	C8H16N2O3	187.109	12.97
Mucic acid	C6H10O8	209.03	13.88
4-Hydroxymandelic acid	C8H8O4	167.035	7
N-Butyrylglycine	C6H11NO3	144.067	7.14
4-6-Dioxoheptanoic acid	C7H10O4	157.051	7.09
8-Aminooctanoic acid	C8H17NO2	158.119	13
Retinoic Acid	C20H28O2	299.202	2.4
S-Adenosylmethionine	C15H22N6O5S	397.13	15.1
2-Deoxy-D-ribose	C5H10O4	133.051	7.12
Synephrine	C9H13NO2	166.087	10.02
N-Methyltyramine	C9H13NO	150.092	9.54
Capryloyl glycine	C10H19NO3	200.129	2.85
5-Methylcytosine	C5H7N3O	124.052	7.85
Cysteamine	C2H7NS	76.0226	2.68
p-Benzoquinone	C6H4O2	107.014	3
2-6-Diaminopimelic Acid	C7H14N2O4	189.088	14.7
5-Phenylvaleric Acid	C11H14O2	177.092	2.79
trans-4-Hydroxycyclohexanecarboxylic Acid	C7H12O3	143.071	8.94
5-Aminovaleric acid	C5H11NO2	116.072	13.54
Glycoursodeoxycholic acid	C26H43NO5	448.307	3
N'-Methylnicotinamide	C7H8N2O	135.056	4.15
5-Keto-D-gluconic acid	C6H10O7	193.035	11
2-3-Dihydroxybenzoic acid	C7H6O4	153.019	2.52
N-Formyl-L-methionine	C6H11NO3S	176.039	6.8
Hyodeoxycholic acid	C24H40O4	391.285	3
DL-Benzylsuccinic acid	C11H12O4	207.066	9
N-Acetyl-L-methionine	C7H13NO3S	190.054	6.8
Shikimic acid	C7H10O5	173.046	12
3-(3-Methoxyphenyl)propionic acid	C10H12O3	179.071	2.87
1-3-Dimethyluracil	C6H8N2O2	139.051	3.09
3-Hydroxybenzoic acid	C7H6O3	137.024	2.96
Pyridoxal	C8H9NO3	166.051	6.39
trans-3-Indoleacrylic acid	C11H9NO2	186.056	2.96
hyaluronate	C28H44N2O23	775.226
2-Hydroxy Hippuric Acid	C9H9NO4	194.046	3
Homogentisic acid	C8H8O4	167.035	2.96
Glycyl-L-leucine	C8H16N2O3	187.109	8.97
Hexanoyl Glycine	C8H15NO3	172.098	3.05
Guaiacol	C7H8O2	123.045	2.96
3-Indolepropionic acid	C11H11NO2	188.072	2.98
O-Phosphorylethanolamine	C2H8NO4P	140.012	14.1
N-Acetyl-L-tyrosine	C11H13NO4	222.077	7.1
Indole-3-pyruvic acid	C11H9NO3	202.051	2.57
2-Ketobutyric acid	C4H6O3	101.024	2.83
2-Phenylpropionic acid	C9H10O2	149.061	2.8
4-Methylvaleric acid	C6H12O2	115.076	3
N-(5-Aminopentyl)acetamide	C7H16N2O	143.119	13.22
3-Hydroxyisovaleric acid	C5H10O3	117.056	6
dCMP	C9H14N3O7P	306.049	13.63
2-Hydroxyvaleric acid	C5H10O3	117.056	4
Indole-3-acetaldehyde	C10H9NO	158.061	2.65
Cysteine-glutathione disulphide	ï¿½C13H22N4O8S2	425.081	13.8
3-Ureidopropionic acid	C4H8N2O3	131.046	11
Benzoic acid	C7H6O2	121.03	10.4
2-Oxoisopentanoic acid	C5H8O3	115.04	2.6
3-Indoxyl sulfate	C8H7NO4S	212.002	2
Hypotaurine	C2H7NO2S	108.012	12.6
Cysteine S-sulfate	C3H7NO5S2	199.969	9.8
3-Phenylpropionic acid	?C9H10O2	149.061	2.8
Trimethylamine N-oxide	C3H9NO	74.0611	12.6
Pargyline	C11H13N	158.097	13.5
Phenaceturic acid	C10H11NO3	192.067	6.9
N-Acetylneuraminic acid	C11H19NO9	308.099	13.1
Diethanolamine	C4H11NO2ï¿½	104.072	11.8
Triethanolamine	C6H15NO3	148.098	7.16
gamma-Butyrobetaine	C7H15NO2	144.103	13.4
2-Oxoadipic acid	C6H8O5	159.03	12.4
N6-N6-N6-Trimethyllysine	C9H20N2O2	187.145	17.1

## Sheet: S4_metabolite-abbreviations
	Extended Data Table 4: Metabolite abbreviations
	Symbol	Name
	1,3-BPG	1,3-Bisphosphoglyceric acid
	2H2O	Heavy water
	2PG	2-Phospho-D-glycerate
	3PG	3-Phospho-D-glycerate
	4Fe-4S	4Iron-4Sulfur Cluster
	a-KG	α-ketoglutarate
	Ac-CoA	Acetyl coenzyme A
	ADP	Adenosine diphosphate
	AMP	Adenosine monophosphate
	ATP	Adenosine triphosphate
	CAR	Carnitine
	CH3COO-	Acetate
	CoA	Coenzyme A
	CoA-SH	Coenzyme A
	COQ	Coenzyme Q (ubiquinone)
	dc-AdoMet	DecarboxyAdoMet (S-adenosylmethioninamine)
	F1,6BP or F16BP	Fructose-1,6-bisphosphate
	F6P	Fructose-6-phosphate
	FAD	Flavin adenine dinucleotide
	FE2+	Iron
	Fe2S2	2Iron-2Sulfur Cluster
	G3P	Glycerol-3-phosphate
	G6P	Glucose-6-phosphate
	GMP	Guanosine monophosphate
	GTP	Guanosine-5′-triphosphate
	H2O	Water
	H2O2	Hydrogen peroxide
	IMP	Inosine 5′-monophosphate
	ISCIT	Isocitrate
	L-Cys	L-cysteine
	Lys	Lysine
	NAM	Nicotinamide
	NAMN	Nicotinate D-ribonucleotide
	NH4+	Ammonium cation
	OA	Oxaloacetate
	OAA	Oxaloacetic acid
	PEP	Phosphoenolpyruvate
	QH2	Coenzyme QH2
	SPN	Spermine
	ThDP	Thiamin diphosphate
	THF	Tetrahydrofolate
	THFPG	Tetrahydrofolyl-polyglutamic acid)
	Zn2+	Zinc ion

## Sheet: S5_human-gene-protein-abbreviat
	Extended Data Table 5: Human gene/protein abbreviations
	Sourced from genecards.org
	Symbol	Name
	2xHC-TXN	Thioredoxin
	ACLY	ATP citrate lyase
	ACO1	Aconitate hydratase
	ACO2(1-780)	ACO2 precursor
	ADP-ribo-EEF2	ADP-ribosylation of elongation factor 2
	AK3	Adenylate kinase 3
	AMY1A	Alpha-amylase 1A
	AMY1B	Alpha-amylase 1B
	AMY1C	Alpha-amylase 1C
	AMY2A	Alpha-amylase 2A
	AMY2B	Alpha-amylase 2B
	ARNT	Aryl hydrocarbon receptor nuclear translocator
	AT1	Angiotensin 1
	AT2	Angiotensin 2
	BUB1	Mitotic checkpoint serine/threonine-protein kinase
	CCNB1	Cyclin B1
	CCND1	Cyclin D1
	CCNE1	Cyclin E1
	CS	Citrate Synthase
	CS(1-466)	Citrate synthase precursor
	DPH6	Diphthamide biosynthesis protein 6
	DT(33-225)	Diphtheria toxin fragment A precursor
	DT fragment A	Diphtheria toxin fragment A
	EEF	Elongation factor
	EEF2	Elongation factor 2
	FDX1	Ferredoxin 1/2
	FPGS-1	Folylpolyglutamate synthase-1
	FXN	Frataxin
	GDA	Guanine deaminase
	GLYCTK	Glycerate kinase
	GOT2	Aspartate aminotransferase
	HAL	Histidine ammonia-lyase
	HPRT1	Hypoxanthine-guanine phosphoribosyltransferase
	KARS	Lysyl-tRNA synthetase
	KRT5-KRT17	Keratin 5 & 17
	MAOB	Monoamine Oxidase B
	MCAT	Malonyl-CoA-Acyl Carrier Protein Transacylase
	MGAM	Maltase-Glucoamylase
	MORC2	Microrchidia (MORC) Family CW-Type Zinc Finger 2
	MSRA	Mitochondrial peptide methionine sulfoxide reductase
	MYBL2	MYB Proto-Oncogene Like 2
	Me3K525-EEF2	Diphthamide EEF2
	NAMPT	Nicotinamide Phosphoribosyltransferase
	NAPRT1	Nicotinate Phosphoribosyltransferase
	NaDC1	Sodium/dicarboxylate cotransporter 1
	ODC1	Ornithine decarboxylase
	p-T89-PRDX2	Peroxiredoxin-2
	p-T90-PRDX1	Peroxiredoxin-1
	P30044	Peroxiredoxin-5
	PGP	Glycerol-3-phosphate phosphatase
	PLK1	Polo Like (Serine/Threonine) Kinase
	PPARGC1B	Peroxisome proliferator-activated receptor gamma coactivator 1-beta
	PRDX1/2/5	Peroxiredoxin 1/2/5
	PRIB	5-phospho-alpha-D-ribose 1-diphosphate
	PRPP	5-phospho-alpha-D-ribose 1-diphosphate
	PXLP-K279-GOT2	Aspartate aminotransferase mitochondrial, apoenzyme monomer, GOT2, glutamate oxaloacetate transaminase-2
	SLC13A2	NaDC1
	SLC13A5	Solute carrier family 13 member 5
	SLC25A1	Tricarboxylate (citrate) transporter
	SLC25A18	Mitochondrial glutamate carrier 2
	SLC25A22	Mitochondrial glutamate carrier 1
	SMS	Spermine synthase
	TREH	Trehalase
	TXN	Thioredoxin
	UPP1/2	Uridine phosphorylase 1
	XDH	Xanthine dehydrogenase/oxidase

## Sheet: S6_yeast-gene-protein-abbreviat
	Extended Data Table 6: Yeast gene/protein abbreviations
	Sourced from reactome.org and yeastgenome.org
	Symbol	Name
	AAT1	Mitochondrial aspartate aminotransferase
	ACO1	Aconitase
	ACO2	Putative mitochondrial aconitase isozyme
	ACP	Mitochondrial matrix acyl carrier protein
	ADE5	Phosphoribosylglycinamidine synthetase/glycinamide ribotide synthetase
	ADE7	Phosphoribosylaminoimidazole synthetase/aminoimidazole ribotide synthetase
	AGX1	Alanine:glyoxylate aminotransferase (AGT)
	aKADA	α-ketoadipate
	ALT1/2	Alanine transaminase (glutamic pyruvic transaminase) 1/2
	ANS1	Putative GPI protein
	ARG3,5,6	Ornithine carbamoyltransferase
	ARG8	Acetylornithine aminotransferase
	CAT2	Carnitine acetyl-CoA transferase
	CDC19	Pyruvate kinase
	CIT1/2/3	Mitochondrial citrate synthase 1/2/3
	COB	Cytochrome b
	COQ10	Coenzyme Q (ubiquinone) binding protein
	COR1	Core subunit of the ubiquinol-cytochrome c reductase complex
	CPA1	Small subunit of carbamoyl phosphate synthetase
	CPA2	Large subunit of carbamoyl phosphate synthetase
	CTP1	Mitochondrial inner membrane citrate transporter
	CYC1/7	Cytochrome c (isoform 1/7)
	CYT1	Cytochrome c1
	DAL3	Ureidoglycolate lyase
	DIC1	Mitochondrial dicarboxylate carrier
	DLD1	Major mitochondrial D-lactate dehydrogenase
	DLD2	D-2-hydroxyglutarate dehydrogenase
	DLD3	2-hydroxyglutarate transhydrogenase
	ENO1/2	Enolase I/II
	FBA1	Fructose 1,6-bisphosphate aldolase
	FBP1	Fructose-1,6-bisphosphatase
	FUM1	Fumarase
	GDH1/2	NADP(+)-dependent glutamate dehydrogenase 1/2
	GLK1	Glucokinase
	GLN1	Glutamine synthetase (GS)
	GPM1	Tetrameric phosphoglycerate mutase
	GRX8	Glutaredoxin
	HPT1	Dimeric hypoxanthine-guanine phosphoribosyltransferase
	IDH1/2	Isocitrate Dehydrogenase 1/2
	ISCU	Iron-sulfur cluster assembly enzyme
	ISD11	Iron-Sulfur protein biogenesis
	JJJ3	J-protein (Type III)
	KGD1/2	α-Ketoglutarate Dehydrogenase 1/2
	LEU2	Beta-isopropylmalate dehydrogenase
	LEU5	Mitochondrial carrier protein
	LPD1	Lipoamide Dehydrogenase
	LSC1	Alpha subunit of succinyl-CoA ligase
	LSC2	Beta subunit of succinyl-CoA ligase
	LYS1	Saccharopine dehydrogenase (NAD+
	LYS2	Alpha aminoadipate reductase
	LYS4	Homoaconitase
	LYS9	Saccharopine dehydrogenase (NADP+ L-glutamate-forming)
	LYS12	Homo-isocitrate dehydrogenase
	LYS14	Transcriptional activator regulating lysine biosynthesis
	LYS20/21	Homocitrate synthase isozyme
	MAE1	Mitochondrial malic enzyme
	MAS1	Beta subunit of the mitochondrial processing protease (MPP)
	MAS2	Alpha subunit of the mitochondrial processing protease (MPP)
	MCT1	Predicted malonyl-CoA:ACP transferase
	MDH1	Mitochondrial malate dehydrogenase
	MEP2	Ammonium permease
	MET1	S-adenosyl-L-methionine uroporphyrinogen III transmethylase
	MET2	L-homoserine-O-acetyltransferase
	MET3	ATP sulfurylase
	MET5	Sulfite reductase beta subunit
	MET10	Subunit alpha of assimilatory sulfite reductase
	MET13	Major isozyme of methylenetetrahydrofolate reductase
	MET14	Adenylylsulfate kinase
	MET16	3′-phosphoadenylsulfate reductase
	MET17	O-acetyl homoserine-O-acetyl serine sulfhydrylase
	NFS1	Cysteine desulfurase
	ODC1	Oxodicarboxylate Carrier 1/2
	PEX2	Peroxin 2/11/21
	PFA5	Palmitoyltransferase with autoacylation activity
	PFK1/2	Phosphofructokinase 1/2
	PGI1	Phosphoglucoisomerase
	PGK1	3-phosphoglycerate kinase
	PPH3	Catalytic subunit of protein phosphatase PP4 complex
	PUT4	Proline permease
	PYC1	Pyruvate carboxylase 1/2
	PYK2	Pyruvate kinase
	QCR6/7/8/9	Ubiquinol cytochrome-c reductase complex
	RFT1	Membrane protein required for translocation of Man5GlcNac2-PP-Dol
	RIP1	Rieske Iron-sulfur Protein (Ubiquinol-cytochrome-c reductase)
	RTC2	Putative vacuolar membrane transporter for cationic amino acids
	SAM1	S-adenosylmethionine synthetase
	SDH1/2/3/4	Succinate Dehydrogenase 1/2/3/4
	STR3	Peroxisomal cystathionine beta-lyase
	SUL1/2	Sulfate permease 1/2
	TDH1/2/3	Glyceraldehyde-3-phosphate dehydrogenase (GAPDH) 1/2/3
	TIM18	Translocase of the inner mitochondrial membrane
	TPI1	Triose phosphate isomerase
	YAH1	Ferredoxin of the mitochondrial matrix
	YCT1	Yeast cysteine transporter
	YFH1	Yeast frataxin homolog
	YHM2	Citrate and oxoglutarate carrier protein
	YIL100W	Dubious open reading frame; unlikely to encode a functional protein
	YIL165C	Putative protein of unknown function; mutant exhibits mitophagy defects
	YKE4	Zinc transporter
	YKR033C	Dubious open reading frame; unlikely to encode a functional protein
	YLL020C	Dubious open reading frame; unlikely to encode a functional protein
	YLR302C	Putative protein of unknown function

## Sheet: S7_other-abbreviations
	Extended Data Table 7: Other abbreviations
	Symbol	Name
	BH	Benjamini-Hochberg
	CPU	Central processing unit
	EC	Endothelial cells
	ETC	Electron transport chain
	EV	Empty vector
	FDR	False discovery rate
	FPKM	Fragments per kilobase of transcript per Million
	GB	Gigabytes
	GC-MS	Gas chromatography–mass spectrometry
	GFP	Green fluorescent protein
	GHz	Gigahertz
	GiB	Gibibyte
	GO	Gene ontology
	GUI	Graphical user interface
	ID	Identifier
	IPA	Ingenuity Pathway Analysis
	kD	Kilodalton
	LC-MS	Liquid chromatography–mass spectrometry
	LUAD	Lung adenocarcinoma
	LYR	motif Leucine-tyrosine-arginine motif
	MaxMax	Maximum input-maximum output pattern
	MaxMin	Maximum input-Minimum output pattern
	MB	Megabytes
	MinMax	Minimum input-Maximum output pattern
	MinMin	Minimum input-minimum output pattern
	MNS	Metabolic Network Segmentation
	ModReg	Modifier regulation pattern
	mtFAS	Mitochondrial fatty acid synthesis
	OE	Over-expression
	p-adj	Adjusted p-value
	RAM	Random access memory
	RTG	Retrograde (signaling pathway)
	SD	Synthetic complete media supplemented with glucose
	SpQN	Spatial quantile normalization
	SR	Synthetic complete media supplemented with raffinose
	SSD	Solid state drive
	TCA	cycle Tricarboxylic acid cycle
	TPM	Transcript per million
	TransReg	Transport regulation pattern
	UPGMA	Unweighted pair group method with arithmetic mean
	URA	Uracil
	WT	Wild type
