# Supplementary material for: Metaboverse enables automated discovery and visualization of diverse metabolic regulatory patterns
Source: Nat Cell Biol. 2023 Apr 3;25(4):616–25. doi: 10.1038/s41556-023-01117-9 (PMC10104781; doi:10.1038/s41556-023-01117-9)
Supplement: Source Data Fig. 1 — Source numerical data. [file 41556_2023_1117_MOESM5_ESM.zip]

Archive with 1 entries (1 files):
- fig_1_source/lung_tumor_vs_normal_measurements.txt
