# Supplementary material for: Metaboverse enables automated discovery and visualization of diverse metabolic regulatory patterns
Source: Nat Cell Biol. 2023 Apr 3;25(4):616–25. doi: 10.1038/s41556-023-01117-9 (PMC10104781; doi:10.1038/s41556-023-01117-9)
Supplement: Source Data Fig. 3 — Source numerical data. [file 41556_2023_1117_MOESM6_ESM.zip › fig_3_source/mct1_12hr_metabolomics.txt]

	log2fc	p-val
Citric acid	1.394278939	0.012665628
Glucose	0.653243768	0.326518995
Pyruvate	-0.062541466	0.692554609
Aspartate	0.394440595	0.142021774
ATP	-1.181997834	0.104145111
alpha-ketoglutarate	0.442943496	0.309423425
Glutamine	-0.070676746	0.531679758
Glutamate	-0.669851398	0.023994311
Glutathione disulfide	-0.429392792	0.210173577
Sucrose	0.126830022	0.727564205
Mannose	0.11321061	0.702549414
Malate	1.301169535	0.063217353
Lysine	0.178803153	0.18973474
Leucine	0.339486466	0.56515044
Lactic acid	0.126830022	0.727564205
Fructose-1,6Bisphosphate	-0.533873729	0.074608202
Fructose	0.11321061	0.702549414
Fructose-6-Phosphate	-0.153746532	0.554052301
CoenzymeA	-1.245306813	0.036937349
Asparagine	-0.1740294	0.146911661
Arginine	-0.090765464	0.326164235
Alanine	0.452822162	0.033563829
Acetoacetate	0.690044547	0.184730578
Valine	0.529693954	0.387801239
Fumarate	1.101582776	0.002665504
Succinate	1.555566089	0.039402047
Adenosine	0.461904104	0.19337773
Inosine	1.321928095	0.052712799
Adenine	0.382145618	0.422732474
Uracil	0.592739851	0.302592278
Hypoxanthine	-0.121990524	0.276087319
