# Supplementary material for: Metaboverse enables automated discovery and visualization of diverse metabolic regulatory patterns
Source: Nat Cell Biol. 2023 Apr 3;25(4):616–25. doi: 10.1038/s41556-023-01117-9 (PMC10104781; doi:10.1038/s41556-023-01117-9)
Supplement: Source Data Fig. 3 — Source numerical data. [file 41556_2023_1117_MOESM6_ESM.zip › fig_3_source/proteomics_mct1_12hr.txt]

	log2fc	p-adj
PSD1	-0.643557247	1.00E-10
COX13	-3.120406049	9.36E-10
YDR379C-A	-3.64576622	1.81E-09
COX1	-3.378118682	3.84E-09
YHR033W	-1.596147622	7.82E-09
YDL027C	-1.35452051	1.72E-08
SDH1	-2.128803615	0.000000021
MRPS5	-1.572781576	2.47E-08
ACH1	-2.742380359	3.69E-08
SOR2	1.227974637	4.31E-08
IRC19	-1.800288048	4.98E-08
SNZ3	-1.926627091	6.72E-08
MSS2	-0.255332021	7.61E-08
BI2	-3.409785565	8.32E-08
AI3	-2.187322139	9.72E-08
DOT6	-1.012928048	0.00000011
SDH4	-2.805884902	0.000000133
ADH2	1.621291728	0.000000141
ATP17	-2.473066326	0.000000155
YPL107W	-1.570194763	0.000000166
YJR149W	-1.479318109	0.000000188
MRPL6	-0.817443779	0.00000021
FYV4	-1.769850598	0.000000238
SEE1	-0.532998906	0.000000254
GID7	0.481495894	0.000000265
FCJ1	-1.463596656	0.000000284
HTD2	-1.006362613	0.00000031
AIM33	-1.110623776	0.000000327
UPS3	-0.988447934	0.000000344
QCR7	-2.943679233	0.000000373
YGR235C	-1.097591464	0.00000039
PET8	-0.92097796	0.000000403
FKS1	-0.55119584	0.00000045
DSE4	0.793350241	0.000000496
MMP1	0.76839665	0.000000513
MRP7	-0.492113826	0.000000538
PEX11	0.80172994	0.000000557
MRP51	-1.393998485	0.000000573
ODC2	-2.070257406	0.000000606
AHP1	1.525588693	0.000000625
PYK2	0.753899305	0.000000655
STE6	-4.559405182	0.000000694
MSW1	-1.081178448	0.000000735
DIP5	1.633018726	0.00000077
PET123	-1.225878172	0.000000851
RSM23	-1.328335651	0.000000889
GEP7	-1.382716747	0.000000923
YJR003C	-0.603303502	0.00000102
TAM41	-1.042905977	0.00000106
BI4	-2.461793236	0.00000109
ACS2	-0.286561664	0.00000112
GLG2	-0.88306069	0.0000012
AGC1	-1.082969362	0.00000123
IRC15	1.128352267	0.00000131
MRPL49	-1.084377084	0.00000139
MSC6	-0.563091113	0.00000145
GTF1	-1.355069401	0.00000149
COQ9	-1.255083957	0.00000158
MET17	6.330158287	0.00000165
PCL7	-0.778341714	0.00000169
YNL054W-B	-1.505669386	0.00000172
NUC1	-0.629209199	0.00000177
HST3	0.671233111	0.00000182
LEU1	-1.647075997	0.00000186
MSS51	-1.348940935	0.00000194
AI1	-2.111282303	0.00000202
RSM7	-0.859595949	0.00000208
AIM11	-0.707080769	0.00000229
YMC1	-1.492621169	0.00000232
MXR1	0.543147454	0.00000237
PKP2	-0.7215758	0.00000241
PET112	-0.932408783	0.00000259
CMC2	-1.027817284	0.00000268
YLR253W	-0.851007549	0.00000274
MRPL16	-1.109508218	0.00000299
NAM9	-1.044254836	0.00000307
YJR096W	0.634134935	0.00000323
COQ1	-0.698615799	0.00000332
YDR336W	-1.314798747	0.00000339
OYE3	-1.708069201	0.00000344
MRPS12	-1.539646735	0.00000353
KGD1	-1.908223973	0.00000377
MRPS28	-1.089596188	0.00000383
MRPL27	-1.092571283	0.00000389
RSF2	-0.937678569	0.000004
ATO2	1.964374899	0.00000415
MRP17	-1.038525239	0.00000423
GAT2	-1.087327475	0.00000429
COX5A	-2.900544309	0.00000435
POS5	-0.673707135	0.00000457
HEM1	-0.989686607	0.00000466
LEU5	-1.408752829	0.00000477
AIM22	-0.787677724	0.00000497
YGL039W	0.552468003	0.00000503
BRE2	0.253135079	0.0000051
PDC5	0.575406559	0.00000518
CAB1	0.503716889	0.0000053
PTC6	-0.820221214	0.00000539
MRH4	-1.152468739	0.00000554
MIA40	-0.98291256	0.00000566
SYG1	0.455134708	0.0000058
DIC1	2.145028459	0.00000595
MON1	0.33270064	0.00000614
CLD1	-1.598521433	0.00000623
HSP31	-0.934295921	0.00000649
MST28	0.740170147	0.0000066
HMLALPHA2	1.367560421	0.00000691
YPR011C	-1.015058973	0.00000706
CBT1	-1.110015159	0.00000714
AI4	-2.366121323	0.00000731
APM2	0.710256807	0.00000749
LPD1	-0.980206872	0.00000763
COX9	-2.609925951	0.00000773
LDB19	0.334450793	0.00000784
LCB4	-0.357210216	0.00000809
AMD2	-2.414025255	0.00000816
RPI1	-1.116561453	0.00000825
ARA2	0.744333218	0.00000841
YLR290C	-0.642752564	0.00000862
ADE5,7	0.5003519	0.00000875
DLD3	2.737650819	0.00000883
GND1	-0.439639636	0.00000899
ATP25	-1.400008449	0.00000914
ATG5	0.568991444	0.00000935
CPA2	0.938016928	0.00000956
AIF1	0.475911154	0.00000983
IRR1	0.393644585	0.0000102
SBE2	-0.366008598	0.0000104
PET309	-1.066121517	0.000011
QCR10	-3.172208253	0.0000113
POL31	0.179630588	0.0000114
MTG1	-1.352435741	0.0000116
SEF1	-0.861726325	0.0000117
YLR108C	1.853772454	0.0000119
MCT1	-3.484957102	0.000012
SDH3	-1.256466264	0.0000124
REE1	1.227787428	0.0000128
TPO4	-2.60686707	0.0000131
IMP1	-0.718468546	0.0000133
COQ6	-0.42369912	0.0000134
YKL100C	0.593322857	0.0000136
NFS1	-0.534829189	0.0000138
ATP10	-0.709946049	0.000014
ARG2	-0.877545303	0.0000142
COX8	-3.003402163	0.0000143
PFK26	0.722848521	0.0000144
COX16	-2.294878075	0.000015
STE3	2.868452693	0.0000154
YPR117W	-0.74022541	0.000016
MTQ1	-0.854462366	0.0000161
CIT2	3.257590343	0.0000165
MRP4	-0.669125485	0.0000169
MRPL50	-0.909241174	0.0000176
YNL092W	0.474267642	0.0000178
FMP33	-1.505483304	0.000018
AIM38	-1.199719294	0.0000181
ADH6	0.306403784	0.0000183
PCD1	0.514323627	0.0000185
CPR8	-0.662705929	0.0000191
MTF2	-0.927885348	0.0000198
MMS1	0.326917241	0.0000207
MHT1	0.383288439	0.0000214
YBR230W-A	-0.928145231	0.0000217
CAT2	1.759685394	0.0000218
ATH1	0.713695237	0.0000221
MRS3	-1.163663478	0.0000223
AIM37	-1.258292686	0.0000224
QCR8	-2.162128507	0.0000226
ICL2	0.833929142	0.0000227
OAC1	-2.109730411	0.0000232
GDH2	0.9375115	0.0000235
AIM23	-1.193430509	0.0000239
DAL2	-1.131297021	0.0000243
ATP3	-1.56501985	0.0000247
PET100	-1.044234756	0.0000249
RRG8	-1.737696929	0.0000251
UBP13	0.480308846	0.0000254
NPC2	0.897628567	0.0000256
RNY1	0.462385808	0.0000266
YAT2	1.096609782	0.0000269
ATP5	-1.782288173	0.000027
ADR1	-1.334056772	0.0000273
GDB1	0.827897474	0.0000279
MRPL35	-0.700365975	0.000028
ULP1	0.221872639	0.0000297
SUC2	0.991661667	0.00003
RRG1	-1.771573312	0.0000303
RGS2	-0.428235364	0.0000308
YCR061W	0.961473877	0.000031
MRP20	-0.699962517	0.0000312
HNM1	-0.97247985	0.0000316
YMR114C	0.782065377	0.0000318
PHO3	-0.960697563	0.0000322
SOD2	-0.966955032	0.0000326
AEP2	-0.679723266	0.0000332
ATG1	0.358860276	0.0000334
TIM22	-0.582972319	0.0000336
NKP2	0.403197078	0.0000338
YOR289W	0.662076309	0.0000351
YPT35	0.59473012	0.0000356
MDL2	-1.076870873	0.0000363
CMC1	-1.103996594	0.0000369
YMR185W	0.360239506	0.0000371
PUT2	-0.693991557	0.0000374
AAC1	1.340437259	0.0000378
YAH1	-0.634827379	0.000038
PEX34	0.42571354	0.0000383
ARG5,6	-0.937164377	0.0000386
FIS1	-0.595457037	0.0000393
MRPS35	-1.319190615	0.0000396
SST2	-1.486862231	0.0000402
YGR021W	-0.797142636	0.0000406
RSM28	-1.995914713	0.0000411
GRX8	-0.378137212	0.0000415
RNR2	0.629519812	0.0000426
MAL12	0.997431024	0.0000429
OCA2	0.432717901	0.0000435
CIR2	-0.481696672	0.0000438
GDH3	-1.308937727	0.0000441
YNL134C	-1.724985804	0.0000448
MTM1	-1.071873586	0.0000451
PAC11	0.384292877	0.0000458
MRPL9	-1.037625816	0.0000462
YOR022C	-0.557512839	0.0000464
PDH1	2.143451065	0.0000469
ALD3	1.23031718	0.0000471
YFR045W	-1.040357824	0.0000474
ERG28	0.836243575	0.0000478
RSM10	-0.81998072	0.0000484
COX4	-2.43386103	0.0000488
HSP150	-0.564457048	0.0000497
CSN9	0.704793971	0.00005
MSE1	-0.625528295	0.0000503
YMR210W	-0.627439407	0.0000509
PDS5	0.300734466	0.0000516
YHR202W	0.456467634	0.000052
COX3	-3.124283502	0.0000527
TIM21	-0.699415565	0.000053
YMR147W	0.468941769	0.0000538
MRPL11	-0.608103935	0.0000547
MRP13	-0.561610869	0.0000566
MDH2	-0.844975751	0.0000578
IOC2	0.268491219	0.0000594
ATP19	-3.218204002	0.0000602
HOR2	1.14797974	0.0000614
CCP1	-0.407351867	0.0000621
ERG12	0.375620057	0.0000628
KGD2	-1.51651861	0.0000631
MRPS9	-1.501325977	0.0000633
AEP1	-1.148575723	0.0000645
MEF2	-1.333242689	0.0000652
ATP12	-0.68311522	0.0000657
OCT-1	-1.002970367	0.0000662
MEC1	0.398246305	0.0000672
TDA9	-0.562759794	0.000068
YDL157C	-1.60339741	0.0000687
MRPL23	-0.709683682	0.000069
DCI1	1.27546965	0.0000695
RHR2	1.701236935	0.0000702
MRPL36	-1.093311613	0.0000707
GUD1	0.52397663	0.0000711
NGG1	0.322882089	0.0000726
FOX2	0.81289854	0.0000731
CCM1	-0.693304797	0.0000741
AMS1	1.31278386	0.000075
BAR1	-4.598726681	0.0000755
CAB3	0.176779003	0.0000758
KRE6	-0.394438995	0.0000762
SCS22	0.624341505	0.0000782
YML131W	0.985757256	0.0000787
YJL185C	0.788287577	0.0000798
MET6	-0.428658927	0.000081
PYC2	0.901743759	0.0000818
CYT1	-1.881464531	0.0000828
PEP4	0.552667989	0.0000831
VPS28	0.249445787	0.000085
SLI1	0.555922862	0.0000872
SRO77	0.928245142	0.0000885
SSP1	-0.232993078	0.0000899
MRPL19	-1.151753965	0.0000902
ACF2	0.132320156	0.0000914
MRPL20	-1.040227305	0.0000925
QRI7	-0.684821643	0.0000931
AIM10	-0.720421165	0.0000938
FMP45	2.13210859	0.0000945
MGS1	0.267533013	0.0000958
DIF1	1.103937624	0.0000969
TPP1	0.360858424	0.0000975
FAS1	-0.54360468	0.000098
YMR166C	-2.341828999	0.0000984
YKR070W	-0.315618271	0.000100596
UGA1	0.747523327	0.000101015
IMO32	-0.686900622	0.000101372
MRM1	-1.173584744	0.000101883
YAP6	0.974167382	0.000102709
PLB2	0.987195748	0.000103115
SHM2	0.224413324	0.000103784
YKR011C	-0.347555112	0.000104216
SEC20	0.350879713	0.000104799
RRN7	0.30763269	0.000105549
SEA4	0.327226972	0.000106249
MRPL28	-0.762691525	0.000106693
GDH1	-2.583590035	0.00010782
IMA1	0.756984722	0.000109058
EXO5	-1.336014412	0.00010978
MNN1	-2.052052479	0.000110339
MSC2	0.233014022	0.000111854
ACS1	4.199229428	0.000113114
RSM22	-1.033969586	0.000113829
MDM36	-0.664700747	0.000115674
YPL245W	-0.562485924	0.000117117
YDR541C	1.089836859	0.000120755
PET127	-1.366549109	0.000121796
HAP1	0.74746787	0.000123112
PHB2	-0.405460583	0.000124936
CBP1	-0.748611043	0.000125697
RTR2	0.777380426	0.000126165
MSN2	-0.379565271	0.000126704
PUF2	0.23799804	0.000127636
RSA1	0.352323918	0.000129438
TIM18	-0.494695342	0.000131232
GSF2	0.45518215	0.000132577
RPM2	-1.068328099	0.000133244
BAT1	-1.061414509	0.000133668
SDS23	0.223477457	0.000134313
IDP3	1.423662061	0.000134945
CAR2	0.792769139	0.000137623
YER077C	-0.716222214	0.000138583
VTH1	0.569747181	0.000140098
ANP1	0.259043277	0.000140654
IXR1	0.34919117	0.000143298
ATM1	-0.778492265	0.000144027
PDR16	0.610354399	0.000145406
FSF1	-0.998913709	0.000147939
VAC17	1.62072398	0.00014938
MSR1	-0.49059442	0.000150018
FUS3	-0.649919056	0.000150504
INP2	0.460046365	0.000151427
SDS24	0.519872821	0.000151969
ACC1	0.459938785	0.000153684
MRPL10	-0.946843806	0.000154266
YPR114W	0.452653527	0.000155775
HER2	-1.034461548	0.000156462
OM45	-0.666878985	0.000157125
YIM1	0.320215853	0.000157639
UTR1	0.356868572	0.000158349
STE2	-5.02924718	0.000158985
GTT3	0.355652749	0.000159666
FRE8	0.330550432	0.00016073
MRPL32	-0.814099704	0.000162142
TCA17	0.309279547	0.000163078
ECM19	-0.834384312	0.00016754
RGI2	1.315247535	0.000168833
PTP3	0.389105303	0.000172291
MTC3	-0.840608726	0.000172971
RTS3	2.44310334	0.000174158
ENO2	0.517150766	0.000174858
IPK1	0.334044602	0.000175858
NKP1	0.413162074	0.000176742
YBL059W	-0.934034953	0.000182209
STF2	-1.086998367	0.000184513
AGX1	-2.936423186	0.000186391
YKL023C-A	-0.849790335	0.00018764
MRPL4	-1.000410067	0.000189954
PET191	-1.168329301	0.000191242
FMP43	2.508270662	0.000192337
CCE1	-1.046235255	0.000194896
MIR1	-1.761363255	0.000195846
LCL3	-0.818399271	0.000197249
CDC45	0.21298321	0.000200135
RSM27	-1.682313122	0.000201294
GPT2	0.674147977	0.000201938
YHR078W	0.358533262	0.000203614
LEE1	-0.485522544	0.000206764
MOH1	2.250978142	0.000208967
TCM62	-0.542468117	0.000209807
UBP15	0.388261336	0.000216226
COX14	-0.854988369	0.00021873
TAF11	0.107219416	0.000219492
GNT1	0.389761096	0.000220426
MRH1	-1.248921103	0.00022401
UBP11	0.593607428	0.000225014
YKR018C	0.225877605	0.000226654
YDR282C	-1.564484587	0.000228596
MDL1	-1.107425618	0.000229401
NPR3	0.207992396	0.000230136
CYC2	-0.734058225	0.000231637
RAS2	0.574464701	0.000232236
MSS18	-0.835880987	0.000232934
ATP6	-3.024107259	0.000233663
MRPL22	-0.885875949	0.000236581
MIP1	0.280064313	0.000238681
MRF1	-0.579995598	0.00023948
RML2	-1.45766242	0.000240475
IMD4	-0.94905568	0.000247108
PHR1	0.575776714	0.000248441
PST2	0.373261789	0.000251307
YOR238W	0.356423928	0.000252438
DBP1	0.649009386	0.00025369
MEC3	0.325206186	0.000254399
MLH1	0.2658345	0.000257611
YNL194C	2.067524293	0.000260565
ODC1	-1.924654697	0.000261338
JEN1	0.512290715	0.000262019
COX2	-3.718569251	0.000263257
NDI1	-1.507653272	0.000263922
YPL014W	-0.481517643	0.000265304
GIP2	1.697871787	0.00026766
SRP102	0.20041858	0.000274704
PDR3	1.357087299	0.000276839
MSH1	-0.47293084	0.000278119
ATO3	2.902631613	0.00028026
SUT1	1.320180003	0.000283974
MRPL40	-0.936284135	0.000287082
MON2	0.239590583	0.000287788
SWI5	-0.503911154	0.000291463
GPD2	0.769756469	0.000292323
NQM1	1.888217924	0.000294265
URA2	0.277239152	0.000297641
OGG1	0.669974017	0.000300726
MNE1	-1.409831965	0.000302471
STE5	-0.330953755	0.000303639
YGR266W	0.408076996	0.000304854
AFT1	0.360019289	0.000307668
VAC8	0.217722292	0.000310197
PGM2	0.683907852	0.000311985
YNK1	-1.102970091	0.000313006
PFK2	0.264389735	0.000314993
NEM1	0.512914366	0.000315822
RSM19	-1.21038975	0.000316595
GRE2	0.440730678	0.00031893
CST26	0.453669322	0.000320118
YHM2	-1.950505477	0.000322588
PDI1	-0.144674264	0.000325189
UBP1	0.182075582	0.000327967
KRI1	0.267399261	0.00033207
YEL047C	0.86970036	0.000334368
TDA1	0.85320841	0.000338272
YDR514C	-0.282025654	0.000339046
BCS1	-0.701529014	0.000340707
HER1	0.357830301	0.000343753
TDA10	0.332584098	0.000345229
LAP3	0.518727004	0.000346109
ATP4	-2.222981918	0.000347343
YBL005W-A	0.765934609	0.000351466
SNO4	2.196033303	0.000352789
YRO2	-1.640643459	0.000354853
YLR072W	0.349778335	0.000359776
YJL206C	0.515922181	0.000361389
YER121W	0.865608977	0.000362943
YPL109C	-0.768294083	0.000364369
YGR250C	-0.794917387	0.000365711
RIM4	-0.862728229	0.000368311
SLS1	-0.757982664	0.000371201
DSS1	-0.756562519	0.000372455
YDR341C	-0.134922157	0.000375312
SLM3	-0.642127261	0.000377787
RKM3	0.241683315	0.000378839
SIR3	0.324940138	0.000380915
TFC4	0.226602986	0.00038227
TYW1	-0.48165562	0.000383112
EMP46	0.488657237	0.000384112
TBS1	0.445636137	0.000384991
MDV1	-0.379716992	0.000386107
COX15	-1.220101393	0.00039009
AIM32	-0.715426182	0.00039194
PEX28	0.702909693	0.000395062
AIM24	-1.075784725	0.000396135
SVL3	-0.295222094	0.000398173
STR3	0.4828065	0.000400512
CTF4	0.194608901	0.000401437
YHI9	0.337698887	0.000404124
AIM46	-0.897316219	0.000406262
SBE22	-0.753129399	0.000407458
GPI8	0.465513774	0.00040892
ATP15	-1.296223626	0.000410045
GPM2	0.855690861	0.000410941
RDH54	-0.357209522	0.000413983
SAS3	0.285969654	0.000416658
HBT1	1.948745825	0.000420456
TPC1	-1.132641989	0.0004219
OPT1	0.907468914	0.000423571
RSM24	-1.311005923	0.000427671
CHS1	-0.222364631	0.000430934
YBR238C	0.472694268	0.000432559
SWI4	0.37170007	0.000433501
RPN14	0.3414637	0.000434544
HMI1	-0.598718807	0.000438662
ENO1	0.543775288	0.000445117
CWP1	-2.01592322	0.000446178
UTP23	0.254679373	0.000448745
MRPL25	-1.020601468	0.000452203
COX7	-2.804521767	0.000454471
YPL236C	0.37758301	0.00045547
SHE9	-0.707386926	0.000457526
YLR177W	0.491557758	0.000471913
EHT1	-1.117045003	0.000473593
YLR257W	-0.602349881	0.000476575
YPL168W	-0.719285265	0.000481332
MRS4	-0.582632492	0.000482484
POR2	0.83876435	0.000485856
COS9	0.581271406	0.000488145
CAF130	0.25499061	0.000489532
SAL1	-0.702588925	0.000492107
RSM25	-0.672319743	0.000496516
ILV3	-0.428131223	0.000498685
GDI1	0.409538282	0.000501975
SUV3	-0.692513075	0.00050432
GTB1	0.313667086	0.000505501
HST2	0.387141015	0.000507719
YMR122W-A	-1.497010022	0.000512502
ARO9	-0.334538747	0.00051582
CTF19	0.28158253	0.000516962
SPC97	0.266245342	0.000518291
PDR5	2.049157254	0.000520286
VAR1	-2.562673448	0.000530262
SIP18	1.938791641	0.000532659
COQ10	-0.858692093	0.000536985
YMR144W	0.367106754	0.000539612
SYF1	0.195743542	0.000546443
ARE2	0.811962746	0.000548161
PET54	-0.585470356	0.000552332
FZO1	-0.388044057	0.000554548
PST1	-0.772734319	0.000559755
GTT1	0.648785229	0.00056229
ISM1	-0.254977606	0.000564217
MZM1	-1.604682862	0.000566503
PPA2	0.257494771	0.000568395
PIC2	-1.580130451	0.000576963
CKI1	-0.138718014	0.000578748
THI20	0.51612751	0.000580831
TMA108	-0.225732002	0.000582832
GUT2	-0.462819377	0.000584108
BUD7	0.257225904	0.000589969
YPR091C	0.21454934	0.00059934
MMR1	-0.447235772	0.000600738
MRPL8	-1.120601613	0.000602054
FMC1	-1.119737092	0.000605535
SPO14	0.287942046	0.000607152
YDR109C	0.257898873	0.000609435
MRPL51	-1.067611006	0.000611251
YBR242W	-0.186452119	0.000613569
MET2	0.39718284	0.000617301
HAL9	0.43567801	0.000618996
YBL010C	-0.216007247	0.000620812
LRG1	0.277157558	0.000630578
CLU1	-0.56637217	0.000634513
PDR10	0.672934054	0.000636827
DNM1	-0.371570702	0.000639982
SWS2	-1.152639394	0.00064339
UIP4	0.644897834	0.000648414
AZF1	0.377692111	0.000650833
YJL133C-A	1.022818212	0.00065803
HLR1	0.813484455	0.000661369
SSE2	0.447915291	0.000663318
VPS3	0.273478477	0.000664977
CAT8	-0.702054016	0.000666947
YMR196W	0.720289039	0.00066966
ORT1	-0.563348793	0.000672433
ICE2	0.406858172	0.00067477
YNL095C	1.516412963	0.000676542
LYS4	-0.392550244	0.000680745
ARE1	0.583743552	0.000682047
SOV1	-0.378123648	0.000683548
YTA12	-0.364393673	0.000686226
CAT5	-0.712344606	0.000688158
MSS116	-0.393767231	0.000691136
ECM30	0.272128096	0.000692975
YHR162W	3.688170893	0.000694694
YKL133C	-0.795350102	0.000697357
HAS1	-0.19278071	0.000699498
ALD4	1.42076039	0.000701743
YPR003C	0.313981531	0.000705813
POX1	1.61335546	0.000711034
MIS1	-0.590989836	0.000715014
YUH1	0.393624118	0.000721528
MRPS17	-1.266448038	0.000725105
KTI12	0.728670443	0.000726462
GYP7	0.252904784	0.000735014
ATP18	-2.592392943	0.000738262
GIC2	-0.873673543	0.000741588
FBP1	-3.030572267	0.000745809
ILV1	-0.848623437	0.000749261
AAC3	0.759284373	0.000751795
KKQ8	0.323050022	0.00075658
CEG1	0.172186714	0.00076046
RLP24	-0.183758538	0.00076381
CHS3	-0.460799636	0.00076656
YOX1	-0.479300839	0.000768822
ASF1	0.408466859	0.000773596
SWD1	0.281660757	0.000775573
YHB1	-2.747623966	0.000777824
MRPS8	-0.805682231	0.000779788
NUR1	0.346336517	0.000783379
GEP5	-0.838143534	0.000786271
TAF3	0.141294666	0.000794447
DED1	-0.412217413	0.000795947
HSH155	0.292026914	0.000797305
TPO1	-2.305901209	0.000805625
RAD33	0.263366016	0.000811268
SMC5	0.451598144	0.000813189
DCS2	0.735375634	0.000815689
AIM13	-1.315511268	0.000818924
BNI1	0.158144019	0.000824588
PDR17	0.203004069	0.000832792
YML082W	0.129338777	0.000837662
FRA1	0.222742675	0.000839803
TRR2	-0.653640068	0.000842322
SAG1	4.14535584	0.000845102
NUM1	-0.432559608	0.000846745
MSF1	-0.268432992	0.000848156
MET30	0.197883497	0.000850485
YGL041W-A	-0.824806622	0.00085325
MUS81	0.252825679	0.000855509
MET10	0.399375123	0.000866211
MUB1	-0.291697564	0.000870575
BIO4	-0.582625003	0.000873857
HFA1	-0.373819145	0.000880507
TAF2	0.192532283	0.000883033
PXA2	1.029815376	0.000888623
CDC13	0.289616563	0.000890616
CBF2	0.339680322	0.000892966
CNE1	0.308243861	0.000894704
CHA1	-1.002524113	0.00090058
SRC1	0.407110988	0.000905062
SCH9	0.203472877	0.00090659
NNT1	0.237989433	0.000912637
LIP5	-0.763427517	0.00091462
RIM2	-0.834100251	0.000917688
RPO41	-0.251835532	0.000920048
MAM33	0.67325723	0.000923349
NPP1	0.256732735	0.00092948
YFL013W-A	-0.39140606	0.00093112
SEN34	0.311693419	0.00093298
YPT11	0.256024023	0.000938489
QDR3	0.751390383	0.000941401
DOG1	-1.65584057	0.000952161
NUP157	0.232490452	0.00095708
RGT1	-0.373101275	0.000960773
YEH1	1.15656266	0.00096268
COQ5	-0.928919922	0.00097058
SHM1	-0.259334834	0.00097556
GLY1	-0.301763117	0.000977935
KXD1	0.365846162	0.000980132
PXA1	1.57331955	0.000982008
PRD1	-0.423665701	0.000984625
YDR132C	0.47536264	0.000995573
QDR2	-0.227010479	0.000998489
OAF1	0.214126243	0.001002291
IDP2	-0.814618442	0.001006839
PTR2	-0.249740864	0.001009619
NYV1	0.482861084	0.001012933
PRP3	0.237153229	0.001016652
HAL1	-0.360034814	0.001020311
PEX17	0.180911991	0.001027607
YKL151C	0.615117999	0.001029454
RAM2	0.360424191	0.001035835
TGL3	0.326911471	0.001039431
HXT2	4.582735983	0.001046153
MPH1	0.261504963	0.001048456
AFG1	-0.938213156	0.001051843
URB1	0.065437301	0.001055689
BAP3	-0.544349392	0.001057999
ATG23	0.514603518	0.001060574
ADE3	0.486530525	0.001063866
HEF3	2.589192128	0.001073828
LAC1	1.222010965	0.001076054
PAR32	0.514446461	0.001084382
YCR051W	0.357693003	0.001093345
GAA1	0.279235046	0.001095701
EDS1	-1.098393794	0.00109824
MRP1	-0.343755045	0.001106609
HCM1	-0.457650062	0.001116609
BDH1	-0.199634685	0.001119513
YIL055C	1.533519058	0.001121422
PEX2	0.350586023	0.001126107
YGR127W	0.32773512	0.001128922
HIS4	1.22115341	0.001134941
SAM3	-0.290662736	0.001140893
IZH3	1.324262961	0.001143684
NOG2	-0.162031773	0.001148611
PFA4	0.379479653	0.001154998
FUR1	-0.339584554	0.001164845
KRS1	-0.129193558	0.001173162
SMC4	0.217376463	0.001176122
CIN1	0.328444511	0.001181241
VPS27	0.250968639	0.001186822
CUP9	-0.478192971	0.001188869
AIM9	-0.313077335	0.00119202
BAG7	1.054201729	0.001194234
TDA5	0.578644574	0.001197237
PDC2	0.257008201	0.001199416
ADE17	1.25816832	0.001206867
SLM1	0.21352873	0.001211007
CYC1	-1.566619948	0.001214178
YNL200C	0.524871107	0.001218071
YKR096W	0.56782776	0.001221949
AIM31	-0.527996578	0.00122864
KIN2	0.215199369	0.001236848
URA10	1.12469314	0.001242838
FOL3	0.454470838	0.001247016
AKR2	0.423018694	0.001249936
MRPS16	-1.411415881	0.001253402
SIL1	-0.415976195	0.001271593
MRPL7	-0.746410217	0.001281645
ASG1	0.283515713	0.001285097
MAS2	-0.491929016	0.001290133
RAD9	0.294565664	0.001292869
HMG2	0.475110223	0.001296397
OXP1	0.20020264	0.001301942
ERG1	1.089010401	0.001305338
YCL057C-A	-1.550758324	0.001307664
ERG6	0.623422643	0.001309595
MRM2	-0.396271759	0.001311903
YMR295C	-0.389640172	0.001329825
GEP4	-0.456304888	0.001335461
MPD2	0.30938794	0.001343331
LEU3	0.384741166	0.001347438
UBX6	-0.337035136	0.001349838
COX12	-2.580895664	0.001351852
MSC1	1.249415993	0.001354791
PAH1	0.176470807	0.001362905
YFL042C	0.420305639	0.001368336
MF(ALPHA)1	5.117925086	0.001382574
COX6	-1.819956151	0.001391627
SAM1	-0.507854122	0.001394688
SSA3	0.393943974	0.001408422
YBL029C-A	-0.836387494	0.001410837
LRO1	0.291163957	0.001413428
YGR071C	0.151748939	0.001416927
YRR1	0.690412454	0.00142162
RFT1	-0.310471463	0.001423797
FET3	-0.723377194	0.001427916
BNA4	-0.724652567	0.001432641
PDE1	0.270944159	0.001450208
NCP1	0.495299301	0.001460652
YPT53	0.489796595	0.001481121
CIT3	1.80470806	0.001484991
VPS15	0.204488588	0.001493428
SED4	0.279256686	0.001496456
RAX2	0.524430216	0.001501767
YHR112C	0.465377406	0.001504249
HAT1	0.312287994	0.001510191
ECM4	0.681215459	0.001513237
POM33	0.533334394	0.00151605
CTS2	0.622435769	0.001520815
STP4	-1.395013167	0.001525733
PEX3	0.297518147	0.001533087
VPS21	0.323041893	0.001535293
ARP6	0.32047192	0.001556819
APL3	0.123520097	0.001559894
BCH2	0.244098571	0.001564707
YEL1	0.399117703	0.001572408
UGA2	0.815388786	0.001578052
DPB2	0.297183414	0.001582039
RRG7	-0.794143919	0.001589827
YDL057W	0.142769891	0.001600223
TUF1	-0.67437772	0.0016029
AMD1	0.248686772	0.001606701
RPH1	0.410523427	0.001609284
KAP120	0.29698092	0.001614706
YPC1	0.305417221	0.001619694
ECM5	0.351152245	0.001623399
YMR102C	0.369370567	0.00162627
YFR039C	0.297625509	0.001631001
MAE1	1.572521046	0.001638704
MBA1	-0.855859334	0.001644152
OMS1	-0.207445042	0.001648369
YFR018C	0.397654095	0.001652586
YGR035C	1.556946378	0.001655424
CFT1	0.162582126	0.001658206
YMR31	-1.271817228	0.001664066
NNF2	0.270083794	0.001672178
YCP4	0.361908797	0.001679769
MET5	0.33743991	0.001687265
UFD4	0.274693104	0.001698646
HEM3	-0.730399415	0.001712413
RPL7B	0.419070815	0.001721002
AFG3	-0.480420836	0.001726204
PGA2	0.470512095	0.001728511
GEP3	-0.341742442	0.001733247
VPS41	0.210524834	0.001736899
TSC11	0.17871094	0.001741806
RSM18	-1.42495408	0.001744843
ALG3	0.329046238	0.001750182
PCL10	0.432318213	0.001755388
YJL055W	0.355892693	0.001757685
VPS34	0.211663726	0.001765938
TDA11	0.375169068	0.00176918
SIP5	0.231917896	0.001771435
ULS1	0.200091807	0.001777143
SKP1	0.130377053	0.001790517
SHQ1	0.160107984	0.001800181
HXT5	2.350573408	0.001804026
SDA1	-0.266693995	0.001807
HEM15	-0.289743304	0.001810675
TDH2	0.700981937	0.001813656
SAC7	0.2695907	0.001841201
PET494	-1.550535044	0.001847609
THO2	0.220426216	0.001851362
SWT1	0.256771674	0.001856466
NFU1	-0.386774833	0.001862884
LIP2	-0.632480672	0.001865366
YFL052W	0.567305918	0.001869167
GGC1	-0.990856946	0.001873376
MRPL3	-0.396440643	0.00187778
YBL036C	0.168618957	0.001885024
MAS1	-0.335624784	0.001889512
STB6	0.901385038	0.001894404
YMR090W	0.459837244	0.001898678
RKI1	-0.504043485	0.001903291
HIS5	0.952633003	0.001912761
TRS130	0.126180453	0.001927235
SLD7	0.555239165	0.001936464
PRP16	0.182096924	0.001938937
CAX4	0.483962536	0.001943243
UPS1	-0.73507067	0.001947941
YNL115C	0.408991416	0.001955416
YLR283W	-0.590976618	0.001968345
HOS1	0.357659649	0.001974592
OLE1	-1.022223717	0.001982559
PMA2	2.27147436	0.001988619
SNX4	0.240505837	0.001995081
TIP1	0.76935868	0.002002671
ILV2	-0.589426527	0.002012807
IOC4	0.224852378	0.002022035
ATP1	-1.444796056	0.002033412
PSP1	-0.275235317	0.002041448
MRPL13	-0.932907885	0.002059768
GPI15	0.296063413	0.002066076
YME1	-0.326711298	0.002076712
CRZ1	0.227629688	0.002095695
SNU114	0.193965062	0.002103469
SOK2	0.639659819	0.002106684
YFL002W-A	0.564989806	0.0021124
OMA1	-0.255751662	0.002129003
PGA3	0.348125336	0.002134213
YDC1	0.279997471	0.002143478
YLR126C	0.498484697	0.0021472
HSV2	0.315581466	0.002150333
YPT52	0.281530646	0.002157745
GSM1	-1.521128491	0.002160689
PSK2	0.475914569	0.002168556
ILV6	-0.301886175	0.002186049
PGA1	0.334640382	0.002190164
NUT1	0.340081218	0.002195255
SPO73	0.302432701	0.002203449
URA4	-0.2954486	0.002207008
ATG14	0.347579154	0.002209905
PCT1	0.238607825	0.002215518
KNH1	0.940246067	0.002226304
TUS1	0.296952755	0.002231393
ICP55	-0.380626834	0.002234879
YDL177C	0.285759552	0.002238655
RFA2	0.16278575	0.002245052
HXT7	0.586671486	0.002272982
CNS1	0.217644877	0.002290108
NAM2	-0.467859581	0.002293975
MAG1	0.583394286	0.002297533
YLR132C	-0.525999734	0.002302168
ATP20	-3.089300256	0.002307193
CTA1	2.258559265	0.002316899
SER33	0.236609334	0.002324217
YER079W	0.386567678	0.002349693
VPS16	0.257053441	0.002355279
PSP2	0.235477151	0.002358909
CTM1	0.243086009	0.002370872
MRPL1	-0.300055451	0.002374272
GUF1	-0.59584407	0.002379686
SHY1	-0.702939861	0.002387921
PSO2	0.369828542	0.002397497
LAP4	0.203974764	0.002402566
ERG20	-0.260177966	0.002416374
PRI2	0.348506395	0.002423283
SSS1	0.27720216	0.002427249
CWC27	0.300660327	0.002444068
TAT1	-0.289941712	0.002460849
LSC2	-0.470440342	0.002475851
SRS2	0.448751193	0.002490694
LIN1	0.429348663	0.002500617
OAF3	0.413277164	0.002508574
ADE2	0.286020766	0.002515922
ORC3	0.259716714	0.002519757
PTH1	-0.477940264	0.002529511
RKM2	0.424456615	0.002532983
CTF3	0.114067246	0.002544822
MUM2	-0.379005881	0.002552717
CIS1	0.539684524	0.002559989
FRT1	0.547426363	0.00256763
IMG1	-0.552308187	0.002572844
YOR059C	0.503269299	0.002581269
YLR211C	0.472607301	0.002586459
ROD1	0.239945691	0.002608196
PET10	0.886220516	0.00261522
ECM38	0.843581593	0.002621641
FAA1	0.596413101	0.002657366
PHD1	1.202831482	0.00267013
CWC22	0.282586371	0.002674884
IPI1	0.212255797	0.00269204
YGR042W	0.195378205	0.002695847
NGL3	0.831286553	0.002699536
ILM1	0.343793909	0.002705672
PYC1	1.799249395	0.002713856
PHB1	-0.494574934	0.002717702
MRPL24	-1.161527389	0.002721614
PKH2	0.252890907	0.002738008
COX5B	-0.766137469	0.002750148
TIM17	-0.665913361	0.002755074
DOP1	0.218806342	0.002784017
PRP5	0.288822048	0.002788761
PEX30	0.441345946	0.002791988
UPC2	0.805842783	0.002814201
CFT2	0.227134592	0.002820016
FAR11	0.184293613	0.002826255
AVL9	0.214462067	0.002841322
GAT1	-0.615221729	0.002847255
YPR097W	0.291910666	0.002890931
SPT20	0.249318671	0.002906748
PHO90	0.428232528	0.002915971
ECM9	0.176788501	0.002950318
YKL107W	1.297365226	0.002959172
ECM21	0.293028212	0.002969729
GYP8	0.375931738	0.002973619
ALD2	0.288044763	0.002979077
YLR050C	0.454449553	0.002993971
DOT1	0.413939319	0.002998884
SMF1	-0.745549046	0.003015891
PTC5	-0.301771382	0.003025135
MRP2	-1.339492668	0.003033152
ATF2	0.48836512	0.003046095
SFI1	0.415419474	0.003063375
ISD11	-0.609429476	0.003069432
ATG34	0.710449523	0.003074684
UBP14	0.363482014	0.003081464
YDL119C	-0.621676143	0.003091124
BUD17	0.496163832	0.003097076
NBP1	0.335266158	0.003101925
MTC4	0.454632367	0.003105744
APE2	0.26839824	0.003112942
YNR064C	0.569426369	0.003121881
CBS2	-0.29581416	0.003128946
AAT1	0.28771099	0.003137596
BUD32	0.21990188	0.00314404
YLR345W	0.137502898	0.003159454
FMS1	0.580081334	0.003169301
ARO10	-2.033041544	0.003181272
DGA1	0.659789416	0.003190125
IKI1	0.263695089	0.003197737
MRPL31	-1.925978468	0.003214341
YPK2	0.142247525	0.003218358
NDC1	0.304150912	0.003223781
DBP8	0.155048624	0.003235604
YNR040W	-0.309009908	0.003242665
ISA1	-0.319058497	0.003278753
ADA2	0.240154759	0.003287915
STR2	0.57781164	0.003292759
RER2	0.224551154	0.003312275
TPK1	0.414578174	0.003327184
SCC2	0.259036873	0.003356875
YGL140C	0.356511052	0.00336187
RIF1	0.173113535	0.003375377
GCV1	-0.350918302	0.003384296
GRX7	-0.250734899	0.003391344
CIR1	-0.549471324	0.003411788
ACB1	0.332482564	0.003423072
TKL2	1.403039522	0.003432607
CCZ1	0.434457851	0.003436471
PPQ1	-0.609591724	0.003448109
GTR1	0.272446556	0.003453416
FRT2	0.877983606	0.003457166
YCS4	0.196587952	0.003467526
VMA1	0.164948137	0.003479181
GAC1	-0.394842264	0.003491278
RTT103	0.231012939	0.00351892
DMA2	0.259680981	0.00353169
SLA2	-0.252595537	0.003562996
CYC3	0.448959194	0.003569252
ITR1	0.468891599	0.003574389
DBR1	0.442667069	0.003591077
DLD1	1.867333971	0.003606147
YBP2	0.111683637	0.003623846
SML1	-0.401349672	0.003634722
COX20	-0.43854518	0.003646147
SSY5	-0.435415085	0.003657334
DRS2	0.210091261	0.00366453
SNF8	0.270727264	0.003673169
YET3	0.256046601	0.003682424
CRC1	1.476945632	0.003689859
ESC1	0.306431373	0.003694861
NAT5	-0.575129301	0.003708869
TRS85	0.223749466	0.003728601
CCT7	-0.203560686	0.003733922
LAS1	0.308631561	0.003744127
PMC1	0.353949792	0.003747971
MNL1	0.347866718	0.003751843
HMS2	0.382384946	0.003768227
BMS1	-0.250422717	0.003775595
RPS16B	-0.310107952	0.003809468
ADH3	0.419249957	0.003816941
GCR1	0.408229998	0.003823266
ENA1	0.53938543	0.00384763
PEP5	0.210200963	0.003854758
SWI1	0.190883092	0.003861439
NDD1	-0.503622198	0.003866228
YCL012C	-0.222773456	0.003870229
ETT1	0.213817554	0.003875376
XDJ1	0.573438654	0.003890652
YHR045W	0.370795388	0.003897978
HSP42	0.170261494	0.003904812
MCK1	0.114656727	0.003911947
NUP84	0.313813983	0.003923353
ERG9	0.32226306	0.003955856
DFR1	0.570790373	0.003963284
FUN14	0.490900113	0.003993531
PMA1	-0.594868292	0.004022887
YOR1	0.350586146	0.004030634
SGA1	0.950099094	0.004043973
PKC1	0.177452436	0.004061857
RSM26	0.54292331	0.004077875
YDR119W-A	-5.506777684	0.004082693
PRB1	0.412307435	0.004096911
YCR015C	0.301915734	0.004120293
SCW4	0.726933359	0.004128879
YDL183C	0.215735251	0.004165377
BUD9	0.56999556	0.004169786
SDH2	-2.961825969	0.004179225
YNL040W	0.359252356	0.004198749
ATG2	-0.237494291	0.004208217
ALG8	0.293771204	0.004213476
SPT10	0.217393816	0.004223413
SAT4	-0.280187746	0.004238306
TCP1	-0.222003215	0.004255449
MDM34	-0.637987004	0.004272388
DCD1	0.284862191	0.004302331
SPS100	4.212849039	0.00432867
HFI1	0.294592089	0.004354793
TDH1	0.457079376	0.004366443
SHU1	0.621551786	0.004371049
SPP41	0.371300418	0.004403463
COQ2	-0.315227095	0.004424164
PNT1	-0.303053607	0.004439674
HFD1	0.215722477	0.004454106
GEF1	0.292398498	0.00448977
URC2	0.275297516	0.004505084
NOP8	-0.290220096	0.004511291
NEJ1	0.284626364	0.004522804
TGS1	0.566938271	0.004530267
GIP3	0.576635795	0.004561655
AIM19	-1.333571538	0.004566086
YLR413W	0.586329208	0.004579788
RAD3	0.315402086	0.004585278
BPL1	0.196122706	0.004598871
BUB1	0.40275416	0.004606536
DCG1	-0.350981735	0.004611375
INP52	0.152352022	0.004620799
MLP2	0.240281493	0.004633018
DIE2	0.281946409	0.004642348
YRF1-1	0.531493785	0.004656853
XKS1	-0.341786027	0.004671339
YGR201C	0.973984392	0.004688167
DDC1	0.209916226	0.004705031
EPT1	0.628649113	0.004713733
CYK3	-0.319544895	0.00474385
MSS1	-0.429126526	0.00475901
FAR10	0.245597678	0.004795382
FMP25	-0.870725108	0.00480261
NUP120	0.247005945	0.004829387
SDT1	-0.164901869	0.004836427
SET2	-0.167582748	0.004868918
RTC1	0.17200829	0.004877062
SNU71	0.152423208	0.004885877
CRP1	0.398771346	0.004897456
IRC20	0.226612182	0.004925019
SMY2	-0.429581391	0.004935805
EMI2	0.369189369	0.004958282
FMP52	0.764954886	0.004967704
MET14	0.73848471	0.004974262
EMC1	0.220712899	0.004981688
NUP100	0.369097925	0.004999324
MPT5	-0.527353454	0.005020472
AIM5	-0.561845101	0.005035043
ART10	0.327957075	0.005046212
ABP140	-0.200362126	0.005084678
JJJ1	0.247084544	0.005094137
ICS2	-0.421209626	0.005099723
MMT1	-0.591199373	0.005104832
IGD1	-0.34881958	0.005111607
ERR3	1.092975295	0.005124211
IMG2	-0.816297302	0.005141285
NDE1	-1.096310302	0.005153224
HAP4	-0.728086172	0.005162433
ARG8	-0.296065676	0.005181769
SIP3	0.228157451	0.005206946
ATG33	0.461263185	0.005213925
PML39	0.308695935	0.005234215
JID1	-0.984755913	0.005243189
SNO1	1.966373955	0.005252182
TOM1	0.197832037	0.005287321
YJL016W	-0.357326783	0.005308621
PRP6	0.21972467	0.005318907
SPO7	0.378270919	0.005324104
FDH1	1.565558883	0.005332458
YML020W	0.351730793	0.005356948
XYL2	0.606050252	0.005386092
LSC1	-0.503682881	0.005396886
YOR052C	-0.770876402	0.005426695
BRR6	0.514652519	0.005434597
MBF1	-0.261715608	0.005449836
GGA2	-0.282384083	0.00545843
GDE1	0.24297325	0.005465561
FUM1	-1.390503967	0.00548277
FAS2	-0.562292445	0.005513191
MTQ2	0.482935157	0.005528078
DUG1	0.106193171	0.005553464
ROY1	0.166691297	0.005560912
RAF1	0.468985944	0.005570488
YPR084W	0.226761739	0.005585975
ADE13	0.257309673	0.005598719
OKP1	0.405249146	0.005608941
MTO1	-0.415278652	0.005626201
TPO3	-0.469827825	0.005644721
MRP49	-0.352578747	0.005655624
SWR1	0.196293421	0.005671927
CHL4	0.650926873	0.00569462
PDC6	0.295075751	0.005704047
ROG1	0.726736198	0.005729773
MSN5	0.212989252	0.005741885
VHS3	0.290388773	0.005770881
SFC1	-1.324583283	0.005784057
YMR178W	0.342029576	0.005791027
MSP1	-0.211853341	0.005817149
CYC7	-0.879670612	0.005837487
ISW2	0.277742426	0.005843218
DUR1,2	0.472647784	0.005854824
YMR206W	-0.707983957	0.005882318
VHR1	0.58310132	0.005920126
ITR2	0.456491304	0.005932727
NUF2	0.24245151	0.005946521
FSH1	-0.418227049	0.005968218
YNL208W	0.528438073	0.005973472
YIL001W	0.231213467	0.005980638
CYS4	-0.445220343	0.005986434
OXR1	0.373431244	0.005995779
OXA1	-0.252384525	0.006011509
DPM1	0.235407432	0.006020745
DLD2	-0.469562588	0.006030369
PKP1	-1.004762362	0.006039696
YLR422W	0.130321507	0.006055551
CTP1	-0.644042926	0.006062425
YBR141C	0.223833929	0.006067728
YHL018W	-0.257426616	0.006074939
UMP1	0.884062004	0.006087915
HYR1	0.187263561	0.006148113
RTT101	0.231837811	0.006155029
ECM31	-0.241668127	0.006169354
GRX4	-0.618114745	0.006179554
YBL095W	-1.420486382	0.006188223
GIN4	-0.347070162	0.006197865
YLR173W	0.443554133	0.00620623
MET13	0.234624464	0.0062309
BPH1	0.292788137	0.006245595
GPI13	0.196135629	0.006253044
YPR127W	0.149749886	0.00627636
BUD2	0.230387701	0.006309567
SSU1	0.544455033	0.006374692
PRM9	0.301277039	0.006385233
PHO8	0.219595353	0.006398277
JJJ3	0.816230036	0.006412393
DPL1	0.261129603	0.006448419
PEX10	0.35499375	0.006475888
SPE3	0.203465648	0.006520994
APC1	0.164129562	0.006536047
DHR2	0.286896791	0.006544446
PDR15	1.996439794	0.006555416
MRPL39	-1.320129352	0.006572605
HMG1	0.26517625	0.006617466
NHP6A	0.335784195	0.006625973
ATP16	-0.396361239	0.006645331
FRK1	-0.344198592	0.00667367
YOR111W	0.269977269	0.006695177
ERG27	0.3243166	0.006706945
GPI17	0.244772611	0.006720009
RNR3	1.048618958	0.006726528
CPR2	0.311196524	0.0067345
URA1	-0.729127259	0.006747373
SHE10	0.344153038	0.006761778
ATG11	0.440661111	0.006769753
PIF1	-0.312343516	0.006798712
SNU66	0.228884972	0.006808542
VTA1	0.364209948	0.006841653
NHP6B	0.580798424	0.006858188
ERV46	0.220155634	0.006897035
YHR080C	-0.260724869	0.00690377
ASA1	0.342625385	0.006912323
AEP3	-0.231117199	0.006919388
SIN4	0.269582968	0.006965474
SOM1	-1.255782587	0.006972312
ATP2	-1.301170159	0.006980745
CLF1	0.206174928	0.006994796
HUG1	1.527934749	0.007034546
PEX14	0.130909901	0.007048024
CCT3	-0.181154323	0.007055757
VHS1	-0.508159668	0.007075395
FDC1	0.592873641	0.007085907
FPR3	0.210529171	0.007116007
SMT3	0.378136845	0.007123761
SAS4	0.159692998	0.00713525
SER1	0.320718815	0.00715443
ALG12	0.292418167	0.007165797
ECM14	0.293512074	0.007189366
ANB1	2.749713415	0.007215587
UBC1	0.249959593	0.007253792
SPG5	0.822722168	0.007260984
BLM10	0.266363451	0.007280168
STT4	0.192128321	0.007293045
DDR48	-0.594280375	0.00732097
PSH1	0.268208936	0.00733286
CHO2	-0.730442585	0.007356176
MAP1	-0.271607104	0.007377188
MRPL33	-0.687670887	0.007414046
CDC14	-0.115413426	0.007438096
PSR1	0.228672254	0.007446649
YMR1	0.21098049	0.007474258
PFY1	0.189912815	0.007485275
RVB2	-0.230804629	0.00750107
CUL3	0.313375332	0.007523953
IFM1	-0.218422898	0.00753128
PRP2	0.374524999	0.007538847
CCT6	-0.23830864	0.007568378
UBP7	0.239584654	0.007580859
IES2	0.202066866	0.007596947
XRS2	0.173445331	0.007604421
MKS1	0.500353877	0.007618747
CAK1	0.120071488	0.00762516
SEC24	-0.204908728	0.007634264
ENT4	0.131605331	0.00765166
SOL4	0.496989589	0.007660071
YNR034W-A	-1.193374073	0.007670218
LCD1	0.379973492	0.007680092
IDP1	-0.733082525	0.007693159
TRI1	0.215820965	0.007707422
YAP1801	0.528873826	0.00773278
IMD2	-0.37930723	0.007741312
ERP4	0.280373547	0.007759935
PUF3	-0.131281322	0.007769436
TOF1	0.234963002	0.007778454
OPI10	0.346948405	0.007802226
SOP4	0.293937914	0.007832375
YPK3	-0.21907195	0.007850643
YER034W	0.472797602	0.007857333
OCH1	-0.228733714	0.00787532
VPS45	0.131118849	0.007885703
YBR085C-A	0.327175453	0.007906034
FAB1	0.151294613	0.00792085
STU2	0.163474699	0.007928507
ALG2	0.215421407	0.007935263
DAK1	0.254103818	0.00795429
ALF1	0.538802505	0.007975082
YOL087C	0.28624311	0.007986997
SNA4	0.489732542	0.008009301
NRG2	0.625394988	0.008026963
MMT2	-0.312428509	0.00803554
YIL096C	0.166997724	0.008065987
OST1	0.281192436	0.008073029
GBP2	-0.43293311	0.008106983
YLR460C	-1.194138362	0.008172816
SLC1	0.275492028	0.008185607
GAL80	0.278481346	0.008198234
ADE1	0.32319138	0.008224707
YMC2	0.420483882	0.008245839
FMP21	0.294096796	0.008291557
ECM2	0.28383176	0.008339578
YGR130C	0.214076504	0.008349405
ARC1	-0.351387537	0.008356679
DSF1	1.929712247	0.008430025
AI2	-1.160418691	0.008443813
PIM1	-0.188850671	0.008472221
PAM1	-0.232267486	0.008480111
DDI1	0.263223601	0.008511123
ROM1	0.374458803	0.008519605
CDC53	0.188814309	0.008543494
SCS3	0.221176578	0.008555158
SPC1	0.384351132	0.00862116
ZTA1	0.844400567	0.008632579
ARP5	0.141957712	0.008642914
SIW14	0.25952199	0.008679957
LAT1	-0.255287185	0.008705668
FMP46	0.455950256	0.008713988
SMC2	0.235628882	0.008723262
TMT1	0.460658941	0.008731102
MPA43	-0.240487146	0.008766926
HIS7	0.180029235	0.008783752
RRN11	0.262634245	0.00879334
NAB6	-0.255409974	0.008811372
PEF1	0.227619517	0.008834239
RIX7	0.182186831	0.008856928
RRP12	0.203481017	0.008877116
YJR142W	0.293627058	0.008903178
YDR387C	0.261000704	0.008912973
YJL045W	-2.093745479	0.008928316
MSS11	0.254275776	0.008979496
CSI1	0.368840633	0.008988391
PSY2	0.176665869	0.008997926
PRP9	0.400889888	0.00902021
CWH41	0.27484344	0.009035717
SSH4	0.494033119	0.009082872
IRA2	0.15195299	0.009097642
ESF1	0.131862672	0.009120603
TFC3	0.22700374	0.009137274
PEA2	0.077988217	0.009154649
ARP7	0.16306828	0.009162695
YMR262W	0.320864232	0.009184606
CET1	0.146724601	0.009204255
APT2	0.307619229	0.009227475
OAR1	0.270751079	0.009238353
YCR075W-A	0.18357663	0.009276171
YGR017W	0.285704225	0.009285914
YDR161W	0.230207632	0.00930709
PHO87	0.177023311	0.00933629
ARL3	0.24539835	0.00935462
NPT1	-0.122889155	0.009365653
MGM101	-0.369795797	0.009373504
RNH70	0.313944614	0.009387438
BEM4	0.308937725	0.009420019
SKP2	0.291653555	0.009436162
RAV1	0.214927226	0.009469554
FMN1	-0.171633467	0.009490862
PRP18	0.253842547	0.00949873
CDC60	-0.243467875	0.009508099
RAD17	0.287147584	0.009517064
YPR174C	0.454167094	0.009597287
ASC1	-0.236346212	0.009605246
CTR86	0.268277936	0.009619272
YLR352W	0.382615268	0.009639589
YPL077C	-0.249343016	0.009653297
NRK1	0.163840888	0.009672808
DYN1	0.269111914	0.00968034
YOR389W	0.480153093	0.009690108
UBX2	0.428406557	0.009714358
GLC3	0.257442319	0.00972418
YFR006W	0.257705757	0.009739763
YOR342C	0.485830698	0.009752901
CPA1	0.952664574	0.009763113
NSE3	0.226673382	0.009790768
GSY1	0.276209396	0.009823381
MRPL17	-0.896798067	0.009834935
YGL082W	0.139645868	0.009847822
RTN2	0.518803303	0.009893562
DIA4	-0.717661324	0.009903928
PRM4	-0.418844182	0.009951734
RIP1	-3.210919438	0.009967459
GSH1	0.182988323	0.009983994
YER158C	-0.448778228	0.010012486
RIA1	0.212846756	0.01002628
IML3	0.481824262	0.010035521
MOT1	0.207247237	0.010043615
TFS1	0.625069739	0.010063891
HMT1	0.177260293	0.010077284
DYN2	0.311514993	0.010097642
RPS22A	-0.152740934	0.010140097
SKI3	-0.151114405	0.010148301
SCC4	0.246973001	0.010171816
ISA2	-0.292676276	0.010183192
RAP1	0.154856889	0.01022869
YDR262W	0.190103417	0.010273317
TRM13	0.357183969	0.010326896
ADH5	1.060186116	0.010341102
SGT1	0.268917259	0.010349116
SEY1	0.244560839	0.010358195
OTU1	0.377574498	0.010369097
ARI1	0.895216134	0.010429868
FUN19	-1.033127393	0.010441689
YKL187C	1.867294569	0.010456142
ARO7	-0.267920853	0.010467668
TPS1	0.239695519	0.010507704
WTM1	0.412177547	0.010519023
RPC31	-0.232570073	0.010558101
RSC3	0.197378747	0.010571987
YDR186C	0.299466564	0.01058082
COR1	-1.585055321	0.010597722
IML2	0.258608333	0.010626199
YOL103W-A	0.240923492	0.010641173
STL1	-2.546630192	0.01065447
SHE4	0.220883321	0.010671146
CTS1	0.943363382	0.010689649
TAX4	0.43208395	0.010701928
TGL2	-0.338521429	0.010709938
DAP1	0.252162598	0.010739139
GLO1	0.388888529	0.010800207
YEF3	-0.466777888	0.010830769
MDR1	0.187478961	0.010850359
SYF2	0.203710332	0.010883016
MAK10	0.160375582	0.01089218
MAD3	0.237945799	0.011004861
EXG2	0.277565023	0.011072759
GRR1	-0.174212992	0.011095131
INO1	-1.04217555	0.011120242
SGN1	-0.433558553	0.011129831
TYR1	0.202745883	0.011158401
AST1	-0.18997228	0.011180918
MGR1	-0.158560348	0.011189769
CSR1	0.243149036	0.01120087
RPS2	-0.288351787	0.011254554
SGF73	0.21920227	0.011363281
COG2	0.271449633	0.011375741
UAF30	0.283672049	0.011435692
MCM2	0.11263002	0.011451229
YDR286C	-1.487381834	0.011481609
ALA1	-0.121199987	0.011497325
ALG14	0.458532577	0.011560233
SPT8	0.194391565	0.011569782
TOF2	0.131354726	0.01159158
DCS1	0.255885224	0.011601003
YML6	-0.897310109	0.011617574
UBA1	0.097003897	0.011672299
PXR1	0.221573661	0.011691032
PRX1	-0.750010337	0.011709198
YKU80	0.166340974	0.011719312
EGT2	1.284319952	0.011742863
CPS1	0.560488399	0.011763367
YHR138C	0.621313395	0.011781117
ADK2	0.643972255	0.011829309
YDR307W	0.310351263	0.011891014
SIS1	0.248016675	0.011940693
AIM45	-0.398081417	0.011961209
LIF1	0.399558867	0.011980594
RSF1	0.461621015	0.011993296
YEL020C	-0.096291225	0.012001961
SEC12	0.354434145	0.012039433
ALD5	-0.118574585	0.012064453
SDC1	0.214326745	0.012107121
CBP6	-0.330094935	0.012121233
RIM13	0.317037947	0.012141561
RRP3	-0.250859997	0.012196582
GRS2	0.298699356	0.012210671
YNL165W	0.869820502	0.012226004
SRY1	-0.614962684	0.012243051
ISU2	-0.457984604	0.012253833
SAR1	0.1843708	0.012272034
YIL077C	-0.527192741	0.0122927
FAL1	0.299230286	0.012347762
ADH1	0.760321679	0.012358842
PBP4	-0.278651731	0.012470717
NEO1	0.130095952	0.012489872
GIS4	0.156972317	0.012505656
AKR1	0.359252723	0.012516356
FOL1	0.144731335	0.012570968
YSP1	0.287182946	0.012598121
RCK2	-0.226946813	0.012615301
PCP1	-0.35698816	0.012673088
ALK1	-0.244485388	0.012688493
SHU2	0.845245852	0.012703518
TTI2	0.184796198	0.012714133
SKM1	-0.60961941	0.012729777
PRP42	0.19916456	0.012741135
MAK3	0.326828707	0.012751506
SMF2	0.28540977	0.012786697
RMD9	-0.196464244	0.012799518
CCA1	-0.108034346	0.012812216
BCD1	0.18837672	0.012827054
BUR2	0.193968954	0.012842032
PSY4	0.233286495	0.012885811
NOP4	-0.210505442	0.012911654
LCB5	0.201878847	0.01293666
POB3	0.231465415	0.01297559
YEA6	-0.272257036	0.012996075
FYV10	0.217558825	0.013022208
YGL117W	0.752723	0.013064853
COQ4	-0.368073668	0.013081381
PHO4	-0.384084496	0.013101598
MET16	0.790702201	0.013124
BAT2	1.479527211	0.013142668
YBR197C	-0.305574801	0.013164212
RXT2	0.180376176	0.013177838
ASI1	0.287400536	0.013210309
SPE1	1.42301729	0.013287027
DOC1	0.251234627	0.013329568
TAH1	0.299117209	0.013414994
SWM2	0.441568142	0.013431059
PHO85	0.140260792	0.013501478
APE3	0.453975113	0.013542619
PET9	-1.712561433	0.01356051
YDL129W	0.61614044	0.013605561
CPR3	-0.432615707	0.013630044
VID30	0.132392003	0.013675214
ENT3	-0.29811991	0.013722668
DAP2	0.434220581	0.01374489
PCC1	-0.211182553	0.013757679
SER3	0.275484427	0.01384937
TRM2	0.354616327	0.013896192
SAC3	0.256914069	0.013923623
LCP5	0.254259688	0.013956696
YMR160W	0.24535223	0.013973045
SEC39	0.087306168	0.013983993
YHR192W	0.350116553	0.014014984
FAR3	0.104616905	0.01403411
ALR1	0.285382948	0.01405585
ATP7	-2.422027471	0.014145946
PUF4	-0.074342741	0.014158148
YDR131C	0.296771515	0.014220983
BUD22	0.155849555	0.014248043
ADY2	0	0.014264362
PET111	-0.392445236	0.01427714
GNP1	0.12328523	0.014337643
STB2	0.356889883	0.014379585
BAP2	-0.391081016	0.014391677
AIM17	0.495389043	0.014414398
TRM1	0.220878975	0.014480239
YOR246C	0.177098185	0.01450211
YLR063W	0.289730561	0.014514982
LGE1	0.169170226	0.014536329
MVD1	0.161670431	0.014571223
GTR2	0.159195163	0.014599583
SNF4	-0.132581281	0.014621897
GLN4	-0.163299987	0.014633497
SOK1	0.138101568	0.014647331
RLF2	0.17213603	0.014683679
CRT10	0.15308829	0.014717607
MOD5	0.172675636	0.014727494
DEP1	0.162014928	0.014756978
SCW10	0.678778241	0.014785208
PAN6	0.170855572	0.014802804
YVH1	0.177449277	0.014826047
LYS14	0.205029292	0.014861752
TMA10	-0.531724738	0.014924717
THR4	0.165425836	0.014952609
GPG1	-0.262116971	0.01497176
SAM4	-0.41145316	0.014991069
ATG3	0.311300367	0.015008603
PPM2	0.296714318	0.015095518
BSP1	0.195409372	0.015114006
HNT3	0.46159792	0.015186391
YBR139W	0.156764553	0.015215462
LSB6	0.36935828	0.015228119
PER33	0.182350836	0.015238527
TEL2	0.220286601	0.015258297
ASK10	0.237897825	0.015295383
SWI6	0.179444366	0.015319457
GLN3	0.207156577	0.015349697
MET28	0.605403685	0.015387362
FZF1	-0.123425046	0.015447408
COY1	0.207396224	0.015483077
SWP82	0.201811791	0.015502806
PPN1	0.285733155	0.01556356
RAM1	0.204540683	0.015602537
COG6	0.149658034	0.015626073
COS2	0.42139956	0.015645164
BIM1	0.115382315	0.015657885
EMW1	0.081670726	0.015676818
RRN5	0.318080777	0.015700988
SBA1	0.168837893	0.015725247
PTC7	-0.310637671	0.01575189
WHI4	-0.22369077	0.015774979
YJR061W	0.423282879	0.015794617
MDM1	0.342114012	0.015834348
YNL195C	1.193428449	0.015869487
FMP27	0.246168588	0.015910651
ICL1	-1.428808808	0.015951269
FEN1	-0.360866109	0.015970548
RPS21A	0.207135099	0.016011538
BIG1	0.357552217	0.016073739
TPK2	0.19213707	0.016171611
PRP39	0.176207648	0.016187145
YER156C	-0.162579925	0.016225745
SRN2	0.256316397	0.016286905
DIA1	-0.56988923	0.016315508
SET5	0.230265095	0.016452283
WWM1	0.246035729	0.016487843
SSK2	0.135051235	0.016507152
MDN1	0.18501725	0.016537763
URA6	0.273704035	0.016565276
RPL30	-0.29849265	0.016577175
CYB2	1.27096371	0.016592016
TVP15	0.239887624	0.016627712
APJ1	0.733334553	0.016650277
MNS1	0.249717037	0.016661492
RAV2	0.196026889	0.016705096
BET4	0.117508496	0.01674652
DCP2	0.161240616	0.016765425
NUP170	0.126390441	0.016785097
GCN1	-0.190461174	0.01680658
NGL1	-0.525096145	0.016846312
RAX1	0.296421408	0.016869534
PRO2	-0.196636848	0.016905055
KIN82	-0.115718948	0.016917073
NMA1	0.211844989	0.016974468
MDH1	-1.797356683	0.016993533
RPL18B	-0.348394414	0.017042948
COT1	0.379154144	0.017065093
MSB1	-0.321831969	0.017076009
PPT2	-0.633911062	0.017093031
STE24	0.098273942	0.017118949
ISF1	-0.274329659	0.017133579
ECM22	0.300230892	0.017166196
ULA1	0.190614844	0.017194598
AXL1	-0.127555561	0.017224505
BLS1	0.228538374	0.017241217
ERG13	-0.198521774	0.01725881
RPL36A	-0.246405678	0.017281365
PRP45	0.257804103	0.017316895
VTI1	0.140022096	0.017370885
COX11	-0.279760965	0.017390584
PRP28	0.244750277	0.017406004
ATS1	0.169686453	0.017419193
YIR007W	0.400235593	0.017494832
KSP1	-0.309826944	0.017509027
PHO88	0.192507415	0.017546068
RTG3	0.265992956	0.017592306
MET31	0.366057764	0.017636967
FLC3	0.249794221	0.017648483
UTH1	1.320458347	0.017674877
SPS19	0.599348944	0.017699154
SEC5	0.119228539	0.017711441
MSN4	-0.83430913	0.017817504
NOP13	-0.2509916	0.017838018
YBP1	0.147523544	0.017860926
UTR4	0.372539411	0.017874729
RTT107	0.211425163	0.017886522
USV1	-0.235419425	0.017899066
AME1	0.37787903	0.017940531
HPR1	0.238546454	0.017970991
ARH1	-0.208942708	0.017983246
UGX2	-0.341913991	0.01800815
SLM5	-0.161836133	0.018033074
IRC24	0.208397522	0.018045212
PKH1	0.141705796	0.018060783
PMT6	0.416184386	0.018131547
PTC4	0.18896482	0.018157613
DUG3	0.248606656	0.018193499
CDC23	0.29976417	0.01821629
GLT1	0.134549391	0.018233753
CLN1	-0.510020801	0.018282398
YMR155W	0.330021256	0.018345128
ADP1	0.679871018	0.01836604
RAD61	0.179692508	0.018398129
YBR071W	-0.321293609	0.018410691
VPH1	0.223880473	0.018468335
TGL4	0.257222778	0.018504739
SEC1	0.234847274	0.018537797
HEM2	-0.397179858	0.018550594
STU1	0.097711521	0.018591904
IBA57	0.124445637	0.018604
RPL24A	-0.722748392	0.018661887
ATP14	-1.697665211	0.018675406
CYB5	0.431138653	0.018693666
SEC66	0.28870658	0.018712197
YPT10	0.155018612	0.018778228
SIR2	0.297822882	0.018796775
RIB5	0.184821922	0.018841173
GRC3	0.219460006	0.018914898
RRP45	0.14017329	0.018947148
OCA4	0.277697859	0.019007191
NSL1	0.251546323	0.019083912
YDL124W	0.189235484	0.019103369
ATG9	0.300264488	0.019151293
ETP1	-0.203648059	0.019191406
YPP1	0.121023994	0.019213286
YER064C	0.244347414	0.019228926
TIM54	-0.216003673	0.019278565
CAB2	0.390039552	0.019315463
ARP8	0.177590332	0.019372135
YCK1	0.175828069	0.019409412
VPS33	0.25040505	0.019439496
NTE1	0.312898225	0.019456278
PEX4	0.336282446	0.019547143
SGS1	0.19378955	0.01959527
FET5	0.240974257	0.019618235
SNT1	0.220889407	0.019649368
MRPS18	-0.886816664	0.019709964
ACO2	-0.29981201	0.019784834
MRPL15	-0.383638209	0.019840259
YAT1	0.477700802	0.019948984
YLR312C	0.330964411	0.020014306
SGF29	0.246425492	0.020028726
POR1	-1.381257974	0.020062939
RER1	0.106278246	0.020102593
ERG4	0.533287654	0.020130249
COG3	0.170990554	0.020189405
YER163C	-0.208292975	0.020216281
RDL2	-0.216036132	0.02026178
GCN20	-0.235662119	0.020303819
DUS1	0.129537405	0.020384259
JIP5	-0.269289111	0.020434944
RAD30	0.22581635	0.020485988
RCN1	-0.335081884	0.02060142
HOT13	1.754769515	0.02061577
TOR2	0.155311831	0.020656252
YGR126W	0.277114142	0.020682128
HUT1	0.275131463	0.020712979
ELA1	0.313765056	0.020727383
VID24	0.572919875	0.020765629
GAL3	0.347885217	0.020803872
CYT2	-0.305775285	0.020868053
BET2	0.280397101	0.021101748
SAC6	-0.145425868	0.021153709
KCS1	0.110783188	0.021235963
MTC5	0.297915936	0.021279866
MST1	-0.418844661	0.021534677
SNU13	-0.242027082	0.02159261
SNQ2	0.520142866	0.021624113
DED81	-0.283174223	0.021644062
CDC55	0.160064969	0.021665588
YBR241C	0.347162513	0.021759269
SNC2	0.387081538	0.021792914
MRK1	0.542463522	0.021826669
OCA1	0.31392333	0.021868783
TDP1	0.392907117	0.021898763
GWT1	0.123733171	0.021921277
YIL108W	0.276528211	0.021994796
PHO80	0.311319844	0.022012787
RPN5	0.127875639	0.022155688
OLA1	-0.230931939	0.022187676
CLB1	-0.128704692	0.022237978
TOR1	-0.110701944	0.022303838
KSH1	0.377010286	0.022389621
PCI8	0.157948722	0.022436049
SSO1	-0.271509725	0.022460476
YAR1	0.178072188	0.022513971
RPL37B	-0.308315318	0.022648571
CDC12	-0.225924986	0.022683491
RRP43	0.091586995	0.022696854
NAT2	-0.253019356	0.02277705
GCV3	-0.450772997	0.022805273
BUD31	0.394005281	0.022843594
YBR074W	-0.200858924	0.022892331
PRT1	-0.20400444	0.023026415
AGE1	-0.394185847	0.023046699
UGP1	0.170296599	0.023061827
IFH1	0.349259634	0.023155844
ATG17	0.141739295	0.023213171
VPS64	0.228218896	0.0232855
YDL156W	0.255967888	0.023327883
HOG1	0.145796423	0.023466809
POP1	0.134174455	0.023518118
PDS1	-0.23231801	0.023553556
SWC5	0.213454561	0.023568294
QCR6	-1.868272032	0.023622028
TRS120	0.084446689	0.023648945
ZWF1	0.089218906	0.023719068
LEU9	-1.279339873	0.02377287
RPL33B	-0.211450853	0.02381686
NIC96	0.127968762	0.023904951
RTT105	0.308309464	0.023977674
MTH1	0.335180917	0.024007366
KTR7	-0.342098847	0.024032528
YTP1	-0.454559075	0.024072211
UTP7	0.095818136	0.024091501
ERG3	0.429232424	0.024115418
POP8	0.415577557	0.024149086
CHO1	-0.248443612	0.024197772
MSK1	-0.370042379	0.024237023
LSM1	0.151002165	0.024252027
MHR1	-0.486838982	0.024321524
TRM44	0.380146255	0.024380088
BRE1	0.130569784	0.024402955
ERD1	0.336459627	0.024431217
NCS2	0.132298437	0.024499805
PUS6	0.193803515	0.024520453
RPS8A	-0.460433138	0.024559516
YAE1	-0.247195255	0.024600557
TPK3	0.226641492	0.024624477
BNA2	-0.187080089	0.024639369
STB5	0.303053134	0.024681172
SUP45	-0.20555703	0.024718172
TRZ1	-0.204891772	0.024759524
FPS1	0.319980773	0.024879292
RPC82	-0.175582236	0.024921781
SRO9	-0.332118847	0.024942564
PDR1	0.15826963	0.024966116
TTI1	0.24064686	0.024993199
RGR1	0.217285337	0.025010132
CYR1	-0.105464774	0.025055651
NAT1	-0.157858681	0.025075008
RMD8	0.226098271	0.025104831
SMC3	0.109472156	0.025167603
MLH2	0.204392975	0.025205335
QCR2	-1.840165932	0.02523529
SKI7	0.163795593	0.025455826
RPL27B	-0.30616066	0.02549737
SFP1	0.251967832	0.025575827
RGD1	0.15161515	0.025596322
ABF1	0.31471772	0.025629909
YMR265C	0.09432158	0.025645003
TSR4	0.080848671	0.0256907
HXK1	0.530749791	0.025734589
STE23	-0.10586368	0.025777778
CSG2	0.215233722	0.025822347
IRS4	0.343842863	0.02584946
SWF1	0.593299437	0.02586421
UBP5	0.150957247	0.025882264
MMF1	0.453746117	0.025905314
CCT8	-0.120026363	0.025997981
IMH1	0.103417227	0.026077711
ALG9	0.274526383	0.026188329
COX18	-0.623715716	0.026212894
KAR1	0.367190544	0.026273304
RPL36B	-0.384405998	0.026301999
ALY1	0.3574745	0.026363603
RTS2	0.194287105	0.026382265
FMP40	-0.119965771	0.026447561
YPR1	0.193556433	0.026530289
YCF1	0.170550216	0.026562635
ARF2	0.149510459	0.0265864
DUO1	0.140830535	0.026622528
ERV15	0.269415272	0.026693913
YJR098C	0.137505171	0.026714183
YBL081W	-0.474881904	0.026760808
YAP5	0.534150889	0.02678622
JJJ2	0.455986367	0.026823429
NAR1	0.27157579	0.027036637
RPL23A	-0.249686356	0.027068493
HOF1	-0.151639477	0.027091955
KTR4	0.107763999	0.027137649
SNL1	0.145850076	0.027210449
MDM35	-0.404290609	0.027260453
EAF6	0.306519934	0.027276538
TDA7	0.271909674	0.027299702
REB1	0.239464995	0.027335848
COG4	0.169991325	0.027370419
GET3	-0.059305015	0.027394479
KSS1	0.124374337	0.027430095
HSP30	-3.537814601	0.027455457
TIM11	-2.939060163	0.027671736
RCY1	0.235790124	0.027725479
INP1	0.25944717	0.027740932
ACE2	0.116934248	0.027800484
YPD1	-0.126801286	0.027849457
MET32	0.363600448	0.027869115
RPS14A	-0.258191479	0.027888357
NSA2	-0.265480846	0.027904774
MKT1	0.16515723	0.027971784
YBR255C-A	-0.380593295	0.028085074
RPN1	-0.048652861	0.028110138
VCX1	0.336517568	0.028189628
RNR1	-0.455045013	0.028223458
STV1	0.175427065	0.028249226
SIC1	0.395291589	0.028301864
TRM8	-0.145703082	0.02841286
MRPL38	-1.021800262	0.028502338
SDO1	-0.280581816	0.028604043
INP51	0.142263262	0.028650057
TOA2	0.188536795	0.028687323
PTC1	0.234372233	0.028778222
RPL4A	-0.345656439	0.028817141
SAD1	0.384217563	0.028911773
TRS20	0.116199606	0.028954759
SHO1	-0.161681779	0.028980322
VTC1	-0.129514614	0.029002298
YOL036W	0.201787208	0.029064489
CCC2	0.26748736	0.029148113
YDR090C	0.168436242	0.029164566
YLR271W	0.245479402	0.029227803
NPL4	0.205781517	0.029263829
EBS1	0.215060466	0.029283613
MES1	-0.153453736	0.029390005
SRL3	-0.369238068	0.029425167
IMP2	-0.336570057	0.029494968
YAF9	0.287419799	0.029552583
SPC105	0.305727715	0.029581951
CAD1	0.415228336	0.029624042
CSF1	0.206669477	0.029761124
AST2	0.11543787	0.029784476
SMM1	-0.10208039	0.02980247
ARO8	-0.149018378	0.029882343
IAH1	0.243094441	0.029988117
BRR2	0.121305708	0.030011917
SSQ1	-0.256849115	0.030056279
GPD1	-0.401611767	0.030088375
CAF120	0.192127444	0.030159028
PRS4	-0.152809318	0.030192925
SUP35	-0.174844539	0.03037769
ARD1	-0.125044395	0.030395801
YIL067C	0.266454499	0.030426242
MRS6	0.191321328	0.030525436
SLA1	-0.204617481	0.030542477
YEN1	0.18208492	0.030568725
TRS33	0.167249112	0.0307621
GLN1	0.842801454	0.030856243
SEC21	-0.133170945	0.03089094
POL12	0.174733774	0.031028049
DIS3	0.103732151	0.031141732
YSC84	0.187506629	0.031177735
SLD3	0.697743311	0.031307123
APC2	0.174603536	0.031369866
SIS2	0.210475004	0.031436235
SEC3	0.097990046	0.031596147
LSM8	0.248493061	0.03162021
OSH3	0.155152982	0.031651418
MFT1	0.275668191	0.0316764
PNS1	0.148949167	0.031793717
FLD1	0.318502087	0.031812551
HUB1	0.354841405	0.031858502
MCM16	0.201631436	0.031914792
BCK1	0.261599372	0.031948292
MNT2	-0.281565123	0.032082764
HOS4	0.259533892	0.03211435
STP2	0.267542008	0.03214403
YMR315W	-0.184712346	0.032313456
TIF4631	-0.243439399	0.03236122
CWC23	0.207726306	0.032386008
RPL3	-0.289903338	0.032445821
GRE1	1.807032537	0.032470401
AIM27	0.209093165	0.032501608
MSM1	-0.244778197	0.032524963
SYS1	0.327608676	0.032543209
RPP1	0.054135907	0.032606076
SET3	0.178055082	0.03267301
TRA1	0.127596821	0.032756431
YHL017W	-0.173325688	0.032851528
CCT4	-0.195966792	0.032901338
SES1	-0.453426355	0.032982463
YOR228C	-0.354972778	0.03307193
APM1	0.143366221	0.033123715
SRO7	-0.125431219	0.033182289
FBA1	0.347697298	0.033201477
TIF5	-0.127072249	0.033348676
YOR097C	0.201961878	0.033385716
ERG24	0.589864518	0.033421657
PDR12	0.591198564	0.03350205
PFK1	0.175203273	0.033560238
VAM7	0.13655202	0.033601838
SKI8	-0.183560765	0.03367563
CLB2	-0.313118059	0.033699926
APA1	0.223087016	0.033728846
SSK1	0.197874185	0.033765696
PTP2	0.139516092	0.033783311
TKL1	-0.291085227	0.033963111
DRS1	-0.162149483	0.033992638
YER140W	0.316937726	0.034032559
CKS1	0.199672876	0.034059778
YPT7	0.17288992	0.034109142
OST2	0.116715618	0.034251195
MSY1	-0.347240804	0.034425696
YJL132W	0.339080375	0.034471622
SPT3	0.19081772	0.034503318
SFL1	-0.085895127	0.034548089
SPT15	0.133973159	0.034576018
OST3	0.47418528	0.03462335
URA8	-0.117349862	0.034672661
KRE28	0.155256907	0.034706221
SAS5	0.229660951	0.0347335
PIS1	0.304072522	0.034847284
TUB4	0.268779666	0.034870669
CUE1	0.147200692	0.034960774
MCR1	-0.463679351	0.034999056
YDR476C	0.864685221	0.035053426
MBR1	-0.775503165	0.035101302
YLR225C	0.130562391	0.035127998
MFM1	-0.358100338	0.035235346
HIS2	0.213693284	0.035264859
PHO91	-0.193375518	0.035332741
GPX2	0.416493929	0.035366857
RGD2	0.177383494	0.035403805
MTG2	-0.217861571	0.035423403
ENT2	0.092855849	0.035513624
STP3	0.41503077	0.035553179
AIM18	-0.320256215	0.035643505
TRP4	0.329946485	0.035706347
ARG7	0.215299134	0.035753264
BDF1	0.214723498	0.03585045
YPK1	-0.10827889	0.035935975
MSH2	0.130125324	0.035966819
CUE4	0.291657687	0.035985756
TRE2	0.179096638	0.036036056
DAL81	0.25759343	0.036188814
YGL114W	0.206785621	0.036309583
RAD57	0.420731981	0.036332922
EPS1	-0.12849892	0.036353977
ITC1	0.180520288	0.036413476
ERG2	0.590506163	0.036443048
LYS9	-0.260536462	0.036629673
ARG82	-0.278961935	0.036679826
CBF1	0.086765097	0.036752922
PRP21	0.323318659	0.036784505
UTP22	0.129372138	0.036803372
GET2	0.253263321	0.03685763
LRS4	0.221583759	0.036952688
PRP8	0.156523259	0.036987342
FAA4	0.573923371	0.037035199
PCL6	0.150575938	0.037131244
NTG1	-0.146830723	0.037195846
EMC2	0.144700114	0.037239511
YHR131C	0.161071249	0.037308482
RAD10	0.18848068	0.037329597
FIN1	-0.305484021	0.037437334
YOL159C	0.330239231	0.037508867
YDR391C	0.14115605	0.037621034
ECI1	0.746637766	0.037676321
FRE7	0.51877311	0.037759672
FIG4	0.188918002	0.03780562
NMD2	0.207845574	0.037895147
NCE101	-0.349242579	0.037983513
NMT1	0.244714472	0.038004741
YIL151C	-0.145661186	0.038075459
PXL1	-0.233244676	0.038181585
ATG19	-0.176590833	0.038250527
RBA50	0.140615351	0.038278152
YDL199C	0.264020405	0.038329979
YHR182W	0.13441793	0.038380682
[truncated: 2,717 more rows]
