# Supplementary material for: Metaboverse enables automated discovery and visualization of diverse metabolic regulatory patterns
Source: Nat Cell Biol. 2023 Apr 3;25(4):616–25. doi: 10.1038/s41556-023-01117-9 (PMC10104781; doi:10.1038/s41556-023-01117-9)
Supplement: Source Data Fig. 3 — Source numerical data. [file 41556_2023_1117_MOESM6_ESM.zip › fig_3_source/sce_mct1_00hr_counts_diffx.tsv]

	baseMean	log2FoldChange	lfcSE	stat	pvalue	padj
YHR043C	216.7807685	-2.712763433	0.133717016	-20.28734644	1.66E-91	9.91E-88
YOR221C	162.5761853	-3.25470067	0.169076968	-19.24981684	1.42E-82	4.22E-79
YOR383C	271.2623135	1.463944011	0.107196487	13.65664161	1.84E-42	3.66E-39
YGL009C	983.172878	-0.90231179	0.073845611	-12.21889538	2.46E-34	3.67E-31
YLR303W	423.1847808	10.17321131	0.843559464	12.05986269	1.72E-33	2.05E-30
YBR115C	464.5579403	10.89180159	1.014356803	10.73764336	6.78E-27	6.73E-24
YHL047C	643.02519	1.370205216	0.141830719	9.660849424	4.42E-22	3.76E-19
YBR047W	211.6435175	1.059543538	0.114497359	9.253868795	2.17E-20	1.61E-17
YHL040C	491.5990038	0.876216013	0.108054219	8.109040292	5.10E-16	3.38E-13
YGL117W	474.0010816	0.715850233	0.08894754	8.048004864	8.42E-16	5.01E-13
YLR346C	143.7879882	1.069970205	0.134705294	7.943044972	1.97E-15	1.07E-12
YMR096W	397.7820106	1.31145882	0.168110533	7.801169836	6.13E-15	3.05E-12
YJR005C-A	23.30951264	3.171162739	0.433046434	7.322916186	2.43E-13	1.11E-10
YMR095C	168.0288147	1.17478882	0.163842726	7.170222625	7.49E-13	3.19E-10
YML047C	67.0671688	1.848506924	0.265801211	6.954471406	3.54E-12	1.41E-09
YBL043W	256.5619595	1.546499428	0.224203631	6.897744788	5.28E-12	1.85E-09
YJR150C	81.26711231	3.200202409	0.463933254	6.897980215	5.27E-12	1.85E-09
YKL071W	314.9298429	0.83890713	0.121895831	6.882164232	5.89E-12	1.95E-09
YER011W	139.711407	1.1375689	0.169433267	6.713964262	1.89E-11	5.94E-09
YOL091W	266.6639524	1.183748862	0.178320601	6.638318037	3.17E-11	9.45E-09
YLR304C	1420.191777	0.342178962	0.052410973	6.528765684	6.63E-11	1.88E-08
YOR049C	525.603305	0.603038575	0.096129601	6.273182944	3.54E-10	9.58E-08
YOL119C	349.5926372	0.647491585	0.104514488	6.195232788	5.82E-10	1.51E-07
YOR134W	427.1575221	0.75094547	0.121391507	6.186145026	6.17E-10	1.53E-07
YHL035C	795.3194266	0.481022885	0.078081681	6.160508853	7.25E-10	1.73E-07
YBL049W	242.5486931	0.58789387	0.097099061	6.054578339	1.41E-09	3.23E-07
YBL005W	870.4714579	0.397607894	0.066507227	5.978416365	2.25E-09	4.97E-07
YHR029C	461.2942333	0.559869399	0.094406279	5.93042547	3.02E-09	6.43E-07
YOL132W	185.6868741	0.712965766	0.121343218	5.875612794	4.21E-09	8.37E-07
YOR382W	301.1447262	0.97504891	0.165941172	5.87587095	4.21E-09	8.37E-07
YLR168C	449.7576323	0.54625433	0.094048451	5.808222535	6.31E-09	1.21E-06
YAL035W	1395.7996	-0.30388371	0.05256777	-5.780798933	7.43E-09	1.38E-06
YDR406W	1106.558574	0.655774297	0.114668321	5.718879391	1.07E-08	1.88E-06
YPR002W	324.1407025	0.846035978	0.147818723	5.723469659	1.04E-08	1.88E-06
YJR047C	179.3637584	0.986690371	0.175529467	5.621223529	1.90E-08	3.23E-06
YER001W	763.834814	-0.514363409	0.093162237	-5.521157792	3.37E-08	5.57E-06
YGL032C	27.38301234	1.791929996	0.327380497	5.473539232	4.41E-08	7.10E-06
YLL061W	217.833976	-0.823751488	0.151304493	-5.44432933	5.20E-08	8.15E-06
YEL065W	500.0382241	1.153300387	0.212629286	5.423995945	5.83E-08	8.90E-06
YLR297W	347.7081881	0.571848326	0.105513432	5.41967328	5.97E-08	8.90E-06
YBR023C	765.4500156	-0.365748782	0.067846538	-5.390824581	7.01E-08	1.02E-05
YOR153W	2559.580117	0.467308963	0.087641532	5.332049216	9.71E-08	1.38E-05
YER175C	462.1186602	0.688768147	0.129642293	5.312835272	1.08E-07	1.50E-05
YML058W-A	130.1368239	0.800756406	0.152626205	5.246519809	1.55E-07	2.10E-05
YOL158C	658.9557645	0.67685385	0.129703615	5.218465564	1.80E-07	2.29E-05
YOR381W	412.1725168	0.487190566	0.093316893	5.220818561	1.78E-07	2.29E-05
YPL092W	511.4635643	0.405962843	0.077724721	5.223085268	1.76E-07	2.29E-05
YBR012C	86.9828215	1.012056044	0.195816941	5.168378376	2.36E-07	2.87E-05
YPR111W	341.9919199	0.431766067	0.083482623	5.171927423	2.32E-07	2.87E-05
YJR109C	1090.816983	0.6174246	0.120607349	5.119295003	3.07E-07	3.66E-05
YHL048W	429.1532493	0.388814432	0.076134378	5.106949621	3.27E-07	3.83E-05
YHR206W	560.9018311	-0.406852839	0.079777481	-5.099845625	3.40E-07	3.90E-05
YLR019W	384.4396063	-0.433619688	0.085117647	-5.094357098	3.50E-07	3.93E-05
YML087C	211.8950757	0.570375043	0.112048847	5.090414201	3.57E-07	3.94E-05
YOR237W	113.0065182	0.932782441	0.184493458	5.055910659	4.28E-07	4.64E-05
YLR136C	380.8697037	1.099834792	0.219067068	5.020539149	5.15E-07	5.48E-05
YPL156C	489.8238092	0.541171859	0.108307575	4.996620607	5.83E-07	6.10E-05
YOR273C	834.0173091	-0.490264812	0.098227698	-4.991105583	6.00E-07	6.17E-05
YCL051W	451.4338763	-0.36319825	0.073093572	-4.96894927	6.73E-07	6.69E-05
YGR144W	139.0437378	0.722620335	0.145372476	4.970819491	6.67E-07	6.69E-05
YLL042C	134.6688409	0.639570154	0.129491309	4.939097154	7.85E-07	7.67E-05
YHL012W	303.7189007	0.58008167	0.118034685	4.914501789	8.90E-07	8.43E-05
YKR097W	315.4585292	0.60458112	0.123024516	4.914314131	8.91E-07	8.43E-05
YOL084W	170.092865	-1.292485403	0.265565385	-4.866919695	1.13E-06	0.00010554
YER060W	353.6452062	-0.512744828	0.105472749	-4.861396276	1.17E-06	0.000106859
YPR015C	102.1675379	0.706048125	0.145378194	4.856630171	1.19E-06	0.000107804
YIL037C	200.0947996	0.561615145	0.117149364	4.794009328	1.63E-06	0.0001454
YOR152C	345.760193	0.615853249	0.129879273	4.741736202	2.12E-06	0.000185688
YOL160W	52.91124737	0.971654619	0.206494377	4.705477375	2.53E-06	0.000218732
YBL045C	622.6225823	-0.402575469	0.085661602	-4.699602371	2.61E-06	0.000221903
YDR011W	1426.758605	0.364523096	0.07761365	4.696636444	2.64E-06	0.000221977
YJL089W	181.5519361	0.93515217	0.200024972	4.675177116	2.94E-06	0.000243078
YIR032C	116.8961032	0.638001171	0.137172276	4.651094151	3.30E-06	0.000269525
YGR211W	602.1251526	-0.410890181	0.088613033	-4.63690461	3.54E-06	0.000280643
YIL001W	485.1964186	0.330714286	0.071323886	4.636795671	3.54E-06	0.000280643
YOR339C	148.7340522	0.595724432	0.128543262	4.634427519	3.58E-06	0.000280643
YML075C	766.9684619	-0.383489224	0.082937864	-4.623813621	3.77E-06	0.000291564
YOR160W	489.8384519	-0.360599935	0.078625589	-4.586292338	4.51E-06	0.000344695
YLR133W	442.2983504	-0.474710527	0.104012887	-4.563958759	5.02E-06	0.000378645
YHL019C	196.4412719	-0.646136795	0.141804692	-4.556526207	5.20E-06	0.000387384
YIL014C-A	160.5952622	0.511069756	0.112346159	4.549063014	5.39E-06	0.000396423
YOR130C	384.8410276	0.420920838	0.09258868	4.546137167	5.46E-06	0.000397069
YMR085W	120.4717509	-0.789582639	0.173779935	-4.543577718	5.53E-06	0.00039708
YKR077W	113.4329267	-0.723144541	0.159473545	-4.534573673	5.77E-06	0.000409468
YJR060W	331.2086717	-0.454594266	0.100777831	-4.510855807	6.46E-06	0.00045265
YHL028W	353.6442489	-0.643074245	0.143124916	-4.493097802	7.02E-06	0.000486383
YPL231W	2517.420292	-0.309129634	0.068965895	-4.482355129	7.38E-06	0.00050565
YNR071C	135.7598713	0.650439953	0.145250063	4.478070037	7.53E-06	0.000510042
YBR084W	1067.651149	-0.363733881	0.08154128	-4.460733033	8.17E-06	0.000540811
YPL216W	1007.572662	0.261477453	0.058612361	4.46113154	8.15E-06	0.000540811
YGR239C	313.2131819	0.489374502	0.109906417	4.452647212	8.48E-06	0.000555418
YKL161C	335.605172	0.420891948	0.094583354	4.449957928	8.59E-06	0.000556306
YJL060W	370.2821744	-0.415511838	0.093501062	-4.443926377	8.83E-06	0.000565989
YAL067C	122.1443635	0.706889823	0.159477663	4.432531875	9.31E-06	0.000590403
YER167W	629.8810252	-0.371345942	0.084078398	-4.416662919	1.00E-05	0.000628746
YPR191W	427.9795883	-0.57136134	0.129697837	-4.405326652	1.06E-05	0.000655643
YML032C	399.6813825	-0.381569587	0.086741659	-4.398919647	1.09E-05	0.000668336
YBR250W	149.3522647	0.633313842	0.144671922	4.377586439	1.20E-05	0.000719618
YFR038W	423.9676384	-0.388230891	0.088696615	-4.37706547	1.20E-05	0.000719618
YLR214W	518.5464545	0.403570657	0.092233336	4.375540087	1.21E-05	0.000719618
YLR352W	366.8109376	-0.494889933	0.113142577	-4.374038022	1.22E-05	0.000719618
YOL118C	97.18256276	0.653708288	0.149654376	4.368120103	1.25E-05	0.000732142
YBR145W	573.1561927	0.565822527	0.129850871	4.357479649	1.32E-05	0.000761183
YOR239W	712.9674684	-0.299955182	0.068876641	-4.354962416	1.33E-05	0.000762579
YDR123C	272.297169	-0.466374252	0.107170011	-4.35172345	1.35E-05	0.000766563
YPR007C	91.42597437	0.656250268	0.151194574	4.340435311	1.42E-05	0.00079941
YLR127C	572.7772408	0.323336721	0.074632426	4.33238926	1.47E-05	0.00082145
YOL066C	365.8846928	-0.389451511	0.090360663	-4.309967407	1.63E-05	0.000900905
YLR153C	1019.088839	-0.26095455	0.060626364	-4.304308116	1.68E-05	0.000915764
YHR103W	780.6762994	-0.361391957	0.084121092	-4.296092069	1.74E-05	0.000941714
YGR120C	413.6387666	0.33884395	0.078936854	4.29259506	1.77E-05	0.000948055
YOL019W	441.3707314	-0.441696385	0.103145904	-4.282248418	1.85E-05	0.000984375
YBL023C	390.0386263	-0.420861748	0.098397734	-4.277148773	1.89E-05	0.000998276
YJR019C	219.6690521	-0.453936208	0.106365577	-4.267698457	1.98E-05	0.001032371
YMR266W	943.101627	-0.262437617	0.061768502	-4.248728863	2.15E-05	0.001114006
YLR007W	508.9578859	0.337900083	0.079623712	4.243711777	2.20E-05	0.001129398
YFR033C	316.207363	-0.456054036	0.107711074	-4.23404965	2.30E-05	0.001168984
YGL154C	357.9993756	0.371733666	0.088210583	4.214161781	2.51E-05	0.001266073
YOL057W	526.9232918	-0.391089037	0.093038108	-4.20353601	2.63E-05	0.001315874
YDR078C	248.5688549	0.412371944	0.098244744	4.197394448	2.70E-05	0.001340792
YBR044C	612.5762835	0.316240635	0.075618318	4.182063859	2.89E-05	0.001422649
YJR106W	306.7970051	-0.630087457	0.15142957	-4.160927462	3.17E-05	0.001548157
YCL055W	504.4832628	0.314139246	0.075642204	4.152962633	3.28E-05	0.001590028
YGL059W	594.7989116	0.287588484	0.069685767	4.126932906	3.68E-05	0.001752583
YNL097C	311.003375	-0.381506235	0.0924236	-4.127801066	3.66E-05	0.001752583
YAL013W	387.2296397	-0.35649763	0.086463442	-4.123102469	3.74E-05	0.001767852
YPR078C	74.08047081	0.904395478	0.219682477	4.116830309	3.84E-05	0.001802333
YBR220C	377.1221616	-0.353401352	0.08599966	-4.109334289	3.97E-05	0.001847296
YOR271C	410.0818802	-0.369240701	0.089910503	-4.106758254	4.01E-05	0.00185353
YEL028W	240.3610836	0.447645912	0.109126391	4.102086648	4.09E-05	0.001876814
YGR225W	63.23842774	-0.932071506	0.22743844	-4.098126536	4.17E-05	0.001880279
YML097C	506.5978147	0.284696548	0.06946875	4.098195948	4.16E-05	0.001880279
YLR357W	368.9880947	-0.47847741	0.116974006	-4.090459287	4.31E-05	0.001928923
YBR260C	383.4248047	-0.369728555	0.090569925	-4.082244238	4.46E-05	0.001968804
YBR297W	249.2387572	0.472211505	0.115666022	4.082542966	4.45E-05	0.001968804
YMR199W	541.0640169	-0.44367479	0.108766691	-4.079142125	4.52E-05	0.001980587
YAR053W	45.34798077	0.979371345	0.240306286	4.0755128	4.59E-05	0.00199705
YJL165C	931.8897709	-0.301373225	0.074010294	-4.072044708	4.66E-05	0.002012338
YMR037C	518.3749608	-0.318781146	0.078597197	-4.055884402	4.99E-05	0.002141165
YOR177C	254.0652516	0.504537828	0.124459683	4.05382542	5.04E-05	0.002144679
YOR295W	335.0717271	0.343912587	0.08487472	4.052002604	5.08E-05	0.002146132
YLR307C-A	19.90699787	1.43231182	0.353819478	4.04814293	5.16E-05	0.002166458
YMR049C	754.4129464	-0.33048489	0.081676926	-4.04624545	5.20E-05	0.002168812
RPR1	51.22431241	-1.410783651	0.350051145	-4.030221499	5.57E-05	0.002305981
YOL028C	195.3506273	-0.435749152	0.108557205	-4.014004902	5.97E-05	0.002453345
YBL024W	667.3018574	-0.305274827	0.076123329	-4.010266379	6.07E-05	0.002475446
YAL023C	1034.586255	-0.256038284	0.063979895	-4.001855313	6.28E-05	0.002503183
YBR296C	148.0138475	1.093695683	0.273553176	3.998109975	6.39E-05	0.002503183
YML074C	659.427923	-0.309248414	0.077242254	-4.003617161	6.24E-05	0.002503183
YMR127C	507.2723345	0.275078621	0.068783081	3.999219263	6.36E-05	0.002503183
YNR050C	759.4168981	0.286399867	0.071578796	4.001183082	6.30E-05	0.002503183
YOR141C	549.3596096	-0.378239183	0.094498945	-4.002575739	6.27E-05	0.002503183
YLR060W	905.8981426	-0.241038894	0.060533345	-3.981919287	6.84E-05	0.002662504
YNL247W	1058.101891	-0.220603619	0.055429573	-3.979890272	6.89E-05	0.002667894
YDL019C	730.4801042	-0.476465092	0.120230153	-3.962941738	7.40E-05	0.002846167
YDL024C	132.7153633	0.590397962	0.149199	3.95711742	7.59E-05	0.002879284
YDR403W	199.4225738	0.470805171	0.118934954	3.958509726	7.54E-05	0.002879284
YDR189W	630.7375962	-0.272926587	0.0691092	-3.94920773	7.84E-05	0.002922984
YEL066W	293.3041809	0.358355615	0.090704692	3.950794675	7.79E-05	0.002922984
YGL097W	580.4808129	-0.275617867	0.069794571	-3.948987204	7.85E-05	0.002922984
YNR068C	176.0083618	0.537918238	0.136457055	3.942033167	8.08E-05	0.002990374
YKL116C	394.5898288	-0.38914819	0.099047188	-3.928917077	8.53E-05	0.003138747
YDL103C	354.215434	-0.352566516	0.089792793	-3.926445598	8.62E-05	0.003151703
YOL104C	177.0586221	-0.501456704	0.127777863	-3.924441167	8.69E-05	0.003158681
YCR065W	221.1074717	-0.570547001	0.146112431	-3.904849138	9.43E-05	0.003405088
YHL044W	182.833543	0.548443099	0.140645744	3.899464605	9.64E-05	0.003440007
YOR317W	1009.393213	-0.250763687	0.064289407	-3.900544379	9.60E-05	0.003440007
YBR015C	668.8209863	-0.283603817	0.072877857	-3.891495019	9.96E-05	0.00349227
YGR224W	179.344014	-0.62144754	0.159675566	-3.891938864	9.94E-05	0.00349227
YNL167C	542.6606147	-0.261932006	0.067303138	-3.891824575	9.95E-05	0.00349227
YPR194C	281.6482494	-0.584465692	0.15033468	-3.887763558	0.000101172	0.003525641
YDR238C	1105.039833	-0.218764125	0.056292331	-3.886215406	0.000101819	0.003527561
YEL037C	667.1454905	-0.253070605	0.06518881	-3.882117272	0.000103551	0.00356682
YHR209W	511.6729618	0.291938294	0.075330578	3.875428828	0.000106437	0.003624035
YLR429W	699.1207474	-0.297919478	0.076867049	-3.875776173	0.000106285	0.003624035
YNR008W	426.2964764	-0.367301375	0.094844207	-3.872681191	0.000107645	0.003624035
YPL160W	1469.378842	-0.213389324	0.055099649	-3.872789173	0.000107597	0.003624035
YLR010C	184.1792131	0.445177797	0.115002484	3.871027668	0.000108377	0.00362821
YDL054C	566.4120044	0.39338536	0.101902744	3.860400058	0.000113202	0.0037476
YGR035C	251.8972188	0.511644296	0.132504276	3.861341778	0.000112766	0.0037476
YMR185W	751.9012885	0.309783887	0.080422622	3.851949611	0.000117181	0.003857914
YLR206W	811.0232065	-0.243657933	0.063588778	-3.831775672	0.000127222	0.004165463
YOL157C	118.9508476	0.50567947	0.132030624	3.830016518	0.000128135	0.004172429
YGR237C	656.1929669	-0.274271895	0.071671344	-3.826799926	0.00012982	0.004203836
YLR410W	808.6919386	-0.361385036	0.094467546	-3.82549405	0.00013051	0.004203836
YPR010C	1291.887387	-0.304183635	0.079621365	-3.820377061	0.000133248	0.004268945
YER019W	376.391082	-0.335508955	0.087958169	-3.814414946	0.000136506	0.004349941
YNR056C	318.850924	0.643637859	0.168803453	3.812942485	0.000137322	0.004352672
YJL213W	210.5168694	0.415736795	0.109117917	3.809977365	0.00013898	0.004381899
YDR393W	681.9007961	0.257046373	0.067643406	3.800021122	0.000144684	0.004537739
YKR028W	836.0674659	-0.244414584	0.064402948	-3.795083773	0.000147594	0.004604766
YNL279W	363.4349739	0.482732511	0.127325453	3.791327667	0.000149844	0.00465063
YPL042C	356.8950261	-0.395590256	0.104449973	-3.787365816	0.000152253	0.004700906
YHR114W	427.1009731	-0.346372202	0.091514684	-3.784881134	0.000153782	0.004723646
YER003C	585.537445	-0.252964241	0.066900592	-3.781195835	0.000156077	0.004769548
YFR037C	490.7304946	-0.26486382	0.070103218	-3.778197727	0.000157967	0.004778315
YIL116W	664.3870155	0.423460221	0.112066273	3.778658913	0.000157675	0.004778315
YLR174W	242.981419	0.520982628	0.13816797	3.770646911	0.000162825	0.004888544
YOR368W	543.6482825	0.259972322	0.068958308	3.769992765	0.000163252	0.004888544
YOR360C	678.5272933	0.33623759	0.089259049	3.766986006	0.00016523	0.004923036
YHR122W	399.4899934	0.348502595	0.0927109	3.759025038	0.000170577	0.005032015
YJR136C	452.7297079	0.299241646	0.079600658	3.759286105	0.000170399	0.005032015
YLR353W	353.9004642	-0.396010384	0.105431573	-3.756089128	0.000172589	0.005041467
YMR086W	609.3774762	-0.550895677	0.146662879	-3.756203898	0.00017251	0.005041467
YDR207C	387.4311802	-0.575638532	0.153475536	-3.750685934	0.000176351	0.005115037
YFL034W	469.5040404	-0.402539095	0.107343352	-3.750014192	0.000176825	0.005115037
YFR034C	234.9742518	-0.395345714	0.105762191	-3.738062834	0.000185444	0.005338447
YFR013W	583.7129109	-0.270292226	0.072486981	-3.728838249	0.000192365	0.00551106
YNL313C	551.4291622	-0.334213599	0.08982032	-3.720913032	0.000198504	0.005659733
YML076C	501.5507745	-0.303675806	0.08166379	-3.718610267	0.000200322	0.005684371
YER037W	729.2241474	0.272300591	0.073280428	3.715870637	0.000202505	0.005692115
YMR080C	803.4475841	-0.309917025	0.083402593	-3.715915941	0.000202469	0.005692115
YMR062C	672.966967	0.463793609	0.125017013	3.709843941	0.000207387	0.005776886
YOR356W	526.288211	-0.447423271	0.120607229	-3.709755013	0.00020746	0.005776886
YOR384W	344.4594958	0.537522519	0.145599394	3.691790902	0.000222681	0.006171875
YKL182W	2836.039266	-0.198719746	0.053944395	-3.683788542	0.000229793	0.006328937
YKL191W	449.9580325	-0.408828002	0.111002949	-3.683037293	0.000230471	0.006328937
YPR074C	1258.067218	-0.204735519	0.055635349	-3.679953902	0.000233276	0.006376571
YDR498C	431.1401898	-0.391346532	0.106474547	-3.675493758	0.00023739	0.006430028
YNL243W	860.441672	-0.28622529	0.077856557	-3.676315812	0.000236627	0.006430028
YKL121W	366.1531565	-0.468278326	0.127654671	-3.668321116	0.000244148	0.006553516
YLR253W	449.3194672	-0.278673442	0.07596113	-3.668632113	0.000243852	0.006553516
YBR105C	468.7227759	0.352074466	0.096193564	3.660062606	0.000252154	0.006707962
YBR204C	295.6681039	-0.35672794	0.097440833	-3.660969719	0.000251262	0.006707962
YBL085W	824.4735609	-0.315049053	0.086221347	-3.653956519	0.00025823	0.006839079
YDR175C	473.3741622	0.255682732	0.070047175	3.650150533	0.000262087	0.006910506
YJL080C	1153.387	-0.406263696	0.111398383	-3.646944275	0.000265377	0.00696645
YBR257W	440.8118437	0.308054756	0.084700649	3.636982224	0.000275851	0.007164945
YHR080C	675.7544337	-0.398303427	0.109561198	-3.635442431	0.000277504	0.007164945
YOL130W	783.7052432	-0.257342829	0.070760515	-3.636813975	0.000276031	0.007164945
YOR338W	389.6980882	0.631338881	0.173673026	3.635215518	0.000277748	0.007164945
YHR027C	1261.664306	-0.21731607	0.059825642	-3.632490405	0.000280699	0.007178907
YHR113W	566.7863676	-0.300644839	0.082751947	-3.633084773	0.000280053	0.007178907
YMR030W	337.4264692	-0.304980748	0.083986467	-3.631308221	0.000281988	0.007181058
YBR265W	385.9965251	-0.359023776	0.099044966	-3.624856366	0.000289122	0.007331398
YDR093W	642.122312	-0.435498167	0.120392149	-3.617330271	0.000297657	0.007492258
YHR008C	467.7249825	-0.273415743	0.075590822	-3.617049462	0.00029798	0.007492258
YDR389W	476.4516327	-0.313060681	0.086619095	-3.614222494	0.00030125	0.007518153
YML020W	404.5489099	-0.379893535	0.105117806	-3.613978921	0.000301534	0.007518153
YOR258W	249.4583213	0.344243048	0.095312656	3.611724421	0.000304168	0.00755223
YOL044W	384.534959	0.282238815	0.07822457	3.608058395	0.000308497	0.007596422
YPL256C	381.9180281	-0.477945142	0.132430938	-3.60901424	0.000307363	0.007596422
YGL223C	535.3927243	0.380354857	0.105718449	3.597809662	0.000320908	0.007859293
YJL102W	259.5170194	-0.763407097	0.212229705	-3.597079377	0.00032181	0.007859293
YCR066W	256.4045457	-0.380604236	0.105904851	-3.59383194	0.00032585	0.007861298
YNL037C	870.0658187	0.418658309	0.116452885	3.59508749	0.000324283	0.007861298
YNR041C	159.6748725	-0.507519837	0.1411883	-3.594630985	0.000324852	0.007861298
YMR213W	329.2434571	-0.360898778	0.100708684	-3.583591443	0.000338902	0.008110511
YNR030W	507.5925439	-0.293788421	0.081975871	-3.583840189	0.000338579	0.008110511
YBL008W	295.8243606	-0.384992447	0.107609863	-3.577668768	0.000346672	0.008236402
YGR088W	404.5827607	-0.670429866	0.187402988	-3.577476925	0.000346927	0.008236402
YBR030W	332.7480894	-0.356421611	0.0997648	-3.572618924	0.000353429	0.008292902
YLR036C	260.8118087	0.357097397	0.099931667	3.573415802	0.000352355	0.008292902
YMR003W	305.5981897	0.337315344	0.09441786	3.57257984	0.000353482	0.008292902
YJR095W	72.87925366	0.681783726	0.191123644	3.567239047	0.000360762	0.008430521
YBR166C	570.7037987	0.28302042	0.079424212	3.563402286	0.000366079	0.008521347
YLR207W	531.2912225	-0.271973603	0.076441578	-3.557927629	0.000373792	0.008667035
YMR191W	514.5902824	0.245564653	0.069056073	3.556018233	0.000376518	0.008696397
YPL128C	269.4292842	-0.427293871	0.120329229	-3.551039705	0.000383713	0.008828351
YCR089W	537.4851924	0.455160597	0.128285795	3.54802023	0.000388138	0.008863834
YNL197C	608.6521364	-0.297260099	0.083783425	-3.547958307	0.00038823	0.008863834
YBR186W	270.167166	0.337094376	0.095113671	3.544121164	0.000393924	0.00895952
YKL120W	433.126635	-0.423590188	0.119602398	-3.541652972	0.000397628	0.009009379
YBR246W	334.2233654	-0.306043386	0.08644902	-3.540160286	0.000399884	0.009026171
YNL173C	468.9102968	-0.388291136	0.110064291	-3.527857512	0.000418938	0.009420563
YLR321C	304.9478617	-0.301309506	0.085433576	-3.526827758	0.00042057	0.009421723
YDR505C	689.0738921	-0.308806611	0.087747681	-3.519256671	0.000432758	0.009608167
YER027C	383.3174952	-0.423934681	0.120481808	-3.518661344	0.00043373	0.009608167
YMR084W	45.87081131	-1.049476095	0.29825696	-3.518697752	0.00043367	0.009608167
YDL044C	420.4447018	0.272475488	0.077568197	3.512721699	0.000443542	0.009773547
YDL234C	786.8276877	-0.325149245	0.092603882	-3.511183737	0.000446116	0.009773547
YPL226W	1386.949198	-0.232683554	0.066268662	-3.511215525	0.000446063	0.009773547
YOR375C	675.5545054	-0.316962162	0.090368714	-3.507432471	0.000452453	0.009876075
YMR153W	308.830657	-0.392222361	0.112010125	-3.501668814	0.000462354	0.01001879
YPR002C-A	27.43279135	0.945774012	0.270090345	3.501695003	0.000462309	0.01001879
YDL160C	584.2768424	-0.250873237	0.071684001	-3.499710287	0.000465764	0.010019813
YMR068W	177.6900061	-0.518769309	0.148194851	-3.500589294	0.000464231	0.010019813
YDR200C	291.788014	-0.385798726	0.110316916	-3.497185574	0.000470195	0.010074531
YMR060C	487.1266368	0.257476657	0.073641787	3.496339091	0.000471689	0.010074531
YLR227C	509.9521614	0.28632491	0.081962472	3.493365962	0.000476972	0.010150994
YMR171C	510.1844865	-0.28840873	0.082608038	-3.491291382	0.000480692	0.010157595
YNR043W	554.7715944	-0.282883516	0.081020661	-3.4914985	0.000480319	0.010157595
YJL088W	229.5654969	0.62437667	0.178912624	3.489841323	0.000483307	0.010176781
YBR185C	382.1074006	0.283013842	0.081182703	3.486134749	0.000490054	0.010210603
YCR054C	394.083694	0.301444832	0.086460071	3.486520767	0.000489347	0.010210603
YPL052W	402.872643	0.269232352	0.077198132	3.487550079	0.000487468	0.010210603
YOR018W	469.5354229	-0.264867897	0.076023664	-3.484019082	0.000493944	0.010255798
YHR108W	648.1590305	-0.227580297	0.065429336	-3.478260809	0.000504679	0.010442291
YAL024C	319.1510708	-0.409627988	0.118021368	-3.47079512	0.00051892	0.010523858
YDR330W	492.8509069	-0.281811469	0.081188894	-3.471059364	0.000518409	0.010523858
YJL034W	981.0438237	-0.267900118	0.077134411	-3.473159593	0.000514369	0.010523858
YKL008C	840.6705856	0.26044726	0.07496722	3.474148561	0.000512477	0.010523858
YMR078C	422.1155211	-0.333981024	0.096230348	-3.470641332	0.000519217	0.010523858
YOR204W	799.9713157	-0.227278886	0.065477708	-3.471087988	0.000518354	0.010523858
YKL146W	421.4180484	-0.388418624	0.112054896	-3.466324423	0.000527626	0.01065805
YML120C	562.8841344	-0.456289666	0.131821149	-3.461429901	0.000537314	0.010817075
YDL060W	771.7667468	-0.243099263	0.070265732	-3.459712969	0.000540751	0.010849623
YDR251W	891.7353146	-0.207600083	0.060058832	-3.456612047	0.000547012	0.010901816
YOR038C	329.6490511	-0.374550122	0.108333729	-3.45737311	0.000545469	0.010901816
YGR131W	160.9966869	0.428087127	0.124004733	3.452183787	0.000556069	0.01104538
YDR312W	532.4647643	0.29288478	0.084865367	3.451169652	0.000558163	0.011050136
YGR065C	581.2019849	0.488905219	0.142018682	3.442541576	0.000576275	0.011333414
YLR045C	501.3789452	-0.355390977	0.103214859	-3.443215243	0.000574842	0.011333414
YJL037W	68.42621412	0.609125596	0.17705851	3.440250317	0.000581176	0.011392205
YGR130C	956.766738	-0.249163192	0.072509213	-3.436296999	0.000589724	0.011504365
YPR034W	470.733085	-0.315188255	0.091735915	-3.43582177	0.000590759	0.011504365
YPR144C	407.2567973	-0.313270522	0.091207888	-3.434686735	0.000593239	0.011515024
YIL113W	230.5305373	0.348089997	0.101387224	3.433272799	0.000596342	0.011537664
YBL042C	601.1360814	-0.266462926	0.077636163	-3.432201146	0.000598703	0.011545868
YBR147W	218.9911131	0.488165397	0.142383458	3.428526063	0.000606868	0.011628064
YML005W	500.121359	0.239412395	0.069819944	3.428997215	0.000605816	0.011628064
YBR172C	676.7841574	-0.256860121	0.074954843	-3.426864923	0.000610593	0.01166193
YDR172W	1106.527134	-0.183492777	0.053588209	-3.424125947	0.00061678	0.011742472
YDR266C	501.4342063	-0.256998504	0.075123192	-3.421027474	0.00062385	0.011801663
YHL042W	116.1230878	0.468642446	0.136978761	3.421278187	0.000623275	0.011801663
YJL168C	590.1374277	-0.253378812	0.074122208	-3.418392678	0.000629922	0.011878337
YKR006C	464.2517143	0.284759322	0.083322809	3.417543455	0.00063189	0.011878337
YHL020C	518.539914	-0.240011459	0.070256929	-3.416196261	0.000635025	0.011899722
YDL214C	100.8115579	0.637847276	0.186788248	3.414814819	0.000638254	0.011922743
YFL003C	276.6623396	0.320730711	0.094050941	3.410180761	0.000649198	0.012014202
YLR436C	740.4456525	-0.284287944	0.083352361	-3.410676549	0.000648019	0.012014202
YOR168W	877.0226747	-0.236148762	0.069237552	-3.410703522	0.000647955	0.012014202
YGL039W	495.1880609	0.44377957	0.130432791	3.402361989	0.000668061	0.012324999
YNL231C	761.3066097	0.289563598	0.085133533	3.401287219	0.000670693	0.012335373
YDR126W	423.7567204	0.55529641	0.163439091	3.397574014	0.000679862	0.012412531
YDR303C	406.5858625	-0.304941194	0.089758551	-3.397349794	0.000680419	0.012412531
YNL040W	552.7109264	0.241270074	0.071023176	3.397061171	0.000681137	0.012412531
YBR256C	485.9959407	0.361274125	0.106475187	3.393035851	0.000691226	0.012557973
YDR146C	611.0016324	-0.275894204	0.081447836	-3.387373051	0.000705654	0.012781125
YHR101C	405.9267103	0.315022527	0.093058589	3.385206368	0.000711248	0.012804606
YKR005C	186.9274277	0.410655174	0.121297817	3.385511676	0.000710457	0.012804606
YBR280C	254.1943153	-0.608659339	0.179920105	-3.382942331	0.000717137	0.012871743
YML010W	811.0876173	-0.448068684	0.13256449	-3.380005343	0.000724844	0.012971011
YLL036C	422.9168007	-0.273414735	0.080979293	-3.376353698	0.000734534	0.013105059
YLR401C	501.4266892	-0.306071387	0.090687398	-3.375015629	0.000738115	0.013129633
YDL021W	412.2600551	0.356558264	0.105846377	3.368639299	0.000755402	0.0132455
YFL028C	506.8155372	0.302039814	0.089605334	3.370779391	0.000749559	0.0132455
YGR084C	487.2952952	0.251372275	0.07462406	3.368515108	0.000755743	0.0132455
YNL187W	182.5712325	-0.38011328	0.112795619	-3.369929455	0.000751874	0.0132455
YPR196W	241.8034284	0.362424804	0.107554037	3.36969968	0.000752501	0.0132455
YGL038C	628.3289253	-0.269983818	0.08026634	-3.363599449	0.000769331	0.013444118
YCR020C	228.7994848	0.385368941	0.114648206	3.361316793	0.000775718	0.013479238
YDL095W	848.5636521	-0.253467251	0.075416813	-3.360885203	0.000776931	0.013479238
YFL026W	235.0415564	0.398954348	0.118720146	3.360460396	0.000778127	0.013479238
YDR407C	687.3517615	-0.272280895	0.081133805	-3.355948805	0.000790932	0.013661346
YKL075C	433.6149044	0.250975948	0.074805357	3.355053142	0.000793497	0.013666043
YGR150C	905.5688373	0.195899878	0.058422763	3.353142969	0.000798994	0.013681628
YHR196W	803.5837163	0.211210371	0.062988574	3.353153731	0.000798963	0.013681628
YBR017C	830.4965692	-0.222970121	0.066648922	-3.345442257	0.000821515	0.01402695
YMR136W	395.5985173	-0.626101836	0.187227607	-3.344067933	0.000825595	0.014056348
YGL120C	944.1148516	-0.235271943	0.070494105	-3.337469745	0.000845449	0.014231729
YJR103W	578.8048643	-0.340235998	0.10192944	-3.337956139	0.000843971	0.014231729
YNR006W	460.2298141	-0.262020142	0.078493248	-3.338123332	0.000843463	0.014231729
YOL148C	370.9142894	-0.28216349	0.084507179	-3.338929235	0.00084102	0.014231729
YBL102W	434.5023156	0.258246552	0.077459458	3.333957647	0.000856197	0.014355433
YJL012C	809.546921	-0.233592754	0.070074386	-3.333496969	0.000857616	0.014355433
YOL164W-A	26.46576069	-0.989271286	0.296838854	-3.332687995	0.000860113	0.014356907
YNL164C	349.7791135	0.291275406	0.087442579	3.331047742	0.000865198	0.014401432
YLL062C	111.0080425	-0.577992119	0.173658057	-3.328334606	0.000873669	0.014501926
YIL169C	1032.180032	-0.394175809	0.118479515	-3.326953272	0.000878011	0.01453352
YNL326C	371.0296797	0.275590115	0.082873092	3.325447484	0.000882767	0.014571774
YCL001W-A	85.01471757	0.532101845	0.160613881	3.312925643	0.000923255	0.015198005
YJL050W	979.3880336	-0.292586368	0.088373994	-3.310774513	0.000930381	0.015251131
YLR411W	234.1925458	0.327134212	0.098819912	3.31040785	0.000931601	0.015251131
YAL031C	340.1265935	-0.413862588	0.125233893	-3.304717095	0.000950723	0.015400265
YBR117C	122.9256423	-0.573338011	0.173495833	-3.304621215	0.000951048	0.015400265
YGR014W	767.5481736	-0.543530887	0.164371846	-3.306715245	0.000943968	0.015400265
YLL043W	635.7805432	-0.255148899	0.077184529	-3.3057	0.000947395	0.015400265
YMR097C	497.8307269	0.231789921	0.070216755	3.301062827	0.000963193	0.015554655
YLL021W	859.4262025	-0.352945849	0.107011725	-3.298197923	0.000973075	0.015650473
YPL032C	693.1460072	-0.338031974	0.102501586	-3.29782189	0.000974379	0.015650473
YDR192C	206.9142684	-0.333675776	0.101263143	-3.295135475	0.000983742	0.015716142
YKL112W	389.9301755	-0.451463952	0.136997685	-3.295413005	0.000982771	0.015716142
YOR238W	421.7795039	0.271987791	0.082635603	3.291411682	0.000996859	0.015883111
YOL098C	901.9757515	-0.255239515	0.077581335	-3.289960344	0.001002015	0.015922687
YOR132W	458.0685046	-0.260799572	0.079299182	-3.28880533	0.001006136	0.015945648
YBL015W	307.3823044	-0.759227571	0.230995889	-3.28675793	0.001013479	0.01599254
YKL054C	1170.242295	-0.194936046	0.059314451	-3.286484881	0.001014462	0.01599254
YKR053C	463.0653045	0.329619288	0.100340545	3.285005938	0.001019802	0.016034305
YNL169C	476.8745663	-0.273910377	0.083493502	-3.280619085	0.001035795	0.016200273
YPL057C	502.2116936	-0.288728835	0.088002976	-3.280898526	0.00103477	0.016200273
YPL229W	261.9798457	0.324896785	0.099110778	3.278117589	0.001045019	0.016301742
YDR058C	388.6343589	0.270477887	0.08253943	3.276953665	0.001049336	0.016326351
YIL119C	500.1696779	-0.277913708	0.084876002	-3.274349644	0.001059055	0.016434655
YOR112W	374.3300839	-0.368696078	0.112671961	-3.272296618	0.001066776	0.016511475
YCR033W	813.976805	-0.285147448	0.087211082	-3.269624015	0.001076905	0.016625073
YBR293W	504.5092243	0.269891512	0.082610313	3.267043802	0.001086769	0.016690862
YHR140W	191.1747654	0.446324221	0.136606484	3.267225753	0.00108607	0.016690862
YGL049C	693.2220612	-0.386969782	0.118586442	-3.263187379	0.001101667	0.016876172
YDL042C	193.9660292	-0.51822446	0.158942794	-3.26044639	0.00111237	0.016996442
YPL141C	431.0399131	-0.431967901	0.13255709	-3.258731031	0.001119117	0.017055803
YIL003W	346.2294541	0.294308318	0.090336986	3.257893915	0.001122424	0.01706061
YKL029C	522.5290342	-0.482032914	0.147989819	-3.25720321	0.001125159	0.01706061
YBR202W	464.2296037	-0.426517732	0.131020795	-3.255343796	0.001132552	0.017070303
YMR321C	25.52228505	1.099639126	0.337771147	3.255574474	0.001131632	0.017070303
YNL091W	1070.180724	-0.286742713	0.088096171	-3.254882798	0.001134392	0.017070303
YDL040C	919.5048867	-0.187555705	0.05773529	-3.248545323	0.001159967	0.017411196
YKL218C	384.1622206	0.259945466	0.080059186	3.246916188	0.001166627	0.017467167
YLR335W	715.1245711	-0.31899442	0.098287526	-3.245522944	0.001172351	0.017508874
YHR177W	155.6602918	-0.430235775	0.132653376	-3.243308155	0.001181503	0.017601448
YER038C	396.1007297	0.256290544	0.079222386	3.235077313	0.001216098	0.018026686
YJR148W	434.6584083	0.271520096	0.083918005	3.235540411	0.001214127	0.018026686
YDR148C	567.2438255	-0.288818606	0.089328552	-3.233217146	0.001224045	0.018099462
YMR294W	439.6121797	0.249106637	0.077087691	3.231470965	0.001231548	0.018165338
YBL032W	454.5325915	-0.400609077	0.124114744	-3.227731565	0.00124776	0.018254494
YDR380W	321.3175786	-0.379083125	0.117442549	-3.227817578	0.001247385	0.018254494
YOR136W	741.6615265	0.372095432	0.115293923	3.227363787	0.001249365	0.018254494
YPR167C	394.9595029	0.364563445	0.11296399	3.227253624	0.001249846	0.018254494
YPR115W	772.7909165	-0.316684933	0.098152126	-3.226470437	0.001253272	0.018259771
YGR210C	428.1627926	-0.340231187	0.105565023	-3.222953756	0.00126876	0.018440349
YDR293C	1229.591358	-0.255528911	0.079366897	-3.219590555	0.001283738	0.018477766
YDR493W	242.0534652	0.328839659	0.102091387	3.221032349	0.001277297	0.018477766
YGR280C	444.8896923	-0.293419762	0.091122342	-3.220063878	0.00128162	0.018477766
YIL015W	234.5385116	0.417378792	0.129587031	3.220837688	0.001278165	0.018477766
YGL137W	1085.47796	-0.195128385	0.06065576	-3.216980328	0.001295475	0.018551477
YJL062W	575.5819373	-0.314163718	0.097676253	-3.216377668	0.001298199	0.018551477
YOR193W	366.9009046	0.282368589	0.087758337	3.217569956	0.001292815	0.018551477
YBR040W	107.1706647	0.748160159	0.23272445	3.214789679	0.001305401	0.018565361
YGL125W	410.4410066	-0.46094794	0.143369593	-3.215102526	0.001303979	0.018565361
YFL022C	730.0823925	-0.312662222	0.097282727	-3.21395413	0.001309206	0.018575137
YNR016C	2577.739498	-0.285184172	0.088852311	-3.209642704	0.001329001	0.018811198
YDR316W	530.1512343	0.221775464	0.069137073	3.207764706	0.001337709	0.018889591
YGR213C	190.3121388	0.393041003	0.122642517	3.204769539	0.001351707	0.019042127
YCL045C	782.7082938	-0.189049363	0.059021685	-3.203049223	0.001359807	0.019111066
YLR142W	270.6237885	-0.465308481	0.145468323	-3.198692828	0.001380522	0.01927876
YMR308C	1132.103523	-0.2064495	0.064530341	-3.199262484	0.001377797	0.01927876
YOR171C	469.4470037	-0.25042646	0.078294968	-3.198500083	0.001381445	0.01927876
YNL119W	419.2528164	0.269614136	0.084342561	3.196655783	0.001390307	0.019318347
YPL217C	1025.719964	-0.263355065	0.082387005	-3.196560742	0.001390765	0.019318347
YDL244W	49.52992396	0.667497122	0.208989963	3.193919519	0.001403552	0.019408907
YOL064C	613.3624917	0.287193823	0.089920357	3.193868783	0.001403799	0.019408907
YPR057W	465.0665167	0.309197342	0.096940477	3.189558705	0.001424902	0.019655071
YBR020W	118.1176504	-0.487498746	0.153199755	-3.182111779	0.001462054	0.020120967
YBR085W	160.9900051	0.450215501	0.141565634	3.180259847	0.00147143	0.02020335
YLL004W	468.2671032	0.274195975	0.086337536	3.175860561	0.001493927	0.020465088
YJL029C	572.5685092	-0.259891725	0.081957252	-3.171064404	0.001518815	0.020758295
YBL051C	623.178726	-0.254629221	0.080332989	-3.169671955	0.001526111	0.020810291
YNL012W	325.2126066	0.269408447	0.085018743	3.16881239	0.001530632	0.020824278
YLR188W	497.0382674	-0.304901541	0.096242977	-3.168039373	0.001534707	0.020832166
YIL117C	477.3783082	0.301168043	0.095115182	3.166350906	0.001543645	0.020905859
YOL159C	263.0637882	0.291561644	0.092124276	3.164873113	0.001551506	0.02096468
YGR186W	836.2207006	-0.195273021	0.061721839	-3.163758966	0.001557457	0.020997483
YBR223C	171.6176557	-0.453786992	0.143533573	-3.16153902	0.001569378	0.021077804
YOR301W	248.1576728	-0.493249176	0.156058049	-3.160677573	0.001574026	0.021077804
YPL169C	599.1242382	-0.210343568	0.066540618	-3.161130366	0.001571581	0.021077804
YLL016W	542.0226145	-0.249538921	0.079030622	-3.157496598	0.001591301	0.02126135
YHR059W	254.7651013	0.316340442	0.100306801	3.15372875	0.001611988	0.021483945
YIL009W	369.6767098	-0.352214258	0.111702243	-3.15315295	0.001615172	0.021483945
YPL132W	411.2446452	0.237860278	0.07558416	3.146959332	0.001649779	0.021895397
YCR007C	278.4408954	0.324887276	0.103343741	3.143753777	0.001667957	0.02208746
YIL143C	652.4439288	-0.239825731	0.076410874	-3.138633519	0.001697376	0.02242719
YHR072W	552.6881596	-0.334329745	0.10669112	-3.13362298	0.001726625	0.022763189
YDL144C	291.751748	-0.410395762	0.131076189	-3.13097111	0.001742293	0.022919037
YLR120C	758.1357672	-0.243727406	0.077919257	-3.127948262	0.001760312	0.02310506
YGL036W	634.6920925	-0.262154991	0.083831733	-3.127157012	0.001765056	0.023116419
YPL249C	542.6822806	-0.352738709	0.112896046	-3.12445582	0.001781343	0.023278555
YKL011C	462.5890285	0.266689271	0.08537725	3.123657323	0.001786183	0.023290738
YER007W	319.1820273	0.283372285	0.090809203	3.120523861	0.001805297	0.023488566
YNL059C	711.5431447	-0.215812275	0.069216463	-3.117932713	0.001821244	0.023644426
YER069W	676.7254	0.329589633	0.105773383	3.115997851	0.001833236	0.023710809
YLL033W	221.5310019	0.304447116	0.097709974	3.115824349	0.001834315	0.023710809
YLR427W	622.0088748	-0.208820436	0.067105259	-3.111834154	0.001859289	0.023910657
YPL144W	219.0262019	0.311612699	0.100124806	3.11224272	0.001856718	0.023910657
YPR042C	653.2332	-0.37443942	0.120343052	-3.111433626	0.001861813	0.023910657
YFR023W	91.44517796	0.479871967	0.154394945	3.108080823	0.001883066	0.024079803
YJR119C	422.435333	0.267920691	0.086186996	3.108597618	0.001879775	0.024079803
YNL154C	737.9761153	-0.226441049	0.072892282	-3.106516134	0.00189306	0.024155767
YDR490C	374.6850479	-0.366856419	0.118124159	-3.10568492	0.001898389	0.024172006
YKL100C	613.8337471	-0.227382601	0.073234054	-3.104875244	0.001903593	0.024186589
YBL107C	366.0001089	0.262545869	0.084609388	3.103034734	0.001915472	0.024285734
YLL008W	769.0205305	-0.261130962	0.084223778	-3.100442264	0.001932319	0.02444732
YEL015W	659.8627766	-0.203799764	0.065808372	-3.09686682	0.001955777	0.024611825
YMR015C	645.8795126	-0.215860639	0.06968899	-3.097485554	0.001951699	0.024611825
YOL159C-A	114.922794	0.404388295	0.130598413	3.096425791	0.001958689	0.024611825
YOR044W	225.8816465	0.342543139	0.110642377	3.095948838	0.001961842	0.024611825
YER153C	76.19667419	-0.750037223	0.242373533	-3.094550847	0.001971111	0.024676162
YKR046C	460.7790327	-0.301026754	0.097312772	-3.0933941	0.001978812	0.024720626
YPL019C	950.9582907	-0.202579192	0.065560082	-3.08997773	0.002001715	0.024954435
YIL073C	675.9332348	0.248733238	0.080586631	3.086532286	0.00202506	0.025124497
YMR229C	1416.639451	-0.265390713	0.085989289	-3.08632293	0.002026486	0.025124497
YNL020C	614.578135	-0.257977641	0.083593413	-3.086100128	0.002028005	0.025124497
YNL199C	447.7994749	-0.321752119	0.104294835	-3.08502449	0.002035354	0.025163224
YJR011C	322.394671	0.269746766	0.087521417	3.08206582	0.002055694	0.025339382
YLL038C	158.6885121	-0.481749227	0.156324964	-3.081716536	0.002058107	0.025339382
ICR1	164.2818456	-0.496247603	0.161127035	-3.079853139	0.002071027	0.025341374
YDR265W	415.4359043	0.233085146	0.075666344	3.08043356	0.002066995	0.025341374
YHR021W-A	72.92200817	0.590863624	0.191844806	3.079904209	0.002070672	0.025341374
YER020W	669.8760806	-0.2211018	0.071916062	-3.074442538	0.002108963	0.02571942
YIL094C	786.339227	0.235126842	0.076483476	3.074217528	0.002110555	0.02571942
YHR208W	714.2293901	-0.336869921	0.109611789	-3.073300095	0.002117055	0.025745978
YDR383C	375.5325088	0.244686967	0.07971586	3.069489144	0.002144252	0.02602362
YBR208C	574.4154155	0.381428194	0.124356377	3.067218614	0.002160608	0.026115744
YDR264C	943.760102	0.198004503	0.064552106	3.067359296	0.002159591	0.026115744
YBL061C	348.4539962	-0.328457257	0.107122055	-3.066196383	0.002168009	0.026152153
YBR086C	1112.637596	-0.235395721	0.076842941	-3.06333566	0.002188844	0.026297018
YNL257C	760.9852369	-0.228671503	0.074634084	-3.0639018	0.002184706	0.026297018
YML102W	167.7020971	-0.567905879	0.185460222	-3.062143858	0.002197578	0.026348829
YFL016C	538.7536713	-0.243482141	0.079554073	-3.060586753	0.002209038	0.02638007
YMR237W	588.362198	-0.322919598	0.105508874	-3.060591844	0.002209	0.02638007
YLR290C	377.6555347	0.249859835	0.081695458	3.058429961	0.002225001	0.02651756
YIL011W	134.8217162	0.466315457	0.152627599	3.055249897	0.002248731	0.026693598
YJR111C	307.5398071	0.412039391	0.134844955	3.055653	0.00224571	0.026693598
YDR305C	343.6331586	0.273042929	0.089481792	3.051379749	0.002277923	0.026986365
YML051W	422.6978244	-0.260665901	0.085471432	-3.04974298	0.002290373	0.027080023
YMR141W-A	79.77410425	0.481651049	0.157980909	3.048792736	0.002297629	0.027112027
YDR398W	721.1503536	-0.248245679	0.081495873	-3.046113503	0.002318203	0.027246888
YNL021W	477.8147921	-0.43570547	0.143020342	-3.046458026	0.002315548	0.027246888
YBL082C	191.9838936	-0.379189446	0.124526757	-3.045043925	0.002326463	0.027290147
YOL018C	554.2818178	0.201193506	0.066101783	3.04369257	0.002336938	0.02730911
YOR065W	407.8421885	-0.346870234	0.113965105	-3.043653012	0.002337245	0.02730911
YOR108W	668.561794	-0.318667002	0.104730913	-3.042721506	0.002344492	0.027340172
YLR407W	345.8358386	0.3131682	0.102993895	3.040648197	0.002360695	0.027475353
YKR066C	487.9021059	-0.227125411	0.074796746	-3.036568085	0.002392881	0.027795664
YEL031W	1117.455184	-0.264837101	0.087240026	-3.03572927	0.002399547	0.027818874
YBR059C	685.7966475	-0.266925247	0.087960259	-3.034611877	0.002408454	0.027867918
YCR003W	343.5192264	0.278862943	0.091972291	3.032032151	0.002429133	0.028052723
YDR188W	694.1929079	-0.193045297	0.063723242	-3.029433091	0.002450132	0.028240493
YGL224C	516.0718916	0.228537556	0.075474956	3.027991921	0.002461847	0.028320742
YOR172W	405.5069081	-0.302882633	0.100071844	-3.02665187	0.002472786	0.028391772
YPL069C	355.5516348	0.27452676	0.090752938	3.024990349	0.002486411	0.028493309
YIL072W	254.0583511	0.321574991	0.106398927	3.022351818	0.002508188	0.028687707
YNL317W	253.6226263	-0.475487383	0.157518446	-3.018613982	0.002539339	0.02898835
YGR012W	359.4497299	-0.266746931	0.088511415	-3.013700886	0.002580821	0.029293549
YNL137C	698.8144454	0.200051479	0.066370412	3.014166583	0.002576863	0.029293549
YPL033C	31.0583651	0.792344217	0.262892349	3.013949317	0.002578709	0.029293549
YOR090C	534.2279556	-0.27089289	0.089909328	-3.012956435	0.002587161	0.029309676
YEL043W	546.9071834	-0.292783304	0.097223117	-3.011457703	0.002599966	0.029398859
YJL076W	773.2816251	-0.359799809	0.119520329	-3.010364948	0.00260934	0.029448967
YDL182W	455.8285741	0.386513417	0.12862681	3.004921126	0.002656497	0.029868051
YGL099W	471.3594156	-0.371504008	0.123615269	-3.005324593	0.002652976	0.029868051
YMR070W	386.0256158	-0.42272965	0.140800515	-3.002330275	0.002679213	0.03001021
YNL288W	455.598666	-0.2775641	0.09244136	-3.002596466	0.002676871	0.03001021
YMR101C	63.72079532	0.547117267	0.182302627	3.001148566	0.002689633	0.0300704
YPL060W	381.9357835	0.307418989	0.102501433	2.999167712	0.002707182	0.030209925
YMR232W	168.6970744	0.400789337	0.133848844	2.9943429	0.002750367	0.030634456
YKL148C	396.0301991	-0.810745997	0.270927347	-2.992484909	0.002767163	0.030764043
YCL061C	502.698541	-0.335221692	0.112091968	-2.99059512	0.002784344	0.030897404
YJL095W	400.7402864	-0.493532793	0.165139485	-2.988581398	0.002802758	0.031043935
YDL159W	254.1706966	-0.361627873	0.121193504	-2.98388824	0.002846107	0.031465588
YMR065W	401.5742087	0.251905239	0.084679268	2.974815972	0.002931644	0.03235123
YOR247W	253.8779603	-0.288315211	0.096976064	-2.97305539	0.002948512	0.032477237
YLR107W	573.9679385	0.210589744	0.070960115	2.967719883	0.003000176	0.032985331
YFR016C	1059.904085	-0.276067304	0.093182809	-2.962642001	0.003050111	0.033349744
YIL126W	1081.693313	-0.179804515	0.060680845	-2.963118163	0.003045396	0.033349744
YMR227C	418.9345188	-0.260462741	0.087898494	-2.963221903	0.00304437	0.033349744
YLL027W	480.4452665	0.361859214	0.122191156	2.961419034	0.00306225	0.033421149
YHL026C	217.4848412	-0.453254801	0.153091175	-2.960685366	0.003069553	0.033439614
YPL036W	203.741673	-0.380193982	0.12853683	-2.957860275	0.003097825	0.033686021
YBR292C	56.6451355	0.584533809	0.197784049	2.955414312	0.003122494	0.033692231
YDL104C	332.9147183	0.24351008	0.08240885	2.954902036	0.003127683	0.033692231
YDL164C	320.1646653	-0.373005464	0.126169162	-2.956391714	0.003112615	0.033692231
YLR417W	431.154421	-0.258382703	0.087455582	-2.954444961	0.00313232	0.033692231
YMR320W	110.0187161	0.478768196	0.162039981	2.954630041	0.003130442	0.033692231
YOR155C	436.0427144	-0.230050897	0.077862192	-2.954590544	0.003130843	0.033692231
YNL261W	519.7142819	0.208430876	0.070582859	2.952995678	0.003147064	0.033789824
YJL153C	241.5867278	-0.427614803	0.144840898	-2.952307042	0.003154091	0.033804371
YDL241W	139.0465165	0.607813129	0.205919558	2.951701793	0.00316028	0.033809887
YKL034W	416.5208935	-0.273870785	0.092807313	-2.950961264	0.003167866	0.033830315
YNL219C	500.5694939	-0.248541823	0.084261845	-2.949636609	0.003181479	0.033854344
YPR129W	262.7224833	-0.281160234	0.095306797	-2.950054373	0.00317718	0.033854344
YLR456W	226.7575197	0.291802302	0.098962126	2.948626045	0.003191899	0.033904686
YNL176C	610.1185082	-0.268995632	0.091350292	-2.944660874	0.003233088	0.03428109
YGR270W	997.5812745	-0.31062839	0.105650914	-2.940139148	0.003280649	0.034723599
YCL030C	1135.517908	0.377885635	0.128594959	2.938572686	0.003297273	0.03481692
YPR084W	287.3061531	-0.30648467	0.104310054	-2.938208327	0.003301151	0.03481692
YFL013C	340.9262878	-0.292306057	0.099595263	-2.934939358	0.003336129	0.03512366
YJR130C	595.1387589	0.250088767	0.085237503	2.934022672	0.003345998	0.035165432
YOR156C	230.2050854	-0.522593025	0.178224295	-2.93222103	0.003365471	0.035299731
YPL084W	556.3382981	-0.340668901	0.116200008	-2.931745933	0.003370624	0.035299731
YAR030C	91.67431117	0.544499593	0.185917872	2.928710341	0.003403714	0.035417666
YBR002C	323.9714724	-0.273879139	0.093538255	-2.92799068	0.003411603	0.035417666
YDL087C	148.7444517	-0.416770875	0.142259574	-2.929650802	0.003393431	0.035417666
YER156C	470.3065906	-0.237180968	0.08096736	-2.929340527	0.003396821	0.035417666
YLR034C	580.4988997	0.360630773	0.123165067	2.928028071	0.003411192	0.035417666
YKL213C	727.4084475	-0.269843387	0.092225928	-2.925895069	0.003434668	0.035595103
YBR004C	530.9689045	0.219817181	0.075225137	2.922124044	0.003476531	0.035715203
YDR173C	330.1528998	0.245630894	0.084017309	2.923574877	0.00346037	0.035715203
YJR054W	378.8677069	0.249532334	0.085401872	2.921860221	0.003479477	0.035715203
YLR205C	178.2873654	-0.335776968	0.114916235	-2.921928027	0.003478719	0.035715203
YPL061W	871.3111953	-0.323944804	0.110816417	-2.923256428	0.003463911	0.035715203
YPL241C	339.7299872	0.273920555	0.093756555	2.921614964	0.003482217	0.035715203
YNR051C	765.6180635	-0.176722278	0.060539656	-2.91911598	0.003510256	0.03594092
YML082W	373.5323396	-0.327915927	0.112415482	-2.916999706	0.003534161	0.036123612
YER091C	1441.372682	-0.235513513	0.080804573	-2.914606244	0.003561376	0.036206375
YGR249W	301.574303	-0.826094542	0.283364578	-2.915306309	0.003553396	0.036206375
YMR208W	456.2420144	-0.272370711	0.093454329	-2.914479325	0.003562824	0.036206375
YNL256W	748.0225748	-0.197202225	0.067677162	-2.91386664	0.003569824	0.036206375
YPR019W	516.0024312	-0.356710878	0.122428732	-2.913620629	0.003572638	0.036206375
YDR301W	638.7088932	-0.286091395	0.098258334	-2.911624727	0.003595543	0.036376642
YNL253W	486.8037446	0.201558755	0.069312868	2.907955789	0.003637998	0.036743776
YDL109C	160.0782638	-0.496251555	0.170898781	-2.903774696	0.003686934	0.037112227
YDR440W	410.456333	-0.260058891	0.089551211	-2.904024275	0.003683996	0.037112227
YDR129C	1009.725221	-0.200143155	0.068966237	-2.902045441	0.003707348	0.037197837
YMR032W	424.7990238	-0.381878929	0.131591782	-2.901996799	0.003707923	0.037197837
YDR020C	315.6018557	0.289261629	0.099696847	2.901412017	0.003714851	0.037204699
YIL134W	287.347638	0.256568605	0.088451702	2.900663294	0.003723738	0.037231128
YJR058C	286.1179432	0.268548607	0.092633954	2.899029957	0.003743191	0.037344559
YPL080C	45.63798037	0.63842083	0.220246921	2.898659494	0.003747616	0.037344559
YDR540C	178.0704069	0.30744421	0.106101992	2.897629019	0.003759951	0.037404917
YCL024W	194.0745931	-0.555355325	0.191921381	-2.893660529	0.003807796	0.037770382
YNR069C	197.4849038	0.397078798	0.137254596	2.893009108	0.003815702	0.037770382
YPR109W	491.4151564	0.205465526	0.071009811	2.893480821	0.003809976	0.037770382
YJL214W	146.5813894	-0.517902555	0.179301024	-2.888452855	0.003871421	0.038258367
YGR162W	1137.341814	-0.318231325	0.110235643	-2.886827858	0.003891471	0.038392838
YMR128W	925.5487478	-0.327635219	0.113544634	-2.885519166	0.003907687	0.038489099
YIL162W	513.4597911	-0.199736357	0.069263934	-2.883699286	0.003930339	0.038648331
YOR319W	335.5869152	0.251114537	0.087145977	2.881539075	0.003957382	0.038850143
YBR152W	142.9519632	-0.36170558	0.125679465	-2.878000639	0.004002043	0.038904039
YCR052W	426.2416831	-0.330335089	0.114731365	-2.879204728	0.003986794	0.038904039
YFR048W	287.5339578	-0.37036517	0.128613836	-2.879668174	0.003980939	0.038904039
YGR055W	633.9172375	-0.243325692	0.08454124	-2.878189309	0.00399965	0.038904039
YIR039C	166.5218737	0.439688282	0.15264357	2.880490027	0.003970575	0.038904039
YML117W	929.3137115	-0.347098486	0.120595711	-2.878199256	0.003999524	0.038904039
YNR033W	513.0415802	-0.311053933	0.108121085	-2.876903533	0.004015983	0.03897597
YLL041C	423.1632291	-0.269765752	0.093786494	-2.87638165	0.00402263	0.038976997
YJR125C	490.3328244	-0.231082557	0.080428334	-2.873148632	0.004064029	0.0393142
YHR107C	505.1283517	-0.20254275	0.070624476	-2.867883231	0.00413228	0.039894885
YJL071W	492.3795051	0.24235866	0.084534588	2.866976291	0.004144141	0.039894885
YJL180C	411.4353053	0.232300285	0.081014758	2.867382335	0.004138827	0.039894885
YBL101C	442.1309771	-0.446298527	0.155743492	-2.865599852	0.0041622	0.039912649
YGL255W	798.0986074	-0.374991104	0.13089626	-2.864796174	0.004172777	0.039912649
YLR453C	384.4491467	0.233001207	0.081293026	2.866189358	0.004154457	0.039912649
YPL099C	328.737686	0.239635465	0.083638019	2.865149943	0.004168118	0.039912649
YHR156C	393.2559171	0.220012936	0.076841992	2.863186253	0.004194039	0.040051733
YCR045C	154.5497874	-0.341293585	0.119357433	-2.859424645	0.004244102	0.040312866
YGL258W	111.2651171	0.401399534	0.140344379	2.860104106	0.00423502	0.040312866
YJL003W	197.3167452	0.295801645	0.103459695	2.859100296	0.004248444	0.040312866
YOR079C	439.492512	0.231635697	0.08098057	2.860386116	0.004231255	0.040312866
YGL040C	393.4148979	-0.249521132	0.08733579	-2.857031824	0.00427623	0.040512007
YIL089W	220.1408923	0.311526481	0.109274231	2.850868674	0.004359997	0.041234634
YKL038W	364.6558321	-0.482651617	0.16935448	-2.849948917	0.004372625	0.041234634
YPL009C	926.0546361	-0.212258967	0.074479383	-2.849902347	0.004373265	0.041234634
YCL026C-A	78.43413248	0.475691831	0.167114615	2.846500476	0.004420266	0.041583044
YGL143C	427.401182	0.21403723	0.075213144	2.845742365	0.004430803	0.041583044
YKL105C	544.54562	-0.447008017	0.157080965	-2.845717286	0.004431152	0.041583044
YDL154W	294.9077668	0.259463898	0.091256579	2.843234993	0.004465813	0.041842421
YLR145W	293.1696941	0.274577973	0.096657389	2.840734437	0.004500978	0.042087633
YML126C	772.0992114	-0.202606787	0.071331101	-2.84037095	0.00450611	0.042087633
YBR079C	1241.792653	-0.226146094	0.079801532	-2.833856554	0.004598997	0.042887987
YMR023C	479.4216337	0.248321834	0.087810434	2.827930833	0.004684993	0.043621675
YIL038C	637.776026	-0.268697459	0.0950383	-2.827254479	0.0046949	0.043645726
YBL007C	1000.130445	-0.378189558	0.13392554	-2.823879297	0.004744625	0.044039283
YJR057W	337.1421494	0.229319684	0.081225137	2.823260063	0.004753799	0.044055817
YMR109W	719.5417317	-0.459226729	0.162741461	-2.821817664	0.004775232	0.04411722
YNL309W	117.268925	-0.528447159	0.18726004	-2.82199641	0.004772571	0.04411722
YJR048W	197.0724741	-0.306901851	0.108851524	-2.81945388	0.004810544	0.044374665
YML109W	235.3595854	-0.403487168	0.143213284	-2.817386471	0.004841623	0.044592319
YGR009C	650.135578	-0.199786864	0.070931078	-2.816633683	0.004852984	0.044627983
SCR1	127.9122589	-1.443963597	0.51279538	-2.815867017	0.00486458	0.044665687
YIL137C	592.4635267	-0.405175375	0.143989138	-2.813930149	0.004893986	0.044866559
YPR001W	225.4026177	0.352146889	0.125219108	2.812245618	0.004919692	0.045032941
YHR205W	507.2925188	-0.402862331	0.143391071	-2.809535692	0.004961302	0.045344168
YLR452C	948.8910452	0.186774355	0.066545334	2.806723523	0.005004818	0.045671835
YMR031C	1001.975197	-0.227624238	0.081196782	-2.803365252	0.005057236	0.046079617
YMR052W	170.5867398	0.313754481	0.112025929	2.800730898	0.005098702	0.046386509
YDR183W	318.0404539	0.243125087	0.08693012	2.796787647	0.005161344	0.046884834
YLR130C	711.4050522	-0.179170489	0.064081279	-2.795988034	0.005174132	0.046929453
YKR001C	936.1185176	-0.168677379	0.060341007	-2.795402118	0.00518352	0.046943151
YBR058C	628.1028204	-0.234548793	0.083931613	-2.794522642	0.00519764	0.046999601
YDR294C	678.8605398	-0.19591236	0.07021781	-2.790066509	0.005269722	0.047579198
YDL127W	197.9113632	-0.304493131	0.109169541	-2.78917662	0.005284224	0.047637958
YBR022W	298.903399	0.250869367	0.089969144	2.78839339	0.005297018	0.047681162
YNL245C	225.439498	-0.282038425	0.101277861	-2.784798397	0.005356101	0.048140283
YNL162W-A	98.16751661	0.408983022	0.147004121	2.782119436	0.005400516	0.048466379
YGR116W	1322.140813	-0.176591544	0.063551769	-2.778703842	0.005457626	0.048874239
YMR102C	1098.321256	0.205978108	0.074134932	2.778421759	0.005462367	0.048874239
YHR022C	203.8122658	0.320935397	0.115549549	2.777469928	0.005478391	0.0488786
YOR086C	1087.974995	-0.233231181	0.083987787	-2.776965417	0.005486902	0.0488786
YPR174C	120.2290424	-0.422321686	0.152082099	-2.776932251	0.005487462	0.0488786
YAL037W	255.643556	0.307342669	0.110816594	2.773435426	0.005546785	0.049134946
YBR229C	747.8505444	-0.213060661	0.07682589	-2.77329244	0.005549223	0.049134946
YMR188C	401.2878992	0.220417257	0.079442244	2.774559808	0.005527647	0.049134946
YPL070W	751.5605457	0.17585282	0.063390094	2.774137232	0.005534832	0.049134946
YPR024W	698.96508	-0.231464514	0.083560681	-2.770017094	0.005605335	0.049558148
YAL036C	458.5012375	-0.222705513	0.080456167	-2.768035315	0.005639534	0.049786645
YOR011W	478.7881486	0.270508882	0.097756546	2.767168995	0.005654543	0.049845303
YIR005W	200.1633973	0.288416495	0.104292853	2.765448308	0.005684461	0.050035015
YKL101W	846.0385672	-0.338868211	0.122600551	-2.764002358	0.005709713	0.050183153
YMR252C	178.7329538	0.309675717	0.112096314	2.76258608	0.005734544	0.050327167
YJL186W	655.8057287	-0.212425612	0.076915826	-2.76179328	0.005748486	0.050375337
YKL087C	365.9333542	0.223736319	0.081073619	2.75966857	0.005786003	0.050504575
YOL030W	733.764286	-0.19876015	0.072013833	-2.760027373	0.005779652	0.050504575
YOR054C	312.8518283	-0.334495603	0.121215204	-2.759518553	0.00578866	0.050504575
YDR367W	370.6318908	0.224620936	0.081461617	2.75738372	0.005826593	0.050534394
YER058W	171.3688357	0.306525747	0.111115532	2.75862196	0.005804564	0.050534394
YHR069C	578.4543556	0.187605682	0.068048482	2.756941465	0.005834479	0.050534394
YKR027W	449.2704901	-0.231239554	0.083854147	-2.757640049	0.005822027	0.050534394
YNL005C	655.8714316	0.199407951	0.072322495	2.757205059	0.005829778	0.050534394
YBR104W	464.6425783	0.311142645	0.11291969	2.755433047	0.00586145	0.050694311
YBR197C	191.828811	-0.2955032	0.107308266	-2.75377855	0.005891161	0.050803808
YNL052W	289.8834108	-0.245137552	0.089014393	-2.753909166	0.005888811	0.050803808
YBR041W	660.8650935	-0.265789479	0.096572686	-2.752222095	0.005919236	0.050972151
YIL024C	143.7340549	0.379856562	0.138055234	2.751482517	0.005932619	0.051013672
YGR109C	63.43393628	-0.881391951	0.320479788	-2.750226332	0.005955411	0.051135874
YDR363W	384.1452843	-0.234882907	0.085442045	-2.749031891	0.005977157	0.051248746
YCL027W	416.1287431	0.254050158	0.092486117	2.746900463	0.006016139	0.0512878
YKL053C-A	250.2728285	0.278686867	0.101405744	2.748235499	0.005991696	0.0512878
YMR006C	601.9464889	-0.259807055	0.094574257	-2.747122336	0.00601207	0.0512878
YPL081W	443.0816911	0.318693266	0.116002122	2.747305478	0.006008714	0.0512878
YLR032W	377.4164573	-0.365460493	0.133123019	-2.745283986	0.006045855	0.051425699
YOR158W	597.1545545	0.197027011	0.071786775	2.744614346	0.006058204	0.051425699
YPR198W	471.0249945	0.201950521	0.073577455	2.744733703	0.006056002	0.051425699
YDR079C-A	142.1865731	0.34741589	0.126661745	2.7428636	0.006090598	0.051553797
YER081W	591.3475461	0.4538731	0.165446915	2.743315587	0.00608222	0.051553797
YBR177C	539.0701918	-0.246760496	0.090064288	-2.739826193	0.006147168	0.051958831
YHR079C	585.2845568	-0.233627212	0.085329634	-2.737937578	0.006182581	0.052184136
YJL101C	480.361371	-0.39326617	0.143677287	-2.737149196	0.006197418	0.052221905
YLL019C	498.5374467	-0.31666075	0.115708595	-2.736708969	0.006205717	0.052221905
YNL101W	634.316775	-0.185708862	0.067868488	-2.736304708	0.006213346	0.052221905
YIL140W	517.5564472	-0.376264649	0.137534322	-2.73578728	0.006223124	0.052230417
YIR036C	212.3100612	-0.31196229	0.114226633	-2.731081903	0.006312678	0.052833215
YML014W	257.173616	-0.286525957	0.104904134	-2.731312352	0.006308265	0.052833215
YBR212W	572.9932684	-0.264156553	0.096776314	-2.729557923	0.006341931	0.052929363
YMR261C	950.7909706	-0.289759776	0.106142935	-2.729901663	0.006335322	0.052929363
YJR143C	956.1075055	-0.166349974	0.060976875	-2.728082986	0.006370358	0.053092256
YMR193W	399.1128525	0.20869336	0.07655434	2.726081391	0.006409119	0.0533407
YMR067C	410.9019291	-0.211634234	0.077675594	-2.724591137	0.006438116	0.053432775
YOR380W	206.930651	-0.41881976	0.15370277	-2.724868013	0.00643272	0.053432775
YDR022C	251.9888771	0.273702866	0.100493332	2.723592302	0.006457617	0.053520081
YJL162C	498.9319927	0.200249131	0.073563425	2.722128975	0.006486282	0.053608538
YNL284C	430.753876	0.210419651	0.077287459	2.722558807	0.00647785	0.053608538
YBL011W	552.680692	-0.277152301	0.101905463	-2.719700121	0.006534114	0.05376387
YML027W	137.4997566	-0.483130165	0.177645783	-2.719626416	0.006535571	0.05376387
YMR004W	513.4665464	-0.208315758	0.076594017	-2.719739289	0.006533341	0.05376387
YOL114C	113.9641989	0.369210078	0.135771773	2.719343422	0.006541166	0.05376387
YBL033C	346.2685621	-0.25478902	0.093752211	-2.71768546	0.00657403	0.053811326
YIL031W	392.4325732	-0.339376134	0.124855747	-2.718145882	0.006564889	0.053811326
YOR320C	771.0798716	0.171702269	0.063170836	2.718062311	0.006566547	0.053811326
YER162C	444.5586378	-0.287778401	0.106104882	-2.712206966	0.006683685	0.054512726
YGL003C	357.307173	-0.341847412	0.126045046	-2.712105105	0.006685739	0.054512726
YOR213C	360.9341685	0.228462052	0.084240097	2.712034525	0.006687163	0.054512726
YGL172W	459.1602204	-0.248944553	0.091829154	-2.710953338	0.006709007	0.05461608
YKL020C	627.2910457	-0.38068173	0.14060821	-2.707393328	0.006781386	0.054979972
YNL223W	268.4854329	-0.317318631	0.117180625	-2.707944519	0.006770134	0.054979972
YNL236W	475.7755441	-0.304256359	0.112364552	-2.707761074	0.006773877	0.054979972
YPL072W	298.9174374	0.265196316	0.098004382	2.705963855	0.006810646	0.055142172
YBR225W	325.7245053	-0.489013012	0.180903588	-2.703169235	0.006868177	0.055532517
YIL154C	472.5146402	-0.240346345	0.088937395	-2.702421687	0.00688364	0.055582127
YDR432W	423.1677188	-0.299096894	0.110709961	-2.701625859	0.006900136	0.055639932
YOR374W	667.1556226	-0.460110947	0.170411694	-2.699996326	0.006934024	0.055837635
YCL010C	225.8694373	-0.473495044	0.175433948	-2.698993262	0.006954958	0.055912927
YCL016C	392.0702912	0.21667185	0.080295888	2.698417742	0.006966995	0.055912927
YKL033W-A	468.40164	0.206629007	0.076585744	2.69800876	0.006975561	0.055912927
YLR055C	353.1900214	-0.326095326	0.120879393	-2.697691633	0.006982208	0.055912927
YNR004W	253.892811	0.275684177	0.10220721	2.697306545	0.006990289	0.055912927
YJL187C	537.2146903	-0.311630324	0.115600169	-2.695760111	0.007022822	0.056097853
YLL031C	583.9857546	-0.241430814	0.089590437	-2.694827953	0.007042498	0.056179716
YAR014C	638.8005773	-0.172011284	0.063853192	-2.693855685	0.007063074	0.056193401
YPL257W	188.4866268	0.29909284	0.111016425	2.694131418	0.007057233	0.056193401
YCR005C	893.698313	0.214028168	0.079498779	2.692219564	0.00709782	0.056228098
YLR228C	417.1901074	-0.257776131	0.095738871	-2.692491872	0.007092026	0.056228098
YNL129W	373.128611	0.26704398	0.099215836	2.691545929	0.00711217	0.056228098
YPL263C	745.7956289	-0.195954716	0.072806879	-2.691431341	0.007114614	0.056228098
YPL274W	682.9921422	-0.236904798	0.087987037	-2.692496594	0.007091926	0.056228098
YKL208W	283.6772531	0.238088619	0.088492402	2.690497865	0.007134549	0.056310965
YBR201W	332.7912492	0.227083465	0.084477392	2.688097483	0.007186041	0.056567531
YOR028C	293.3819641	-0.246977613	0.09187734	-2.688123241	0.007185487	0.056567531
YGL207W	897.8686421	-0.277609255	0.103398941	-2.684836542	0.007256529	0.057047037
YBR033W	361.8345479	0.246065416	0.091676256	2.684069202	0.007273205	0.057102804
YDL156W	114.7894323	-0.657411869	0.245036413	-2.68291501	0.007298354	0.057149657
YML086C	496.776253	-0.322173348	0.120070924	-2.683192043	0.00729231	0.057149657
YDR256C	285.556608	-0.31598489	0.117876117	-2.68065234	0.007347881	0.057383162
YGL241W	806.9445675	0.163429148	0.060957642	2.681028043	0.007339636	0.057383162
YOR299W	615.076657	-0.241351523	0.090048663	-2.680234387	0.007357063	0.057383162
YIL075C	1329.990978	-0.144685795	0.054022502	-2.678250558	0.007400783	0.057648716
YHL008C	303.6027515	-0.415918467	0.155378991	-2.676799903	0.007432901	0.057823313
YDR310C	652.0206239	-0.288919808	0.107968345	-2.675967731	0.007451382	0.057891506
YBL098W	423.9296212	0.209434878	0.078384534	2.671890339	0.007542529	0.058523349
YLL022C	271.0185046	-0.343689693	0.128698559	-2.670501483	0.007573804	0.058689592
YDR302W	307.7406491	0.231595495	0.086840231	2.666914784	0.007655108	0.059242582
YGR030C	264.009731	0.244898288	0.091890424	2.665112194	0.007696264	0.05941188
YHR071W	490.6255812	0.357946871	0.13435369	2.664213169	0.007716864	0.05941188
YNL086W	200.833304	0.288171639	0.10813002	2.6650475	0.007697745	0.05941188
YOL063C	548.0870455	-0.219297126	0.082300135	-2.664602278	0.007707942	0.05941188
YDR017C	710.765059	-0.25154548	0.094583461	-2.65950811	0.007825485	0.059864693
YHL032C	408.3825628	-0.419113943	0.157561229	-2.660006817	0.007813907	0.059864693
YML116W	468.5092562	0.306597435	0.115284305	2.659489814	0.00782591	0.059864693
YMR106C	232.960881	-0.483790897	0.181869211	-2.660103352	0.007811668	0.059864693
YNR019W	563.0305902	-0.291510214	0.109545631	-2.661084796	0.007788934	0.059864693
YDR428C	476.4584411	0.201456056	0.075766725	2.65889883	0.00783965	0.059892916
YDR079W	223.4950913	0.268917846	0.101199114	2.657314237	0.007876599	0.060098145
YHR119W	548.6022762	-0.209897531	0.079003703	-2.656806218	0.007888477	0.060111811
YLR173W	346.1972862	-0.246885782	0.092942559	-2.656326486	0.007899709	0.06012052
YJL033W	685.7520495	-0.257945571	0.09715788	-2.654911482	0.007932922	0.060219469
YKL104C	779.4046342	-0.256901503	0.096759569	-2.655050091	0.007929663	0.060219469
YIL017C	494.5079743	-0.315019581	0.118705528	-2.653790321	0.007959327	0.060266364
YJL219W	41.75255992	0.660880048	0.24900366	2.654097724	0.007952079	0.060266364
YEL025C	707.2283392	-0.254145442	0.095831941	-2.651990975	0.008001868	0.060434895
YHR105W	94.81216642	-0.453979859	0.171184303	-2.651994664	0.008001781	0.060434895
YDR286C	182.2637657	0.284091886	0.107175022	2.650728516	0.008031837	0.060584454
YBR007C	341.7175302	-0.243537363	0.091898411	-2.650071517	0.008047473	0.060625656
YPL153C	137.1157259	-0.43972366	0.16596895	-2.649433289	0.008062689	0.060663589
YDR410C	375.0746396	0.215550006	0.081466031	2.64588816	0.008147675	0.060879494
YGL126W	412.5775407	-0.217325191	0.082156563	-2.645256598	0.008162899	0.060879494
YGR251W	303.1416548	0.23003157	0.086941556	2.645818427	0.008149355	0.060879494
YMR043W	463.7423893	-0.257670618	0.09733401	-2.647282464	0.008114155	0.060879494
YNL001W	575.335355	0.178218228	0.067343979	2.646386955	0.008135669	0.060879494
YOL001W	373.5956498	0.232051321	0.087711702	2.645614178	0.008154276	0.060879494
YOR091W	466.1806112	-0.25886251	0.097855973	-2.645341952	0.00816084	0.060879494
YOR290C	912.115449	-0.384360155	0.145416709	-2.643163618	0.008213533	0.061180557
YDR229W	434.5371853	-0.205607673	0.077895071	-2.639546644	0.0083017	0.061760086
YBR182C	187.2725734	-0.461617928	0.174955976	-2.638480489	0.008327849	0.061877374
YLR006C	436.2144445	-0.33332708	0.126368519	-2.637738273	0.008346097	0.061935731
YKL096W	420.3218566	-0.247709833	0.093980128	-2.635768209	0.008394705	0.062218967
YKR089C	720.5498692	-0.408404188	0.155056526	-2.633905191	0.008440905	0.062483671
YGR241C	407.8556087	-0.363831782	0.138244558	-2.631798217	0.008493429	0.062794471
YOR354C	771.3117561	0.160362243	0.06101185	2.628378611	0.008579297	0.063340804
YPL112C	513.9038189	0.277776395	0.105698354	2.628010611	0.008588584	0.063340804
YNL315C	563.1593893	0.203906583	0.077602645	2.627572597	0.008599649	0.063344015
YML081W	796.9489973	-0.227178228	0.086479409	-2.626963244	0.008615064	0.063379217
YDL145C	1182.993532	-0.317078456	0.120850763	-2.623719116	0.008697548	0.063880214
YGR054W	648.2076124	-0.306918394	0.11699069	-2.623442889	0.008704604	0.063880214
YLR330W	1038.741833	-0.189456297	0.07222864	-2.623007948	0.008715724	0.063883148
YMR214W	350.4904627	-0.22697314	0.086550387	-2.62243933	0.008730281	0.063911234
YGL122C	571.7507707	-0.324063419	0.123654394	-2.620718995	0.008774455	0.064015947
YIR034C	410.9632073	0.295599452	0.112796755	2.620637899	0.008776543	0.064015947
YOR358W	196.9807723	-0.290165469	0.110723664	-2.620627399	0.008776813	0.064015947
YGL121C	244.0307886	0.293144019	0.111907878	2.619511907	0.00880557	0.064147177
YMR158W	335.293402	0.259669532	0.099189988	2.617900626	0.008847257	0.064372164
YPL259C	416.7187914	-0.197509905	0.075464411	-2.617258959	0.008863907	0.064414659
YBR077C	271.631392	0.236196038	0.090334939	2.614669804	0.008931375	0.064747038
YNL077W	334.3934658	-0.33724441	0.128976587	-2.614772315	0.008928695	0.064747038
YBR049C	709.4768025	-0.212719316	0.081389125	-2.613608589	0.008959161	0.06486955
YOR245C	528.7000553	0.183232035	0.070143222	2.61225577	0.008994693	0.064968943
YPL086C	589.7145549	-0.203791467	0.078011325	-2.612331819	0.008992693	0.064968943
YOR363C	462.2976229	-0.273958854	0.104903762	-2.611525543	0.009013925	0.065029033
YKL027W	489.5305361	-0.202313415	0.07753049	-2.609469075	0.009068284	0.065263171
YOR217W	573.1135713	-0.321084737	0.12304287	-2.609535501	0.009066524	0.065263171
YGR142W	499.8834742	-0.378430984	0.145092001	-2.608213975	0.009101604	0.065423955
YJL070C	464.8069795	-0.271511611	0.104157005	-2.606753254	0.00914052	0.065622688
YMR047C	789.3890659	-0.2641797	0.101360005	-2.606350515	0.009151276	0.065622688
YBR083W	441.8116231	-0.487031909	0.187136712	-2.602546047	0.009253439	0.065886448
YFL037W	818.2700262	-0.155924317	0.059866155	-2.604548735	0.009199534	0.065886448
YFR046C	362.7292542	0.228176132	0.087642507	2.603487046	0.009228075	0.065886448
YLL026W	1497.2814	-0.20037724	0.07697804	-2.603044193	0.009240004	0.065886448
YOR127W	608.385162	-0.2392645	0.091914699	-2.603114663	0.009238105	0.065886448
YOR176W	594.6994824	-0.19072629	0.073285502	-2.602510509	0.009254398	0.065886448
YNL064C	784.6825351	-0.170884496	0.065683299	-2.601642996	0.009277838	0.065974505
YBL022C	993.6779145	-0.267031814	0.102768292	-2.598387196	0.009366281	0.066444846
YNL238W	702.7522177	-0.205963375	0.079262161	-2.598508213	0.009362981	0.066444846
YMR139W	400.4033081	-0.230903377	0.088891697	-2.597580928	0.009388299	0.066521851
YER013W	450.9556275	-0.303475338	0.116891094	-2.596222929	0.009425489	0.066706044
YIL049W	396.8353366	0.226605596	0.087344984	2.594374458	0.009476321	0.066986239
YPR201W	201.0447822	0.295906504	0.11411295	2.593101869	0.009511459	0.06715496
YNL267W	789.1470165	-0.26649982	0.102806699	-2.592241765	0.009535274	0.067163943
YPL155C	305.416669	-0.263816197	0.101766706	-2.592362535	0.009531927	0.067163943
YJL157C	924.5791411	-0.192467176	0.074305667	-2.590208585	0.009591779	0.067482188
YDR120C	584.119986	-0.222489801	0.085976714	-2.587791403	0.009659346	0.067558733
YJR010C-A	229.7263028	0.2911991	0.112496742	2.588511401	0.009639176	0.067558733
YNL128W	148.8075478	0.303492481	0.117263798	2.588117442	0.009650207	0.067558733
YOR025W	297.5851189	-0.25582398	0.098820807	-2.588766355	0.009632042	0.067558733
YPL091W	686.4536312	-0.160802236	0.062129175	-2.58819205	0.009648117	0.067558733
YOR357C	289.1388196	0.236256585	0.091314261	2.587291205	0.00967338	0.067577576
YDR235W	562.6895811	0.172642927	0.066767205	2.585744423	0.009716895	0.067722781
YNL132W	710.2902275	-0.334738338	0.129442319	-2.586003876	0.009709584	0.067722781
YAL032C	280.8634399	-0.304880317	0.117950867	-2.584807767	0.00974333	0.067730892
YJL103C	296.9345351	-0.428696401	0.165825947	-2.585219075	0.009731714	0.067730892
YML103C	1041.25721	-0.222247437	0.08599258	-2.584495517	0.009752157	0.067730892
YOR188W	321.6063438	-0.457149148	0.176995469	-2.582829663	0.009799369	0.067979558
YMR190C	441.0714119	-0.305455577	0.118301866	-2.582001341	0.00982292	0.0680637
YCR095C	422.8577848	0.216718235	0.083960558	2.581190982	0.00984601	0.068144449
YDR160W	498.1747703	-0.215401413	0.083464093	-2.580767422	0.009858097	0.068148957
YDR075W	360.6073662	0.219266505	0.085005301	2.57944506	0.00989592	0.068173163
YHR144C	343.5785533	0.22464374	0.087088776	2.579479829	0.009894924	0.068173163
YNL300W	138.0597081	-0.432326808	0.167566149	-2.58003666	0.009878983	0.068173163
YLR373C	529.3983086	-0.239177326	0.092750804	-2.578708906	0.009917032	0.068239713
YIL125W	896.9442392	-0.326687438	0.126717624	-2.578074208	0.009935266	0.068286332
YJL198W	598.6782129	-0.2667665	0.103601569	-2.574927222	0.010026118	0.06883138
YGR149W	488.1744788	-0.195403826	0.075928684	-2.573517896	0.010067044	0.069032814
YKL069W	292.7902678	0.226504127	0.088027052	2.573119522	0.01007864	0.069032888
YCL017C	465.9787564	-0.229180453	0.089147155	-2.570810618	0.010146079	0.069415025
YHR034C	175.8501189	-0.307599674	0.119759059	-2.568487743	0.010214332	0.069801843
YDR171W	763.5087077	-0.230976407	0.089961733	-2.567496186	0.010243592	0.069841605
YLR277C	433.1178997	-0.296232616	0.115369935	-2.56767602	0.010238279	0.069841605
YPR124W	412.6255357	0.231667701	0.090273026	2.566300386	0.010278977	0.07000277
YMR271C	248.242874	0.250295684	0.097547449	2.565886509	0.010291249	0.070006342
YGR066C	125.4474111	0.398938118	0.155668993	2.562733337	0.010385178	0.070224843
YGR083C	652.1045461	-0.18948217	0.07395747	-2.562042355	0.010405863	0.070224843
YGR287C	180.5292335	-0.315814131	0.123263682	-2.562102046	0.010404074	0.070224843
YHR020W	1037.028082	-0.15660753	0.061081035	-2.563930531	0.010349426	0.070224843
YLL049W	305.2744345	0.222308632	0.086707618	2.563888108	0.010350691	0.070224843
YML099C	447.1229127	-0.237570761	0.092701198	-2.562758248	0.010384433	0.070224843
YOL071W	283.5873283	0.22961438	0.089617526	2.562159317	0.010402359	0.070224843
YKL130C	430.918997	0.231338836	0.090313875	2.561498302	0.010422175	0.070255363
YMR301C	410.3505401	-0.332222421	0.12980125	-2.55947011	0.010483187	0.070586793
YAL041W	522.1242475	-0.245228212	0.095827191	-2.559067091	0.010495348	0.070588918
YHR146W	754.2573234	-0.170718691	0.06672674	-2.558474922	0.01051324	0.070629536
YDL013W	456.8737084	-0.221446607	0.086613239	-2.556729314	0.01056614	0.07076469
YGL201C	456.5826909	-0.432702319	0.169228791	-2.556907233	0.010560738	0.07076469
YJL127C-B	155.4679635	0.299540979	0.117162167	2.556635704	0.010568984	0.07076469
YML107C	462.9808824	0.20182937	0.079047426	2.553269361	0.010671693	0.071372187
YAL026C	752.2566188	-0.224779709	0.088101866	-2.551361514	0.010730296	0.071683669
YBR019C	229.4740229	-0.376363326	0.147700397	-2.548153778	0.010829472	0.071784584
YCL048W-A	44.63839266	1.094415375	0.429291841	2.54935051	0.010792377	0.071784584
YLR215C	432.0975639	0.202409465	0.079423134	2.548495069	0.010818882	0.071784584
YLR283W	307.6601013	0.226125879	0.088726881	2.548561116	0.010816833	0.071784584
YOR098C	696.7066447	-0.382118709	0.149826731	-2.550404105	0.010759812	0.071784584
YPL026C	648.840541	0.212699915	0.083472434	2.548145585	0.010829727	0.071784584
YPL135W	289.4575363	0.327845255	0.128636601	2.548615664	0.010815142	0.071784584
YLR231C	364.0211504	-0.262862123	0.103253543	-2.545792773	0.010902989	0.072189903
YML127W	529.569526	-0.219967205	0.086466162	-2.543968658	0.010960092	0.072487444
YDL240W	488.4040297	-0.228891588	0.090002403	-2.543171967	0.010985115	0.072572395
YLR011W	216.8705293	0.253408428	0.09965934	2.54274641	0.010998502	0.072580369
YPR056W	495.1847679	0.195758025	0.07703615	2.541119003	0.01104983	0.072838428
YAL020C	155.9767734	-0.349794961	0.137692517	-2.540406471	0.01107237	0.072906359
YGL187C	290.3421996	-0.240772117	0.094819118	-2.53927819	0.011108146	0.073061193
YOR140W	250.9575608	-0.549099589	0.216325668	-2.538300679	0.011139224	0.073184821
YGR218W	915.0072213	-0.234629141	0.092601358	-2.533754852	0.011284765	0.073977903
YOR150W	323.3407243	0.26678081	0.105290597	2.533757216	0.011284689	0.073977903
YDR475C	554.5212532	-0.328987291	0.129940206	-2.53183599	0.011346705	0.074076047
YGR076C	321.8672458	0.231066047	0.091281134	2.531366969	0.011361891	0.074076047
YGR097W	832.3207185	-0.188135259	0.074315173	-2.531586111	0.011354793	0.074076047
YHR046C	386.0137041	0.266684039	0.105351169	2.531381871	0.011361408	0.074076047
YLR386W	463.9793876	-0.251131243	0.099201727	-2.53152088	0.011356906	0.074076047
YLR312W-A	402.948174	0.213989927	0.084587018	2.529819952	0.011412107	0.074322127
YJR006W	371.4545125	-0.20507596	0.081100031	-2.528679175	0.011449263	0.074452899
YLR347C	794.0257499	-0.187231059	0.074050128	-2.528436671	0.011457175	0.074452899
YDR216W	760.1487642	-0.574294651	0.227323506	-2.526332019	0.011526049	0.074768491
YMR077C	339.9487937	0.217836811	0.086231494	2.526186208	0.011530835	0.074768491
YBR003W	445.5630027	-0.217305038	0.086059063	-2.52506861	0.01156757	0.074925165
YBL071C	138.8425474	0.350209034	0.138740426	2.524203252	0.011596086	0.075028314
YNL224C	502.0454702	-0.209664239	0.083078263	-2.523695498	0.011612847	0.075055266
YHR181W	316.3873833	0.22987259	0.091162652	2.521565424	0.011683395	0.075429414
YGL111W	518.7538206	-0.181958244	0.07219448	-2.520389989	0.011722488	0.075436612
YHR182W	351.1695354	-0.225844194	0.089580208	-2.521139439	0.011697549	0.075436612
YOR256C	560.6518271	-0.216130284	0.085750107	-2.520466648	0.011719934	0.075436612
YLR381W	366.5616901	-0.247803539	0.098368514	-2.519134704	0.011764364	0.075624429
YCR084C	598.3048086	-0.474971841	0.18858221	-2.518646064	0.011780701	0.075647842
YDL200C	248.8463889	0.253509983	0.100710858	2.517206079	0.011828962	0.075875978
YJR122W	493.5438489	0.190308548	0.075638057	2.516042266	0.011868095	0.076045137
YDR309C	447.1071736	-0.293936073	0.116855993	-2.515370126	0.011890748	0.076108449
YMR119W	499.981101	-0.194884154	0.077518263	-2.514041816	0.011935628	0.076313742
YDR237W	486.6523993	0.185284162	0.073733619	2.512885769	0.01197481	0.076482202
YJR077C	479.9886145	-0.22730789	0.090475488	-2.512369859	0.011992333	0.076512111
YHR131C	550.9264488	-0.206347853	0.082148118	-2.511899953	0.012008313	0.076532124
YPL208W	327.729903	-0.246119134	0.098002188	-2.511363663	0.012026573	0.076566612
YHR083W	367.8242657	-0.206825485	0.082374282	-2.510801666	0.012045735	0.076606763
YDR116C	422.0309669	0.212191483	0.084569867	2.509067261	0.012105043	0.076889836
YPL246C	388.441592	-0.242296485	0.096580711	-2.508746141	0.012116052	0.076889836
YEL036C	692.1547951	-0.181319232	0.072296603	-2.507991043	0.012141974	0.076906413
YGR266W	369.6308295	-0.278019885	0.110890014	-2.507167911	0.012170288	0.076906413
YIL022W	563.2353232	-0.205092514	0.081779603	-2.507868781	0.012146176	0.076906413
YOR203W	71.12169984	0.553761973	0.220847055	2.507445589	0.01216073	0.076906413
YJR005W	856.0249721	0.16251615	0.064862535	2.505547324	0.012226204	0.077106795
YMR216C	573.0181907	-0.187030153	0.074647868	-2.505498914	0.012227877	0.077106795
YDL080C	467.098203	-0.19434002	0.077583538	-2.504913083	0.012248149	0.077133905
YOR083W	69.68092621	-0.689126496	0.275141385	-2.504626832	0.012258065	0.077133905
YMR018W	108.5201599	0.407345903	0.162758395	2.502764309	0.012322758	0.07745919
YML049C	603.0011579	-0.29906839	0.11954884	-2.501641923	0.012361888	0.07762328
YNR044W	746.4097206	0.305214636	0.122042813	2.50088168	0.012388456	0.077626508
YPR119W	432.8794417	-0.230428984	0.092130478	-2.501115699	0.012380273	0.077626508
YOR242C	104.641409	0.366954477	0.146763242	2.500315968	0.012408258	0.077668919
YBR144C	21.54770172	0.82097078	0.328557746	2.498710778	0.012464599	0.077939714
YGL027C	764.6475321	-0.185921428	0.074489056	-2.495956307	0.012561807	0.078383047
YJL209W	607.0230124	0.2066622	0.082787377	2.496300858	0.012549611	0.078383047
YMR165C	406.6830683	-0.455542803	0.182637928	-2.494239873	0.012622721	0.078680747
YPL180W	435.9140958	-0.252344195	0.101195875	-2.493621363	0.012644735	0.078735606
YAR007C	599.4814396	-0.212662755	0.085462084	-2.488387182	0.012832394	0.079459242
YDR182W	496.0218861	-0.198447033	0.079732723	-2.488903241	0.012813783	0.079459242
YFL018C	793.3721579	-0.151998611	0.061073757	-2.488771283	0.01281854	0.079459242
YLR385C	31.00086184	-0.749282292	0.300950493	-2.489719437	0.012784397	0.079459242
YPL127C	324.5380439	-0.282814595	0.113614599	-2.489245196	0.012801464	0.079459242
YPL176C	528.8494275	-0.233904638	0.094007449	-2.488150034	0.012840955	0.079459242
YJR039W	371.2621757	-0.293889099	0.118171053	-2.486980461	0.012883247	0.079638249
YAL012W	576.9347838	-0.312609015	0.125931723	-2.482369084	0.013051202	0.080527015
YGL178W	708.820502	-0.240754048	0.096988637	-2.482291271	0.013054052	0.080527015
YDR387C	436.375099	-0.19373666	0.078088182	-2.480998478	0.013101493	0.080652684
YHR037W	578.9556638	-0.273782987	0.110337755	-2.481317358	0.013089777	0.080652684
YDR485C	655.1264383	-0.181199422	0.073054705	-2.48032514	0.013126263	0.080721775
YGR201C	281.2969228	0.24041514	0.097045804	2.477336787	0.013236693	0.081196812
YJR064W	762.810974	-0.149830735	0.060493564	-2.476804547	0.013256447	0.081196812
YMR094W	186.1054885	0.289420671	0.116854435	2.476762402	0.013258013	0.081196812
YNL092W	135.4017974	-0.531537315	0.214561436	-2.477319894	0.01323732	0.081196812
YDR462W	270.8480562	0.269904606	0.109016111	2.475823103	0.013292942	0.081243736
YMR157C	378.4159588	0.199949413	0.080750653	2.476133694	0.013281383	0.081243736
YJL116C	475.5181648	0.417066196	0.168600197	2.473699332	0.013372218	0.081644518
YDL107W	410.36646	0.22820898	0.092314462	2.472082634	0.013432846	0.081763361
YER041W	300.678149	-0.233021675	0.094260662	-2.472098862	0.013432236	0.081763361
YMR186W	1370.298362	-0.176101105	0.071226457	-2.472411431	0.013420496	0.081763361
YGL022W	886.5736248	-0.174988575	0.07081811	-2.470957999	0.013475164	0.08193725
YBL017C	1255.161856	-0.194707354	0.078836656	-2.469756636	0.0135205	0.082129111
YBL091C	662.3910185	-0.160646895	0.065113037	-2.467200144	0.013617422	0.082355066
YDR021W	429.2355891	0.220693725	0.089439929	2.467507841	0.013605724	0.082355066
YDR066C	311.5898724	0.267295402	0.108350394	2.466953665	0.013626799	0.082355066
YJR040W	425.2502879	-0.276071628	0.111890627	-2.467334709	0.013612305	0.082355066
YOL107W	356.9971048	-0.193355281	0.078369545	-2.467224739	0.013616487	0.082355066
YDL106C	494.6889716	-0.196439847	0.079650167	-2.466282928	0.013652345	0.08242586
YDR222W	796.6741812	0.178912422	0.072569592	2.465391025	0.01368638	0.082547711
YBR091C	182.6997511	0.29809497	0.120985347	2.463893171	0.013743707	0.082809655
YIL057C	55.52061422	0.575649328	0.233765111	2.462511731	0.013796766	0.082962986
YJR049C	476.5332313	-0.214125561	0.086954343	-2.462505663	0.013796999	0.082962986
YDL090C	503.370281	0.179733476	0.073111866	2.458335231	0.013958281	0.083384895
YDL233W	222.2403978	-0.396215634	0.161056313	-2.460106208	0.013889591	0.083384895
YGR168C	427.8660894	0.189018875	0.076877517	2.458701618	0.013944046	0.083384895
YHR011W	235.5819346	-0.272322214	0.110782974	-2.458159439	0.013965116	0.083384895
YJR059W	676.8256503	-0.372353592	0.151436106	-2.458816462	0.013939586	0.083384895
YOR211C	473.3415859	-0.181131682	0.073654079	-2.459221325	0.013923875	0.083384895
snR32	57.05125058	-0.540491758	0.219835129	-2.458623242	0.01394709	0.083384895
YNL053W	294.1177697	-0.252512534	0.102819465	-2.455882576	0.014053907	0.083831063
YPL194W	179.7655584	-0.359598176	0.146455539	-2.455340216	0.014075131	0.083873705
YEL072W	243.9352237	0.270132563	0.110079634	2.453974039	0.014128718	0.084108922
YDR443C	400.9832322	-0.445658877	0.181662651	-2.453222357	0.014158279	0.084200783
YBR255C-A	222.2935173	0.252988165	0.103143205	2.452785574	0.014175481	0.084219034
YOR260W	662.6855476	-0.175809764	0.071697766	-2.452095431	0.014202699	0.084296696
YDR214W	546.1148843	-0.233450808	0.095354074	-2.448252069	0.014355119	0.08511657
YLR072W	385.0615219	-0.330314097	0.134945821	-2.44775344	0.014374999	0.085149719
YLR273C	220.6202999	-0.366784521	0.149876547	-2.447244273	0.014395324	0.085185437
YLL035W	306.8619361	-0.265225833	0.108394822	-2.446849652	0.014411094	0.085194156
YIR025W	190.5766958	-0.293706934	0.120120964	-2.445093035	0.014481478	0.085457294
YLR182W	568.4677051	-0.196104527	0.080205593	-2.445023082	0.014484287	0.085457294
YHR062C	328.0272738	-0.244818824	0.100164432	-2.444169251	0.014518614	0.085490532
YKL187C	219.1290955	-0.437658013	0.179038267	-2.444494239	0.01450554	0.085490532
YKL066W	194.179201	0.283029564	0.115836301	2.443358089	0.014551291	0.085598365
YDL091C	582.274842	0.165082548	0.067580754	2.442745009	0.014576032	0.085599137
YOL112W	448.0359033	-0.186623567	0.076413429	-2.442287559	0.014594516	0.085599137
YPR095C	474.0454678	-0.419363953	0.171699836	-2.442424891	0.014588965	0.085599137
YKL062W	887.0581869	-0.234092487	0.095897335	-2.441073962	0.014643655	0.085802893
YDR205W	398.9837454	-0.267487679	0.109702542	-2.438299723	0.014756533	0.086071343
YER088C	889.2925656	-0.314903994	0.129110035	-2.439035769	0.014726511	0.086071343
YLR050C	463.2796137	0.177722002	0.072886205	2.438348943	0.014754524	0.086071343
YPL031C	466.7181103	-0.184822733	0.075803768	-2.438173422	0.01476169	0.086071343
YPR166C	230.1977962	0.236279673	0.096890931	2.438614948	0.014743669	0.086071343
YDR153C	446.2986763	-0.193448451	0.079415805	-2.435893599	0.014855053	0.086531049
YBR123C	396.2325206	-0.245807991	0.1009371	-2.435259104	0.01488113	0.086598292
YOL142W	428.2752791	0.192083437	0.07891094	2.434180046	0.014925569	0.086772161
YLR399C	708.3839993	-0.225565965	0.092687799	-2.433610097	0.014949088	0.086824189
YGR248W	303.2710565	-0.462151122	0.190021074	-2.432104572	0.015011373	0.087101041
YBR276C	511.0594835	-0.209462433	0.086227119	-2.429194375	0.015132417	0.087423655
YCL028W	632.1447936	-0.16436422	0.067637987	-2.43005784	0.015096413	0.087423655
YGR200C	734.3868554	-0.20940477	0.086231935	-2.428390021	0.015166024	0.087423655
YHL030W	763.3286501	-0.371093291	0.152829853	-2.428146625	0.015176206	0.087423655
YLR389C	939.7556056	-0.180557407	0.074356582	-2.428263951	0.015171297	0.087423655
YOR109W	689.0561768	-0.316102477	0.130193034	-2.427952301	0.01518434	0.087423655
YOR326W	1502.222065	-0.170897524	0.070369224	-2.428583322	0.015157942	0.087423655
YPR134W	392.2031384	0.183582063	0.075580135	2.428972424	0.015141684	0.087423655
YDR135C	1252.513401	-0.1948114	0.080280673	-2.426628896	0.015239836	0.087658476
YGR177C	289.4253912	-0.289462142	0.119312815	-2.426077541	0.015263009	0.087707106
YHR022C-A	22.69573024	0.724229077	0.298868102	2.42323979	0.015382769	0.088257164
YIL033C	578.8153852	-0.267540135	0.11042353	-2.422854384	0.015399098	0.088257164
YJR121W	904.3952042	-0.215074963	0.088780105	-2.422558122	0.01541166	0.088257164
YOR306C	565.082284	0.366983361	0.151495192	2.422409299	0.015417974	0.088257164
YLL058W	290.9263715	-0.236695182	0.097736603	-2.42176599	0.015445293	0.088328696
YMR262W	276.1218155	-0.218493602	0.090284226	-2.420063953	0.015517778	0.088658137
YDR534C	45.85913156	0.538457269	0.222549182	2.419497859	0.015541952	0.0887112
YGL226W	194.8950863	0.249508951	0.103147606	2.418950485	0.015565359	0.088759783
YGL208W	251.5160225	-0.358576008	0.148320609	-2.417573737	0.015624368	0.089011098
YBL075C	323.2320581	-0.227090484	0.093948084	-2.417191224	0.015640798	0.089019594
YLR086W	652.764759	-0.221761586	0.0917912	-2.415935139	0.015694857	0.089072049
YLR132C	296.3150904	-0.213919463	0.08852897	-2.416378079	0.015675775	0.089072049
YPR159W	892.816942	-0.182351593	0.075477803	-2.415963194	0.015693648	0.089072049
YJL023C	320.6133703	0.205189781	0.084949362	2.415436392	0.015716367	0.08910926
YIR023W	416.0418624	-0.334558282	0.13853981	-2.414889127	0.01574	0.089158422
YKL162C-A	40.4350813	0.53221363	0.220539275	2.413237412	0.015811517	0.089478468
YMR302C	591.8689245	-0.305872464	0.126770569	-2.412803428	0.015830355	0.089500079
YMR251W	147.9671071	0.371365435	0.154017933	2.411183077	0.015900864	0.089813508
YER073W	696.1692447	-0.248531892	0.103100986	-2.410567561	0.015927721	0.089880009
YER015W	295.2677717	-0.366162507	0.151931328	-2.410052704	0.015950216	0.089921796
YBR215W	463.3937109	-0.19682573	0.081706862	-2.408925327	0.015999571	0.090114787
YDR122W	624.0643397	-0.386299671	0.160531112	-2.406385065	0.016111273	0.090658238
YJL170C	56.91146028	0.535070243	0.222580007	2.403945672	0.016219183	0.091179353
YAR029W	68.41204168	0.420513762	0.174988084	2.403099414	0.016256767	0.091189999
YIL083C	562.3030473	0.166544492	0.069310665	2.402869621	0.016266986	0.091189999
YIL149C	1306.258072	-0.155194758	0.064579973	-2.403140645	0.016254934	0.091189999
YNR063W	150.7402908	-0.391982538	0.163159181	-2.402454684	0.016285452	0.091207716
YIL165C	131.9597071	0.308245518	0.128342389	2.401743645	0.016317139	0.091299371
YBR132C	288.4823745	-0.468579281	0.195248787	-2.399908798	0.016399157	0.091406538
YDL077C	555.7772764	-0.243511485	0.101508948	-2.398916441	0.016443667	0.091406538
YJL205C	132.1529094	0.316349129	0.131790001	2.400403126	0.016377025	0.091406538
YJR088C	526.2925632	0.173717334	0.072392112	2.399672124	0.016409763	0.091406538
YNL142W	196.068903	0.304563199	0.126929647	2.399464633	0.016419066	0.091406538
YPL002C	345.374986	0.214035525	0.089215919	2.399073271	0.016436625	0.091406538
YPL245W	489.089309	-0.179041678	0.074616988	-2.399476087	0.016418552	0.091406538
YML002W	713.2347701	0.167394258	0.069819658	2.397523308	0.016506331	0.091620895
YOR291W	541.6740035	-0.325224664	0.135658609	-2.397375781	0.016512979	0.091620895
YGR257C	478.5374447	0.219423599	0.091553774	2.396663624	0.016545105	0.091701209
YOR222W	633.9815601	0.241783117	0.100895444	2.396372981	0.016558231	0.091701209
YBR170C	471.907962	-0.21319217	0.089076	-2.393373862	0.016694221	0.092368487
YGL077C	885.1090008	-0.204817777	0.085599992	-2.392731253	0.016723486	0.092383465
YHR200W	463.9481039	-0.17896372	0.074797794	-2.392633659	0.016727934	0.092383465
YEL049W	50.17580338	0.570479727	0.238568982	2.391256907	0.016790799	0.092578311
YER095W	346.6840349	-0.256464891	0.107269731	-2.390841182	0.016809823	0.092578311
YJL006C	326.8057638	0.210266963	0.087937397	2.391098323	0.016798054	0.092578311
YOR014W	781.1812843	-0.204679658	0.085719015	-2.387797597	0.016949674	0.093176297
YOR269W	254.9730458	-0.325154958	0.136160571	-2.388025807	0.016939152	0.093176297
YNL242W	480.0399745	-0.48806323	0.204442839	-2.387284547	0.016973348	0.093220445
YAL002W	561.6381826	-0.287898503	0.120692962	-2.385379378	0.017061516	0.093432811
YLL024C	568.9950104	-0.208563414	0.087424452	-2.385641648	0.017049355	0.093432811
YLL059C	35.37854852	0.544860447	0.228450327	2.385028089	0.017077817	0.093432811
YLR243W	416.8876251	0.190603853	0.079925906	2.384756876	0.017090412	0.093432811
YPR145W	1115.220388	0.295119195	0.123732052	2.385147508	0.017072274	0.093432811
YJL085W	568.816315	0.155749766	0.065413894	2.380989075	0.017266224	0.094134885
YML072C	1426.117693	-0.210384958	0.088355588	-2.381116608	0.017260247	0.094134885
YOL087C	868.5051767	-0.223080532	0.093691686	-2.381006697	0.017265398	0.094134885
YNR047W	331.6801758	-0.496103675	0.208492341	-2.379481536	0.017337012	0.094434417
YAL063C	182.5797816	0.295410964	0.124295303	2.37668647	0.017468929	0.094845034
YBR080C	706.5274673	-0.164686617	0.069306714	-2.376200032	0.017491977	0.094845034
YIL153W	267.8781505	-0.45233897	0.190362014	-2.376203945	0.017491792	0.094845034
YJR034W	221.3359322	0.26942045	0.113363683	2.37660283	0.01747289	0.094845034
YNL036W	424.2321918	0.217966719	0.091678912	2.377501161	0.017430388	0.094845034
YFR028C	506.5153789	-0.186342294	0.078445615	-2.3754329	0.017528379	0.094944376
YPL115C	629.7961186	-0.274866764	0.115726418	-2.37514275	0.017542164	0.094944376
YDR167W	438.3703535	0.195883821	0.082500702	2.374329157	0.01758087	0.095001019
YER129W	851.127577	-0.181233033	0.076351278	-2.373673873	0.017612099	0.095001019
YFR035C	109.6929807	0.363064886	0.152949945	2.373749697	0.017608483	0.095001019
YIR030C	192.1932668	0.24712518	0.104114795	2.373583701	0.0176164	0.095001019
YKL088W	514.4689897	-0.2050268	0.086405822	-2.372835489	0.017652124	0.095107602
YPR093C	218.0255094	-0.259475918	0.109461555	-2.370475362	0.017765228	0.095630527
YGR119C	679.6893929	-0.153061432	0.0646152	-2.368814643	0.017845194	0.09597429
YBR231C	191.8863649	-0.265518986	0.112135393	-2.367842836	0.017892135	0.095996311
YKR013W	574.6432427	-0.231474156	0.097762079	-2.367729474	0.017897617	0.095996311
YNL310C	257.8868985	0.236094397	0.099707389	2.367872634	0.017890694	0.095996311
YHL027W	637.6374603	-0.162124383	0.06854912	-2.365083348	0.018026014	0.096598035
YLR096W	597.6466546	-0.275174534	0.116477301	-2.362473472	0.018153441	0.097193488
YMR012W	1569.76607	-0.164170028	0.069521906	-2.361414383	0.018205375	0.097384049
YMR310C	245.4148103	-0.400365053	0.169570017	-2.361060413	0.018222762	0.09738963
YDR013W	290.6470396	0.20376132	0.086325358	2.360387774	0.018255841	0.097427656
YDR381C-A	255.106757	0.239091548	0.10130579	2.360097568	0.018270129	0.097427656
YPR181C	919.6277402	-0.290170518	0.12295783	-2.359918997	0.018278926	0.097427656
YAR028W	346.6373414	0.228646147	0.096953116	2.35831663	0.018358027	0.097674539
YBR258C	191.9415748	0.257920297	0.109352785	2.358607482	0.018343647	0.097674539
YDL238C	190.0386583	-0.534778612	0.226808259	-2.357844525	0.01838139	0.097711598
YPR004C	606.6444795	0.158457578	0.067254624	2.356084501	0.018468716	0.098088305
YGL033W	30.41838764	0.639878268	0.271731633	2.354817001	0.01853183	0.098138314
YKL023W	397.432048	0.229834826	0.09761211	2.354572865	0.018544008	0.098138314
YMR219W	762.5593606	-0.308657306	0.131056021	-2.355155471	0.018514957	0.098138314
YOR341W	1511.706671	-0.232567754	0.098744377	-2.355250614	0.018510217	0.098138314
YDR074W	1403.101987	-0.218582722	0.09285267	-2.354081179	0.018568555	0.098159225
YKR088C	461.4903464	0.169379341	0.071958913	2.35383406	0.018580904	0.098159225
YGR086C	722.3875432	-0.235562585	0.100215359	-2.350563694	0.018744999	0.098938397
YDL197C	335.4309742	-0.320581204	0.136410895	-2.350114367	0.018767644	0.098970255
YHR084W	509.851655	-0.244415684	0.104025037	-2.349585172	0.018794344	0.099023426
YER098W	336.5196434	-0.326959145	0.139175778	-2.349253226	0.018811109	0.099024202
YDR082W	466.6631199	0.186343282	0.079348612	2.348412622	0.018853622	0.099160402
YBR245C	563.9415656	-0.381613149	0.162554431	-2.347602262	0.018894686	0.099288741
YKL217W	217.6574309	-0.325499508	0.138703536	-2.346728268	0.018939061	0.099434243
YPL101W	380.8980772	-0.204435761	0.087130618	-2.34631367	0.018960144	0.099457303
YDR026C	669.5417086	0.151311137	0.064521194	2.345138529	0.019020011	0.099508558
YKL073W	780.6481487	-0.17011688	0.072538785	-2.345185139	0.019017634	0.099508558
YLL055W	331.3354444	0.219240828	0.09348387	2.345226264	0.019015536	0.099508558
YKL070W	216.9261154	0.257881073	0.109998683	2.34440145	0.019057646	0.099617994
YNL161W	532.3856073	-0.229323555	0.097878507	-2.342940883	0.019132414	0.09988506
YNL278W	223.2192475	-0.574524004	0.245234992	-2.342748889	0.019142262	0.09988506
YFL009W	532.674886	-0.173925824	0.074275495	-2.341631309	0.019199671	0.100009474
YPL149W	510.7390376	0.17575847	0.075055573	2.341711103	0.019195567	0.100009474
YNL222W	273.8200465	0.21772938	0.093034316	2.340312581	0.019267606	0.100275691
YGL237C	219.6345435	-0.25126505	0.107382953	-2.339897013	0.019289058	0.100299736
YNL186W	752.5070586	-0.17861313	0.076375268	-2.338625246	0.019354837	0.100554031
YDR268W	402.7126194	0.191559816	0.081964532	2.337106214	0.019433662	0.100875603
YDL047W	416.0342013	-0.251235804	0.107529665	-2.336432493	0.019468712	0.100969587
YDR348C	595.0400734	-0.155256662	0.066504862	-2.334515952	0.019568722	0.101400011
YDL224C	365.0385377	-0.357106782	0.1530269	-2.33362096	0.019615578	0.101538741
YLR397C	522.3950178	-0.244670927	0.10485804	-2.333353997	0.019629574	0.101538741
YJL107C	196.870716	-0.350210705	0.150114526	-2.332956801	0.019650413	0.101558378
YLR022C	464.3009885	0.190845962	0.081817663	2.332576549	0.019670381	0.101573484
YCL011C	641.3395874	-0.176869707	0.07589571	-2.330430889	0.019783389	0.102068583
YJL141C	735.6341802	-0.383845521	0.164753949	-2.329810745	0.019816156	0.102149199
snR87	34.95759166	0.58963244	0.253132658	2.329341641	0.019840974	0.102188733
YHR149C	454.386868	-0.253116445	0.108723094	-2.328083523	0.019907669	0.102443696
YER080W	640.4396275	-0.155031885	0.066629415	-2.326778423	0.019977061	0.10253515
YIL040W	294.1220646	0.223596676	0.096092595	2.326887679	0.019971244	0.10253515
YNL304W	166.3306398	-0.310342356	0.133366538	-2.326988165	0.019965895	0.10253515
YJR030C	297.4703002	-0.307305801	0.132110893	-2.326120072	0.020012146	0.102626832
YGR093W	613.0004495	0.158265176	0.068049687	2.325729657	0.020032977	0.102645324
YDR028C	1091.832974	-0.151733871	0.065267982	-2.324782631	0.020083586	0.102816229
YJL181W	212.6125776	-0.39191218	0.168606155	-2.324423914	0.020102785	0.102826177
YLR211C	222.5050751	0.232658365	0.100113152	2.323954053	0.020127957	0.102866633
YDR179C	197.7557319	0.23672291	0.101943587	2.322097115	0.020227707	0.103033543
YGL139W	588.3952252	-0.184711415	0.079563751	-2.321552361	0.020257052	0.103033543
YJL019W	273.8911567	-0.433237283	0.186626236	-2.321416821	0.020264359	0.103033543
YKL119C	345.4096602	0.208724169	0.089875027	2.322382265	0.020212361	0.103033543
YMR028W	544.0932154	0.162507942	0.069983541	2.322088021	0.020228197	0.103033543
YNL076W	548.4268229	-0.190357813	0.081985052	-2.321859991	0.020240476	0.103033543
YIL109C	840.7345684	-0.404838965	0.174482046	-2.3202328	0.020328287	0.103270471
YJL046W	421.6982174	0.177165545	0.076417995	2.318374674	0.020428967	0.10369354
YLR031W	145.5349491	0.28752377	0.124062807	2.317566212	0.020472908	0.103778449
YOR322C	491.2785368	-0.37931851	0.163680944	-2.317426206	0.020480526	0.103778449
YNL071W	813.2616992	-0.222117946	0.095867942	-2.316915768	0.020508321	0.103830997
YPR190C	399.0427786	-0.327139498	0.141229239	-2.316372308	0.020537949	0.103892734
YLL018C-A	119.3224169	-0.314296053	0.135809594	-2.314240425	0.020654538	0.104393884
YDR508C	656.5386322	-0.180873384	0.078189045	-2.313282939	0.020707088	0.104570795
YHR147C	360.3532834	0.184196432	0.07966992	2.311994682	0.020777976	0.104839933
YER053C	587.9445338	0.194387295	0.084121748	2.310785266	0.020844719	0.105087715
YHL018W	62.40054925	-0.443415225	0.191968438	-2.309834002	0.020897346	0.105263977
YDR531W	517.019277	0.16572043	0.071860321	2.30614654	0.021102446	0.106052987
YHL024W	359.7704776	-0.339350682	0.147176481	-2.305739882	0.021125171	0.106052987
YKL129C	597.927012	-0.366691218	0.15899553	-2.306298906	0.021093936	0.106052987
YLR233C	405.9988266	-0.227701191	0.098745621	-2.305937087	0.021114148	0.106052987
YER111C	491.7932624	-0.310427619	0.134731443	-2.304047309	0.021219988	0.106439317
YKL053W	39.72706061	0.555959831	0.241468813	2.302408432	0.02131215	0.106749427
YPR161C	486.2947108	-0.230466257	0.10010214	-2.302310994	0.02131764	0.106749427
YOR298W	163.2529171	0.342797241	0.148924784	2.30181459	0.02134563	0.106799842
YOR048C	787.5179536	-0.227587843	0.098918971	-2.300750196	0.021405755	0.106921118
YPR138C	455.7276923	0.264624755	0.115009774	2.300889274	0.021397891	0.106921118
YML013W	290.3902794	-0.335393909	0.145869328	-2.299276444	0.021489247	0.107168249
YPL240C	896.2370142	-0.31100206	0.135262863	-2.299242032	0.021491199	0.107168249
YDR131C	443.721141	0.179376613	0.078038718	2.298559196	0.021529983	0.107260157
YFL023W	450.8871763	-0.292277269	0.127171954	-2.298284014	0.02154563	0.107260157
YBR198C	617.4329772	-0.282490001	0.122953855	-2.297528631	0.021588632	0.107384521
YEL032W	477.702606	-0.432504152	0.188358854	-2.296171075	0.021666102	0.107679983
YLR225C	668.0278018	0.187340807	0.081612041	2.295504482	0.02170423	0.107779588
YDL165W	395.6817948	0.182756978	0.079635277	2.294924862	0.021737431	0.107786845
YKL095W	260.3348666	-0.212400418	0.092555353	-2.294847464	0.021741867	0.107786845
YLR248W	790.9607138	-0.148418946	0.06470455	-2.293794563	0.021802302	0.107996606
YBR034C	755.0756566	0.172135512	0.075125452	2.291307515	0.021945634	0.108616308
YPL164C	390.233422	-0.248681894	0.108628066	-2.289296889	0.022062108	0.109102161
YGR233C	504.0360427	-0.266477636	0.116439074	-2.288558544	0.022105015	0.109223702
YDR288W	420.8891176	0.17721318	0.07745095	2.288069801	0.022133457	0.109273627
YJR101W	477.3577542	0.178284356	0.077943997	2.287339147	0.022176035	0.109393207
YEL048C	126.6959699	0.304130256	0.133030854	2.286163302	0.022244707	0.109550585
YIL108W	437.2190569	-0.325088194	0.142180715	-2.286443657	0.022228317	0.109550585
YER110C	1205.990378	-0.188146002	0.082371269	-2.284121702	0.022364379	0.110048999
YLR092W	422.3691644	-0.24096867	0.105531689	-2.283377359	0.02240815	0.110173403
YDR391C	433.8298649	0.175373383	0.076816041	2.283030744	0.022428557	0.110182831
YDR313C	325.9904649	0.190074521	0.083296156	2.281912275	0.02249452	0.110415852
YDR337W	491.4954313	0.181457097	0.079536522	2.281431136	0.022522947	0.110451506
YGL141W	427.5366459	-0.296406456	0.129936601	-2.281162141	0.022538854	0.110451506
YDR041W	367.2961368	0.191028974	0.083755811	2.280784727	0.022561189	0.110470109
YKR016W	631.7574228	-0.168854598	0.074052919	-2.280188285	0.022596524	0.110552287
YKR090W	397.3589437	-0.322128431	0.141323903	-2.279362688	0.022645514	0.110701083
YER137C	110.4054953	0.329192442	0.144456401	2.278835971	0.022676818	0.110763244
YER188W	177.6853214	0.335632096	0.147387374	2.277210637	0.02277365	0.111145112
YML011C	329.3346036	0.199532653	0.087634992	2.276860517	0.022794556	0.111156106
YDR194C	1108.428151	0.124464731	0.054714304	2.27481157	0.022917236	0.111662967
YBR165W	360.7978591	0.193216807	0.084984463	2.273554482	0.022992787	0.111939556
YLR238W	308.3961389	-0.202949338	0.089292001	-2.272872549	0.023033861	0.112047984
YMR178W	573.861661	0.179966069	0.079200716	2.272278309	0.023069706	0.112130814
YHR180W	205.2501176	0.241299331	0.106301322	2.269956062	0.023210249	0.112717316
YPR127W	359.9035736	-0.193697269	0.085341966	-2.269660277	0.023228203	0.112717316
YMR134W	273.6881558	0.202549104	0.089311391	2.267897754	0.023335439	0.113079252
YOL073C	281.6625288	-0.240011685	0.105834087	-2.267810787	0.023340742	0.113079252
YOL090W	482.8149379	-0.243700923	0.107481144	-2.267383029	0.023366837	0.113113715
YBR262C	238.3596311	0.244277361	0.107769549	2.266664051	0.023410756	0.113234331
YOR262W	507.5252014	0.162368479	0.071706523	2.264347403	0.023552756	0.113828771
YAL061W	499.4799122	0.270556177	0.119518062	2.263726262	0.023590956	0.113920995
YHR188C	556.0000542	-0.234939387	0.103851116	-2.262271185	0.023680654	0.11426155
YOR040W	399.1663512	0.186484052	0.082463268	2.261419614	0.023733285	0.114330353
YPL163C	350.2761995	-0.209181127	0.092490041	-2.261661093	0.02371835	0.114330353
YCL044C	160.0343827	-0.483390874	0.213898968	-2.259902787	0.023827285	0.114598154
YDL009C	123.6267631	0.305350808	0.135116841	2.259901915	0.023827339	0.114598154
YGR053C	247.7977358	0.257860401	0.114164921	2.258665793	0.023904182	0.114875016
YNL061W	789.0272368	-0.182197042	0.080762291	-2.255966752	0.024072713	0.1155917
YHR192W	513.4187012	0.181961071	0.080689428	2.255079449	0.024128342	0.115765533
YHR117W	631.1567436	-0.236115846	0.104732555	-2.254464682	0.02416695	0.115857487
YDR507C	538.4949046	-0.309556322	0.137344198	-2.25387258	0.024204185	0.115942716
YPL039W	325.4321059	0.224300448	0.099623386	2.25148388	0.024354907	0.116570995
YOR161C	439.9002152	-0.241328524	0.107257996	-2.249981653	0.02445011	0.116932749
YFR005C	448.8773365	0.168450032	0.07490087	2.248972954	0.024514217	0.117051457
YGR165W	489.7200381	0.164155785	0.07298298	2.249233793	0.024497626	0.117051457
YDL017W	217.1238844	-0.276901423	0.123200433	-2.247568582	0.024603713	0.117384728
YMR164C	374.7122598	-0.266189032	0.118465875	-2.246968018	0.024642071	0.117473682
YLR097C	440.0405421	0.162753502	0.072456143	2.246234696	0.024688979	0.117603218
YHR044C	213.728069	0.229613671	0.102237402	2.245887188	0.024711235	0.117615214
YDL173W	203.2858371	-0.245422521	0.109293154	-2.245543407	0.024733269	0.117626137
YDR170W-A	116.4059824	0.303308093	0.13514491	2.244317552	0.024811977	0.117895836
YNL321W	395.7176863	-0.523757342	0.233398837	-2.244044357	0.024829548	0.117895836
YER185W	162.3173097	0.367480512	0.163783603	2.243695372	0.024852008	0.117908532
YDL168W	433.2810991	-0.186278666	0.08305085	-2.242947132	0.024900224	0.117949471
YHL014C	425.6863081	0.19450376	0.086708415	2.243193564	0.024884335	0.117949471
YKL215C	453.9874192	-0.352797476	0.157395409	-2.241472463	0.024995487	0.118306679
YGR178C	790.6302859	-0.231753333	0.103431726	-2.240640683	0.025049359	0.118373618
YGR240C	1829.324563	-0.103325193	0.046112765	-2.240706958	0.025045063	0.118373618
YDL117W	723.8446761	-0.172297248	0.07691864	-2.239993414	0.02509135	0.118387389
YNL246W	487.1415554	-0.163953042	0.073193868	-2.239983293	0.025092008	0.118387389
YHR198C	486.2252242	0.165356706	0.073859132	2.238811932	0.025168156	0.118652721
YOR378W	118.3032904	-0.345328585	0.154272767	-2.238428676	0.025193114	0.118676494
YGL150C	961.2495554	-0.258461893	0.115585589	-2.236108286	0.025344679	0.119077128
YGR161W-C	158.2710281	0.266629961	0.119215341	2.236540695	0.025316375	0.119077128
YGR268C	161.6765796	-0.35017504	0.156614559	-2.235903502	0.025358093	0.119077128
YOL102C	344.3035728	0.183003173	0.081846208	2.235939537	0.025355732	0.119077128
YBR180W	102.2497588	-0.329344502	0.147361911	-2.234936415	0.025421523	0.119280991
YOR077W	141.9904764	-0.287949545	0.128857821	-2.234629931	0.025441654	0.119281524
YDR097C	544.3015943	-0.364924657	0.163482396	-2.232195425	0.02560205	0.119774676
YJL005W	1076.783042	-0.360563983	0.161534434	-2.232118405	0.025607138	0.119774676
YLR254C	322.3674088	0.203213582	0.091019244	2.232644133	0.025572421	0.119774676
YDL227C	388.9536489	-0.291686335	0.130718423	-2.231409527	0.025654014	0.119899821
YLR190W	497.3681561	-0.253378516	0.113579402	-2.230849181	0.025691121	0.119934006
YNL293W	407.202837	-0.179155439	0.080313863	-2.23069134	0.025701582	0.119934006
YHR102W	586.3284328	-0.454942804	0.204044437	-2.229626115	0.025772275	0.120169784
YMR053C	343.3853539	-0.243006023	0.109035862	-2.228679805	0.025835217	0.120369083
YBR001C	469.3998799	-0.245221386	0.110071063	-2.227846075	0.025890781	0.120444761
YPL023C	485.148153	-0.296643401	0.133153545	-2.227829538	0.025891884	0.120444761
YKR021W	533.608451	-0.196850605	0.088373047	-2.227495965	0.025914145	0.120454283
YBL021C	269.3256247	0.209919269	0.094275797	2.226650706	0.025970627	0.120565844
YDR444W	394.6291366	-0.217998624	0.097922819	-2.226229039	0.025998844	0.120565844
snR8	70.69840342	-0.405140926	0.181964239	-2.226486527	0.02598161	0.120565844
YPL184C	532.5239661	-0.160149118	0.071951805	-2.225783196	0.026028707	0.12061047
YDR395W	990.1907061	-0.124925928	0.056142595	-2.225154163	0.026070891	0.120618353
YGR003W	491.267012	0.182381597	0.081956762	2.225339233	0.026058474	0.120618353
YGL023C	406.3760712	-0.349879663	0.157271291	-2.224688691	0.026102144	0.120665394
YHL010C	340.0257428	-0.204021803	0.091719934	-2.224399806	0.026121557	0.120665394
YFR051C	609.6308702	-0.271738693	0.122194836	-2.223814856	0.026160903	0.120753543
YDL143W	892.2041269	-0.133645022	0.06011352	-2.223210731	0.026201594	0.120847752
YMR319C	751.775165	0.177765442	0.080022237	2.221450553	0.02632046	0.121162976
YNL336W	142.3791638	0.266636691	0.120036556	2.221295742	0.026330937	0.121162976
YOR307C	545.1861727	0.16100642	0.072479889	2.221394414	0.026324259	0.121162976
YPL034W	166.8403863	0.248887228	0.112077721	2.220666397	0.026373565	0.121265489
YLR318W	420.5577181	0.203286303	0.091593332	2.219444338	0.02645651	0.121553079
YBL048W	76.08752915	0.479102161	0.215924226	2.218843949	0.026497343	0.121646892
YDR234W	502.9314424	-0.243444427	0.109787439	-2.21741604	0.026594675	0.121999743
YGL006W	1030.730023	-0.2055273	0.0927242	-2.216544341	0.026654245	0.122085045
YOR066W	278.3665228	-0.561316053	0.253211256	-2.216789495	0.02663748	0.122085045
YJR141W	484.6167258	0.184066301	0.083062721	2.215991712	0.02669207	0.122164396
YCL034W	431.9190436	-0.206727869	0.093383133	-2.213760268	0.026845275	0.12277129
YDR488C	172.6463973	-0.388853012	0.175789881	-2.212032966	0.026964387	0.12322146
YML118W	205.5327855	-0.624446556	0.282357761	-2.211543802	0.026998202	0.123281446
YBR247C	533.4174268	-0.181820816	0.082270991	-2.210023415	0.027103537	0.123667671
YPL250C	178.1462358	0.553626753	0.250567913	2.209487826	0.027140728	0.123685611
YPR047W	415.1262138	0.179970738	0.081457979	2.209369059	0.027148981	0.123685611
YDR202C	426.1772384	0.176577731	0.0799971	2.207301664	0.027292991	0.124227907
YGR036C	297.2800277	0.204125372	0.092487364	2.207062267	0.027309709	0.124227907
YML111W	591.7619156	-0.229156959	0.103854712	-2.206514807	0.027347975	0.124307079
YKL157W	1000.964901	-0.184860096	0.083817421	-2.205509226	0.027418381	0.124532113
YER047C	338.6963425	-0.435959841	0.197759541	-2.204494601	0.027489579	0.124760398
YGL061C	339.6602227	0.180594014	0.081996467	2.202460923	0.027632767	0.125261996
YGR157W	1137.063142	-0.18291403	0.083066079	-2.202030376	0.027663163	0.125261996
YPL085W	710.2213601	-0.466332042	0.211768952	-2.202079374	0.027659702	0.125261996
YKL113C	433.1110311	-0.189036211	0.085902881	-2.200580573	0.02776573	0.12558876
YMR108W	984.1661554	-0.151181342	0.068705837	-2.200414825	0.027777477	0.12558876
YIR014W	72.96207347	-0.547138614	0.24871802	-2.199835034	0.027818601	0.125679337
YJR093C	262.9441325	-0.289929881	0.131856945	-2.198821469	0.027890619	0.125837232
YMR230W-A	33.23626793	0.547552794	0.249029257	2.198748853	0.027895785	0.125837232
YER141W	629.4059596	-0.152511784	0.069386265	-2.198011145	0.027948312	0.125978812
YMR044W	546.6621668	-0.155039575	0.070564219	-2.197141523	0.02801034	0.126162977
YDL181W	189.1088314	-0.286941602	0.130615891	-2.196835318	0.02803221	0.126166116
YGL245W	1123.896513	-0.140015819	0.063780792	-2.19526622	0.028144507	0.126575935
YIL166C	321.7544717	0.198551647	0.090496177	2.19403352	0.028233	0.126808896
YNL216W	581.7934362	-0.220278262	0.100402502	-2.193951916	0.028238867	0.126808896
YPR152C	267.2445541	-0.266744982	0.121611944	-2.193411048	0.028277777	0.126888007
YAL021C	615.1595067	-0.412551307	0.188394785	-2.189823391	0.028537048	0.127724517
YLR114C	677.8463638	-0.143658408	0.065608057	-2.189645811	0.028549934	0.127724517
YLR449W	640.9049916	-0.240609979	0.10988076	-2.189737117	0.028543308	0.127724517
YNL008C	830.1441239	0.131798484	0.06018797	2.189781176	0.028540111	0.127724517
YJL013C	525.2493483	0.151423276	0.069165535	2.189288009	0.028575913	0.127744837
YKL093W	369.8103391	-0.271297655	0.123941032	-2.188925252	0.028602273	0.127766827
YER125W	938.5464012	-0.217115281	0.099203179	-2.188591969	0.02862651	0.127779306
YEL020C	311.1280294	-0.252787555	0.115562932	-2.18744498	0.028710056	0.127988109
YLR131C	288.7912163	-0.437667101	0.200089183	-2.187360127	0.028716245	0.127988109
YPL192C	139.1397434	0.342003579	0.15641965	2.186448938	0.028782777	0.128188763
YDR059C	232.0961596	0.240280154	0.109939725	2.185562628	0.028847619	0.1282069
YER077C	566.2064484	0.161928146	0.074090672	2.185540232	0.028849259	0.1282069
YGR070W	610.6123942	-0.259767622	0.118858981	-2.185511095	0.028851393	0.1282069
YDR169C	374.8573491	-0.395415601	0.181026451	-2.184297367	0.028940404	0.128506608
YDL141W	317.0836936	-0.335734622	0.153744626	-2.183716151	0.028983112	0.128600421
YIL123W	628.3488082	-0.295599133	0.13543238	-2.182632645	0.029062874	0.128858381
YHR032W	498.8620399	-0.21154289	0.097017203	-2.180467818	0.029222802	0.129087232
YHR186C	613.9024128	-0.302617456	0.138744672	-2.181110465	0.029175247	0.129087232
YLR128W	297.5626103	0.193042069	0.088519155	2.180794314	0.029198633	0.129087232
YOL058W	868.0764348	0.359933005	0.164990024	2.181544048	0.0291432	0.129087232
YOL150C	18.05617694	0.712466803	0.326713525	2.180708017	0.02920502	0.129087232
YML128C	750.5644593	-0.312243101	0.143232762	-2.179969833	0.029259698	0.129154474
YNL189W	803.2695871	-0.137964578	0.063326577	-2.178620475	0.029359874	0.129404947
YOR060C	192.6183535	-0.300470615	0.137916786	-2.178637021	0.029358644	0.129404947
YGL107C	599.405873	0.155288924	0.071296804	2.178062908	0.029401354	0.129491993
YJL147C	332.4606125	0.210316345	0.096587294	2.177474249	0.029445201	0.12958933
YDR096W	595.9805321	-0.435699506	0.200258898	-2.175681139	0.029579111	0.129879418
YJL120W	25.37747859	0.637182439	0.292788698	2.176253533	0.029536308	0.129879418
YKR085C	413.6782356	0.199540735	0.091723839	2.175451198	0.029596321	0.129879418
YNL273W	368.0951145	-0.241525465	0.111024506	-2.175424814	0.029598297	0.129879418
YBR122C	364.918746	0.188385383	0.08665007	2.174093837	0.029698089	0.13012567
YBR243C	422.844011	-0.184069024	0.084662349	-2.174154474	0.029693536	0.13012567
YOL128C	293.4098835	0.229396252	0.105541161	2.173524043	0.029740898	0.130217497
YMR244W	26.51400957	-0.72358572	0.33296071	-2.173186502	0.029766283	0.130232953
YMR207C	540.7223372	-0.280602922	0.129211718	-2.171652275	0.029881901	0.130642881
YDR409W	413.4893137	-0.308390985	0.142081662	-2.170519275	0.02996753	0.130921196
YOL155C	1174.156976	-0.472514616	0.217917552	-2.168318295	0.030134477	0.131554103
YJR097W	168.7256544	0.287101913	0.132502959	2.166758496	0.030253274	0.13197603
YGL094C	766.2824678	-0.206048095	0.095140917	-2.165714829	0.030332985	0.132009689
YKL175W	584.3452342	-0.179788105	0.083023924	-2.165497572	0.030349601	0.132009689
YKR092C	561.841061	-0.176189647	0.08134618	-2.165924026	0.030316993	0.132009689
YOR330C	626.7438264	-0.313620624	0.144799418	-2.165896998	0.030319059	0.132009689
YBL047C	1080.31115	-0.250940084	0.115898706	-2.16516727	0.030374878	0.13201919
YGL197W	715.6596989	-0.402098971	0.185761237	-2.164601064	0.030418249	0.13201919
YNR040W	290.979249	0.245716449	0.113512471	2.164664783	0.030413366	0.13201919
YBR110W	536.6361962	0.154606416	0.071456845	2.163633414	0.030492495	0.132170861
YFR053C	888.1748175	-0.468833373	0.216694587	-2.163567532	0.030497556	0.132170861
YDR034C	620.8449083	0.170867891	0.078986981	2.163241203	0.030522633	0.132183407
YDL183C	217.0705597	0.255514327	0.118241928	2.160945202	0.030699573	0.13273878
YOL010W	467.8263825	0.164309956	0.076044407	2.160710612	0.030717701	0.13273878
YOL105C	253.8573727	-0.261546652	0.121029938	-2.161007901	0.030694729	0.13273878
YAL042W	547.74809	-0.146101757	0.067647162	-2.159761809	0.030791114	0.132841438
YMR124W	547.003957	-0.313375712	0.145085185	-2.159942875	0.030777092	0.132841438
YMR287C	614.2227001	0.164545265	0.076201565	2.159342335	0.030823618	0.132841438
YPL214C	571.9590388	0.147652575	0.068381356	2.159251927	0.030830628	0.132841438
YOR280C	371.3634074	0.1690792	0.078373756	2.157344611	0.030978824	0.133383533
YBL104C	387.3297952	-0.272290101	0.126263087	-2.156529729	0.031042325	0.133530287
YBR211C	408.1607769	0.179472241	0.083241407	2.156045248	0.031080132	0.133530287
YGR095C	466.1397724	0.172193825	0.07985519	2.156326039	0.031058215	0.133530287
YER065C	440.1973373	-0.194241159	0.090160013	-2.154404745	0.031208445	0.133984958
YNL289W	249.466415	-0.397823707	0.18469104	-2.153995706	0.031240509	0.134026056
YKL165C	638.006036	-0.214648759	0.099683845	-2.153295348	0.031295474	0.134165274
YIR018C-A	47.920102	0.478957279	0.222560716	2.152029733	0.031395013	0.134495241
YEL007W	510.2199286	-0.265037377	0.123224545	-2.150848895	0.031488128	0.134603843
YML055W	352.0476869	0.179490325	0.083443651	2.151036319	0.031473333	0.134603843
YPL089C	553.5678722	-0.350666709	0.162995089	-2.151394326	0.031445089	0.134603843
YBL050W	582.9230949	0.16320362	0.07589983	2.150250139	0.031535434	0.134709428
YEL029C	369.8332198	0.196413268	0.091372146	2.149596742	0.031587126	0.134833586
YOL067C	148.0098326	-0.352214056	0.163877466	-2.149252521	0.031614388	0.134853356
YBL059W	257.6745171	0.22044662	0.102654589	2.147459961	0.031756682	0.135077557
YIR006C	841.5801409	-0.462256297	0.215245327	-2.147578783	0.031747232	0.135077557
YML059C	589.0919498	-0.270630006	0.126031942	-2.147312825	0.031768386	0.135077557
YMR045C	62.62669742	0.418254392	0.194737652	2.147783893	0.031730927	0.135077557
YOL147C	349.0172872	0.238961406	0.11129168	2.147163245	0.031780288	0.135077557
YPR193C	23.34491604	-0.81265753	0.378543882	-2.146798743	0.031809307	0.135104536
YGL018C	293.226095	0.218662838	0.101888816	2.146092629	0.031865589	0.135150923
YIR035C	568.9308802	0.234034282	0.109048604	2.14614651	0.031861292	0.135150923
YGR207C	509.0202274	0.186388208	0.086892056	2.14505463	0.031948479	0.135347912
YIL163C	71.27030395	0.390455029	0.182059316	2.144658335	0.031980175	0.135347912
YNL233W	452.8434933	-0.26311009	0.122669534	-2.144869063	0.031963317	0.135347912
YIL136W	572.1329968	-0.251542364	0.117392858	-2.142739933	0.032133987	0.135902362
YER060W-A	162.7652257	-0.393132046	0.183582133	-2.14145047	0.032237729	0.136205823
YNL192W	1449.239083	-0.210089458	0.098119849	-2.141151468	0.032261825	0.136205823
YPL203W	520.0869751	-0.182690569	0.085329686	-2.14099661	0.032274311	0.136205823
YNR013C	507.5805533	-0.387302335	0.180936487	-2.140543024	0.032310908	0.136263764
YCR026C	527.9619357	-0.191610568	0.089539012	-2.139967411	0.032357401	0.136363331
YBL099W	722.4063877	-0.172653989	0.080720601	-2.138908616	0.03244307	0.136627742
YBR284W	186.9964029	-0.363172239	0.169847366	-2.138227093	0.032498316	0.136667232
YGL133W	759.5113912	-0.189359022	0.0885588	-2.138229315	0.032498136	0.136667232
YAL040C	373.3924507	-0.449535448	0.210350964	-2.137073392	0.032592023	0.13669397
YBR043C	585.6650319	0.18309876	0.085688655	2.136791151	0.032614982	0.13669397
YBR146W	534.5708117	0.186106416	0.087193165	2.13441519	0.032808809	0.13669397
YDR206W	750.1351363	-0.146678479	0.068690547	-2.135351758	0.032732288	0.13669397
YEL060C	824.007881	-0.287883121	0.1348534	-2.134785789	0.032778512	0.13669397
YEL067C	100.7567439	0.33449601	0.156822288	2.13296219	0.032927828	0.13669397
YER078C	446.5887342	-0.168728593	0.078938485	-2.137469362	0.032559835	0.13669397
YGL206C	1328.965292	-0.19900753	0.093140013	-2.136649168	0.032626537	0.13669397
YGR031W	168.3444642	-0.281656646	0.131994414	-2.133852768	0.032854835	0.13669397
YIR024C	313.3990168	0.182912062	0.085710605	2.134065686	0.032837404	0.13669397
YKR050W	263.532567	-0.348034678	0.163200351	-2.132560842	0.032960768	0.13669397
YLR227W-B	40.45960251	-0.482326808	0.22587208	-2.135398091	0.032728506	0.13669397
YLR328W	478.9672396	-0.163713504	0.076676591	-2.135117135	0.032751443	0.13669397
YLR393W	108.1195276	-0.52766997	0.247446456	-2.132461219	0.032968949	0.13669397
YLR394W	229.1225374	-0.300133655	0.140645072	-2.133979171	0.032844486	0.13669397
YMR274C	311.8827794	0.189137085	0.088524835	2.136542657	0.032635208	0.13669397
YNL271C	1002.134161	-0.278337094	0.130453882	-2.133605307	0.032875103	0.13669397
YNL328C	65.51637673	-0.608837572	0.28553407	-2.132276447	0.032984127	0.13669397
YOL004W	887.9048304	-0.35165913	0.164924057	-2.132248842	0.032986395	0.13669397
YPL001W	411.2721645	0.178248096	0.083557102	2.133248896	0.032904314	0.13669397
YPL201C	101.4678555	0.438550308	0.205476528	2.134308536	0.032817533	0.13669397
YIR003W	463.7139565	-0.349151279	0.163831711	-2.131158111	0.033076119	0.136891736
YPL272C	169.9327946	0.452722298	0.212434953	2.131110212	0.033080064	0.136891736
YBR272C	448.0382041	0.17471825	0.08201782	2.130247416	0.033151192	0.13690087
YJR052W	537.3403893	0.144108772	0.067640278	2.130517133	0.033128943	0.13690087
YJR115W	142.4340934	-0.372841958	0.17500264	-2.130493335	0.033130905	0.13690087
YDR466W	504.3724996	-0.233821225	0.109781258	-2.129882912	0.033181281	0.136930232
YOR321W	327.3090404	-0.235346964	0.110546303	-2.128944688	0.033258837	0.1371553
YDR518W	603.8139923	0.151166015	0.071020953	2.128470674	0.033298079	0.137222166
YKL043W	234.656003	-0.370490504	0.174126444	-2.127709587	0.03336117	0.137387152
YNL027W	728.634938	-0.167014984	0.078507316	-2.127381143	0.033388428	0.137404448
YDR497C	1278.895445	-0.172162984	0.080989302	-2.125749691	0.033524107	0.13777252
snR71	31.99774314	0.589810137	0.277427264	2.125999184	0.033503327	0.13777252
YFR021W	318.3034513	-0.220946211	0.103999596	-2.12449106	0.033629103	0.138039921
YKL068W-A	232.4973353	0.247727891	0.116609964	2.124414442	0.033635503	0.138039921
YKL068W	615.794995	-0.285645637	0.134505899	-2.123666252	0.033698061	0.138201478
YBR125C	366.6091039	-0.184757264	0.087013383	-2.123320074	0.03372704	0.138225192
YCR072C	319.6502946	-0.282092378	0.133038304	-2.12038465	0.03397362	0.138853774
YER089C	453.7627686	-0.306108462	0.144349341	-2.120608658	0.033954749	0.138853774
YGL035C	510.1322754	-0.276345146	0.130321451	-2.120488557	0.033964866	0.138853774
YJL154C	743.3811738	-0.2295302	0.108208386	-2.121186796	0.033906086	0.138853774
YBR169C	592.7684853	-0.274852624	0.129720018	-2.11881426	0.034106167	0.139218546
YOR166C	524.9042599	0.147341925	0.069541133	2.118773714	0.034109595	0.139218546
YCL037C	72.60381818	-0.518201513	0.245057079	-2.114615568	0.034462726	0.140563575
YOR328W	366.3813152	-0.333593098	0.157803642	-2.113975905	0.034517325	0.140689974
YER068W	515.2326986	-0.177392005	0.083933582	-2.11348068	0.034559647	0.14076619
YBL095W	87.59669823	-0.340598969	0.161315555	-2.111383308	0.034739379	0.141208702
YEL013W	600.1224861	-0.161447759	0.076462444	-2.111464801	0.03473238	0.141208702
YEL044W	323.1950444	0.206622473	0.097852279	2.111575484	0.034722877	0.141208702
YLR144C	425.8835196	-0.23494926	0.111316579	-2.110640315	0.03480324	0.141238262
YML006C	508.3647309	-0.184008974	0.087188558	-2.110471589	0.034817756	0.141238262
YNL277W	203.6431431	-0.275144793	0.1303553	-2.110729615	0.034795559	0.141238262
YLR384C	1195.482851	-0.167294876	0.079343963	-2.108476424	0.0349898	0.141839604
YCR047C	246.7572664	-0.2284762	0.108381499	-2.108073809	0.035024606	0.141884177
YOR073W	400.2682352	-0.181897104	0.086301264	-2.107699198	0.035057017	0.141918997
YAR031W	162.575245	0.297014354	0.141001004	2.106469787	0.035163565	0.141964555
YDR119W-A	75.25253342	-0.534524723	0.253698385	-2.106929939	0.035123653	0.141964555
YER071C	218.4524157	0.21905642	0.103979738	2.106722181	0.035141668	0.141964555
YLR382C	376.1915758	-0.345549239	0.163989968	-2.107136454	0.035105753	0.141964555
YLR008C	312.7082812	0.185434008	0.088050968	2.105984878	0.035205666	0.142038296
YER164W	680.4358271	-0.341658186	0.16239829	-2.103828715	0.035393391	0.142506228
YKL039W	640.7626888	-0.151612833	0.072064796	-2.103840455	0.035392367	0.142506228
YKR048C	487.1773916	-0.204858263	0.097368094	-2.103956787	0.035382217	0.142506228
YDR242W	436.6732119	0.198308446	0.094296644	2.103027617	0.035463355	0.142662321
YFR027W	133.4935177	-0.327370215	0.155680279	-2.102836773	0.03548004	0.142662321
YDR248C	381.5320394	0.179602154	0.085452296	2.10178267	0.035572318	0.142744406
YDR258C	760.026815	-0.227171843	0.108065916	-2.102159965	0.035539266	0.142744406
YPR025C	511.9422336	0.150547965	0.071619404	2.102055535	0.035548411	0.142744406
YDR014W-A	37.8164994	0.484618637	0.230657719	2.101029343	0.035638391	0.142767634
YGL056C	458.9753832	-0.237150338	0.112880499	-2.100897311	0.035649982	0.142767634
YKL064W	905.1101842	-0.177740634	0.084586003	-2.101300788	0.035614571	0.142767634
YOR179C	290.8974474	0.202420067	0.096402693	2.099734574	0.035752196	0.143080818
YHR092C	971.9475173	-0.365191687	0.174043402	-2.098279414	0.03588047	0.143497799
YDR436W	389.4418631	-0.400626397	0.191030209	-2.097188703	0.035976874	0.143735393
YML112W	209.0108195	-0.215618257	0.102819227	-2.097061631	0.03598812	0.143735393
YGL063W	165.6969742	-0.35123694	0.167601526	-2.095666717	0.036111766	0.144132629
YDL170W	323.2932879	0.250767381	0.119712805	2.0947415	0.036193978	0.144364066
YGR090W	995.9209583	-0.156272172	0.074657887	-2.093176988	0.036333358	0.144823064
YGR002C	318.7310562	-0.183291352	0.087589691	-2.092613288	0.036383689	0.144926741
YCR077C	686.6011252	-0.266524174	0.127474869	-2.090797792	0.036546194	0.145476801
YDR157W	58.97920119	0.403974942	0.193382929	2.088989677	0.036708652	0.145657065
YML007W	1021.970468	0.114541721	0.054817357	2.089515572	0.036661338	0.145657065
YPL108W	203.4882147	0.214764662	0.102806428	2.089019796	0.036705941	0.145657065
YPR032W	442.2209556	-0.26098941	0.124939061	-2.088933657	0.036713696	0.145657065
YPR200C	129.1384304	0.322251086	0.154253866	2.089095683	0.036699111	0.145657065
YHR097C	422.7831229	-0.436794381	0.209151264	-2.088413774	0.036760526	0.145745825
YDL226C	469.9398132	-0.157022235	0.075274943	-2.085982778	0.036980183	0.146519223
YAL022C	465.9143194	-0.165979571	0.079595536	-2.085287435	0.037043217	0.14667145
YML123C	891.0335693	-0.380365779	0.182442645	-2.084851257	0.037082804	0.146730698
YBR071W	309.3566154	-0.231483037	0.111095511	-2.083639889	0.037192936	0.146976018
YDR159W	733.1231632	-0.202993805	0.097423305	-2.083626744	0.037194132	0.146976018
YGR050C	105.3546583	0.303078369	0.145541199	2.082423202	0.037303831	0.14721553
YJR142W	510.6150952	0.146550797	0.070384393	2.082149042	0.037328858	0.14721553
YMR160W	426.2918971	-0.242083348	0.116252662	-2.082389716	0.037306887	0.14721553
YDR067C	397.8430833	0.165624176	0.079600827	2.080684103	0.03746283	0.147483879
YDR108W	488.0292965	0.156252436	0.075096795	2.080680494	0.037463161	0.147483879
YPL105C	688.5981475	-0.256918287	0.123483187	-2.080593258	0.037471152	0.147483879
YAL043C	379.3016847	-0.499181132	0.240165136	-2.078491241	0.037664137	0.148145605
YDL195W	954.0246387	-0.398499388	0.191777378	-2.077926974	0.037716086	0.148227807
YNL085W	908.1040013	-0.12516659	0.060242163	-2.077724025	0.037734785	0.148227807
YGR147C	472.2497038	0.151951415	0.073143884	2.077431589	0.037761743	0.148235987
YBL010C	203.4749389	-0.22773685	0.109734605	-2.075342135	0.037954837	0.148370815
YDL150W	295.631969	-0.183932651	0.088654459	-2.074714051	0.038013044	0.148370815
YDL193W	391.4457077	-0.177510062	0.085503777	-2.076049361	0.037889386	0.148370815
YDR115W	214.6535333	0.214945614	0.103547374	2.07581907	0.037910688	0.148370815
YEL004W	418.1362328	0.164741049	0.079327439	2.076722154	0.037827211	0.148370815
YGL109W	84.85328375	0.316668024	0.152685575	2.073987834	0.038080441	0.148370815
YGL159W	430.2956447	0.155661114	0.075059638	2.073832466	0.038094873	0.148370815
YLR047C	198.9241813	-0.331839611	0.159913358	-2.07512128	0.037975296	0.148370815
YOR051C	952.9927073	0.161037538	0.077607767	2.075018305	0.037984838	0.148370815
YOR181W	266.4828592	-0.524727863	0.252864266	-2.07513648	0.037973888	0.148370815
YPL264C	170.3814663	0.308143469	0.148564747	2.074135865	0.038066695	0.148370815
YPR146C	122.3556101	0.275262426	0.132721679	2.073982394	0.038080946	0.148370815
YDL243C	147.5902308	0.251370015	0.121246871	2.073208267	0.038152901	0.148443242
YMR035W	249.2079069	0.195036848	0.094079961	2.073096602	0.03816329	0.148443242
YER103W	581.1267646	-0.332326002	0.160390291	-2.071983292	0.038266999	0.148652574
YER157W	670.8772584	0.130536833	0.062995694	2.072154838	0.038251004	0.148652574
YOR219C	829.6219177	-0.155103315	0.074876465	-2.071456157	0.038316188	0.148746685
YEL059C-A	100.2442383	0.30495824	0.14730538	2.070245099	0.038429398	0.149025865
YJR127C	758.3841239	-0.314406769	0.151876181	-2.070151926	0.03843812	0.149025865
YFL019C	40.33888859	0.55762257	0.269406291	2.069820151	0.03846919	0.14904935
YER176W	787.3964754	-0.233779859	0.113008461	-2.068693421	0.038574865	0.149361677
YGL079W	375.0445948	0.172624125	0.083484697	2.067733749	0.038665066	0.149613722
YJL115W	318.2623909	-0.218957224	0.10591219	-2.067346765	0.038701491	0.149657484
YMR017W	72.63133809	0.411462802	0.199195029	2.06562786	0.038863632	0.150187018
YMR195W	336.378404	0.205372909	0.099442516	2.065242487	0.038900062	0.150230377
YHR018C	821.1733138	0.242833781	0.117708463	2.063010391	0.039111641	0.150949656
YPL071C	280.0440827	0.194233271	0.094171496	2.062548427	0.039155552	0.151021317
YDR359C	353.7563838	-0.385367644	0.187115393	-2.059518662	0.039444579	0.152024766
YGR235C	488.5967546	0.157164072	0.076326535	2.059101361	0.039484529	0.152024766
YNL234W	433.8249698	-0.152723444	0.074172854	-2.059020722	0.039492253	0.152024766
YMR231W	549.9876037	-0.20356922	0.098895778	-2.058421752	0.039549665	0.152147487
YGR043C	309.703987	0.413733709	0.201033759	2.058031008	0.039587157	0.152193463
YDL149W	292.7342845	-0.292395561	0.142217311	-2.055977285	0.039784706	0.152782171
YDR113C	212.6127415	-0.276182647	0.134336214	-2.055906143	0.039791564	0.152782171
YER062C	780.727206	0.186485414	0.090742018	2.055116456	0.039867758	0.152976155
YOR113W	450.1218617	-0.366413992	0.178330724	-2.054687966	0.039909153	0.15303645
YGL227W	593.0970224	-0.280554103	0.136573377	-2.054237136	0.039952746	0.153105088
RUF20	173.2226939	0.230762081	0.112358133	2.053808423	0.039994237	0.153165592
YPR178W	263.3191049	-0.19105848	0.093107618	-2.052017692	0.040167943	0.153732031
YMR215W	690.6043954	-0.200321601	0.097641024	-2.051613078	0.04020728	0.153783814
YLR108C	218.2787268	-0.270241957	0.131773192	-2.050811352	0.040285322	0.153983471
YFL024C	730.1481204	-0.127324295	0.062155564	-2.048477827	0.040513203	0.154656101
YKL173W	680.4725459	-0.208214834	0.101634926	-2.048654353	0.040495926	0.154656101
YGL145W	658.6266504	0.140188001	0.068535096	2.045492169	0.04080636	0.155375727
YGL173C	1331.728231	-0.255935211	0.125125217	-2.045432709	0.040812217	0.155375727
YGR035W-A	114.5844907	0.290673849	0.142122743	2.045231058	0.040832084	0.155375727
YIL158W	373.9939927	0.194033981	0.09486585	2.045351204	0.040820246	0.155375727
YML101C	185.9202673	0.253324027	0.12383716	2.04562206	0.040793569	0.155375727
YLR342W	2457.738043	-0.143323184	0.070132053	-2.043618846	0.040991216	0.15588172
YHR016C	361.8209646	-0.400280647	0.195899321	-2.043297773	0.04102297	0.155902983
YER017C	609.921046	-0.195772356	0.095834812	-2.042810444	0.041071206	0.155986819
YMR275C	494.630113	-0.301804904	0.147833558	-2.041518233	0.041199343	0.156373814
YGR283C	499.3592691	0.153523586	0.075213413	2.041172994	0.041233635	0.156404348
YER113C	391.9496926	-0.201444592	0.098711955	-2.04073147	0.041277526	0.156471231
YHR110W	370.3299652	0.163694609	0.080245755	2.039916123	0.041358681	0.156679197
YNL062C	465.0174184	-0.160039833	0.078490579	-2.038968693	0.041453152	0.156937315
YGR260W	647.017557	-0.129252859	0.063423578	-2.037930726	0.041556861	0.157130289
YJR100C	517.213193	0.137509144	0.067474726	2.037935578	0.041556376	0.157130289
YIL034C	555.3982578	-0.136177278	0.066839643	-2.037372896	0.041612688	0.157241603
YKR019C	311.3054122	-0.182625854	0.089707559	-2.035791137	0.041771333	0.157741047
YNL022C	571.9253434	0.142439836	0.069992177	2.03508225	0.041842598	0.157910095
YDR477W	503.0935304	-0.273960521	0.134735017	-2.033328283	0.042019368	0.158476843
YDR374C	27.46715169	0.552011882	0.271579444	2.03259817	0.042093137	0.158554362
YPR104C	546.8532434	-0.192999218	0.094951089	-2.032617217	0.042091211	0.158554362
YBL090W	333.191463	0.187613559	0.09236479	2.031223795	0.042232298	0.158978055
YDL229W	392.6144041	-0.193051135	0.095091264	-2.030166874	0.04233958	0.159180793
YNL284C-B	44.80621406	0.419013352	0.206374971	2.030349663	0.042321009	0.159180793
YGR040W	444.3491281	-0.16245042	0.080034489	-2.029755182	0.042381431	0.159237671
YER182W	420.772035	0.154563566	0.076178168	2.028974579	0.04246088	0.159406904
YNR055C	668.8380797	-0.13131861	0.064727643	-2.028787159	0.042479974	0.159406904
YKL171W	621.4041538	-0.287815199	0.141944095	-2.027665887	0.04259436	0.15973555
YDR434W	748.8055982	0.1186134	0.058523638	2.026760558	0.042686906	0.159981932
YKL085W	562.3232793	-0.161393017	0.079663772	-2.025927368	0.042772228	0.160200948
YDL209C	176.920981	-0.243678862	0.120301691	-2.025564727	0.042809409	0.160239491
YJL129C	769.1290037	-0.234257358	0.115680448	-2.025038475	0.042863414	0.160340918
YJL132W	362.6764054	-0.174503207	0.086254471	-2.023120712	0.043060704	0.160977875
YLR266C	539.7748177	0.157701768	0.078002229	2.021759766	0.043201176	0.161300632
YOR376W	22.04151968	0.620831691	0.307055781	2.021885697	0.043188162	0.161300632
YHR202W	254.1502936	-0.193374898	0.095687655	-2.02089702	0.043290426	0.161532656
YJL110C	276.2293457	-0.227336008	0.112544288	-2.019969303	0.043386572	0.1617036
YJR131W	290.2953435	-0.379784488	0.188018515	-2.019931327	0.043390511	0.1617036
YPL190C	705.194153	-0.346552473	0.171603704	-2.019492963	0.043436008	0.161771982
YNL329C	602.4926379	-0.193252856	0.095724263	-2.018849238	0.043502892	0.161919882
YCR061W	215.4951462	-0.457027945	0.226433235	-2.018378377	0.04355187	0.161964757
YIL139C	287.7395725	0.188798637	0.093547529	2.018210839	0.043569308	0.161964757
YDR326C	941.2019921	-0.15116509	0.074922379	-2.017622659	0.043630575	0.161990403
YHR216W	346.0571216	-0.219334772	0.108696278	-2.017868273	0.043604982	0.161990403
YLR251W	388.4670893	0.157587279	0.078133256	2.016904049	0.043705527	0.162167645
YDR533C	431.1492965	0.155269399	0.076996671	2.016572891	0.043740104	0.162194949
YLR258W	1021.819617	-0.309280134	0.153454374	-2.015453363	0.043857168	0.1625279
YJL038C	70.97701573	0.425242479	0.211131337	2.014113514	0.043997617	0.162940618
YJL111W	860.3740016	-0.129909906	0.064507605	-2.013869614	0.044023225	0.162940618
YML050W	303.6760036	0.18808769	0.093466425	2.01235566	0.044182459	0.163428475
YDR279W	451.7753004	0.144585311	0.071883287	2.01138981	0.044284299	0.163703559
YMR233W	316.2231222	0.179715013	0.089360874	2.011115204	0.04431329	0.163709171
YNR034W	243.0314581	-0.202453854	0.100719083	-2.010084362	0.044422261	0.16401007
YOL036W	508.1264547	-0.158702854	0.078978169	-2.009452183	0.044489201	0.164053928
YOR318C	107.029996	0.301205398	0.149893416	2.009463831	0.044487967	0.164053928
YJR084W	292.5409997	-0.234741178	0.116911171	-2.007859267	0.044658249	0.164575451
YBR133C	531.6542957	-0.141692946	0.070603233	-2.006890322	0.044761343	0.164649901
YJR102C	383.5445432	0.158409868	0.078923213	2.007139103	0.044734854	0.164649901
YOL095C	207.3517058	-0.227841806	0.113513412	-2.007179621	0.044730541	0.164649901
YBR255W	460.1572899	-0.200780391	0.10007695	-2.006260094	0.044828505	0.164693627
YDR179W-A	385.2090372	0.174486314	0.08696391	2.006422132	0.044811229	0.164693627
YCR067C	665.8094055	-0.242755489	0.121068595	-2.005107017	0.044951607	0.165044134
YNL330C	500.236599	-0.157885603	0.078814348	-2.003259643	0.045149427	0.165668371
YMR291W	643.5934226	-0.240594209	0.120188944	-2.001799848	0.045306262	0.166141549
YMR092C	790.1808268	-0.139127516	0.069560529	-2.000092832	0.045490241	0.166713619
YNR020C	265.3357335	0.193860993	0.09699012	1.998770522	0.045633189	0.167134709
snR85	29.1088457	-0.797003075	0.398910593	-1.997949139	0.045722174	0.167357763
YLR314C	733.6435241	-0.12044383	0.06029258	-1.997655923	0.045753976	0.167371358
YCL036W	260.5268825	-0.377920162	0.189231395	-1.997132458	0.045810796	0.1674764
YDL126C	1548.992207	-0.10075537	0.050483335	-1.995814482	0.04595412	0.167819207
YKL110C	493.2475186	0.171633581	0.08599944	1.995752308	0.04596089	0.167819207
YDL049C	359.3471131	0.189068145	0.09478319	1.994743419	0.046070871	0.167912123
YDR092W	366.8707642	0.234158271	0.117377687	1.994912988	0.046052371	0.167912123
YOR017W	429.2398957	-0.19288819	0.096677439	-1.995172729	0.046024044	0.167912123
YGR041W	479.1424743	-0.179291349	0.089913945	-1.994032721	0.046148479	0.167989484
YMR059W	149.6088246	0.236376649	0.118531952	1.99420195	0.046129989	0.167989484
YBR060C	320.2664717	-0.307131375	0.154116469	-1.992852405	0.046277611	0.168356707
YDR141C	956.4414533	-0.231075571	0.116001698	-1.992001621	0.04637088	0.168488064
YGR094W	1793.221317	-0.117599974	0.059081707	-1.990463373	0.046539915	0.168488064
YJL164C	458.4567745	-0.224058832	0.112476533	-1.99204959	0.046365617	0.168488064
YLL002W	226.5350218	-0.204467064	0.102684561	-1.991215247	0.046457228	0.168488064
YML017W	434.7109897	-0.219829841	0.110441325	-1.990467246	0.046539489	0.168488064
YMR217W	947.5668873	-0.133984026	0.067305881	-1.990673392	0.046516806	0.168488064
YMR292W	280.1653292	0.186632582	0.093760535	1.99052386	0.046533258	0.168488064
YPL119C	163.6600569	-0.573222846	0.287864015	-1.991297337	0.046448208	0.168488064
YDL045C	471.5813655	0.14506793	0.072896622	1.990050097	0.046585417	0.168550395
YGL045W	340.9499469	-0.207358527	0.104244936	-1.989147242	0.046684953	0.168705661
YJL096W	338.0499914	0.175201827	0.088075179	1.989230441	0.046675773	0.168705661
YGR061C	1236.614969	-0.157887178	0.079456026	-1.987101374	0.046911164	0.168976969
YLR116W	238.2581236	-0.406766655	0.204663788	-1.987487186	0.046868435	0.168976969
YMR063W	118.5891638	-0.316431431	0.159256468	-1.98692986	0.04693017	0.168976969
YNL102W	462.7927651	-0.343262224	0.172717283	-1.987422554	0.04687559	0.168976969
YNL282W	116.4539404	-0.295962462	0.148904327	-1.987601493	0.046855781	0.168976969
YPR091C	613.0032788	-0.159478428	0.08025686	-1.987100276	0.046911286	0.168976969
YBR176W	343.160898	0.195400237	0.098445748	1.984851977	0.047160943	0.169270981
YGL104C	335.4456916	-0.231279649	0.116514652	-1.984983389	0.04714632	0.169270981
YGL212W	233.283703	-0.237952929	0.119836096	-1.985653213	0.047071843	0.169270981
YIL066C	140.8846678	0.395495747	0.199260497	1.984817628	0.047164766	0.169270981
YNR045W	425.6359679	-0.171204076	0.086237408	-1.985264638	0.047115036	0.169270981
YPR112C	831.776634	-0.144950506	0.073035418	-1.984660449	0.047182262	0.169270981
YJR055W	155.3285595	0.233102723	0.117500645	1.983842078	0.047273448	0.16947615
YOR070C	370.1449069	-0.344544403	0.173693281	-1.983636911	0.047296331	0.16947615
YAR019C	282.1370322	-0.37041582	0.18686175	-1.98229878	0.047445811	0.169533835
YBR126C	967.5290681	-0.152217228	0.07679499	-1.982124459	0.047465313	0.169533835
YCL021W-A	85.4780295	0.3104662	0.156568867	1.982937002	0.047374467	0.169533835
YDL025C	438.2626779	-0.181034433	0.091325322	-1.982302711	0.047445371	0.169533835
YLR141W	154.0982483	-0.240123554	0.12115427	-1.981965251	0.04748313	0.169533835
YOL068C	509.3439075	-0.181610478	0.091623349	-1.982141892	0.047463362	0.169533835
YNL230C	182.0114076	-0.241777976	0.122005425	-1.981698567	0.047512988	0.169538858
YBR070C	320.8768511	0.17359458	0.087648808	1.98056978	0.047639541	0.169864378
YER161C	439.7325986	-0.173434435	0.087576491	-1.980376621	0.047661225	0.169864378
YAL019W	642.9094788	-0.325692579	0.16449157	-1.979995567	0.047704027	0.169915299
YNR061C	392.6053737	0.159466823	0.080566056	1.979330131	0.047778849	0.170080145
YNL074C	440.5196075	-0.300648366	0.151926716	-1.978903873	0.04782683	0.170149302
YLR219W	469.4695357	-0.264457604	0.133677869	-1.978320016	0.047892616	0.170180144
YNL054W	478.1982011	-0.303005854	0.15315748	-1.978394091	0.047884266	0.170180144
YGL136C	469.9405001	0.140803629	0.07120402	1.977467397	0.047988822	0.170318875
YJL020C	674.6468656	-0.386777717	0.195572996	-1.977664224	0.047966599	0.170318875
YIL009C-A	286.1039933	0.183422945	0.09283206	1.975857753	0.04817089	0.170863295
YGR052W	589.4147271	-0.145561261	0.07371285	-1.974706737	0.048301438	0.171224431
YBR259W	466.4057156	0.157109545	0.079598024	1.973786999	0.048405968	0.171461577
YNL072W	151.3091571	-0.341919581	0.173245596	-1.973611962	0.048425883	0.171461577
YCR023C	731.1526168	0.158932081	0.080547174	1.973155282	0.048477873	0.171543734
YLR398C	692.1094063	-0.239113517	0.121274024	-1.971679589	0.048646195	0.171833241
YOR116C	905.9931394	-0.204786859	0.10385212	-1.971908314	0.048620074	0.171833241
snR161	27.77540779	-0.603906687	0.306265186	-1.971842421	0.048627598	0.171833241
YFL033C	583.050642	-0.317029544	0.160833555	-1.971165432	0.048704957	0.171938884
YER056C	902.038831	0.150237103	0.07624738	1.970390367	0.048793649	0.172093001
YLR192C	469.2803534	-0.149744283	0.076001552	-1.970279276	0.048806372	0.172093001
YDR170C	1185.242947	-0.258733252	0.131406409	-1.96895458	0.048958307	0.172436827
YHR124W	358.2469946	0.193532387	0.098293451	1.968924538	0.048961757	0.172436827
YGL195W	1576.81414	-0.267349374	0.135813935	-1.968497368	0.049010839	0.17250773
YNL213C	355.7705074	0.177716812	0.090304635	1.96796999	0.049071491	0.172558258
YNL291C	421.0200794	-0.159802251	0.081216117	-1.967617482	0.049112067	0.172558258
YOL048C	509.5315128	0.163637599	0.083156439	1.967828366	0.049087789	0.172558258
YLR437C	285.3635368	0.18339523	0.093297542	1.965702693	0.049332964	0.17313023
YNL139C	783.987001	-0.280548001	0.142714785	-1.965794927	0.049322304	0.17313023
YPL049C	610.9660157	-0.222856022	0.11340435	-1.965145268	0.049397426	0.173254423
YLR422W	845.9154952	-0.234382029	0.119369864	-1.963494143	0.049588784	0.173823274
YOR315W	500.4484162	0.164413915	0.083749217	1.963169566	0.049626474	0.173853122
YGR057C	348.0772564	0.162747648	0.082931803	1.962427469	0.049712737	0.174052997
YGL012W	897.7527902	0.122880543	0.062634337	1.961871857	0.049777405	0.174177074
YDR390C	639.18083	-0.144112655	0.073492025	-1.960929146	0.049887289	0.174265283
YER143W	586.2978738	-0.144371942	0.073625236	-1.960902941	0.049890346	0.174265283
YOR033C	434.2641861	-0.177877559	0.090705295	-1.961049356	0.049873266	0.174265283
YDR052C	514.8264193	-0.145009653	0.073975914	-1.960227921	0.049969156	0.174342882
YOR316C	507.8695828	0.241534667	0.123218678	1.96021149	0.049971076	0.174342882
YER124C	1129.402999	0.10385634	0.052990547	1.959903136	0.050007113	0.174366522
YGR289C	206.8241368	-0.414103489	0.211341901	-1.959400795	0.050065868	0.174469301
YER139C	271.3949922	0.173983118	0.088854636	1.958064601	0.050222433	0.174912611
YCR057C	740.960672	-0.236653115	0.120891087	-1.957572897	0.05028015	0.175011341
YDR311W	612.6701135	0.143878012	0.073510075	1.95725568	0.050317415	0.175038808
YLR016C	378.22784	0.16000304	0.08182944	1.955323652	0.050544881	0.175727507
YHR082C	922.0420795	-0.120768507	0.061779984	-1.95481611	0.050604779	0.175833165
YPL228W	553.3250382	-0.141026532	0.072159762	-1.954365276	0.050658034	0.175915633
YGR068C	172.4817312	-0.473831398	0.242722842	-1.952150006	0.050920398	0.176620867
YIL077C	317.5425565	-0.194003265	0.099378791	-1.952159634	0.050919255	0.176620867
YJL208C	427.8192566	0.188774594	0.096762458	1.95090739	0.051068063	0.177030011
YBL105C	864.1172503	-0.280692628	0.144030927	-1.9488358	0.051315037	0.177125115
YBR092C	714.0546566	-0.134573239	0.069016997	-1.949856486	0.051193227	0.177125115
YDL215C	877.9427624	0.131092026	0.067258034	1.949090974	0.051284561	0.177125115
YFL029C	395.9261208	-0.162503863	0.083373431	-1.949108503	0.051282468	0.177125115
YHR178W	314.9769847	-0.200438734	0.102838653	-1.949060275	0.051288227	0.177125115
YNL145W	29.37549287	0.496557447	0.25481694	1.94868303	0.05133329	0.177125115
YPR051W	105.4735155	0.271506221	0.139240899	1.949902813	0.051187704	0.177125115
YPR135W	437.0997384	-0.193861387	0.099466762	-1.949006711	0.051294623	0.177125115
YLR377C	116.4961319	-0.297622655	0.152750941	-1.94841781	0.05136499	0.177131932
YOR230W	761.1924165	-0.13175591	0.067637552	-1.947969834	0.051418573	0.177214156
YDR371W	465.4882997	0.149291411	0.076686115	1.946785419	0.051560466	0.177600471
YBR254C	264.1420944	0.191616589	0.098518533	1.94498013	0.05177737	0.178244568
YHR009C	672.7767653	-0.129844232	0.066808336	-1.943533398	0.051951744	0.178741596
YBL013W	47.21504176	-0.659324817	0.339413013	-1.94254431	0.052071241	0.17878848
YBR273C	567.5086433	-0.144157847	0.074208178	-1.942614016	0.052062812	0.17878848
YCL043C	950.8394772	-0.148960006	0.076687555	-1.942427377	0.052085384	0.17878848
YGR163W	472.7023631	0.144517745	0.074385692	1.942816438	0.052038341	0.17878848
YDR333C	648.9179113	-0.140731256	0.072487992	-1.941442333	0.052204648	0.178888727
YDR494W	549.5407943	0.130527293	0.067231633	1.941456536	0.052202926	0.178888727
YHR038W	262.648197	0.193201767	0.099493971	1.941843966	0.052155993	0.178888727
YJL185C	248.4400248	0.182895061	0.094220272	1.941143407	0.052240885	0.17891002
YGL093W	540.9645827	-0.207689667	0.107049948	-1.94011928	0.052365195	0.17923274
YNL298W	400.4837063	-0.354592012	0.182981574	-1.937856382	0.052640747	0.180072451
YDR111C	430.8272807	-0.153545928	0.079258877	-1.937271044	0.05271222	0.180213493
YDR128W	569.2202946	-0.26542111	0.137026778	-1.937001754	0.052745129	0.180222605
YER128W	213.8441762	0.216283226	0.111698959	1.936304755	0.052830387	0.180410473
YDR421W	509.5247388	-0.193204979	0.099799499	-1.935931347	0.05287611	0.180463195
YER155C	1611.673476	-0.254504341	0.131502918	-1.935351278	0.052947204	0.180602397
YPR098C	307.6801158	0.168450299	0.087090905	1.934189332	0.053089854	0.180985376
YMR089C	680.8583992	-0.179653351	0.092905669	-1.933717866	0.053147826	0.181079414
YBL016W	378.8157937	-0.184074388	0.095210261	-1.933346102	0.053193576	0.181131726
YLR310C	1028.545663	-0.176216342	0.09116069	-1.933029939	0.05323251	0.18116078
YBR150C	497.8669463	-0.258218662	0.133613586	-1.932577895	0.053288218	0.181246855
YIR010W	272.9751234	-0.186576345	0.096622646	-1.930979451	0.053485594	0.181814405
YML041C	344.8973537	0.163132348	0.084508976	1.930355285	0.053562831	0.181973154
YKL010C	934.6872516	-0.227232473	0.117777374	-1.929338937	0.053688799	0.182193367
YNL123W	861.806093	-0.157353824	0.081550651	-1.929522598	0.053666017	0.182193367
YNL134C	610.2530067	-0.196699279	0.101981006	-1.928783465	0.053757749	0.182323522
YLR187W	195.2357147	-0.425076435	0.220496906	-1.927811339	0.053878597	0.182424031
YLR342W-A	52.46103341	0.494893889	0.256746251	1.927560331	0.053909837	0.182424031
YOR069W	473.9539469	-0.203894523	0.10575709	-1.92795134	0.053861179	0.182424031
YOR310C	655.7012764	-0.136090075	0.070595527	-1.927743588	0.053887028	0.182424031
YPL116W	373.9435189	-0.181656856	0.094255258	-1.927286175	0.053943976	0.182435954
LSR1	215.1977748	-0.565408664	0.293805246	-1.924433519	0.054300266	0.183358048
YLR430W	945.3047465	-0.293308478	0.152418375	-1.924364294	0.054308937	0.183358048
YML083C	57.49290342	0.365673104	0.189993035	1.924665841	0.054271177	0.183358048
YIL106W	287.3323575	-0.17635604	0.091746068	-1.922219043	0.054578202	0.183866979
YJL161W	253.4159526	0.232222469	0.120776184	1.922750514	0.05451139	0.183866979
YNR025C	90.00265336	0.300995373	0.156590619	1.92218011	0.054583099	0.183866979
YPR147C	411.3028082	0.151117101	0.078609305	1.922381847	0.054557728	0.183866979
YMR273C	342.251208	-0.430502298	0.224006721	-1.921827596	0.054627455	0.183912431
YER144C	473.3208199	-0.325464666	0.169442934	-1.920792202	0.05475791	0.184247535
YCR021C	849.2788945	0.187793917	0.097826826	1.919656649	0.054901283	0.184625704
YDL119C	246.3468272	0.201915393	0.105205122	1.919254403	0.054952146	0.184692518
YJL007C	20.14477315	0.711938212	0.371316551	1.91733498	0.055195389	0.18540548
YKL204W	369.6293587	-0.411462496	0.214776176	-1.915773449	0.055393939	0.185967595
YDR335W	951.7360366	-0.16240945	0.084860659	-1.913836783	0.055641014	0.186691893
YDL074C	1045.306595	0.106873683	0.055869076	1.912930915	0.055756897	0.186844957
YGL131C	643.3583085	-0.299133075	0.156368755	-1.912997742	0.055748342	0.186844957
YNL327W	1552.247782	-0.207374421	0.108417178	-1.912745057	0.055780698	0.186844957
YBR024W	374.5210912	0.176922596	0.092521192	1.912238608	0.055845596	0.186957251
YCR030C	479.3182281	-0.403320868	0.210992738	-1.911539104	0.055935337	0.187152538
YMR120C	1187.934322	0.234959953	0.122960528	1.910856742	0.056022993	0.187340639
YBL030C	514.7290923	-0.192681068	0.100927451	-1.909104668	0.056248591	0.187673769
YER105C	986.3359123	-0.174747745	0.091516988	-1.909456912	0.056203175	0.187673769
YLR165C	304.6928088	0.173023391	0.090619129	1.909347307	0.056217303	0.187673769
YOR162C	412.575347	-0.190428245	0.099729973	-1.909438451	0.056205555	0.187673769
YKL065W-A	60.54825815	0.339605204	0.177969011	1.90822662	0.056361932	0.187946701
YEL058W	708.6731399	-0.125616924	0.06586393	-1.907218766	0.056492264	0.188275953
YJL212C	457.4631882	-0.171205968	0.089870863	-1.90502196	0.056777217	0.188908673
YNL259C	135.1107106	0.25938636	0.136156126	1.905065658	0.056771537	0.188908673
YPL051W	318.2216611	0.162654571	0.085376978	1.905133851	0.056762674	0.188908673
YMR073C	317.8947675	0.182189444	0.095666731	1.904417996	0.056855767	0.189064463
YGR029W	410.025769	0.169331385	0.088944159	1.903794316	0.056936977	0.189228916
YNL050C	427.8853869	0.154953756	0.081404827	1.903495916	0.056975866	0.189252612
YOR081C	398.0941277	-0.339172909	0.178229518	-1.903011983	0.057038982	0.189356708
YLR380W	330.0620526	-0.313115998	0.164601357	-1.902268627	0.057136045	0.189573325
YPR192W	42.22858716	-0.541370212	0.284705285	-1.901510929	0.057235122	0.18979638
YMR267W	478.4922974	0.143665647	0.075566578	1.90117973	0.057278475	0.189834502
YLR298C	434.5878092	0.165415753	0.087044808	1.900351741	0.057386976	0.190088375
YOR184W	809.3870956	0.140874909	0.074167327	1.899420074	0.057509266	0.190387621
YER130C	834.4621106	0.167207757	0.088049067	1.899029273	0.057560627	0.190451848
YLR123C	31.92887586	0.467115657	0.246182233	1.897438538	0.057770083	0.191038805
YBL066C	255.4433279	-0.461797776	0.24349048	-1.896574258	0.057884151	0.19105788
YFR043C	368.6388591	0.157603655	0.083084539	1.896907129	0.057840196	0.19105788
YOL135C	143.1148182	-0.393295112	0.207387835	-1.89642325	0.0579041	0.19105788
YOR367W	348.4730583	0.16057989	0.084644389	1.897112049	0.057813151	0.19105788
YDR076W	280.7904839	0.198231549	0.104559436	1.895874323	0.057976665	0.191191448
YOR057W	372.7491416	-0.157291735	0.082979923	-1.895539654	0.058020943	0.191231638
YGL161C	427.000072	-0.149666437	0.078999427	-1.894525591	0.058155281	0.191568446
YPL247C	439.6243541	-0.377139519	0.199362908	-1.891723605	0.058527817	0.192689093
YLR403W	522.9348563	-0.139554317	0.073795108	-1.891105258	0.058610295	0.192758314
YPL082C	778.7297027	-0.265273384	0.140276058	-1.891080968	0.058613537	0.192758314
YEL005C	330.0962875	0.157242034	0.08322464	1.889368745	0.058842436	0.193404344
YMR118C	186.1468252	0.225879368	0.119587458	1.888821559	0.058915743	0.19353854
YLR115W	376.1247396	-0.314778148	0.166719706	-1.88806804	0.059016817	0.193763753
YBL018C	252.6469597	0.209948394	0.111282909	1.886618488	0.059211658	0.194278739
YCR071C	237.4357297	0.181337152	0.096140191	1.886174233	0.05927148	0.194278739
YDL140C	1328.957457	-0.320491641	0.169899439	-1.8863608	0.059246351	0.194278739
YGR058W	259.2589114	-0.223785777	0.118671163	-1.885763752	0.059326798	0.194353154
YHL043W	170.9179932	0.221349873	0.117424939	1.885032905	0.059425395	0.194569193
YNL283C	429.0977272	-0.215280553	0.11433251	-1.88293384	0.059709334	0.195391501
YBL097W	223.3404481	-0.328756802	0.174763317	-1.881154508	0.059950904	0.195817064
YBR054W	789.5758359	0.17167188	0.091317235	1.879950491	0.060114826	0.195817064
YDR249C	341.2587376	0.191788515	0.101977937	1.880686351	0.060014597	0.195817064
YIL115C	870.5967279	-0.256657391	0.136567985	-1.879337907	0.060198369	0.195817064
YKL078W	251.6254323	-0.308597888	0.164196755	-1.879439627	0.06018449	0.195817064
YKR093W	244.6877494	-0.337842134	0.179721798	-1.879806108	0.060134508	0.195817064
YLL006W	324.9897019	-0.203675707	0.108373617	-1.879384593	0.060191998	0.195817064
YLR176C	172.4320202	-0.399542217	0.212338036	-1.881632818	0.059885887	0.195817064
YML100W	1221.670595	-0.370850509	0.197146594	-1.881090114	0.059959662	0.195817064
YNR062C	140.8371595	-0.301529082	0.160445866	-1.87931973	0.060200849	0.195817064
YOR329C	564.7653363	-0.269066928	0.143097267	-1.880307944	0.060066121	0.195817064
YIR033W	941.6042812	-0.120758163	0.064330021	-1.877166535	0.060495273	0.196667392
YJR013W	473.143575	0.140107846	0.074714943	1.875231913	0.060760826	0.197422988
YHR194W	313.5438502	-0.235917353	0.12595371	-1.873048062	0.061061748	0.198292621
YML057W	438.2944567	-0.282662573	0.150963291	-1.872392762	0.061152286	0.198370425
YPR006C	361.3718588	0.197485952	0.105460398	1.872607688	0.061122579	0.198370425
YFR011C	213.7613142	0.192860705	0.10304215	1.871668094	0.061252536	0.198587521
YBR114W	433.198132	-0.326396648	0.174417652	-1.871351007	0.061296445	0.198621814
YGL175C	78.42428392	-0.429380677	0.229639558	-1.86980275	0.061511214	0.199209417
YNL065W	586.9007782	0.389736991	0.208494488	1.869291585	0.061582258	0.199331166
YBR103W	399.3668616	-0.163687801	0.087774555	-1.864866203	0.062200161	0.200254994
YBR289W	460.7966777	-0.284576031	0.152629503	-1.864489017	0.062253063	0.200254994
YGR015C	180.0396975	-0.242805932	0.130172038	-1.865269495	0.062143639	0.200254994
YHR184W	160.0949273	0.217455159	0.116635642	1.864397151	0.062265953	0.200254994
YLL025W	63.74952392	0.399217846	0.213971847	1.865749407	0.062076434	0.200254994
YMR276W	505.487618	-0.253737837	0.135995822	-1.865776704	0.062072613	0.200254994
YNL080C	338.918834	-0.180443197	0.096653736	-1.866903495	0.061915066	0.200254994
YOR289W	365.6054166	0.15905388	0.085312783	1.864361644	0.062270935	0.200254994
YPL088W	424.7264886	0.215294462	0.115422796	1.865268127	0.06214383	0.200254994
YPL204W	667.4074591	-0.128844036	0.069045282	-1.866080242	0.06203014	0.200254994
YPR009W	373.988334	0.223300985	0.119681509	1.865793522	0.062070259	0.200254994
YPR082C	276.9817202	0.17670346	0.094672257	1.866475624	0.061974851	0.200254994
YGR024C	408.207564	0.148137892	0.07949711	1.863437464	0.062400743	0.200564201
YDR524C	610.6444969	0.137244982	0.07369284	1.862392363	0.062547805	0.200928501
YDR181C	503.0849515	0.145289176	0.078032308	1.861910527	0.062615703	0.200929981
YHR031C	383.4086997	-0.189376625	0.101704013	-1.862036903	0.062597889	0.200929981
YKL098W	325.6048494	-0.17970521	0.096584079	-1.860609037	0.062799408	0.201373316
YMR279C	138.1237969	-0.409172538	0.219931658	-1.860453116	0.062821446	0.201373316
YML093W	1101.938209	-0.124919631	0.06716483	-1.859896484	0.062900173	0.201517274
YKL137W	223.4663454	0.195716771	0.105258881	1.859384868	0.062972605	0.201640921
YKL201C	693.646298	-0.127127515	0.068408262	-1.858364929	0.063117209	0.201995408
YOR027W	774.5231141	-0.279291557	0.1503125	-1.858072731	0.063158687	0.202019653
YDL188C	420.0543876	-0.150402507	0.08103276	-1.856070397	0.063443525	0.202508887
YGR156W	332.2573164	-0.224258313	0.120802026	-1.856411848	0.063394877	0.202508887
YIL122W	248.8662821	-0.392327529	0.211313647	-1.85661236	0.063366324	0.202508887
YOL043C	348.7092386	0.1499928	0.080813258	1.856041985	0.063447574	0.202508887
YDR030C	360.634306	0.238446959	0.128560021	1.854752021	0.063631646	0.202879069
YLR275W	199.7588523	0.198802939	0.107179972	1.854851574	0.063617425	0.202879069
YOR001W	659.8266782	-0.191288327	0.103154632	-1.854384276	0.063684203	0.202938056
YBR281C	483.5626971	-0.192472349	0.103862344	-1.853148516	0.063861075	0.203344484
YFR015C	879.6445163	-0.388312048	0.209610552	-1.85254055	0.06394824	0.203344484
YGL090W	493.779562	0.297577974	0.160618943	1.852695386	0.063926032	0.203344484
YLR138W	938.9712528	-0.105338278	0.056859217	-1.852615702	0.06393746	0.203344484
YNR070W	295.0377595	-0.388848535	0.209939507	-1.85219324	0.063998079	0.203394429
YNL305C	261.8853293	-0.210329368	0.113630251	-1.850997999	0.064169841	0.203614527
YOR308C	290.9097656	-0.271333097	0.146574362	-1.851163423	0.064146046	0.203614527
YPR186C	388.1397345	0.172583999	0.093220286	1.851356686	0.064118256	0.203614527
YBR291C	208.9347207	0.195457804	0.10566746	1.849744512	0.064350382	0.204078725
YGR278W	412.0376753	0.147785212	0.0799414	1.848669299	0.064505579	0.2044621
YLR348C	375.7021409	-0.150829637	0.081621029	-1.847926187	0.064613022	0.204693778
YFL007W	1345.976543	-0.230121124	0.124570275	-1.847319702	0.064700819	0.204863008
YDR323C	375.4242025	0.168171466	0.091080541	1.846403889	0.064833583	0.204971337
YHR094C	1111.569286	0.107767783	0.058358195	1.846660666	0.064796336	0.204971337
YIL093C	411.9139068	0.144124138	0.078058021	1.84637191	0.064838223	0.204971337
YMR228W	306.3251956	0.186959388	0.101284251	1.845888046	0.064908463	0.205084586
YGR141W	334.6531722	-0.223228167	0.120971505	-1.845295449	0.064994572	0.20524783
YGL171W	591.9610135	-0.14680754	0.079581144	-1.844752817	0.065073504	0.205388246
YFL046W	341.6921647	0.167621395	0.090903086	1.843957157	0.065189384	0.205645072
YNL046W	376.7069799	0.14970785	0.081301323	1.841395018	0.065563692	0.206607109
YOR304W	746.2092255	-0.207354382	0.112593351	-1.841621905	0.065530475	0.206607109
YHR070W	219.2771396	-0.330663787	0.17960133	-1.841098765	0.065607087	0.206634582
YJR134C	668.1254491	-0.117126587	0.063648761	-1.840202139	0.065738566	0.206939311
YML085C	637.4510574	-0.151950263	0.082744284	-1.836383799	0.066300914	0.208599338
YPL148C	216.0371702	0.196934047	0.107257896	1.836079713	0.066345868	0.208630622
YDL177C	217.9494823	0.256314985	0.139672128	1.835119062	0.06648805	0.208747255
YEL042W	536.2165257	-0.188634924	0.102769967	-1.835506325	0.066430703	0.208747255
YJL128C	511.5357271	-0.256123259	0.139553926	-1.835299557	0.066461317	0.208747255
YJL084C	400.6968602	-0.306535791	0.167187809	-1.833481718	0.066730965	0.209186716
YLR071C	596.2056958	-0.165135812	0.090062255	-1.833574031	0.06671725	0.209186716
YML056C	906.8401413	-0.138415756	0.07549405	-1.833465763	0.066733336	0.209186716
YDR464W	611.9861023	-0.26879979	0.14672069	-1.83205102	0.06694382	0.209736184
YER046W	199.2933509	0.190033785	0.103778307	1.831151331	0.067077959	0.209951288
YMR204C	220.230259	-0.226147158	0.123502235	-1.831117935	0.067082942	0.209951288
YLR281C	40.16033498	0.411590469	0.224829015	1.830682171	0.067147996	0.21004457
YJR091C	780.7745352	-0.25915305	0.141590885	-1.830294721	0.06720588	0.210115342
YIL095W	404.2773531	-0.17637963	0.09638407	-1.829966615	0.067254931	0.210158434
YGR285C	797.5242674	-0.151612584	0.08290715	-1.828703374	0.067444057	0.210638959
YBR182C-A	23.30695932	0.539812855	0.295306268	1.827976289	0.06755311	0.210869033
YER165W	1051.405408	-0.148579787	0.081378478	-1.825787245	0.067882315	0.211355898
YGL146C	71.70394584	-0.408281436	0.22361537	-1.825820093	0.067877366	0.211355898
YIR031C	313.754893	0.198742873	0.108854874	1.825759993	0.067886422	0.211355898
YLR056W	880.3171266	0.170321581	0.093265066	1.826209848	0.067818659	0.211355898
YLR419W	738.3535131	-0.187263984	0.102566783	-1.825776134	0.06788399	0.211355898
YBL106C	332.2387212	-0.240826828	0.131989238	-1.824594424	0.068062256	0.211792679
YER008C	937.8086721	-0.135440726	0.074272373	-1.82356804	0.068217402	0.21205399
YMR173W-A	143.5101848	0.225044516	0.123395755	1.823762227	0.068188027	0.21205399
YKL003C	260.1238143	0.175877898	0.096554408	1.821541883	0.068524526	0.212897628
YIL061C	185.9152576	-0.202409722	0.111158132	-1.820916901	0.06861949	0.213081573
snR17a	73.42158886	-0.642637096	0.353110736	-1.819930777	0.068769547	0.213436319
YCL014W	537.0474419	-0.242735049	0.13341041	-1.81946109	0.068841114	0.213547214
YMR290C	637.2004951	-0.148636402	0.081730508	-1.818615899	0.06897005	0.213835864
YHR168W	225.8571252	-0.237748333	0.130820319	-1.817365493	0.069161168	0.214205509
YMR140W	301.5570764	-0.364639667	0.200630229	-1.817471221	0.069144991	0.214205509
YDR496C	1014.110455	0.100067439	0.055084169	1.816627917	0.069274106	0.214443842
YBR038W	488.2239063	-0.411032191	0.226403607	-1.815484291	0.069449518	0.214875222
YGL092W	833.8998242	-0.267338698	0.147303586	-1.814882482	0.069541971	0.215049614
YMR268C	293.5290683	0.204123004	0.112547509	1.813660786	0.069729966	0.215519121
YNR032W	507.4373012	0.133241537	0.073475742	1.813408513	0.069768838	0.215527477
YCR091W	315.9655682	-0.438931613	0.242177982	-1.81243402	0.06991916	0.215656457
YMR211W	436.7761575	0.147802802	0.081533875	1.812777834	0.069866094	0.215656457
YPR185W	572.8422404	-0.145659485	0.080360064	-1.812585468	0.069895781	0.215656457
YJR112W-A	200.0208848	0.198431019	0.109541872	1.811462737	0.070069252	0.215904068
YOR287C	410.4424945	0.187995118	0.103781818	1.811445601	0.070071903	0.215904068
YNL006W	443.4742155	0.13342076	0.073728187	1.809630283	0.070353141	0.216658586
YER093C-A	203.2377292	0.206825113	0.114317489	1.809216726	0.07041734	0.216744282
YLR265C	376.7638742	0.14341585	0.079283572	1.808897437	0.070466939	0.21678497
YGL236C	291.483591	0.183829076	0.101651923	1.8084171	0.070541609	0.216902706
YFR044C	751.790915	-0.116899749	0.064717321	-1.806313164	0.070869437	0.217798336
YOR016C	390.043452	0.148035921	0.081993448	1.805460367	0.071002672	0.218095321
YKL103C	584.4706336	-0.220821284	0.122341169	-1.804963002	0.071080472	0.218221809
YIR004W	674.4250197	0.115631456	0.06408562	1.804327658	0.071179956	0.218401484
YOR163W	358.3372851	0.161464136	0.089497385	1.80412127	0.071212298	0.218401484
YNR018W	331.6308238	-0.210568619	0.116763833	-1.803371931	0.071329823	0.21864939
YDR319C	380.0694341	0.142087148	0.078838682	1.802251699	0.071505814	0.218700569
YGR286C	571.087521	-0.145151021	0.080545787	-1.802093277	0.071530731	0.218700569
YLR053C	88.33793202	0.292527585	0.162301545	1.802370919	0.071487067	0.218700569
YMR040W	187.0605558	0.216592036	0.120178234	1.80225677	0.071505017	0.218700569
YNL107W	326.103487	0.154886428	0.085958976	1.801864515	0.071566724	0.218700569
YPR083W	427.8813665	0.158149686	0.087743165	1.802416022	0.071479976	0.218700569
YDR448W	280.8714824	-0.178841496	0.099269964	-1.801567041	0.071613551	0.218731496
YBR282W	253.6904475	0.178549303	0.099160779	1.800604078	0.071765306	0.21907262
YKL222C	350.4393883	-0.177879062	0.098800184	-1.800392003	0.071798763	0.21907262
YHL013C	459.8461316	0.145290384	0.080756268	1.799122066	0.071999374	0.219572297
YBR233W	161.2761291	-0.243154969	0.135362511	-1.796324307	0.072442954	0.220522908
YCL056C	227.2158597	0.180991211	0.100762124	1.796222655	0.072459113	0.220522908
YML070W	607.5343018	-0.183189303	0.101964518	-1.796598535	0.072399377	0.220522908
YNL150W	94.67373231	0.266624337	0.148387186	1.796815102	0.072364978	0.220522908
YKR052C	295.475967	0.168256698	0.093707535	1.795551416	0.072565889	0.220735136
YJL127C	258.0903597	-0.310377805	0.172888374	-1.795249725	0.072613921	0.220768549
YNL262W	770.3952237	-0.282661784	0.157476501	-1.794945801	0.072662336	0.220803089
YKL049C	385.2976397	0.143347667	0.079896568	1.794165502	0.072786757	0.221068442
YMR250W	521.0167164	-0.429402811	0.239444231	-1.793331203	0.072919981	0.221360248
YBL035C	253.5262149	-0.238955025	0.133337883	-1.79210153	0.073116704	0.221844419
YHR189W	64.18224628	-0.494551357	0.276009481	-1.791791193	0.07316642	0.221882289
YAL033W	247.1820809	0.182584862	0.101996601	1.790107316	0.073436661	0.222414398
YDL199C	187.7156185	-0.255735687	0.142869072	-1.790000337	0.073453857	0.222414398
YGR075C	282.452852	0.15777465	0.088137765	1.790091333	0.07343923	0.222414398
YFR042W	229.9922731	0.181601781	0.101478371	1.789561447	0.073524441	0.222515055
YBR112C	649.9798451	-0.309001805	0.172857357	-1.787611534	0.073838703	0.223308364
YHR130C	48.98869433	0.377265689	0.21110952	1.787061471	0.073927554	0.223308364
YIL041W	565.7049408	-0.151767336	0.084928259	-1.787006327	0.073936466	0.223308364
YLR149C	426.7624332	-0.289226877	0.161838222	-1.787135786	0.073915545	0.223308364
YNR031C	673.7190127	-0.289958954	0.16230462	-1.786510784	0.074016593	0.223437121
YLR316C	190.8650574	-0.225251589	0.126157723	-1.785476021	0.074184137	0.223829506
YGR081C	356.1463863	0.181567733	0.101769792	1.78410243	0.074407022	0.2241615
YNL249C	446.0022771	0.16293287	0.091301174	1.784564894	0.07433192	0.2241615
YPL118W	567.2984911	0.127586798	0.071504443	1.78431988	0.074371702	0.2241615
YNL068C	452.3443432	-0.295158816	0.165464908	-1.78381519	0.074453701	0.224188783
SRG1	224.2952125	0.177967501	0.099846465	1.782411636	0.074682129	0.224196881
YBR217W	240.9965175	0.176424195	0.098951314	1.782939388	0.074596171	0.224196881
YMR280C	344.6603589	-0.356261164	0.199748136	-1.783551884	0.07449651	0.224196881
YNL039W	493.5193628	-0.142862062	0.080146291	-1.782516212	0.07466509	0.224196881
YNL138W	506.8041177	-0.248371889	0.139301887	-1.782975768	0.074590248	0.224196881
YNL177C	472.1974973	0.13888483	0.077901897	1.782817033	0.074616092	0.224196881
YKL136W	66.3087076	0.317371628	0.178106495	1.781920578	0.074762184	0.224324198
YGL205W	146.3643568	-0.269699675	0.151505991	-1.780125488	0.075055426	0.224864397
YLR424W	272.2627609	-0.234748521	0.131864348	-1.780227372	0.075038758	0.224864397
YNL152W	193.9218839	-0.386971418	0.217358098	-1.78034047	0.075020258	0.224864397
YOL138C	405.178484	-0.205478853	0.115469896	-1.77950149	0.075157581	0.225057299
YOR250C	347.2653811	-0.148814492	0.083638174	-1.779265195	0.075196294	0.225060129
YLR442C	530.3170751	-0.167602547	0.094276053	-1.777784937	0.075439183	0.225376911
YMR293C	332.0822848	0.16009985	0.090060193	1.777698285	0.075453421	0.225376911
YPL137C	673.0995851	-0.180595106	0.101556739	-1.778268072	0.075359837	0.225376911
YPL222W	238.8114052	-0.307822245	0.173116124	-1.778125789	0.075383198	0.225376911
YBR156C	300.8978128	-0.203698902	0.114655549	-1.776616172	0.075631413	0.225693051
YDR342C	99.05225132	-0.323689052	0.182196378	-1.776594326	0.07563501	0.225693051
YBL006C	293.4267408	0.22233691	0.125198462	1.775875729	0.075753402	0.225933195
YLR102C	300.856379	0.158647968	0.089393315	1.774718468	0.075944384	0.226389488
[truncated: 5,128 more rows]
