# Supplementary material for: Metaboverse enables automated discovery and visualization of diverse metabolic regulatory patterns
Source: Nat Cell Biol. 2023 Apr 3;25(4):616–25. doi: 10.1038/s41556-023-01117-9 (PMC10104781; doi:10.1038/s41556-023-01117-9)
Supplement: Source Data Fig. 3 — Source numerical data. [file 41556_2023_1117_MOESM6_ESM.zip › fig_3_source/sce_mct1_03hr_counts_diffx.tsv]

	log2FoldChange	FDR
YOR221C	-4.033946735	8.32E-137
YHR043C	-3.108925725	3.86E-96
YML042W	1.54856075	1.75E-56
YLR303W	7.30981239	4.32E-51
YAL054C	1.221350219	9.68E-48
YPR001W	1.499163098	3.99E-44
YPR002W	1.166626882	1.96E-37
YGR234W	-1.388017047	7.26E-36
YER024W	1.121540173	8.64E-27
YEL071W	1.056304795	8.09E-25
YBR115C	10.92260844	2.77E-23
YMR018W	1.502006812	6.39E-22
YDR111C	0.703840705	6.74E-22
YAR035W	2.108252082	8.20E-20
YCR010C	1.752797544	8.40E-19
YJR095W	-0.877448853	1.61E-17
YJR047C	1.332930605	1.42E-15
YOR100C	1.289897665	6.12E-15
YER091C	0.973040323	3.81E-14
YLR267W	1.286399924	8.75E-14
YGR087C	0.985950955	1.03E-13
YFL029C	0.857643264	3.04E-13
YPL147W	0.787416543	3.04E-13
YPL036W	1.042582815	7.26E-13
YNL014W	1.338399987	9.23E-13
YDL227C	-2.489766462	1.10E-12
YKL187C	0.799280609	2.06E-12
YOR180C	0.909877962	3.62E-12
YPR006C	1.050012053	1.07E-11
YKR016W	-0.546281765	3.04E-11
YLR266C	0.500133254	1.22E-10
YOL101C	-1.214606196	1.26E-10
YHR139C	1.53145734	2.08E-10
YER073W	-1.249271564	2.25E-10
YER096W	0.996057039	2.44E-10
YKL182W	-0.92377547	2.71E-10
YPL231W	-1.022660457	5.58E-10
YOL031C	-0.66378089	1.02E-09
YDR223W	0.734074316	1.40E-09
YPR007C	0.746370877	1.54E-09
YDL085W	0.934990008	1.58E-09
YPL265W	0.512229988	2.32E-09
YFR026C	-1.062080764	3.59E-09
YGL205W	1.185849572	3.59E-09
YJR146W	1.125123681	4.35E-09
YEL067C	0.777412514	1.23E-08
YIL160C	0.846514552	1.67E-08
YPL250C	0.901729447	1.67E-08
YOR313C	-2.320057843	2.38E-08
YPL092W	0.533478781	2.50E-08
YMR042W	0.583035425	2.97E-08
YDR256C	0.718530132	3.04E-08
YDR380W	-0.531516655	3.47E-08
YGR157W	-0.760340081	6.71E-08
YFL011W	1.035048221	1.03E-07
YNR016C	-0.864827567	1.03E-07
YJR150C	2.127025041	1.04E-07
YLR348C	0.542244079	1.25E-07
YOR134W	0.652734935	1.93E-07
YKR009C	0.831989425	1.97E-07
YBR294W	1.327764526	2.18E-07
YGL009C	-0.648052735	2.30E-07
YBR105C	0.420280896	6.19E-07
YAL062W	0.733370482	7.85E-07
YJL079C	-0.452926156	7.91E-07
YBR093C	-0.452758488	8.28E-07
YIL107C	0.383611749	8.97E-07
YMR147W	0.56519113	8.97E-07
YHR208W	-0.552006851	1.11E-06
YGL184C	1.122729802	1.12E-06
YML120C	-0.365782366	1.34E-06
YJL171C	-0.546373438	2.03E-06
YGR108W	-0.900626658	2.03E-06
YFR015C	-0.415249555	2.21E-06
YMR095C	0.823642067	2.78E-06
YMR306W	-0.887624368	3.26E-06
YIL123W	-0.838582295	3.70E-06
YPR192W	1.517283753	4.16E-06
YKL188C	0.478948389	4.90E-06
YJL102W	-1.091843149	5.49E-06
YPL274W	0.77443517	5.49E-06
YNL169C	-0.929947636	6.48E-06
YJL206C	0.4030799	6.82E-06
YER045C	0.495442741	6.93E-06
YHR123W	-0.747021426	8.64E-06
YLR380W	-0.947080144	8.72E-06
YBR177C	-0.961265692	8.96E-06
YAR035C-A	2.632694688	1.01E-05
YJL035C	-0.582118187	1.30E-05
YOR181W	-0.773694132	1.32E-05
YDL024C	0.486791986	1.37E-05
YLL053C	-1.232726148	1.37E-05
YNR056C	0.667472385	1.42E-05
IRT1	0.641925257	1.47E-05
YJR069C	-0.516909555	1.73E-05
YKL120W	-0.583337826	1.73E-05
YOR011W	1.005950875	1.75E-05
YLR149C	0.344844467	1.77E-05
YER001W	-0.875685992	1.94E-05
YKR096W	0.361906985	1.98E-05
YMR189W	1.014582394	2.39E-05
YLR296W	-2.784306271	2.80E-05
YMR056C	0.473001266	3.00E-05
YMR303C	0.497472605	3.42E-05
YGR239C	0.609747684	3.47E-05
YPR026W	0.541736284	3.54E-05
YEL040W	-0.930996154	3.81E-05
YJL160C	0.766822621	4.20E-05
YNL217W	-0.44990116	4.23E-05
YOR315W	-1.067938139	4.59E-05
YOR128C	0.427860229	4.89E-05
YDR148C	-0.292124081	4.99E-05
YJL158C	-0.568610183	6.10E-05
YNL191W	0.436549279	6.60E-05
YBR241C	0.542926144	6.72E-05
YKL165C	-1.173229155	6.72E-05
YBL084C	0.381219436	7.05E-05
YOR079C	-0.548953873	7.06E-05
YGR066C	0.715033859	7.41E-05
YML089C	0.895203029	9.13E-05
YHR063C	-0.387124051	9.20E-05
YKL209C	0.422191916	0.0001103
YKR076W	0.378785792	0.000111819
YBL055C	-0.333926838	0.000124462
YBR065C	0.46464379	0.000124462
YGL096W	0.532956856	0.000124462
YCR044C	-0.425965551	0.000126772
YPR119W	-0.972342074	0.000126772
YGR250C	-0.316892783	0.000131935
YML021C	-0.567222945	0.000135767
YPL054W	0.476963777	0.000135767
YNL065W	1.024145571	0.000149511
YOR062C	0.589165684	0.000158497
YPL227C	-0.675670335	0.000158497
YBL067C	0.309652883	0.000158827
YBR029C	-0.400750987	0.000160482
YLR343W	-0.520843531	0.000160482
YBR038W	-0.943390697	0.000174258
YKL148C	-0.499441948	0.000174258
YBR066C	-0.457933891	0.000189829
YKL106W	0.798409683	0.000195861
YPL026C	0.700425483	0.000237132
YDL186W	0.670926719	0.000250432
YIL125W	-0.435301275	0.000250432
YOR314W	-4.373512555	0.000250432
YLR053C	0.71739376	0.000250774
YPL245W	-0.591889263	0.000261079
YNL009W	0.582676107	0.000263127
YLR100W	-0.371014489	0.000264513
YIR018C-A	1.02553578	0.000269597
YDR040C	0.636780978	0.000277931
YNL012W	0.489920809	0.000346139
YPL273W	-0.417133352	0.000346898
tP(AGG)C	4.271270844	0.000387548
YKR067W	0.486321411	0.000405082
YBR175W	-0.797981112	0.000416287
YCR030C	-0.355302594	0.000416287
YDR034C	0.285217962	0.000425743
YMR305C	-0.331350352	0.000454127
YPL264C	0.677787439	0.000465703
YGL158W	2.136281992	0.00047281
YMR017W	0.661829045	0.000490478
YNL116W	0.489621398	0.000495268
YKL107W	0.978682038	0.000520359
YBL097W	-1.332887134	0.000536547
YBR045C	0.72417712	0.000551348
YAL018C	-2.038944956	0.000585421
YGL012W	-0.361565286	0.000621642
YHR044C	-0.565826663	0.000631599
YMR032W	-0.870460305	0.000657676
YCR005C	0.726872149	0.000671371
YKR070W	-0.360915708	0.00067158
YEL035C	1.023537688	0.000683972
YLR132C	-0.448463955	0.000694739
YDR376W	-0.318486765	0.000699198
YJR121W	-0.259864029	0.000755551
YCR088W	-0.526627887	0.000756687
YER072W	-0.490301636	0.000769119
YLR136C	0.456195422	0.000769119
YLR194C	-0.289932539	0.000867129
YDL003W	-1.202091236	0.000888112
YGR065C	0.291410605	0.000919989
YBL045C	-0.245652549	0.00092452
YGR249W	-1.545622565	0.000934479
YDR281C	-0.768876045	0.000950338
YJL133C-A	0.816699737	0.000957346
YHR106W	0.360276486	0.000995551
YMR316W	-0.455075327	0.001006082
YDR076W	0.419495044	0.001077118
YGL162W	0.687117196	0.001077118
YLR337C	-0.523929244	0.001133871
YKR105C	0.680264708	0.001149504
YPL255W	-0.835213254	0.001154157
YNL117W	1.39016243	0.001159895
YJL016W	0.392765794	0.001168093
YPL153C	-1.53584151	0.001199198
YDL198C	-0.394184068	0.001220685
YDR259C	0.817231878	0.001238944
YDR123C	-0.517134027	0.001401437
YKL015W	0.44634357	0.001485276
YOR108W	-0.658004506	0.001491342
YKR091W	-0.576611778	0.001503289
YIL055C	0.720969989	0.001564625
YGR040W	-0.478616223	0.001613663
YER130C	-0.552238703	0.001707789
YHL036W	0.88220942	0.001707789
YJL153C	-0.709172788	0.001707789
YJR059W	-0.412658926	0.001707789
YMR114C	0.349874566	0.001750853
YJR030C	-0.994241552	0.001783666
YLR103C	-1.175419106	0.001843438
YOR303W	0.27742502	0.001902128
YKR061W	-0.375732607	0.001911442
YOR092W	0.510117506	0.002096173
YMR179W	-0.579996517	0.0021041
YLL025W	0.605328185	0.002229072
YDL199C	0.470812175	0.002286704
YPR049C	0.325349421	0.002373144
YGR067C	0.604893499	0.002408521
YLR133W	-0.670287851	0.002470847
YDR277C	0.380089026	0.002698673
YDL146W	-0.445793734	0.002950369
YFL031W	-0.3294234	0.002953991
YJL107C	-1.194453397	0.0030619
YKL124W	0.369616866	0.0030619
YJL108C	-0.690207815	0.003107804
YNR002C	0.525813976	0.003149338
YJL105W	-0.590888971	0.003152501
YNL077W	0.411944574	0.003307737
YOR003W	0.309549359	0.003516425
YBR104W	0.729643939	0.003592615
YLR059C	0.290817195	0.003592615
YDR170W-A	0.533090109	0.003605896
YER128W	0.402079288	0.003605896
YOL082W	0.446806206	0.003605896
YNL269W	0.885283483	0.003650691
YJL181W	-0.577287033	0.003710835
YGR197C	0.616494893	0.003831229
YOR107W	0.655279917	0.003831229
YGR194C	-0.571623459	0.003905185
YHR030C	-0.399387167	0.003953616
YNL192W	-0.835821327	0.00406328
YDL214C	0.51169658	0.004086613
YOL002C	-0.391441614	0.004249
YPL201C	0.383265528	0.004249
YBR068C	0.232473829	0.004431912
YAR008W	-0.542422197	0.004779098
YGL035C	0.451251538	0.004779098
YDR300C	-0.274275405	0.004839531
YNL130C	-0.408213023	0.004839531
YPL240C	0.342343609	0.004839531
YGR014W	-0.731126628	0.005061305
YGL117W	0.412897816	0.005311804
YJR005C-A	3.317082124	0.005368224
YGL008C	-0.477896307	0.005394163
YHR150W	0.381269791	0.00541385
YAL023C	-0.657709735	0.005595386
YOR187W	-0.222188688	0.005716262
YHL028W	-1.112447709	0.005835106
YHR096C	0.674796327	0.005835106
YNR060W	0.43028371	0.005835106
YEL049W	0.624342487	0.005869941
YLR284C	0.518216202	0.005869941
YBR212W	0.410606128	0.0059492
YOL112W	-0.50442139	0.006061323
YMR184W	-0.483117218	0.006147995
YDL195W	-0.685630983	0.006191082
YMR319C	0.489881757	0.006286964
YPR008W	0.260159615	0.00645721
YER055C	0.344699167	0.006460712
YFL024C	0.232413897	0.006499005
YER015W	0.685350617	0.006570089
YFL012W	-1.221965531	0.006704394
YLR431C	0.329812063	0.006704394
YDL177C	0.510548712	0.006733055
YJR092W	-0.828428427	0.006733055
YDR330W	0.235402259	0.006911748
YJL056C	0.850647806	0.007007792
YPL202C	0.510978894	0.007193695
YNL234W	0.497228957	0.007282155
YGR133W	0.339346186	0.007355475
YEL038W	0.326714622	0.007450065
YER162C	0.286253546	0.007450065
YLL023C	0.335405039	0.007530602
YJR105W	-0.241328333	0.00755307
YER163C	-0.408550697	0.007695766
YLR168C	-0.398809201	0.007713024
YOL107W	-0.575176771	0.007848974
YMR253C	0.28745659	0.008093652
YDR365C	-0.261932151	0.008151552
YJR122W	0.329444564	0.008151552
YMR122C	1.122308971	0.008151552
YMR198W	-0.716364963	0.008151552
YJL034W	-0.594512634	0.008250903
ICR1	-0.748219978	0.00836062
YNL187W	0.515453019	0.008421656
YLR205C	0.449625349	0.008472507
YIL054W	1.405948625	0.008628909
YLR058C	0.505872658	0.00865028
YJL219W	0.655517677	0.008702174
YNL289W	-0.823032415	0.00877202
YCL026C-A	-0.898137854	0.009113376
YKL221W	0.861119824	0.009203398
YBL043W	0.562844003	0.009444427
YDR055W	-0.393592939	0.009444427
YMR011W	0.277436208	0.009444427
YOR288C	-0.49300591	0.009487678
YMR020W	0.249151118	0.009489789
YLR356W	0.334008296	0.009673824
YML131W	0.288420155	0.009673824
YBL075C	0.550108223	0.009870361
YCL009C	-0.362869577	0.009870361
YOR237W	0.699640679	0.009915276
YJR080C	-0.287120145	0.010121132
YHR174W	-0.231934981	0.010753632
YER064C	0.399698262	0.010901381
YKL089W	-0.732911614	0.010901381
YLR300W	-0.270199352	0.010901381
YOL036W	0.36468124	0.010901381
YOR375C	-0.526725157	0.011241695
YKL096C-B	1.671695263	0.011297509
YMR210W	-0.303187415	0.01135439
YBR218C	-0.497063652	0.011950815
YCR007C	0.469444527	0.012096926
YDR523C	-0.584261914	0.012345439
YER135C	0.944537195	0.012345439
YMR245W	0.467822374	0.012351455
YKL216W	-0.260248156	0.012430645
YJR127C	-0.502849755	0.012476481
YLR044C	-0.284111498	0.012476481
YDR456W	0.251181861	0.012728235
YPL018W	0.508166179	0.012839769
YOR363C	0.478678337	0.013043751
YDL035C	0.254388733	0.013166331
YDL170W	0.605351777	0.013200475
YCR038C	0.431619592	0.013236772
YKL217W	0.202112668	0.013236772
YER016W	-0.532657392	0.013625833
YJL106W	-0.538615357	0.014029411
YML052W	-0.365417489	0.0140389
YPL263C	-0.558504218	0.014440818
YOR351C	0.72889374	0.015055565
YNL172W	-0.770323509	0.015072509
YOR254C	-0.295507108	0.015072509
YKR093W	0.406181742	0.015082338
YMR048W	-0.470225823	0.015139309
YLR313C	-1.33960026	0.015205052
YBR033W	-0.298988011	0.015205636
YFL030W	-0.361247344	0.015513314
YPR013C	0.272761536	0.015738192
YHR177W	-0.621142372	0.015802174
YKL126W	-0.222773768	0.015858691
YML100W	-0.394060446	0.015858691
YOR338W	0.27758117	0.015858691
YML061C	-0.472836814	0.01591767
YOR010C	1.04132468	0.016003779
YLR231C	-0.450417472	0.016295722
YBR046C	0.315439322	0.016451061
YNL125C	0.339284478	0.017051975
YDR461W	1.21611931	0.0170893
YNL305C	0.342963316	0.0170893
YJL089W	0.601147276	0.01714936
YGR273C	-2.075621743	0.017300206
YOL104C	-1.093929794	0.017475427
YER088C	-0.30814031	0.01758659
YER118C	-0.338164549	0.01758659
YOL015W	-0.602042585	0.01758659
YFL045C	-0.311901699	0.017667696
YBR162C	-0.267415074	0.017752258
YNL202W	0.318219483	0.017752258
YPR145C-A	0.876762223	0.017752258
YPL135W	0.430031132	0.018060808
YPL155C	-0.845958067	0.018060808
YCL026C-B	-0.514217236	0.018333312
YPL137C	0.696316407	0.018333312
YDL223C	0.437231386	0.01836568
YMR109W	-0.486956668	0.01836568
YDL211C	-1.187332438	0.018375654
YNL090W	-0.675614679	0.018513129
YDR261C	-0.467413428	0.01858283
YJL116C	0.324390114	0.018901206
YLR042C	-0.644471183	0.019145199
YER054C	0.561819081	0.019168518
YOL113W	-0.6009695	0.019168518
YNL021W	-0.551856194	0.019446015
YOR065W	-0.342109524	0.019988934
YBR200W-A	-1.289350739	0.020012235
YCR084C	-0.624779529	0.02008474
YOR006C	0.237029761	0.02008474
YPR196W	0.326285065	0.020481081
YOR143C	-0.434729799	0.020692601
YOL164W-A	-0.67593502	0.020868184
YOR383C	0.473040717	0.020868184
YOR130C	-0.361063554	0.021202093
YIR018W	0.619540068	0.021811281
YAL034W-A	-0.536957197	0.02209848
YMR092C	-0.205554584	0.022634624
YLR372W	-0.361002768	0.022776546
YMR120C	0.586856285	0.022776546
YDR126W	0.296348744	0.023147779
YJL159W	-0.299541517	0.024174812
YOR222W	0.260371169	0.024188311
YMR041C	0.283925549	0.024358769
YBR159W	-0.258106388	0.025057005
YIL083C	0.310468952	0.025280358
YFR051C	-0.452602051	0.025478017
YKL220C	0.775738111	0.025539779
YJL020C	-0.346787581	0.02559981
YIR006C	-0.442795416	0.025898326
YMR307W	-0.232618878	0.025898326
YLL002W	-0.733032879	0.025942338
YEL058W	-0.290659141	0.026003698
YJR094C	0.578643933	0.026014539
YGL200C	-0.293713312	0.026035573
YLL062C	0.569435306	0.026035573
YBL065W	1.292814009	0.026164217
YOL084W	0.465458219	0.026412694
YDR274C	-0.433227985	0.026628646
YGR029W	0.367302215	0.026628646
YOL034W	-0.407450662	0.026628646
YCL030C	0.504490607	0.026734543
YGL225W	-0.307464169	0.026734543
YPL272C	-0.544768983	0.026734543
YDL025C	0.386195244	0.026738167
YGL137W	-0.321889788	0.026738167
YOR365C	0.474440898	0.026738167
YNR014W	0.33944747	0.026765977
YIL109C	-0.599660081	0.027046029
YBR043C	0.37916424	0.027081946
YGL180W	0.559958318	0.02711723
YML069W	-0.238550436	0.02711723
YHR048W	0.535198533	0.027184249
YNL183C	0.256871291	0.027305145
YOR083W	-1.222594412	0.027305145
YPR117W	-0.3723126	0.02745946
YDR432W	-0.358081829	0.027718572
YFL007W	0.274696927	0.027718572
YGL061C	-0.755976606	0.027932903
YIL130W	0.455259925	0.028096798
YOR184W	0.245691267	0.028488288
YJL038C	0.524945846	0.0285957
YGL134W	0.249071254	0.028733728
YDR185C	-0.337154225	0.028862731
YML124C	-0.326323398	0.029112893
YMR291W	0.229647882	0.029112893
YOL147C	0.293616013	0.029112893
YDR384C	0.447479428	0.029368359
YDR516C	-0.237573787	0.029497659
YNL102W	-0.881556849	0.029589532
YKL085W	-0.206516554	0.029679077
YBL099W	-0.208766551	0.029701184
YJR076C	-0.264032986	0.029701184
YPL267W	-0.757847398	0.029723658
YDL054C	0.270915142	0.030344685
YKL096W	-0.59642582	0.030344685
YML043C	0.56870102	0.030344685
YML054C	0.380649417	0.030344685
YKL101W	-0.737237645	0.030964159
YLR131C	-0.390748502	0.031068859
YNL138W	-0.347112807	0.031662364
YCL043C	-0.272113301	0.031938178
YPR060C	-0.346261266	0.032004371
YIL146C	0.516030423	0.032109252
YML116W	0.396820914	0.032766758
YOR247W	-0.493307467	0.032850169
YLR424W	-0.425817368	0.033310313
YJL092W	-0.592205169	0.03415352
YMR199W	-0.567422726	0.034157359
YPL175W	-0.274306142	0.034157359
YOR212W	-0.209576304	0.034520519
YKR037C	-0.434485092	0.034621928
YOR202W	0.347859824	0.034738236
YKL204W	-0.46090564	0.035124941
YCL047C	-0.321766299	0.03543125
YGL142C	0.253504375	0.03543125
YLR302C	4.158818073	0.03543125
YMR194C-B	0.403386301	0.03543125
YDR246W	0.254652643	0.035528753
YER005W	-0.277973128	0.035528753
YKR058W	0.230345906	0.035792944
YKL113C	-0.48725457	0.03586537
YNL240C	0.442011286	0.035947088
YNL104C	0.211911177	0.036132216
YDR497C	-0.280730451	0.036701288
YDL182W	0.267992886	0.037042023
YOR382W	0.263808638	0.037839844
YKL084W	0.338356207	0.038050346
YNL058C	-0.313673205	0.038057085
YGR099W	-0.429899335	0.038992961
YLR226W	0.439334613	0.039477898
YKL128C	-0.290289462	0.039598781
YNL320W	-0.328444993	0.03985616
YHR202W	0.351335499	0.040393687
YNL283C	-0.584138376	0.040409502
YBL030C	-0.26405709	0.0406059
YLR045C	-0.784738087	0.04068297
YDR441C	0.259343625	0.04076078
YJL185C	0.331982138	0.040794203
YMR251W	0.346420045	0.041949755
YJL043W	0.677170334	0.042038388
YFL067W	-3.545156311	0.042230137
YNL129W	-0.535286191	0.042230137
YDR292C	-0.199879306	0.042594882
YBL069W	-0.573224338	0.043229928
YDR020C	0.371508935	0.043229928
YDR061W	-0.213597711	0.043229928
YER070W	-1.299744009	0.04357661
YNR009W	-0.62844105	0.043752212
YDR502C	-0.435135286	0.044289984
YPL119C-A	0.699774227	0.044634003
YJL213W	0.478312366	0.044703878
YNR075W	-1.182384693	0.044985752
YGL179C	-0.400134414	0.045272532
YFL059W	-0.507179894	0.045348354
YGR156W	-0.531198122	0.045348354
YLR223C	0.440724527	0.045348354
YNL049C	-0.458768564	0.045348354
YOL152W	-0.420939737	0.045348354
YNL274C	-0.332381171	0.04659773
YJR152W	0.448953205	0.046607211
YKL100C	0.268790022	0.046607211
YLR301W	-0.285121654	0.046607211
YCR034W	-0.416192585	0.046651561
YNL210W	0.627193495	0.046651561
YGR059W	-0.899774438	0.046749796
YBR157C	0.376332394	0.048411607
YLR130C	0.243538503	0.048411607
YNL027W	0.223793	0.04899136
YLL052C	-0.997296864	0.049622234
YNL275W	0.354056968	0.049622234
YAR031W	0.343557978	0.04964872
YDL173W	0.319620593	0.04964872
YDR503C	-0.37194805	0.04964872
YGL032C	0.740892817	0.04964872
YGL077C	-0.481344119	0.04964872
YIL078W	-0.239160817	0.04964872
YDR047W	-0.19991449	0.05051094
YOL097C	-0.191166889	0.051060071
YDR074W	-0.309297352	0.051831932
YOR388C	-0.629989426	0.05193575
YDR027C	-0.223521442	0.052123275
YOR374W	0.224702095	0.052273304
YMR214W	-0.704434752	0.052706123
YER028C	0.338542742	0.052791212
YLR084C	-0.422950965	0.052810205
YHR124W	0.249540598	0.053250244
YJL073W	-0.546098574	0.053250244
YLR377C	-0.377487629	0.053250244
YML056C	-0.221444158	0.053445176
YDR158W	-0.2188722	0.053557356
YER170W	-0.413621799	0.053557356
YHR076W	-0.222971422	0.053557356
YNL268W	0.261151451	0.053557356
YOR032C	0.322529438	0.053557356
YOR190W	0.374964479	0.053557356
YJL025W	0.468348406	0.053786587
YLR242C	0.347106113	0.053860054
YGL125W	0.321208873	0.053972745
YML112W	0.429837104	0.053972745
YLR117C	0.254320255	0.054522817
YJL196C	-0.284264726	0.055052262
YLR256W	-0.236169231	0.055052262
YNL314W	0.284407502	0.05571958
tF(GAA)M	-1.712504453	0.055786142
YGL242C	-0.313372192	0.05607071
YKL178C	-0.20493047	0.056528321
YEL065W	0.419154302	0.05688456
YDR018C	0.3028817	0.057189509
YLR089C	0.340459572	0.057189509
YOR328W	0.316265474	0.057189509
YNL127W	0.210882613	0.057189704
YBL020W	-0.304505707	0.057408592
YJL112W	-0.18230897	0.057408592
YKL127W	-0.448051405	0.057876264
YOR216C	-0.303220934	0.057876264
YFR031C	-0.42824597	0.058360844
YOR209C	-0.198107225	0.058763425
YNL270C	0.457522382	0.058953183
YMR015C	-0.31567304	0.059193475
YBR057C	0.241092142	0.059313211
YDR208W	0.396431219	0.059313211
YLR407W	0.286500094	0.059313211
YGL187C	-0.368864531	0.059400623
YGR110W	0.285805645	0.059467015
YNL201C	0.337848409	0.059467015
YKL071W	0.358245606	0.059588145
YLR222C-A	0.759336	0.059588145
YDR144C	-0.539031478	0.059965405
YDR204W	0.227290018	0.059965405
YHL029C	0.346233855	0.059965405
YIL046W	0.487657555	0.059965405
YMR272C	0.268888452	0.059965405
YHR001W	-0.294923519	0.060251858
YHR129C	-0.512630024	0.060251858
YDR520C	0.266039779	0.060583306
YHR094C	0.575170554	0.060769045
YIL039W	-0.190877165	0.060841427
YIL131C	-0.709415844	0.060841427
YLR307W	-0.48552128	0.060841427
tG(GCC)D2	-0.944969342	0.060841427
YGR198W	0.238931461	0.060872574
YMR300C	0.495020117	0.061371372
YPR201W	0.436943655	0.061383274
YLR233C	-0.454511381	0.061392998
YOL025W	0.322686468	0.061392998
YER185W	0.697812712	0.061470425
YKL073W	-0.357472785	0.061971514
YFL026W	0.463907273	0.062128375
YGL001C	-0.254607027	0.062827327
YPR159W	-0.38862935	0.062827327
YJL059W	0.282016268	0.063368863
YPR116W	-1.004676663	0.063368863
YOL019W	-0.45858065	0.063907344
YAL061W	0.353484171	0.064031132
YDR186C	0.189859483	0.064414855
YDR325W	-0.397755106	0.065985581
YDR507C	-0.855726353	0.06634349
YDR090C	0.228596912	0.066940357
YER061C	0.369772566	0.067140177
YHL032C	0.263890407	0.067829057
tQ(UUG)E1	2.234449308	0.067837821
YBR203W	0.271162989	0.068698518
YJL091C	-0.510281728	0.068698518
YML083C	0.655251505	0.068698518
YNR059W	0.186724058	0.069982224
tD(GUC)N	-2.930543839	0.069982224
YML076C	0.3513316	0.070386572
YPL008W	-0.306630555	0.070386572
YPL176C	-0.324239035	0.071609881
YGL038C	-0.257239581	0.071862168
YML087C	-0.2506199	0.071862168
YAL037C-A	-1.071730465	0.072564217
YBL046W	-0.283002823	0.072564217
YBR141C	0.271262207	0.072564217
YGR170W	-0.331749814	0.073025246
YLR403W	0.323354183	0.073116772
YDR042C	-0.614499179	0.073221297
YJR143C	-0.424368341	0.073438274
YMR182W-A	0.723546685	0.073438274
YDL022C-A	1.107678996	0.073697402
YBR107C	-0.297017665	0.074260346
YNL318C	-1.870057716	0.074300159
YBR299W	0.389492936	0.075217715
YMR282C	-0.211007213	0.075452731
YDL111C	0.220612674	0.075621259
YHR161C	0.231793302	0.07586636
YJR061W	0.238352121	0.076398304
YFL018C	-0.167667008	0.077265822
YMR144W	-0.762120116	0.078186909
YBR121C	-0.140162252	0.078684421
YBL031W	-0.840549764	0.078996542
YBL009W	-0.791398833	0.079436591
YPL089C	-0.333784252	0.080256044
YBL002W	-0.349541434	0.0813178
YBL048W	0.453525261	0.0813178
YGR189C	-0.333410551	0.0813178
YGR286C	0.228291687	0.0813178
YML090W	0.601544745	0.082326132
YPR009W	0.307288618	0.082474762
YNL239W	0.23588979	0.082679425
YNL311C	0.294340277	0.083212979
YGL055W	-0.291994519	0.083397397
YER077C	-0.20729029	0.083845861
YOR054C	0.316300283	0.084446135
YER026C	-0.254963821	0.084822871
YOR074C	-0.64219866	0.0848759
YNL063W	0.275359434	0.085233432
YPL258C	0.343103642	0.08569582
YDR146C	-0.59129093	0.086027909
YDL174C	0.34429081	0.086053724
YGR221C	-0.38330187	0.086053724
YMR096W	0.607086765	0.086305863
YGR004W	-0.345013532	0.086459896
YCR105W	0.388274706	0.086488578
YPL177C	0.280464943	0.088043124
YGR127W	0.304791095	0.088796362
YGR237C	0.19184057	0.088796362
YHR120W	-0.260540872	0.088796362
YIL058W	0.604237767	0.088796362
YLL027W	0.314330174	0.088796362
YML121W	0.221523936	0.088796362
YPR191W	-0.193713153	0.088796362
YNR006W	0.281889592	0.089288421
YKL048C	-0.384154572	0.08935912
YOR115C	-0.297660931	0.08935912
YOL131W	0.981185503	0.089798219
YLR346C	0.401084572	0.090119794
YOL125W	0.298237016	0.090119794
YPL251W	1.45814462	0.090449224
YGR213C	0.28312884	0.090464033
YAL039C	0.257539584	0.090780108
YOL017W	-0.424389985	0.090780108
YOR350C	0.327196701	0.090915519
YBL101C	0.546667602	0.090974853
YGL090W	0.209483862	0.09122104
YDL222C	0.603945732	0.09190779
YLR268W	-0.303433336	0.092269468
YBL003C	-0.360122578	0.092624072
YHR105W	0.340131754	0.093080578
YLR438W	0.470497144	0.093080578
YMR139W	0.181111127	0.093080578
YMR315W-A	-1.004202596	0.093080578
YDR244W	0.245825612	0.09353942
YFR036W	0.325926433	0.09353942
YHL018W	-0.822647598	0.09353942
YJR048W	-0.414774819	0.09353942
YMR057C	0.813029391	0.09353942
YMR104C	-0.327528097	0.09353942
YNR067C	0.29472162	0.09353942
tL(UAG)L1	-1.068433821	0.09353942
YBR125C	0.226339177	0.094988381
YHR142W	-0.254731231	0.094988381
YPR118W	-0.252442195	0.094988381
snR11	0.46196371	0.096748624
YOR302W	0.608548966	0.096990494
YMR222C	0.259228325	0.09737248
YLR190W	-0.432708334	0.097784758
YNL087W	-0.317115161	0.097858302
YER062C	0.272042582	0.098283225
YPR048W	0.255394969	0.098283225
YDR415C	-0.236959569	0.099180457
YOR129C	0.339869621	0.099241544
YJL167W	-0.239781963	0.099600223
YLL005C	0.216702873	0.10036631
YNR008W	-0.486686032	0.1004495
YJL187C	-0.581786393	0.10066318
YPR012W	0.437649994	0.101705983
YDR451C	-0.447850742	0.102181886
YFL047W	-0.286267754	0.102607209
YOR077W	0.337227779	0.103801656
YDR093W	-0.70400434	0.105384219
YDR201W	-0.317062402	0.105384219
YDR455C	1.482623007	0.105384219
YFL004W	-0.188662508	0.105384219
YGR035C	0.376382322	0.105384219
YHR078W	0.195463287	0.105384219
YNL115C	0.242954626	0.105384219
YNL166C	-0.369869192	0.105384219
YGR279C	-0.396110333	0.105686498
YMR195W	0.452566264	0.106219396
YOR348C	0.560520591	0.106986616
YDL114W	-0.869822667	0.10721247
YLL056C	0.304816163	0.10721247
YBR003W	-0.330888205	0.108180952
YDL055C	-0.259548373	0.108180952
YNL225C	-0.349059332	0.108387807
YDR033W	-0.293410725	0.108603352
YLR090W	0.287349904	0.108603352
YBR296C	0.379965916	0.109399309
YMR320W	0.403559649	0.109399309
YKL104C	-0.367169248	0.109760446
YLR439W	-0.340327331	0.109760446
YEL024W	-0.281138847	0.109886985
YDL149W	0.334340502	0.110006373
YNL142W	0.684528321	0.110006373
YDR463W	0.378665765	0.110984956
YJR119C	0.279951884	0.110984956
YBR158W	-0.178890864	0.111764199
YDR205W	0.28394177	0.111764199
YIL153W	-0.425195642	0.111973765
YER097W	-1.236011992	0.11263905
YOR385W	-0.280005618	0.113478955
YML122C	0.51614084	0.113682119
YAL012W	-0.648280504	0.113901635
YGR079W	0.294831435	0.115895133
YDR129C	-0.173472779	0.116231916
YGL258W	0.387151478	0.116500787
YDR414C	-0.258059827	0.116671781
YML118W	0.392097087	0.116671781
YFR027W	-0.755726274	0.117341847
YHR160C	0.346503789	0.117341847
YPL269W	-0.337598315	0.117341847
YKL037W	-0.486538377	0.117827402
YOL016C	-0.174263579	0.118159366
YDR492W	-0.188075127	0.118255408
YKR099W	0.422857061	0.118255408
YLR209C	-0.301678521	0.118255408
YDL164C	-0.689330974	0.118762405
YER169W	0.274189421	0.118762405
YPL247C	-0.298782873	0.118917744
YDR298C	-0.301598915	0.119527308
YGL144C	0.319508571	0.119563162
YDR341C	-0.156178323	0.119777169
YGR202C	0.218907696	0.119777169
YLR314C	-0.317722756	0.119777169
YPL171C	-0.324055529	0.119777169
YPR176C	-0.203429709	0.119777169
YBL023C	-0.489656409	0.119932721
YLR099C	-0.500916798	0.120502257
YGR266W	0.3847048	0.120590864
YKR090W	-0.771697158	0.121124944
YDR261W-B	-0.588009663	0.121155138
YDL101C	-0.546884519	0.12129513
YOR384W	0.420089381	0.121413166
YBR063C	0.230533142	0.121813237
YOR099W	-0.165591995	0.121825322
YOL105C	-0.334677482	0.122768502
YOL047C	0.338528078	0.122773431
YMR133W	0.234625753	0.122993392
YKL175W	0.308337185	0.123320709
YDR405W	0.235409009	0.12335361
YHR097C	0.22530261	0.123454311
YBR163W	-0.227118827	0.123621709
YDR262W	0.208444081	0.123843696
YPL068C	0.476777958	0.124217701
YDR236C	-0.266313583	0.124265015
YML126C	-0.201717218	0.124265015
YKR001C	-0.253779286	0.124329671
YNL220W	0.255963572	0.124329671
YKL030W	0.569954316	0.125340669
YFR041C	-0.272422995	0.125361828
YJL157C	-0.392082664	0.12596469
YHL030W-A	1.097573211	0.12702635
YBR001C	0.254961559	0.128541383
YOR026W	-0.332737459	0.12934885
YBR291C	0.241338539	0.130633897
YOL045W	0.368779476	0.130633897
snR52	-1.162815312	0.131735508
YHL044W	0.392375614	0.132021647
YJL080C	-0.632053652	0.132021647
YHR140W	0.478680214	0.132257577
YLR020C	-0.373261129	0.133371626
YKL109W	0.25973903	0.133515213
YPL222W	0.202493856	0.133798589
YGL263W	-0.625692604	0.134222564
YER084W	0.736944268	0.134302229
YJL044C	0.17948313	0.134302229
YMR187C	0.287265879	0.134302229
YPR175W	-0.591520926	0.134302229
YOR030W	0.257913209	0.134364101
YPL017C	0.357429194	0.134364101
YGL013C	0.259714397	0.134661728
YDR419W	0.207977635	0.134788884
YKL149C	0.189587484	0.135232338
YPR160W	-0.340542963	0.135232338
YDR453C	0.303480834	0.135781119
YLR173W	0.214205504	0.136940368
YDL095W	-0.443886473	0.138284504
YGR161C	0.362677433	0.13837017
YKR098C	0.297300639	0.13837017
YKL029C	0.470998222	0.138640604
YLR108C	0.466610337	0.138640604
YKR021W	0.315343397	0.1386635
YPL085W	-0.50402383	0.138750181
YBL015W	-0.411022597	0.13885149
YJL118W	-0.743730861	0.13885149
YNL145W	0.695998754	0.13885149
YOR368W	-0.25529111	0.13885149
YCL014W	-0.479860108	0.139091556
YJL192C	-0.214344081	0.139100417
YKR088C	-0.207721602	0.139108831
YKL163W	0.500700979	0.139334291
YLR341W	-0.639752015	0.139334291
YEL057C	0.397833124	0.139352516
YJR140C	-0.29140741	0.139352516
YLR349W	-0.602862806	0.139500576
YDR425W	0.368789933	0.141951176
YJR071W	0.684657913	0.141951176
YPR020W	-0.286286103	0.141951176
YER041W	0.274648543	0.142824529
YBR098W	-0.49735292	0.143010063
YPL163C	-0.419494923	0.144136593
YBL019W	-0.21306866	0.144151351
YCR064C	-0.789680555	0.144151351
YML085C	-0.367074814	0.144151351
YNL186W	0.306930412	0.14415831
YBR040W	-0.869355547	0.144321924
YER004W	0.196002736	0.144321924
YKL050C	0.283674142	0.144855129
YGL007W	0.469143599	0.145184861
YGL022W	-0.307787129	0.145184861
YCR054C	0.228859296	0.145948317
YMR274C	-0.275235091	0.146292869
YJR054W	-0.281913864	0.146373805
YHL047C	0.2817808	0.146522808
YJL074C	-0.43780462	0.146522808
YOR376W	0.901615099	0.147160866
YNL042W	0.368765175	0.147529694
YFL050C	0.188971058	0.147896999
YLR127C	0.207025915	0.148474074
YLR187W	-0.608130988	0.149151611
YNR075C-A	-1.340030961	0.149151611
YPR083W	-0.230285198	0.149514732
YBR088C	-0.439117393	0.149900068
YDR130C	-0.292409284	0.150758384
YKL068W-A	0.382807456	0.150946149
YNL204C	-0.619270799	0.151135823
YKR097W	0.250201579	0.151815313
YBR243C	-0.47233145	0.152072542
YDR245W	-0.175363168	0.152072542
YHR035W	-0.325594145	0.152072542
YJR148W	0.317085834	0.152072542
YLL055W	0.285964742	0.152700931
YMR204C	-0.296761127	0.153299726
YNL257C	-0.399771354	0.153360071
YPL078C	-0.273626715	0.153867334
YJL209W	0.211214716	0.153970177
YBL007C	-0.34279217	0.1542286
YNL248C	-0.20292381	0.154320027
YMR283C	-0.200625328	0.154573256
YCR098C	-0.314831695	0.155327676
YOR334W	0.296777654	0.155327676
YDR127W	-0.391461805	0.155472827
YOL090W	-0.580841708	0.156943467
YLR415C	1.395568275	0.157692515
YCR100C	0.366923614	0.158614496
YKL186C	0.260757871	0.158702566
YDL239C	0.315899179	0.160387257
YFR030W	0.404980365	0.160525402
YKL106C-A	1.601897991	0.162964912
YIR031C	-0.2493063	0.163083609
YPL242C	-0.414413763	0.163083609
YGR154C	0.293742115	0.163152982
YLR417W	0.340543607	0.163207685
YNL165W	0.288882507	0.163207685
YLR010C	0.329699756	0.163783458
YHL043W	0.333028226	0.163786248
YGL249W	0.679339073	0.164096554
YER039C	0.284839205	0.16422227
YIL076W	-0.253169769	0.164301773
YDL218W	0.437815092	0.164376065
YJL090C	0.195501178	0.164455537
YBL035C	-0.499692877	0.165183237
YOL155C	-0.325237603	0.165320088
YPR127W	0.215991975	0.165320088
snR51	0.747788894	0.165435272
YDR280W	-0.174390326	0.165903412
YDR023W	-0.19043304	0.16602793
YNL048W	-0.198813578	0.166079994
tS(CGA)C	-2.253057289	0.167697192
RPR1	-0.897555107	0.168548159
YBR238C	0.632128854	0.168548159
YPL210C	-0.149868102	0.168548159
YHR004C	-0.190699248	0.168584612
YOR203W	0.459694942	0.168584612
YML054C-A	-0.769520838	0.169697769
YER145C-A	-0.582634895	0.170620526
YHR183W	-0.280705526	0.170620526
YPL053C	-0.185351734	0.171379455
YIR036C	0.203546574	0.171663209
YJR077C	-0.232290342	0.171663209
YMR215W	-0.648547224	0.172290115
YLR088W	-0.264662208	0.173151892
YBR076W	0.435819842	0.173477578
YNL042W-B	0.961739793	0.173947255
YGL062W	0.261306883	0.174006531
YHR153C	-0.88779385	0.174548987
YMR036C	0.191483869	0.175877168
YNR020C	-0.238561632	0.175877168
YBR182C	-0.497733714	0.176056944
YHR199C-A	0.444969844	0.176056944
YJL199C	0.291541652	0.176056944
YJL208C	-0.212546578	0.176056944
YLR004C	0.271402495	0.176056944
YNL272C	-0.220205202	0.176056944
YNL284C-B	0.517819102	0.176056944
YNL330C	-0.193804461	0.176056944
YPL244C	-0.181706775	0.176056944
YPR015C	0.357549112	0.176056944
YDR332W	0.178337762	0.176140766
YGL163C	0.399786376	0.176140766
YMR116C	-0.227774235	0.176140766
YDL156W	-1.024872689	0.176300905
YGR138C	-0.696349832	0.176300905
YNR057C	0.281381587	0.17660118
YOR386W	-0.263694992	0.17660118
YOR114W	-0.536986225	0.176624272
YOL056W	-0.275467987	0.176798787
YGR055W	0.386659785	0.177216264
YKL213C	-0.269980965	0.17923006
YPR120C	-0.457605127	0.17947255
YBL039C	-0.249431434	0.181327501
YDR320W-B	-1.370175136	0.181327501
YDR528W	-0.617231955	0.181327501
YER035W	0.296292089	0.181327501
YLR311C	0.488484034	0.181327501
YCR002C	-0.249441441	0.181633535
YJL168C	-0.365557115	0.181633535
YNL277W	0.383905781	0.1817567
YDL093W	-0.431467816	0.18177425
YHR103W	-0.31800332	0.18177425
YDL161W	-0.221650408	0.181992157
YCL044C	-0.439047346	0.18285811
YBR196C-B	-0.645687958	0.183321026
YBR214W	-0.192471343	0.183321026
YDL169C	0.373769582	0.183321026
YGL186C	0.228337363	0.183321026
YNR041C	-0.428335611	0.183321026
tH(GUG)G1	1.84485689	0.183321026
YDR059C	0.22328174	0.18401441
YOL024W	0.894204804	0.184399259
YDR110W	0.190532499	0.184593583
YHR151C	0.228479599	0.184593583
YHR172W	-0.719058749	0.184593583
YDL205C	-0.205272091	0.18482886
YBR041W	-0.228611405	0.185086533
YBR239C	0.252357649	0.185086533
YER106W	-0.708627825	0.185086533
YFR017C	0.202642649	0.185086533
YHR051W	-0.307783531	0.185086533
YKL065W-A	0.707395143	0.185086533
YMR019W	0.247704918	0.185086533
YEL011W	-0.171428091	0.185499627
YJL066C	0.218238685	0.185680869
YLR112W	-0.563851115	0.185680869
YPL208W	-0.546484692	0.185865591
YPL019C	-0.20056541	0.185980841
YBL098W	-0.249841545	0.186492198
YGL003C	0.270551803	0.186492198
YDR046C	0.240610088	0.186974463
YOL158C	0.4283689	0.186974463
YOR280C	-0.231733106	0.188147364
YHR065C	-0.166556404	0.188823483
YMR054W	-0.3247435	0.188986436
YMR172W	0.245480175	0.188986436
YOL165C	-1.630286185	0.188986436
YNL126W	-0.548602324	0.188992613
YDL225W	-0.158717184	0.189090895
YDL097C	0.141294028	0.190953027
YGR109C	-0.900311186	0.191119814
YIL073C	0.228369562	0.191252905
YDL022W	-0.221146736	0.192291979
YLR342W	-0.291350737	0.192291979
YHR092C	0.548397316	0.192813538
YNL312W	-0.224727543	0.192813538
YPL021W	1.013555537	0.192813538
YPL209C	-0.803927208	0.193039102
YBR087W	-0.281965031	0.195168371
YGL141W	0.325719302	0.195168371
YNL301C	-0.199735025	0.196406393
YBR023C	-0.498624943	0.196751519
YBR179C	0.161948695	0.196751519
YJL136W-A	-2.863927315	0.196751519
YNL230C	0.372540786	0.196751519
YGL089C	-0.227752608	0.1984833
YGR077C	0.262722068	0.199237224
YFL037W	-0.23757574	0.201018848
YCR075C	-0.362837174	0.201392618
YDR085C	-0.279114013	0.201593652
YDL187C	0.999862197	0.202306341
YIL045W	0.298361711	0.202784355
YCR043C	-0.269453549	0.203393347
YOR198C	-0.18386626	0.20364315
YOL033W	-0.19710302	0.203680168
tT(AGU)H	-2.813776629	0.203680168
YJR021C	0.273296615	0.206500716
YNL103W-A	0.884898895	0.206625762
YDR309C	-0.366074692	0.207176297
YIL145C	0.263417919	0.207959058
YLR183C	-1.037306792	0.208182626
YMR156C	0.241145177	0.208608329
YPR141C	-0.512790092	0.208750707
YMR003W	-0.30222576	0.209742211
YBR240C	0.327010329	0.210305067
YGL146C	0.21939967	0.210305067
YPR064W	0.547290795	0.210305067
YBR132C	0.222341726	0.211175611
YHL024W	0.269578838	0.211175611
YLR083C	-0.298531165	0.211175611
YDR019C	0.350058602	0.213289228
YMR273C	-0.348179256	0.213289228
YPL192C	0.320934588	0.213289228
YGL237C	0.240941716	0.21367255
YPL103C	-0.297420159	0.214281909
YLR378C	-0.374487841	0.214986805
YOR028C	0.280449508	0.215107507
YBR249C	-0.15196672	0.215201161
YDL066W	-0.209420598	0.215201161
YHR130C	0.525679844	0.215201161
YKL092C	-0.289753912	0.215201161
YOR229W	0.253512831	0.215201161
YKL035W	-0.198062442	0.215462648
snR63	-0.648713958	0.215607825
YNL231C	-0.192741281	0.215759051
YOR073W	-0.472101206	0.215759051
snR40	-0.820515111	0.216054376
YIL037C	0.290653214	0.216303224
YLR085C	-0.171099557	0.216303224
YNL333W	-0.350630321	0.216637113
YAR030C	0.41271008	0.21683711
YGL116W	-0.241182557	0.21683711
YOL057W	-0.347426537	0.21683711
YBR039W	-0.227928967	0.217436993
YDL179W	-0.247446328	0.217436993
YEL060C	-0.191023451	0.217436993
YGR107W	-0.930982376	0.217436993
YMR067C	0.225120468	0.217436993
YML060W	-0.423171963	0.217947833
YMR158C-A	0.5367261	0.217947833
YOR339C	0.326443333	0.217947833
YFR040W	0.142848653	0.218070802
YAL024C	-0.628997696	0.218074931
YGL203C	0.262219328	0.218527601
YOR392W	1.253737354	0.219295738
YKR011C	-0.263174342	0.219908347
YLR373C	-0.483045776	0.219908347
YLR352W	0.279648772	0.220196669
YPL114W	0.590146724	0.220327583
YGR130C	0.162431704	0.22139932
YKL218C	-0.246666479	0.222186273
YGL126W	-0.338669005	0.224479837
YKL139W	0.315530806	0.224479837
YDL019C	-0.260595201	0.225129481
YDR258C	0.171723077	0.225762066
YMR068W	0.301429217	0.225762066
YNL052W	-0.242876668	0.225762066
YDR444W	-0.352887403	0.226419358
YDL112W	-0.317796279	0.22708134
YIR033W	-0.271939958	0.227220364
YKL034W	0.294911763	0.230644691
YLR286C	-0.12058403	0.230700787
YKR080W	0.315236716	0.23097049
YMR270C	-0.184414439	0.23097049
YBR275C	-0.487134734	0.23104907
YNR029C	-0.215300576	0.23104907
YER003C	-0.333128439	0.231420572
YJL011C	-0.259352232	0.231420572
YPL193W	0.181179223	0.231420572
YLR429W	-0.35569661	0.231599029
YGR010W	0.284948643	0.232145306
YGR236C	0.641161376	0.232145306
YIL122W	0.271162026	0.232512701
YLL060C	0.2355262	0.232803243
YNL222W	-0.288283893	0.234450067
YBR169C	0.194931522	0.234609051
YNL298W	-0.429987119	0.234609051
YHR199C	0.199932841	0.237244716
YMR202W	-0.162110949	0.237393931
YPL014W	-0.400535041	0.237393931
YKR075C	0.249895422	0.238384985
YPL119C	0.300228874	0.238384985
YGR179C	-0.229927652	0.238609064
YMR034C	0.216146177	0.238727806
YDR346C	-0.15423291	0.240190183
YAL038W	-0.179114562	0.240368004
YGL097W	-0.326081326	0.24106908
YAR002C-A	-0.232927905	0.241531122
YAL034C	0.283142885	0.241901522
YER039C-A	0.405116083	0.241901522
YNL024C	-0.488298875	0.241901522
YIL056W	0.441510682	0.241983295
YER121W	0.385070178	0.242874275
YML038C	-0.286225132	0.243058247
YML037C	-0.744195994	0.243955175
YDL145C	-0.428902542	0.245012408
YDL220C	-0.512322427	0.245012408
YJL013C	-0.191824608	0.245012408
YLR258W	-0.157417367	0.245132413
YJR004C	0.166339427	0.246904163
YPL134C	-0.150667401	0.246904163
YMR076C	-0.61156864	0.247555122
YML115C	-0.170552427	0.248057239
YFR033C	-0.326414114	0.248782208
YDR102C	0.670715176	0.250602367
YPL086C	-0.212886409	0.250777229
YBR145W	0.192305697	0.251055408
YGL244W	-0.142607015	0.251055408
YIL158W	-0.263427819	0.251055408
YKR025W	0.171624486	0.251055408
YKR054C	-0.294997723	0.251055408
YMR045C	0.422479489	0.251055408
tS(AGA)D2	-3.342563419	0.251055408
YDR448W	-0.367369994	0.251883202
YGL254W	0.161334256	0.251883202
YFL048C	-0.157749706	0.252166789
YER075C	0.334032351	0.252430906
YOR326W	-0.35374865	0.252430906
YDR331W	-0.179251986	0.252568377
YFR011C	-0.261866064	0.252680434
YBR112C	-0.29240145	0.254274714
YDL104C	-0.236522109	0.254274714
YOL140W	-0.1940544	0.254380845
YOR201C	0.192238321	0.255152449
YKL112W	-0.461475506	0.257168713
YKL121W	0.247454403	0.257168713
YGR142W	0.352019371	0.257366021
tL(CAA)G1	2.222946792	0.257366021
YDR106W	-0.414916286	0.258205364
YER089C	-0.381220481	0.260569996
YBR197C	0.351460808	0.260925472
YKR078W	0.173061435	0.260925472
YML018C	0.224844664	0.261079186
YNL007C	0.149071468	0.261443309
YDL004W	-0.273752631	0.262829344
YER079W	0.193753678	0.263193682
YLR416C	1.503007854	0.263193682
YPL230W	0.166862434	0.263193682
YGR288W	0.200433947	0.26325768
YDR215C	-1.171345226	0.264302788
YKL006W	-0.285475145	0.264302788
YKL198C	0.320522975	0.264302788
YLR139C	-0.555136185	0.264302788
YPR021C	-0.211768226	0.264302788
YOR359W	0.49865515	0.265866663
YML066C	-0.25506507	0.266247524
YMR044W	-0.150964885	0.266336363
YNL195C	0.497628108	0.267269159
YBR164C	-0.202472534	0.268400129
YCR085W	-0.656962774	0.268400129
YDR287W	0.159664599	0.268400129
YER081W	0.305581073	0.268400129
YHR214C-E	1.389854282	0.268400129
YJL015C	0.432138458	0.268400129
YJL099W	-0.170196451	0.268400129
YMR228W	-0.203075571	0.268400129
YLR272C	-0.398562664	0.268457611
tW(CCA)P	-0.876324906	0.268871487
YKL072W	0.17173465	0.268888945
YMR262W	0.2507987	0.26934742
YHL006W-A	0.357533174	0.269719244
YJR101W	-0.163502421	0.269719244
YJL170C	0.472367883	0.269878082
YPL124W	-0.467580905	0.270254508
YCL048W-A	0.752607226	0.270816196
YNL292W	-0.16345323	0.271941106
YJR155W	0.259181833	0.273301194
YER056C	0.165495283	0.273428124
YGR089W	0.178873681	0.273428124
YGL253W	-0.12219398	0.274674961
YER168C	-0.159974259	0.274791656
YGL085W	-0.203411161	0.275794021
YMR206W	0.188388112	0.275794021
YKR084C	-0.154716195	0.276798417
YGL156W	0.194406711	0.276956242
YLR426W	0.289448028	0.276956242
YOR196C	-0.167662824	0.277495034
YAR050W	-0.411628803	0.277566917
YPR151C	0.431720711	0.278017573
YDL183C	0.192641208	0.278245455
YGL259W	-0.593738491	0.278245455
YDR006C	0.19918471	0.278433122
YIL112W	0.185497305	0.278433122
YCR065W	-0.659601673	0.27874851
YER153C	-0.615570365	0.278758714
YLR099W-A	-0.247963969	0.278758714
YLR104W	-0.208468406	0.278758714
YLR241W	-0.163299825	0.278758714
YLR353W	-0.376570094	0.278758714
YMR301C	-0.35148161	0.278758714
YNL013C	1.110208798	0.278758714
YNR004W	0.239456482	0.279241713
YLL028W	0.606263571	0.279785914
YOR343C	0.511019857	0.281082232
YJL072C	-0.237218332	0.281594806
YLR034C	0.163625689	0.283880245
YLL001W	-0.232788626	0.283885537
YHR068W	-0.126317023	0.284095729
YDL236W	-0.191584171	0.284464907
YKL033W-A	-0.185734944	0.284644204
YLL016W	0.148533171	0.284644204
YOL003C	-0.198285571	0.284644204
YMR182C	0.309569384	0.285825853
YOR197W	-0.245106386	0.286397394
YOR250C	-0.175115164	0.286589239
YML113W	0.279595352	0.286729568
YDR527W	0.157485557	0.287271806
YBL109W	1.653123477	0.287383111
YBR196C-A	-0.785924509	0.287383111
YFL020C	0.380816389	0.287383111
YKR013W	-0.183010548	0.287383111
YLR279W	0.417172846	0.287383111
YOL077W-A	-0.37636644	0.287383111
YOR016C	-0.213343208	0.287383111
YOR057W	0.228606326	0.287383111
YLR073C	0.212725111	0.288378551
YBL032W	-0.456288168	0.288986832
YBR080C	-0.237850274	0.289230344
YDR440W	-0.369723037	0.289735909
YOR047C	0.389702646	0.289735909
YBR234C	-0.148604365	0.290100697
YPR033C	-0.115928055	0.290431005
YER178W	0.117133772	0.290513338
YDL071C	-0.840828124	0.291900362
YER051W	0.163506486	0.291900362
YGL100W	-0.141291907	0.291900362
YIL013C	0.235796238	0.291900362
YOR135C	1.143598414	0.291900362
YKR042W	-0.170199303	0.292828381
YFR007W	0.179827077	0.293370438
YBR108W	-0.242164116	0.293521437
YIL088C	0.153223945	0.293521437
YPL150W	-0.188625748	0.293521437
YJR074W	-0.190717041	0.29475806
YNL037C	0.181945948	0.295118242
YBR237W	0.132577323	0.295317831
YDR476C	0.387741092	0.295317831
YOR161C-C	0.975594716	0.295317831
YCL061C	-0.438703285	0.295942513
YLR122C	0.335004476	0.297413262
YNL233W	-0.341711884	0.297432464
YMR094W	0.243328153	0.297888203
YBR007C	-0.49585858	0.297981035
YBR076C-A	0.315042043	0.298011662
YDR261C-D	-0.653480131	0.298011662
YER031C	-0.180284448	0.298011662
YKL185W	-0.209593786	0.298011662
YLR354C	-0.124219136	0.298011662
YOR025W	-0.351504647	0.298011662
YOR360C	0.230452245	0.298011662
YDR311W	0.158916664	0.298325162
YHR204W	-0.372892928	0.298567112
YDR147W	-0.202513039	0.298863209
YPR075C	0.189155216	0.298863209
YIR019C	-0.512364825	0.298939117
YLL058W	-0.313612188	0.298953515
YOL097W-A	-0.384865679	0.29962786
YBR160W	-0.216758753	0.300531871
YPL184C	0.151735679	0.300915446
YLR086W	-0.39466017	0.301716311
YGR039W	-0.692279724	0.303343347
YDR125C	-0.191325536	0.304122474
YPR198W	0.203347106	0.304122474
YJL210W	0.181169652	0.304175826
YBR042C	-0.227872929	0.304453091
YJR131W	-0.221961536	0.304619081
tX(XXX)L	1.51230757	0.305741921
YGR254W	-0.162682958	0.306261994
YBR161W	-0.251134211	0.306582062
YOL119C	0.393339621	0.307102785
YBL033C	0.219807868	0.309175539
YOR012W	0.338213056	0.310293465
YOR152C	0.367326236	0.310689527
YER032W	-0.623448192	0.311016124
YER179W	0.262799608	0.311076172
YJR043C	-0.275468961	0.311487077
YLR120C	-0.410384484	0.311487077
YJL052W	-0.225981877	0.311551329
YDR117C	-0.134875805	0.312234506
YHR025W	-0.315359362	0.312234506
YBR155W	0.199929359	0.312853854
YDR525W-A	0.253970784	0.312853854
YGR098C	-0.461479148	0.312853854
YJR107W	0.142641301	0.312853854
YOR298W	0.338545467	0.312853854
YPL007C	-0.308193713	0.312853854
YPR138C	-0.2391786	0.312853854
YIL135C	0.292130655	0.316263701
YMR001C	-0.250910881	0.316681284
YJL193W	0.201088957	0.31729668
snR85	-0.950244722	0.31729668
YNL310C	0.200671657	0.317655
YLR142W	0.316680022	0.317828899
YPL098C	0.194737939	0.319823739
YOR154W	0.145801553	0.319832778
YJL218W	-0.477479252	0.320266236
YLR106C	-0.266552802	0.320266236
YMR252C	0.237219203	0.320266236
YPL162C	-0.267318162	0.320266236
YBR270C	0.182919836	0.320643351
YCL005W	0.18055485	0.320768936
YCL057W	-0.26275815	0.320768936
YLR140W	0.380791402	0.320768936
YOL118C	0.349602517	0.320768936
YOR317W	0.168184274	0.320768936
YER154W	-0.226853217	0.321493023
YNL020C	-0.278771172	0.321665508
YJR130C	0.14166907	0.321731021
YBR144C	0.6679707	0.322000065
YBR162W-A	-0.285364179	0.32235577
YBR184W	-0.715276012	0.322449934
YLR432W	0.139868171	0.322578175
YNL243W	-0.334045382	0.322705878
YBL071C	0.237982603	0.322975843
YPR093C	0.165396606	0.323528191
YKL108W	-0.333373772	0.323632217
YOR279C	-0.184658853	0.324198754
YLR224W	0.145686018	0.324913897
YGL188C	-0.31370157	0.324933433
YBR078W	-0.151420895	0.325860195
YBR196C	-0.141687817	0.326110216
YNR073C	0.334678316	0.326110216
YPL038W-A	0.719732491	0.32633192
YGL115W	-0.167570308	0.326638085
YGR294W	1.043395373	0.326829473
YJR144W	-0.164549598	0.327730166
YMR315W	-0.131155782	0.32788605
YMR033W	-0.127446206	0.329539888
YMR268C	0.166148191	0.329602538
tL(GAG)G	1.155998872	0.329752269
YDR210W-B	-0.991918463	0.330151359
YER076C	0.185730578	0.330151359
YDR467C	0.298591692	0.330209779
YGR044C	0.175847351	0.330209779
YNL335W	0.782860729	0.330209779
YPR047W	-0.177383774	0.330209779
YGR017W	-0.148675112	0.330291372
YFL022C	-0.236753353	0.331583173
YPR084W	0.284510877	0.331839033
YOL055C	0.1272206	0.331889829
YNL290W	-0.189045908	0.332958767
YNL053W	-0.354022806	0.333770618
YER036C	0.122494258	0.334129302
YML065W	-0.280606344	0.334129302
YHR158C	-0.40648007	0.334678834
YOR032W-A	0.481052397	0.334678834
YER122C	-0.121293737	0.335270715
YBR050C	0.300406288	0.337345732
YOL100W	0.215421807	0.337345732
YPL028W	-0.117602426	0.337495173
YBL040C	-0.158249701	0.337877072
YOR176W	-0.175393812	0.338097728
YBL042C	0.177280033	0.338747448
YHR154W	-0.489186155	0.338854792
YHR113W	0.115573488	0.339140136
YOR235W	0.709941317	0.339140136
YCL024W	-0.619427857	0.339154582
YPL016W	0.288879703	0.339154582
YJL037W	0.274769369	0.339224323
YHL003C	-0.180744393	0.339506535
YML047W-A	0.80755136	0.339506535
YNL327W	-0.234628649	0.34200574
YCR024C	0.225740243	0.344604552
YDR369C	0.148227416	0.344604552
YMR164C	0.248939463	0.344604552
YPR003C	0.159971609	0.344604552
YDR007W	0.166361049	0.344988354
YER011W	0.283130684	0.345388661
YOL096C	-0.182547293	0.345434054
YBR301W	0.656035143	0.346661118
YCR025C	0.525791821	0.347666217
YPL246C	-0.20613528	0.347666217
YCR036W	-0.155162527	0.347701174
YCR018C	-0.26745333	0.349565697
YHR116W	0.251414297	0.349565697
YCL036W	-0.36223772	0.349737851
YDR237W	-0.138483086	0.349737851
YJL078C	-0.226321227	0.349737851
YMR012W	-0.196422875	0.349737851
YPL172C	-0.185013479	0.349737851
YER145C	-0.276117032	0.351503319
YFR029W	0.419431147	0.351503319
YIL042C	-0.241281202	0.351503319
YOR027W	0.222979427	0.351503319
YOR063W	-0.141650181	0.351503319
YJL194W	-0.502969043	0.351723582
YHR157W	0.316618293	0.352050644
YDR107C	-0.354239076	0.352217039
YPL204W	0.144876199	0.352217039
YML088W	-0.154826452	0.35256297
YIL169C	-0.125059863	0.352821672
YCL010C	-0.301911711	0.353521393
YER040W	0.372734979	0.353521393
YFL060C	-0.528042894	0.353521393
YGR199W	-0.177221731	0.353521393
YGR217W	-0.385721065	0.353521393
YHR021W-A	0.582030485	0.353521393
YJR124C	-0.285610679	0.353521393
YML008C	-0.159932867	0.353521393
YLR379W	-0.618639447	0.354128473
YOL037C	0.881589611	0.355066691
YLR227C	0.185516327	0.355108197
YFR034C	0.366375155	0.355357207
YGL154C	0.276445774	0.355357207
YML051W	0.174340731	0.355645081
YGR053C	0.298186967	0.355685046
YNL008C	0.137941488	0.356574133
YOL086C	-0.188906941	0.356574133
YPL254W	-0.261184613	0.356574133
YBR018C	0.427189023	0.35667301
YBR287W	-0.147758109	0.35667301
YDR003W	0.155943947	0.35667301
YER083C	0.204183326	0.35667301
YER184C	0.240586205	0.35667301
YHR184W	-0.246264738	0.35667301
YJL201W	-0.2788055	0.35667301
YJR016C	-0.177914576	0.35667301
YML012W	-0.172136338	0.35667301
YML064C	-0.274306976	0.35667301
YMR321C	0.710501125	0.35667301
YOR353C	0.126764699	0.35667301
YPR041W	-0.130072959	0.35667301
YDR540C	-0.227251573	0.357553307
YLR070C	0.175611674	0.357553307
YNL025C	0.17520173	0.357692604
tS(UGA)E	0.864496775	0.357816157
YBR233W-A	-0.261663027	0.358358355
YHR149C	-0.441663796	0.358358355
YMR299C	-0.201088583	0.359353544
tR(UCU)G3	1.662633484	0.359353544
YER161C	0.140080111	0.359888487
YLR450W	0.148877136	0.359908477
YGL093W	-0.306081068	0.360430392
YIL036W	0.189371166	0.360947889
YDR485C	0.141968679	0.361874259
YKL004W	0.200919466	0.362301398
YLR212C	-0.347628408	0.362481257
YLR257W	-0.245528243	0.362481257
YDR265W	0.143397806	0.363362938
YEL008W	0.545211171	0.363362938
YIL021W	-0.161860969	0.363362938
YIR036W-A	1.66447688	0.363362938
YLR262C	-0.232219807	0.363362938
YHR086W-A	-0.899667533	0.363420344
tV(AAC)K1	2.641065581	0.363544155
YNL334C	-0.513266014	0.363565717
YJR111C	0.265873799	0.365070228
YGL213C	-0.201226998	0.365848777
YNL189W	0.134742447	0.366171729
YDR426C	0.449007366	0.366473271
YAL026C	-0.323228669	0.366855538
YBL063W	-0.420005324	0.367600267
YOL110W	0.175364632	0.368081913
YDR489W	0.175983329	0.369400264
YJR078W	-0.23205081	0.369400264
YOR019W	0.324710089	0.369400264
YDL026W	-1.4715016	0.369701934
YNL325C	-0.153802317	0.3697045
YAL007C	-0.189272531	0.369773655
YGL195W	-0.241447148	0.369773655
YGL128C	0.23213706	0.370131355
YIL011W	0.409114619	0.370202953
YBL010C	-0.315011984	0.370521321
YPR046W	-0.233161247	0.371148672
YDL167C	0.177379331	0.371533169
YNL080C	0.238251485	0.371533169
YNL196C	0.317958479	0.371533169
YGR235C	-0.171796484	0.371739248
YMR148W	0.22721171	0.371739248
YJL110C	0.319043429	0.373434808
YLR389C	-0.250765527	0.373786664
YLR394W	-0.333974454	0.374108462
YMR029C	-0.155842381	0.374108462
YMR117C	-0.496083618	0.374550894
YCL051W	0.23856803	0.375664348
YBR281C	-0.313061047	0.37587536
YLR318W	0.263858368	0.37587536
YAR007C	-0.251562794	0.376904433
YDR434W	-0.127716386	0.376997318
YLR145W	-0.194425166	0.376997318
YBR070C	-0.221359832	0.377167031
YEL031W	-0.392852949	0.377167031
YHR090C	0.143571073	0.377167031
YLR340W	-0.159914791	0.377171277
YHR156C	0.222167324	0.377535042
YDR089W	0.237989556	0.379152027
YHR017W	-0.152918836	0.379949512
YHR180W	0.261891502	0.379949512
YKR005C	-0.19671748	0.379949512
YMR173W	-0.302159313	0.379949512
YNL303W	-0.284840392	0.379949512
YOR381W	0.196653383	0.379949512
YLR237W	0.288581226	0.381960192
YBR092C	-0.146835944	0.382117893
YER018C	-0.246307721	0.382117893
YKL171W	0.136382032	0.382117893
YLL010C	0.272614829	0.382117893
YPR005C	0.195719176	0.382117893
YKR018C	0.108535807	0.382774418
YPL061W	0.150066264	0.383000011
YGL209W	0.212522018	0.383540497
YMR134W	0.171935292	0.383540497
YJL190C	-0.244163181	0.385876365
YHR023W	-0.322080672	0.385996673
YHR165C	-0.211576428	0.385996673
YOR095C	-0.162465755	0.385996673
YOR262W	0.129012026	0.385996673
YOR292C	-0.208865349	0.386067077
YOL089C	0.163222694	0.38636429
YLR052W	0.139761329	0.387430628
YJL149W	0.24449002	0.387942943
YJR137C	-0.263293529	0.388484127
YOR061W	-0.12798685	0.389095693
YIL009W	0.345203347	0.390488343
YHR028C	-0.101285973	0.390550512
YOL108C	-0.212268932	0.39060846
tV(AAC)E2	1.233050188	0.39060846
YPR053C	0.39427848	0.390905389
YBL052C	-0.264667061	0.391385282
YDR522C	0.318435154	0.392266667
YIL010W	0.161107202	0.392266667
YJR009C	-0.184366799	0.392266667
YPL091W	-0.123841908	0.392266667
YAL015C	-0.141374088	0.392390762
YML109W	-0.61399388	0.392570496
YDR251W	-0.163541965	0.392649576
YEL015W	-0.129036078	0.39296676
YGR268C	0.301648315	0.39296676
YPR114W	-0.19155365	0.394091286
YDR075W	0.174869987	0.395025649
YDR260C	0.163411075	0.395025649
YDR321W	-0.165456148	0.395025649
YGL202W	-0.256564912	0.395025649
YGR045C	-0.444267064	0.395025649
YGR143W	-0.144976072	0.395025649
YIL061C	0.261693853	0.395025649
YJR153W	0.161485591	0.395025649
YLR366W	-1.764487535	0.395025649
YNL245C	0.228492724	0.395025649
YMR098C	-0.115450007	0.39505946
YGL219C	0.127858346	0.395161788
YLR049C	-0.339026149	0.395161788
YNL287W	-0.175997648	0.395297456
YLR285W	-0.166641727	0.395461702
YKL094W	-0.156228849	0.395586822
YJL156C	0.139393622	0.396403851
YPR144C	0.347087572	0.396756235
YJR084W	0.23534589	0.396807735
YIL016W	-0.19185536	0.397090341
YGR072W	0.133538083	0.397350141
YPR194C	-0.20276277	0.39823718
YFL054C	0.231554345	0.398598939
YHR121W	-0.185754545	0.398598939
YKL011C	-0.214816348	0.398598939
YIL002C	-0.215414024	0.399668625
YKR038C	-0.164170841	0.400220955
YMR058W	-0.17128153	0.400384806
YDR104C	0.17405586	0.400925205
YJR027W	-0.538124399	0.400925205
YEL016C	-0.193187814	0.40135077
YHR080C	-0.157774904	0.402068431
YJL130C	0.203669984	0.402068431
YNL029C	-0.224894434	0.402068431
YBR114W	0.322637088	0.402599336
YPL075W	-0.245879596	0.403187424
YIL143C	0.162194386	0.403188027
YDR122W	-0.221413541	0.403641654
YGR155W	0.099408118	0.403832119
YGR181W	0.214108113	0.404255344
YMR261C	-0.260765465	0.404255344
YDL234C	0.132631407	0.405463995
YHR093W	-0.84152338	0.405463995
YKL047W	-0.128023842	0.407432664
YOR217W	-0.356506272	0.407432664
YGL147C	-0.206761803	0.407974949
YDL155W	-0.146650209	0.408155981
YFL027C	0.162063342	0.408453147
YLR164W	0.380084435	0.408514895
YDR069C	0.138773941	0.408537557
YIR030C	-0.26867779	0.409526507
YFR055W	-0.344717442	0.409596861
YGL229C	-0.432842684	0.410095688
YCR094W	0.203220253	0.410263363
YML010W	-0.297903542	0.410377552
YNL144C	0.155249609	0.410990111
YLR094C	0.285995216	0.411267023
YLR124W	0.382158456	0.411267023
YDL069C	-0.199290085	0.411351516
YKR039W	0.36810738	0.411351516
YIR021W	-0.181266571	0.411607554
YCL063W	-0.307218819	0.41166694
YHR067W	-0.20278416	0.412126949
YML104C	-0.274260408	0.412196733
YBR009C	-0.256884609	0.412393092
YAR070C	1.773660701	0.412860908
YBR280C	0.226502179	0.412860908
YBR297W	0.153290447	0.412860908
YJR090C	0.115832439	0.412860908
YLR031W	0.271025103	0.412860908
YMR175W-A	0.641387127	0.412860908
YNR068C	0.291876541	0.412860908
YOR269W	-0.311905572	0.412860908
tS(AGA)J	0.725995509	0.412860908
YNL262W	-0.430577153	0.413289616
YDR381W	-0.19646239	0.413388244
snR17b	-0.661307199	0.413748406
snR191	-0.888315436	0.413748406
YEL022W	-0.268631732	0.41412941
YPL027W	0.259368714	0.41412941
YNL089C	-0.43542488	0.414356947
YBR020W	0.261998609	0.414467629
YHL045W	0.912512202	0.417345044
YOR046C	-0.110218107	0.417828614
YBR047W	0.289270311	0.418171962
YCR006C	-0.252704267	0.418171962
YGR196C	-0.126263496	0.418171962
YHR098C	-0.317036524	0.418171962
YLL057C	0.203110335	0.418946104
YPL229W	0.170765576	0.41965991
YDR480W	-0.240403573	0.419985439
YJL083W	-0.422144842	0.420130966
YNL160W	-0.160008882	0.420241875
YOL035C	0.292688312	0.420241875
snR32	-0.779139983	0.422740856
YGR280C	0.158502344	0.422971799
YGR141W	0.145963249	0.423570029
YDR536W	-0.174215065	0.423713267
YNL006W	0.14015465	0.423713267
YDL240W	-0.253591255	0.424357944
YGL161C	-0.134520432	0.424357944
YBR016W	0.17909111	0.424498681
YKL074C	-0.142446617	0.424779506
YGR188C	-0.298341001	0.425606739
YNL304W	-0.464656823	0.425606739
YDR322C-A	-0.262991322	0.425913927
YDL176W	0.253084017	0.426359834
YKR083C	-0.259632305	0.426481572
YPR163C	-0.110377773	0.426481572
YHL006C	0.176132613	0.426700149
YMR160W	0.135628158	0.426990873
YFL058W	-0.640308688	0.428346401
YJL012C	-0.156624839	0.428346401
YKL132C	-0.236726934	0.428346401
YML058W-A	0.274967099	0.428346401
YDR416W	-0.129973747	0.429296383
YNL175C	-0.144150094	0.429296383
YPL057C	0.103103142	0.429604796
YDR112W	0.462179209	0.430233807
YNL200C	0.170791787	0.430233807
YNL016W	-0.121339846	0.430626389
YEL005C	0.177449444	0.430938824
YKL009W	-0.137554411	0.432043666
YOR110W	-0.125476039	0.432043666
YHR163W	-0.135089879	0.432235595
YKL043W	0.265850771	0.432340563
YPR061C	0.224998492	0.432504615
YBL013W	-0.696986867	0.436747345
YBR051W	0.598777364	0.436747345
YGR043C	0.29600318	0.436747345
YHR131W-A	-0.737038397	0.436747345
YKL197C	0.211212553	0.436747345
YLL051C	0.185825749	0.436747345
YLL061W	0.298802946	0.436747345
YMR254C	0.318780252	0.436747345
YNL055C	-0.183249191	0.436747345
YNL300W	-0.360769717	0.436747345
YCL004W	0.22883093	0.436813751
YKL016C	-0.282517949	0.436813751
YOR290C	-0.335027731	0.436813751
YML105C	-0.132810241	0.437739998
YPL277C	0.289640645	0.437739998
YJL062W	-0.324218285	0.437805415
YGR113W	-0.15384372	0.439584598
YMR313C	0.1174541	0.439584598
YLR295C	-0.274053822	0.440656829
YFR023W	-0.392758098	0.440836673
YOR246C	-0.151014621	0.440851939
YGL196W	-0.148796405	0.441131847
YHL017W	-0.153128428	0.441131847
YPR065W	0.439345705	0.441131847
YGR220C	-0.158247075	0.441357291
YIL126W	-0.167069748	0.441357291
YFR049W	-0.196376156	0.441543141
YMR170C	0.183735233	0.442456092
YFL019C	0.341792702	0.442984115
YLR046C	0.192232274	0.443400505
YLR410W-B	-0.576870366	0.444224432
YDL212W	-0.155541793	0.444491963
YMR135C	0.157589749	0.445129605
YLR312C	0.212709286	0.44570288
YNL083W	-0.163510398	0.445888669
YDR084C	-0.16299399	0.4462186
YOL102C	-0.17660407	0.4462186
YIL162W	-0.11213287	0.446620896
YJR149W	-0.164196216	0.446620896
YLR297W	0.354099761	0.446620896
YBR073W	-0.292730104	0.447458383
YLR304C	0.167861519	0.447458383
YIR008C	-0.160738333	0.448287914
YMR069W	0.605808101	0.448502029
YKL150W	-0.204864433	0.44865111
YLR056W	-0.113997389	0.44865111
YDL028C	-0.225239096	0.449276293
YLR180W	0.478333594	0.449276293
YLR359W	0.129089491	0.449276293
YMR143W	-0.222852652	0.449276293
YGL052W	0.230184796	0.449302749
YHR139C-A	0.479151337	0.44959273
YKL125W	0.202104804	0.44959273
YLL041C	-0.160199845	0.44959273
YNL161W	-0.226410127	0.44959273
YNR039C	0.193422001	0.451078285
YPL022W	0.156807033	0.451078285
YDR173C	0.171898708	0.455768751
YDR254W	0.159859386	0.455768751
YIL087C	0.148056782	0.455768751
YBL011W	-0.284473045	0.455914386
YGL044C	-0.167563384	0.455918724
YPL122C	0.147109711	0.456775297
YPR121W	0.201256887	0.456775297
YDL053C	0.16007574	0.456879818
YDR187C	0.500164276	0.456879818
YJR066W	-0.177284413	0.456879818
YKR043C	-0.180798373	0.456879818
YDR301W	-0.267274938	0.457350571
YIL108W	-0.285607833	0.457350571
YDL140C	-0.201906794	0.458080025
YER132C	0.310800317	0.458943676
YPL268W	0.123411856	0.460010786
YER033C	0.304950688	0.461161733
YKL017C	-0.159980028	0.461552414
YKL129C	-0.186164526	0.461552414
YNL026W	-0.128679678	0.461552414
YNR070W	-0.225555871	0.461552414
YBR245C	-0.351697483	0.461640105
YFR039C	-0.147570276	0.461640105
YGL070C	-0.191714366	0.461640105
YKL194C	-0.148613847	0.461640105
YIL064W	-0.159418206	0.461914857
YPL010W	-0.179897186	0.462034217
YPL207W	-0.144020413	0.462735847
YML036W	-0.201076166	0.462968763
YPL115C	-0.274757306	0.462978268
YOL103W	-0.117979555	0.464325101
RDN5-1	-1.605092866	0.464674611
YHL012W	0.244196024	0.464718796
snR41	0.302127196	0.465305237
YER188W	-0.294502308	0.46551746
YOR391C	0.641985988	0.465708814
YDR190C	-0.09931858	0.466921467
YNL173C	0.146763578	0.466921467
YEL055C	-0.177677957	0.467175412
YGR187C	-0.150174551	0.467175412
YGR031W	0.166792111	0.467443364
YIR025W	0.26600312	0.467443364
YML097C	-0.136441024	0.467443364
YOL042W	-0.142649125	0.467443364
YLL015W	0.132654253	0.46810375
YDR170C	-0.262385891	0.468134596
YGR191W	0.119266499	0.468134596
YKR012C	0.407265742	0.468134596
YOR084W	0.458731638	0.468134596
YPL166W	0.218673478	0.468134596
YOL001W	0.17536561	0.468370497
YDR219C	-0.141857586	0.468611602
YNL316C	0.15012479	0.468611602
YCL038C	0.175159212	0.468933583
YBR170C	0.15249852	0.469053486
YDR348C	-0.221297668	0.469254369
YML102W	-0.513934812	0.471422291
YDR322W	-0.120244949	0.471649371
YGL178W	0.259425444	0.472288225
YGR293C	0.984238961	0.472288225
YBR004C	-0.199485326	0.473505891
YCR069W	0.191327423	0.473505891
YER187W	0.194152883	0.473505891
YGL023C	-0.298590406	0.473505891
YGL143C	-0.112562186	0.473505891
YGR256W	0.375958717	0.473505891
YLR400W	-0.375047013	0.473505891
YMR145C	-0.192191522	0.473505891
YGL255W	0.278370668	0.473751719
YMR135W-A	1.057857159	0.473751719
YDR408C	0.158493452	0.475224153
YOR069W	-0.191780376	0.475224153
YKL134C	-0.178315031	0.475229747
YDR178W	-0.16823604	0.475425695
YLR195C	-0.111058022	0.475425695
YML007W	0.119033395	0.475425695
YOR248W	-0.449654472	0.475425695
YFL042C	0.153845497	0.476717421
YLR001C	0.118016845	0.477355082
YBL073W	0.487519962	0.478073537
YBL071C-B	-2.571805447	0.478233336
YGR240C	-0.141277476	0.481721105
tD(GUC)G2	1.163357243	0.481721105
YPL233W	-0.184807129	0.481973883
YBR191W	-0.212417006	0.48206002
YIL114C	0.217729084	0.482761388
YIL030W-A	0.433448256	0.483099036
YDL047W	-0.180638839	0.483699054
YDL180W	-0.128639214	0.483699054
YLL007C	-0.185842466	0.483699054
YMR322C	0.900627844	0.483699054
YOL064C	-0.143617726	0.483699054
YJR049C	0.145793619	0.483883954
YBR056W-A	-0.317958371	0.484323797
YER023W	0.11797753	0.484645593
YDR239C	0.115479077	0.484703658
YBR074W	-0.135925661	0.48529141
YGR203W	0.159782784	0.48529141
YGR258C	0.209136715	0.48529141
YMR107W	0.445992604	0.48529141
YOL083W	0.197962682	0.48529141
YLR395C	-0.246404605	0.485469516
YAR071W	0.304870693	0.486353275
YDR097C	-0.3557851	0.486353275
YDR140W	0.13846808	0.486353275
YER101C	0.212271278	0.486353275
YIL099W	0.253586162	0.486353275
YJL119C	-0.527405538	0.486353275
YKR102W	0.209314059	0.486353275
YLR251W	-0.177532194	0.486353275
YOL022C	-0.106705356	0.486353275
YJL216C	0.271870734	0.48783824
YOL081W	0.218627248	0.488126211
YIR017C	0.781235937	0.488761477
YOL027C	0.157450601	0.488761477
YFR010W-A	-0.338088586	0.489291415
YDR423C	0.108286882	0.490101916
YEL077C	-0.428118937	0.490101916
YIL120W	0.127921959	0.490101916
YJL084C	0.236585974	0.490101916
YLR081W	0.240748814	0.490101916
YNR046W	0.153104128	0.490101916
YPL165C	0.162990647	0.490101916
YGR134W	0.136619234	0.490855535
YHR018C	-0.159883549	0.490855535
YNL247W	-0.171274718	0.490855535
tN(GUU)P	-0.585412192	0.490855535
YBL054W	0.184567637	0.490946801
YGR292W	0.175561344	0.490946801
YBL029C-A	-0.198877916	0.491803054
YOR136W	0.113065178	0.491803054
YCL011C	-0.142264415	0.492203891
YPL116W	-0.309842553	0.492203891
YLR021W	-0.168779974	0.492942183
YPL161C	-0.159492892	0.493011596
YMR122W-A	-0.149231753	0.493712008
YGL020C	-0.149241891	0.493898214
YDR063W	-0.193844927	0.494500797
YGR096W	0.27443699	0.494661337
YEL029C	-0.155504567	0.494924898
YHR144C	-0.173183181	0.494924898
YGL083W	-0.256985872	0.496079015
YNL260C	0.16990969	0.496079015
YDL192W	-0.158910578	0.497227732
YMR091C	-0.129304995	0.497227732
YCR011C	0.095560018	0.497249418
YCR091W	0.111547397	0.497249418
YDR128W	0.210507919	0.497249418
YDR159W	0.161170474	0.497249418
YGL190C	0.133902871	0.497249418
YGR163W	-0.147774245	0.497249418
YJR147W	0.33271145	0.497249418
YKR003W	-0.147579635	0.497249418
YLR005W	0.113327979	0.497249418
YNL034W	-0.50552825	0.497249418
YNL273W	-0.309852491	0.497249418
YOL008W	-0.158572153	0.497249418
YPL144W	-0.174748678	0.497249418
YPR168W	0.216788448	0.497249418
YJL052C-A	0.537976392	0.498668975
YDR535C	0.357274596	0.499090971
YNL288W	0.143982189	0.499121651
YPR165W	-0.161580473	0.499731119
YHR131C	0.178755339	0.50048918
YMR191W	0.16186278	0.50048918
YNL082W	-0.330729134	0.500808039
YMR310C	0.317177585	0.501513043
YNL067W	-0.185355135	0.501640579
YDR307W	-0.165115113	0.502002456
YDR103W	0.283908218	0.502822925
YFL017C	-0.1777364	0.502822925
YLR201C	0.129188731	0.504286561
YPL253C	-0.291832949	0.504286561
YDR181C	-0.130176453	0.504569151
YJL023C	0.188967678	0.504569151
YHR188C	-0.217304961	0.504813976
YHR086W	-0.173359793	0.504840582
YIL018W	-0.180549171	0.504840582
YKL110C	0.164746971	0.504840582
YMR218C	-0.226180712	0.504840582
YNL194C	0.251302794	0.504840582
YOL073C	0.19044669	0.504840582
YHL046C	1.055979824	0.505615868
YER174C	-0.162003294	0.50591906
YBL025W	0.174335175	0.506501259
YEL036C	-0.175809706	0.506501259
YFR012W-A	-0.543831984	0.506501259
YKL114C	-0.11814415	0.506501259
YMR304W	0.136982823	0.506501259
YAL014C	0.205205186	0.507123186
YBR226C	0.456663545	0.507123186
YBR254C	-0.172712497	0.507123186
YGR208W	0.236470904	0.507123186
YHR061C	0.257318326	0.507123186
YLR154C	-0.198122928	0.507123186
YNR044W	0.270499842	0.507123186
YOR162C	0.216044082	0.507123186
YOR185C	0.1350572	0.507123186
snR8	-0.384329801	0.507123186
YPL256C	-0.420068177	0.50746693
YCL075W	2.92811621	0.50748125
YHR045W	-0.113071801	0.507688419
YGL045W	0.172368851	0.508409524
YNL211C	0.209385221	0.508409524
YLR269C	-0.271592858	0.508734162
YPL129W	-0.141364497	0.508734162
YDR377W	-0.190087325	0.510247554
YKL023W	0.16991342	0.510247554
YCR102C	-0.234611308	0.510260704
YER067W	-0.259914634	0.510260704
YDR004W	-0.12059618	0.510449029
YGL110C	-0.118963347	0.510449029
YGR052W	-0.252916076	0.510449029
YMR132C	0.156721441	0.510449029
tA(AGC)P	2.679470023	0.510449029
YBL056W	-0.098494308	0.510601325
YNL332W	-0.501199536	0.510601325
YDR218C	0.309795723	0.511040599
YJL088W	0.352771244	0.511040599
YJR067C	-0.164878807	0.511040599
YLR125W	0.20799023	0.511040599
YPL152W-A	-1.25308113	0.511040599
YNL045W	0.178445191	0.511257139
YIL138C	-0.217083804	0.511387951
snR31	-0.237798828	0.511387951
YLR149C-A	0.892740356	0.51150815
YJL014W	-0.095020913	0.512885804
YNL250W	0.134078032	0.512885804
YKL083W	0.251621465	0.513019699
YKL222C	0.16427285	0.513618567
YCR099C	0.306619433	0.5137441
YER165C-A	-0.70889397	0.513772686
YOR112W	-0.33014674	0.513921501
YBR223C	0.298715887	0.514056222
YDL135C	-0.145772382	0.514056222
YNL069C	-0.185758579	0.514056222
YOL011W	-0.301496631	0.514056222
[truncated: 5,128 more rows]
