# Supplementary material for: Metaboverse enables automated discovery and visualization of diverse metabolic regulatory patterns
Source: Nat Cell Biol. 2023 Apr 3;25(4):616–25. doi: 10.1038/s41556-023-01117-9 (PMC10104781; doi:10.1038/s41556-023-01117-9)
Supplement: Source Data Fig. 3 — Source numerical data. [file 41556_2023_1117_MOESM6_ESM.zip › fig_3_source/sce_mct1_12hr_counts_diffx.txt]

	log2FC	FDR
YHR043C	-2.982244881	1.25E-116
YOR221C	-3.625477805	6.61E-98
YLR303W	8.664318759	4.65E-60
YGL009C	-0.98199786	4.67E-54
YJL102W	-1.082683131	8.00E-46
YPR194C	-1.220724713	7.66E-45
YBL015W	-0.991383197	2.23E-44
YER001W	-1.199495409	1.22E-40
YER073W	-1.178236299	3.52E-39
YFL030W	-1.044371451	3.68E-34
YDR536W	-1.283830992	3.40E-33
YOR375C	-0.916640704	8.19E-32
YLL053C	-1.717668995	5.92E-28
YIL125W	-0.560505606	7.15E-26
YBR033W	-0.722402118	4.62E-25
YLL052C	-1.912500201	1.15E-23
YBR115C	10.63315149	4.17E-23
YJR047C	1.679014573	8.71E-23
YKL120W	-0.904874649	9.12E-22
YFL011W	2.180999264	1.63E-21
IRT1	0.78174432	1.81E-21
YIL055C	0.967491691	1.77E-20
YBR093C	-0.632465017	3.60E-20
YLR377C	-1.110701511	4.18E-19
YOR153W	0.669591835	2.70E-18
YHL028W	-1.852054856	5.13E-18
YCR005C	0.620931434	1.53E-17
YHR208W	-0.626764351	1.95E-16
YGL062W	0.513982913	2.18E-16
YDR148C	-0.51173245	4.12E-16
YJL103C	-0.699377953	1.68E-15
YBR177C	-0.905679805	1.70E-15
YGR249W	-1.09164768	2.39E-15
YIR039C	-0.82644527	3.41E-15
YPR006C	0.695205718	3.90E-15
YKL148C	-0.516828845	5.20E-15
YOL084W	-1.232176123	7.19E-15
YOR313C	-0.967133092	7.99E-15
YOR383C	0.805811921	3.44E-14
YMR011W	0.602495646	4.08E-14
YJR149W	-0.732619518	4.59E-14
YOR107W	-1.099255165	5.19E-14
YJR148W	0.49400681	2.41E-13
YNL242W	-0.553321489	5.11E-13
YJL157C	-0.582230346	9.20E-13
YDL039C	-0.83153129	5.29E-12
YPL014W	-0.768164051	1.05E-11
YMR136W	-1.231071073	1.11E-11
YPR117W	-0.412781763	1.11E-11
YEL071W	0.548136486	1.66E-11
YPR002W	0.68951832	1.72E-11
YJL213W	0.796268602	1.98E-11
YGR087C	1.836567434	2.29E-11
YPR191W	-0.452571118	3.07E-11
YGR250C	-0.403268546	3.82E-11
YPR156C	-0.628722303	3.93E-11
YML091C	-0.516584573	5.49E-11
YBR047W	0.862835774	1.05E-10
YML120C	-0.391308698	2.68E-10
YOR108W	-0.638076231	2.84E-10
YLR089C	0.435124368	3.24E-10
YER158C	-0.648412645	5.33E-10
YML087C	-0.5866427	7.69E-10
YDR218C	1.35675129	1.17E-09
YJR095W	-1.284079182	1.38E-09
YHR033W	-0.605967903	1.43E-09
YAR050W	-0.683158567	1.99E-09
YLR136C	0.795066787	2.20E-09
YHR092C	-0.901918844	3.23E-09
YPR001W	0.767136004	3.40E-09
YGR157W	-0.466987855	3.48E-09
YPL223C	1.082737993	6.53E-09
YOL119C	0.536763563	6.71E-09
YCR098C	-0.994296354	7.21E-09
YOL122C	-0.450892299	7.21E-09
YGR088W	-1.050048346	7.60E-09
YMR252C	0.719428746	9.26E-09
YBL049W	0.617123935	1.10E-08
YDR384C	0.707782271	1.10E-08
YPL272C	-0.756326251	1.16E-08
YOR065W	-0.424935487	1.21E-08
YNL134C	-0.465125634	1.21E-08
YGR035C	0.824824592	1.48E-08
YFL054C	0.65801805	1.64E-08
YDL174C	0.469872648	1.80E-08
YPL171C	-0.699628691	1.98E-08
YKR016W	-0.369583723	3.41E-08
YNL012W	0.502168545	7.18E-08
YKL218C	-0.82462849	8.25E-08
YER167W	-0.459432359	8.87E-08
YIR029W	-0.653522712	1.05E-07
YJL133C-A	0.915502438	1.15E-07
YKL096W	-0.48053664	1.33E-07
YLR346C	0.767229532	1.93E-07
YGR161C	0.70629286	2.19E-07
YDR055W	-0.487825801	2.55E-07
YOL045W	0.535588206	4.47E-07
YGL178W	-0.647815884	4.74E-07
YEL065W	0.623189336	5.32E-07
YPR157W	-1.224647241	5.42E-07
YPL221W	-0.425066888	5.60E-07
YKL062W	-0.498391404	6.37E-07
YDL231C	-0.428857822	6.73E-07
YOR237W	1.142225927	7.00E-07
YPL042C	-0.494836877	7.02E-07
YLR120C	-0.462717578	8.29E-07
YIL113W	0.7087728	8.79E-07
YPR145W	-0.381099478	8.86E-07
YKL134C	-0.443832877	9.28E-07
YOL011W	-0.543339156	9.93E-07
YOL132W	0.657049299	1.02E-06
YOL104C	0.4778458	1.36E-06
YBL085W	-0.475449492	1.38E-06
YNL237W	-0.505014337	1.55E-06
YPL262W	-0.360446365	1.71E-06
YMR280C	-0.381769866	2.13E-06
YOR100C	0.728288993	2.29E-06
YOR134W	0.667445451	2.41E-06
YER130C	-0.49474833	2.62E-06
YNL053W	-0.521323257	2.82E-06
YNL243W	-0.3943799	2.83E-06
YMR108W	-0.28190954	2.90E-06
YER091C	-0.45785927	3.84E-06
YAL054C	0.706629044	4.19E-06
YHL048W	0.451176151	4.22E-06
YJL108C	-0.654547023	4.22E-06
YKL187C	-0.538650054	5.28E-06
YLR394W	-0.554694552	5.34E-06
YGL077C	-0.458278924	5.97E-06
YOL047C	0.683577772	6.15E-06
YDL037C	-1.21664548	6.16E-06
YPR083W	-0.389020393	6.24E-06
YDR216W	-0.358221767	8.02E-06
YPR021C	-0.327806162	8.30E-06
YHL047C	0.448533762	8.36E-06
YKL051W	-0.373867233	8.44E-06
YDR247W	-0.438883374	8.70E-06
YOR314W	-1.311278926	9.08E-06
YIL006W	-0.783265032	1.04E-05
YPL256C	-0.699769738	1.04E-05
YDL218W	0.773132909	1.05E-05
YKL008C	0.341613793	1.06E-05
YBL045C	-0.321332172	1.11E-05
YDR223W	0.471316707	1.15E-05
YJL037W	0.671524762	1.15E-05
YFL053W	0.853235727	1.18E-05
YJL107C	-0.731427347	1.32E-05
YCR010C	0.992745768	1.37E-05
YKL116C	-0.452393873	1.40E-05
YHR030C	-0.363664566	1.51E-05
YGR059W	-0.531934195	1.65E-05
YFL052W	0.429666797	1.67E-05
YOR271C	-0.550330448	1.94E-05
YML118W	-0.525632376	2.09E-05
YOR161C	-0.543456679	2.15E-05
YOL154W	0.466872408	2.25E-05
YDL066W	-0.305174914	2.95E-05
YMR107W	0.877872695	3.37E-05
YMR118C	0.478067981	3.39E-05
YGR138C	-0.844971654	3.39E-05
YOL014W	0.773388909	3.42E-05
YMR319C	0.359282281	3.48E-05
YDL048C	-0.482809273	3.62E-05
YMR120C	0.343705148	3.85E-05
YNL195C	0.721044618	3.85E-05
YML006C	-0.407057863	4.01E-05
YAR035W	1.015783911	4.06E-05
YGL117W	0.3759799	4.09E-05
YDR505C	-0.431328429	4.88E-05
YOL140W	-0.418879335	4.95E-05
YFR048W	-0.559672708	5.04E-05
YMR043W	-0.363579016	5.42E-05
YLR393W	-0.654167097	5.65E-05
YJL137C	-0.495301014	5.69E-05
YDL085W	0.667268015	5.88E-05
YJR077C	-0.309397953	5.91E-05
YDR044W	-0.455160537	7.22E-05
YML081W	-0.358875635	7.25E-05
YAR031W	0.706903278	7.33E-05
YLR284C	0.393853344	7.50E-05
YGR142W	0.582937025	7.67E-05
YBL043W	0.611653354	7.92E-05
YBL099W	-0.266443769	8.69E-05
YOR273C	-0.468887983	8.91E-05
YGL040C	-0.355159027	9.10E-05
YPL024W	-0.449209561	9.20E-05
YCL048W	0.900013462	9.39E-05
YGR286C	0.329729492	0.000122017
YMR253C	0.396843823	0.000122026
YER132C	-0.451035446	0.00012577
YNL049C	-0.353203851	0.00012577
YPL032C	-0.442259121	0.000127554
YFL018C	-0.265731597	0.000132527
YJR005C-A	4.267009082	0.000132635
YJL165C	-0.290549788	0.000133246
YKL085W	-0.335003304	0.000147428
YPL147W	0.481678522	0.000150136
YJL060W	-0.659977672	0.000154095
YNL009W	0.408877618	0.000163333
YBL022C	-0.26062443	0.000168753
YER054C	0.538906836	0.000169507
YGL259W	-0.872946934	0.000169507
YIL057C	0.519815608	0.000169507
YBR041W	-0.376946442	0.000173239
YOR010C	0.792579159	0.000174464
YPL026C	-0.526711827	0.000174558
YDR096W	-0.273047513	0.000182939
YBR172C	-0.314525671	0.000184625
YLR296W	-1.652282352	0.000184625
YOR382W	0.471046744	0.000184625
YIL066C	0.709307634	0.00018493
YOR329C	-0.324577058	0.00019136
YER065C	-0.472511226	0.000195111
YKL182W	-0.249191943	0.000202979
YKL161C	-0.380906699	0.000220759
YDL144C	-0.368797106	0.000242881
YPL134C	-0.303417999	0.000245267
YBR297W	0.374764789	0.000276225
YHR018C	-0.328508492	0.000281308
YOR339C	0.567172757	0.000298663
YBR050C	0.334223511	0.000303806
YGR234W	-0.353051083	0.000304604
YDR072C	-0.29216796	0.000310505
YBL030C	-0.282200988	0.000313055
YPR008W	-0.33939953	0.000313055
YBL005W	0.313285718	0.00031581
YLR355C	-0.292865116	0.000316119
YKL072W	0.40627553	0.00034048
YHR103W	-0.330323123	0.000342704
YJR061W	0.250917327	0.000407014
YLR389C	-0.310312264	0.000428569
YOL078W	-0.339724043	0.000433022
YGL157W	-0.70515813	0.000458642
YNR068C	0.520693835	0.00049916
tP(UGG)M	1.591136841	0.00052408
YNL021W	-0.304561926	0.000533167
YLR133W	-0.439447691	0.000556588
YIL137C	-0.324880023	0.000564946
YHR080C	-0.321528978	0.000639542
YHR108W	-0.318058817	0.000682927
YHR126C	1.459635527	0.000706577
YAL040C	-0.526848863	0.000709571
YLR396C	-0.415878136	0.000709571
YCR066W	-0.416041407	0.000740044
YIL117C	0.300111051	0.000791121
YNL192W	-0.338144311	0.000795938
YMR012W	-0.194936366	0.000841063
YJL112W	-0.228804536	0.000848516
YDR514C	-0.387428865	0.000868963
YFL051C	0.488600003	0.000921528
YER052C	-0.472803648	0.000934872
YOL058W	-0.316408734	0.001010386
YCL045C	-0.294334664	0.00102352
YBR030W	-0.471572008	0.001066285
YKR009C	-0.434283662	0.001109107
YNR073C	1.042173327	0.00112812
YGL205W	0.557415752	0.001145968
YPR032W	-0.303304626	0.001170808
YGR237C	-0.332999968	0.001171367
YPL177C	-0.359949059	0.001171367
YOR172W	-0.29783601	0.001221715
YOL118C	0.618948272	0.001366925
YML032C	-0.376479461	0.001497774
YLR233C	-0.342721919	0.001548415
YHL029C	-0.466943044	0.001552329
YEL028W	0.403293654	0.001560281
YMR265C	-0.341577999	0.001595496
YNL020C	-0.276409209	0.001609169
YCL036W	-0.399129491	0.001646119
YDR523C	0.73993418	0.001646119
YGR058W	-0.47982927	0.001692726
YOR047C	-0.52097812	0.001692726
YGL038C	-0.256866084	0.00172327
YBR012C	0.973403297	0.00174029
YGL146C	-0.466496761	0.001752735
YBR244W	0.440886963	0.001816257
YPR015C	0.586528347	0.001816257
YFL067W	-4.546007386	0.001964391
YCL048W-A	0.849861041	0.002021403
YER055C	0.268806831	0.002021403
YER024W	0.338768616	0.002067723
YOR269W	-0.467939896	0.002067723
YNL054W-B	-0.631218274	0.002086203
YOL157C	0.515209831	0.002099569
YAR030C	0.72890069	0.002191202
YNL234W	-0.516217027	0.002191202
YJR150C	1.080433243	0.002215029
YBR104W	0.432967537	0.002302797
YHR139C	0.939406482	0.002333791
YKR093W	-0.397774156	0.002374141
YNR050C	0.241345907	0.002435508
YJR152W	-0.407865705	0.002485396
YMR086W	-0.255413172	0.002485396
YLR121C	-0.390929169	0.002507207
YGR131W	0.531837407	0.002547308
YKL112W	-0.275967741	0.002597829
YGR110W	-0.368422225	0.002614809
YJR121W	-0.244506388	0.002834088
YLR092W	-0.306348019	0.002851576
YGR236C	0.771883632	0.002911069
YDR380W	-0.370233353	0.002977928
YPL207W	-0.245749302	0.002977928
YMR303C	0.481819326	0.002994168
YGL007W	-0.817258616	0.003026069
YHR168W	-0.344132696	0.003149748
YER149C	-0.454356962	0.003298672
YGR149W	-0.303321853	0.003386867
YDR443C	-0.313259679	0.003410892
YML054C	0.295829277	0.003410892
YLR437C	0.38056145	0.003445807
YPL058C	0.541459545	0.003490565
YGL179C	-0.438716667	0.003491083
YOR208W	-0.344677873	0.003492959
YLL001W	-0.261971475	0.003529587
YMR006C	0.305161521	0.003529587
YMR008C	-0.31830043	0.003529587
YJL094C	-0.242869823	0.003865973
YIL095W	-0.296931701	0.003960841
YLR348C	0.306854517	0.003960841
YDR376W	-0.249859166	0.004010386
YLR343W	0.326064504	0.004038975
YOR177C	0.335144715	0.004119661
YIL045W	0.373517007	0.004122879
YML058W-A	0.663508819	0.004169741
YHR156C	0.327874918	0.004239477
YKR043C	-0.313331043	0.004322615
YKL147C	-1.348095255	0.004531916
YJL077C	0.563318263	0.00454529
YER144C	-0.29283342	0.004641766
YDR078C	0.367961482	0.004788971
YBR028C	-0.398441393	0.004825009
YNL256W	-0.291136992	0.00486567
YDL186W	0.627581125	0.005
YML123C	-0.247853609	0.005069168
tL(UAG)L1	0.993560693	0.005257343
YOL155C	-0.254528648	0.005265016
YOR336W	-0.271276764	0.005265016
YFL033C	-0.322397093	0.005537318
YNR006W	-0.282224281	0.005769526
YHR015W	-0.382266485	0.005769751
YER027C	-0.334788186	0.005985082
YLL018C-A	-0.485088029	0.005985082
YLR277C	-0.31894671	0.005985082
YGL032C	1.086093135	0.006125996
YJR078W	-0.454131926	0.006149199
YBR182C	-0.421893455	0.006210052
YCL025C	-0.248167973	0.00629939
YER185W	0.585514476	0.006351205
YLR297W	0.346047437	0.00638554
YOR180C	0.455517411	0.006398487
YOR320C	0.219789143	0.006409765
YPR201W	0.36328316	0.006510841
YIL050W	-0.28543334	0.006671101
YJR106W	-0.410455338	0.006679194
YDR497C	-0.205262578	0.006801978
YLR342W	-0.205069514	0.006818208
YIL061C	-0.411624654	0.006818545
YGL208W	-0.293326894	0.006864886
YJR127C	-0.38936	0.006864886
YHR022C-A	1.108850239	0.006867605
YDR403W	0.381257823	0.006979134
YBR085W	0.770791126	0.0070085
YGL125W	-0.335967776	0.0070085
YLR253W	-0.279261051	0.007018802
YDR093W	-0.334172075	0.007272233
YJL217W	0.299714773	0.007272233
YMR018W	0.600929994	0.007480251
YJL168C	-0.32558336	0.007574316
YDR046C	-0.210968271	0.007698396
YKR015C	-0.425404558	0.007699001
YBR080C	-0.225118231	0.007743403
YDL198C	-0.274998116	0.007756689
YJR116W	0.457910062	0.007854285
YBR203W	-0.275122799	0.007918073
YGL049C	-0.245589955	0.00806946
YBR003W	-0.263368008	0.00823233
YPL222W	-0.321740686	0.00823233
YJL207C	-0.251621183	0.008562445
YLL035W	-0.545334613	0.008562445
YGL089C	-0.391482066	0.008736682
YIL140W	-0.520692185	0.008736682
ICR1	-0.359249964	0.008756285
YBL048W	0.604744676	0.008821143
YHL024W	-0.322550186	0.008821143
YOR226C	-0.521060187	0.008922294
YJL170C	0.774912428	0.009048282
YJR019C	-0.364525397	0.009062437
YBR175W	-0.396650766	0.009338338
YDR475C	-0.254247648	0.009348617
YDL127W	-0.43463084	0.009441978
YKL149C	0.262936552	0.009448933
YKL171W	-0.270141689	0.009480759
YGL008C	-0.171521434	0.00957212
YBR225W	-0.271032791	0.009645006
YDL117W	-0.263856094	0.009795307
YDR266C	-0.291855074	0.009924713
YKL084W	0.433696081	0.009963081
YJL062W	-0.268086971	0.009993556
YDL182W	0.295951643	0.01011009
YBL014C	-0.275569151	0.010132327
YIR018C-A	0.794136103	0.010132327
YGR055W	-0.37370524	0.010363088
YLR053C	0.500931848	0.010363088
YGR068C	-0.445413588	0.01073139
YFL026W	0.390401636	0.010761628
YKL178C	-0.229854177	0.010850636
YIL072W	0.34454485	0.010902926
YDR518W	0.230881201	0.011048597
YNL101W	-0.28198703	0.011249864
YKL055C	-0.441202829	0.011535262
YAL031C	-0.272390278	0.011583632
YGR043C	0.359352514	0.011731915
YDR112W	-1.033530379	0.011788873
YIL119C	-0.309891653	0.012016255
YBL066C	-0.368387698	0.012066797
YOR155C	-0.251993573	0.012066797
YOL030W	-0.212308329	0.012185913
YKL146W	-0.265789826	0.01229229
YOR028C	-0.416031649	0.012380012
YMR257C	-0.246205046	0.012433077
YCR020C	0.353643358	0.012512496
YGL057C	-0.407754698	0.012512496
YOR019W	0.272158864	0.012664854
YOR017W	-0.353690863	0.012819067
YBR054W	-0.357285181	0.012975711
YGL258W-A	-0.774852468	0.013110965
YEL070W	0.538323404	0.013125572
tP(AGG)C	3.176493291	0.013142605
YOR228C	-0.308393055	0.01330396
YIL122W	-0.286519116	0.013484988
YLR438W	0.358477488	0.013942239
YNL087W	0.183092198	0.013942239
YFL024C	-0.261518393	0.013991149
YNL217W	-0.2278802	0.014022394
YOR318C	0.493984945	0.014133948
YPL249C	-0.261264871	0.014365198
YDR293C	-0.18451199	0.014591496
YGR096W	0.363287418	0.014613162
YLR014C	-0.385287661	0.014728283
YMR191W	0.213903039	0.014728283
YDR229W	-0.233129711	0.014787398
YPR125W	-0.295389736	0.014787398
YBR039W	-0.234141163	0.014881196
YDR150W	-0.155981171	0.014881196
YKR077W	-0.507169761	0.014881196
YOR152C	0.319622956	0.014881196
YPR190C	-0.460389812	0.014881196
YDL222C	0.628391695	0.014931197
YHR093W	-0.74033711	0.015045695
YLR413W	0.265076836	0.015073435
YDR017C	-0.23067913	0.015232604
YPR042C	-0.301887855	0.015232604
YDR123C	-0.448740614	0.016044754
YBR105C	0.318119579	0.016078128
YAL026C	-0.242836995	0.016503649
YFL040W	-0.360096005	0.016733457
YNR058W	-0.418728951	0.016733457
YMR185W	0.240275778	0.016829097
YLR174W	-0.287779217	0.0168466
YMR124W	-0.248113308	0.016861848
YBR195C	-0.36856966	0.017199878
YKL073W	-0.266314541	0.017273219
YHL044W	0.475350808	0.017405158
YER088C	-0.238779844	0.017418752
YOL023W	-0.229591621	0.018821114
YKL017C	-0.28413565	0.018824924
YJL163C	0.279639877	0.018985905
YMR213W	-0.297891013	0.018985905
YPL259C	-0.233821689	0.018985905
YCR038C	-0.354706291	0.019019012
YGL127C	-0.399506642	0.019019012
YIL067C	-0.363615379	0.019085587
YGR166W	-0.279600113	0.019328405
YLL041C	-0.24780576	0.019328405
YNL102W	-0.319895937	0.019328405
YHL035C	-0.254822344	0.019418585
YLR429W	-0.197025858	0.019506169
YPL270W	-0.204183471	0.019506169
YER013W	-0.274305226	0.019700479
YDL077C	-0.234538345	0.020181116
YOR147W	-0.220413916	0.020468952
YPR084W	-0.476889037	0.020518329
YLR010C	0.364969323	0.020950921
YOR038C	-0.284728836	0.021499804
YAR028W	0.298417393	0.021788583
YDR312W	0.217798003	0.021790052
YNL317W	-0.279815391	0.021811309
YPL208W	-0.300152194	0.021916796
YBR295W	0.308853837	0.022213456
YJL208C	-0.278822653	0.022213456
YNL289W	-0.403541878	0.022361969
YJR016C	-0.170363131	0.022481932
YCL051W	-0.317494773	0.022707227
YPL172C	-0.290633989	0.022736348
YHR021W-A	0.827411831	0.022816665
YLR260W	-0.285057081	0.023391807
YOR171C	-0.286108597	0.02362742
YLR254C	0.313634653	0.023763982
YHL036W	-0.487968279	0.024039999
YIL162W	0.181194249	0.024179613
YMR037C	-0.41801919	0.024179613
YOR156C	-0.403697603	0.024243117
YER068W	-0.34712378	0.024269559
YLR164W	0.376232179	0.024269559
YNL006W	0.230974199	0.024312221
YJL149W	-0.462300841	0.024571596
YBR260C	-0.339701375	0.024681857
YLR034C	0.275270991	0.024681857
YLR231C	-0.247682046	0.024681857
YDR215C	-1.027291231	0.025011985
YPL041C	0.52785436	0.025228805
YNR016C	-0.21774193	0.02533701
YPR138C	0.31350225	0.025368168
YNL104C	-0.192770964	0.02567339
YDR040C	0.492007416	0.025690586
YOR137C	-0.239574339	0.026053457
YHR211W	-0.290553556	0.026242383
YLR067C	-0.246906384	0.026427378
YPL104W	-0.237252779	0.026427378
YHL016C	-0.392981286	0.026444471
YNL167C	-0.265666835	0.027201115
YDR264C	0.183912811	0.027856773
YGL258W	0.589605885	0.027856773
YKL121W	-0.308845753	0.027856773
YML131W	0.214623325	0.027856773
YOR374W	0.17348282	0.028089402
YMR216C	-0.233701277	0.028238992
YGR079W	-0.442598714	0.028262251
YNL311C	-0.332822737	0.028396692
YOL148C	-0.287433486	0.0285476
YPL149W	0.213369178	0.0285476
YOR349W	-0.253570464	0.028752122
YDL180W	-0.216376437	0.028883119
YER072W	-0.229964949	0.029357143
YGL154C	0.259965701	0.029742199
YPL036W	0.395285754	0.029742199
YJR080C	-0.238482435	0.030023932
YGR233C	-0.295108358	0.030179978
YKL163W	-0.47238509	0.030179978
YEL031W	-0.238848056	0.030390819
YMR224C	-0.280633603	0.030423464
YPL084W	-0.238460087	0.030817208
YLR073C	-0.413774538	0.030828221
YMR261C	-0.20804461	0.030899523
YPR193C	-0.748375806	0.030899523
YLR187W	-0.385590716	0.031110863
YNL145W	0.763539273	0.031163293
YOL126C	-0.230057015	0.031331024
YDR281C	-0.449027918	0.031412059
YPL188W	-0.263634261	0.031412059
YOR160W	-0.232405921	0.031433039
YBR002C	-0.315782107	0.031562677
YGL158W	0.80794303	0.031562677
YGR101W	-0.242830525	0.031562677
YKL101W	-0.274233861	0.031891054
YKL213C	-0.185763458	0.032400071
YOR346W	0.189081537	0.032400071
YMR160W	-0.256875893	0.032680406
YFR034C	-0.342854322	0.033140036
YDR107C	-0.313365084	0.033283194
YGR217W	-0.287895943	0.033283194
YPR081C	-0.284890259	0.033283194
YGR194C	-0.211112069	0.033353869
YNR062C	-0.467785163	0.033353869
YIL150C	-0.367825714	0.033584692
YBR218C	-0.23186289	0.033640865
YMR030W	-0.255829165	0.03376076
YHR210C	0.456255628	0.033937265
YDR125C	-0.267443552	0.033952902
YOR140W	-0.427451971	0.033952902
YBR023C	-0.215531182	0.034226868
YJL082W	-0.230122936	0.034226868
YNR069C	0.423294068	0.034226868
YGL045W	-0.266910821	0.034618518
YPL005W	-0.250096504	0.034691548
YDR076W	0.291239726	0.035129178
YIL083C	0.196925763	0.035129178
YGL006W	-0.188913926	0.035357748
YMR175W	0.587176363	0.035357748
YLL006W	-0.28890653	0.035651785
YLR050C	0.207995126	0.035706192
YIL002C	-0.217327189	0.035776626
YPR074C	-0.163126003	0.035776626
YCR007C	0.284080901	0.035890183
YNR041C	-0.339656839	0.03612374
YKL130C	0.234573941	0.036224059
YBR142W	0.17536962	0.03655418
YBR248C	-0.278229406	0.036651208
tG(GCC)D2	0.842615455	0.036756494
YOR343C	-0.743513409	0.036911218
YMR088C	-0.200500835	0.037057121
YPR024W	-0.208786576	0.037057121
YHR176W	-0.282424515	0.037127314
YGR070W	-0.273225186	0.037387011
YLR397C	-0.277559687	0.037947667
YOL066C	-0.280505572	0.038112428
YML075C	-0.178756631	0.038400981
YGL090W	-0.392917351	0.038622817
YLR090W	0.204189135	0.038677737
YHR183W	-0.185548279	0.038730472
YBR257W	0.230127854	0.039053288
YMR068W	-0.346102336	0.039053288
YIL094C	0.183846123	0.0390587
YPL216W	0.187972632	0.039241862
YBR046C	0.290023573	0.039942552
YER033C	-0.333104537	0.040191267
YOR132W	-0.22187082	0.040191267
YPL057C	-0.193349706	0.040191267
YHR177W	-0.316026272	0.040195413
YMR106C	-0.304228973	0.040195413
YNL257C	-0.200579338	0.040723632
YMR212C	0.164837211	0.041072901
YDL153C	0.16520394	0.041331713
YDR379W	-0.19982007	0.041331713
YER041W	-0.24779554	0.041331713
YPL115C	-0.197883874	0.041797558
YBR301W	1.115347065	0.041907032
YGR029W	0.225059601	0.04195766
YGR050C	0.403307105	0.042324989
YHR107C	-0.222291884	0.042787988
YGL176C	-0.292390831	0.042879173
YGR052W	-0.389599647	0.04308169
YLR190W	-0.234139929	0.04308169
YMR122C	0.89824928	0.04308169
YBR280C	-0.311367864	0.04343196
YBL104C	-0.248332245	0.04371707
YBR285W	0.32097571	0.04371707
YHL008C	-0.243812303	0.04371707
YGL064C	-0.24598978	0.04397546
YDR103W	-0.230523752	0.044206007
YEL047C	0.236302855	0.04427618
YOR225W	-0.695064553	0.044528333
YPL163C	-0.261598666	0.044528333
tH(GUG)M	3.563678352	0.044951068
YNL277W	-0.386652818	0.044965241
YOR092W	0.34646936	0.045054781
YKR061W	-0.204144423	0.045590425
YML111W	-0.26509683	0.045590425
YKL071W	0.255404549	0.046227529
YKR095W-A	-0.384200988	0.046308635
YLR422W	-0.150420075	0.046515274
YJL141C	-0.199642088	0.046526012
YKL038W	-0.28299024	0.046526012
YLL019C	-0.213783104	0.046526012
YDL021W	0.281410639	0.046547058
YLL027W	0.239316979	0.046547058
YNR055C	-0.235812589	0.046547058
YHR037W	-0.185174117	0.046799915
YMR171C	-0.216013181	0.046943743
YDR430C	-0.167412919	0.047117383
YHR206W	-0.324152671	0.047117383
YJL073W	-0.250267729	0.047226235
YAR029W	0.636017891	0.047452189
YDR348C	-0.193873297	0.04771771
YKL185W	-0.212464974	0.04771771
YMR070W	-0.297301034	0.04771771
YNR011C	-0.219219466	0.047733302
YAL039C	0.209768668	0.048128262
YDL220C	-0.371040643	0.048128262
YIL046W-A	0.912613933	0.048128262
YML005W	0.195867554	0.048234302
YPL160W	-0.188057741	0.048234302
YCR018C	0.253956424	0.048698678
YOR066W	-0.396212133	0.048698678
YDR020C	0.256007944	0.048797823
YGR072W	0.217473095	0.048891917
YJR136C	0.203189538	0.048967296
YKL103C	-0.246020493	0.049662906
YDR461C-A	0.400235211	0.049930074
YOR014W	-0.158684061	0.049930074
YOR376W	1.179926659	0.049930074
YDR192C	-0.364881253	0.050353869
YBR074W	-0.201400059	0.050595449
YHR022C	0.436988043	0.050595449
YIL037C	0.323951658	0.051234376
YOR040W	0.211474331	0.051370166
YKL221W	0.508877058	0.051432
YGR108W	-0.205753894	0.051955203
YBR059C	-0.183004755	0.051985407
YBR145W	0.241823963	0.051985407
YER187W	0.39514504	0.051985407
YGR238C	-0.292209782	0.051985407
YLR267W	0.292811075	0.051985407
YNL086W	0.290297599	0.051985407
YNL308C	0.155133817	0.051985407
YOL136C	0.328126199	0.051985407
YPL231W	-0.209519318	0.051985407
YLR439W	-0.333568976	0.052036856
YLR007W	0.213546035	0.052323382
YDL019C	-0.242294066	0.052691224
YPL181W	-0.192504359	0.053568604
YJL070C	-0.211795911	0.053701741
YMR034C	-0.296523853	0.053768424
YML049C	-0.24303666	0.053869393
YOL057W	-0.224368621	0.054416815
YJR084W	-0.236911475	0.05477447
YER011W	0.598258403	0.05576743
YLR373C	-0.288797254	0.055795931
YBL010C	-0.318002409	0.055870941
YDL223C	0.267474638	0.056187984
YFR012W-A	-1.441028926	0.056187984
YMR165C	0.272804464	0.056187984
YNL073W	-0.255703493	0.056187984
YNL169C	-0.282017232	0.056187984
YJR124C	-0.259251948	0.056354755
YER186C	-0.201663797	0.056499077
YGL039W	0.215347031	0.056706238
YLR019W	-0.229859743	0.05680871
YPL200W	-0.429780221	0.05680871
YBR130C	-0.295763347	0.057442997
YDL159W	-0.266453336	0.05756863
YMR061W	0.155296098	0.057805101
YMR056C	0.235047024	0.058150855
YOL028C	-0.336376492	0.058163407
YBR092C	-0.213715397	0.058334974
YDR498C	-0.321735119	0.058980807
YMR194C-B	0.355245517	0.058994095
YDR371W	0.213584021	0.059258236
YML020W	-0.216338995	0.059473133
YJR033C	-0.211701972	0.059619579
YOL164W-A	-0.785969747	0.059619579
YHR034C	-0.302624883	0.059669345
YHR009C	-0.172621962	0.059990794
YOL088C	0.203972151	0.060234207
YOR373W	0.308161736	0.060234207
YDR074W	-0.190478872	0.060316865
YKL165C	-0.29219393	0.060682597
YGR276C	0.187358581	0.060725783
YJL025W	-0.432653027	0.060725783
YJL089W	0.397664891	0.060725783
YMR296C	-0.259721399	0.060725783
YPL241C	0.258610286	0.060725783
YMR245W	0.407998583	0.0612626
YNL052W	-0.258645275	0.061272847
YBL101C	-0.273140141	0.061726944
YHR088W	0.211112981	0.061726944
YNR018W	-0.22095315	0.061726944
YNL197C	-0.241326016	0.062076245
YER053C	0.291238241	0.062271294
YJL214W	-0.442731116	0.062271294
YKL034W	-0.249881952	0.062271294
YDR124W	-0.341113168	0.062305761
YJL029C	-0.249475293	0.062305761
YLR165C	0.234139075	0.062538499
YDL106C	-0.239589834	0.062622791
YDR259C	-0.355701677	0.06291718
YCL004W	-0.256179135	0.062920922
YPR200C	0.372119515	0.063014647
YKL157W	-0.148312191	0.063126337
YER145C	-0.281874365	0.063239008
YPR182W	0.280398206	0.063239008
YDR122W	-0.255820118	0.063507722
YEL024W	-0.224144167	0.063803485
YHL042W	0.417711539	0.064085984
YMR101C	0.493868946	0.064536177
YKR013W	-0.214886455	0.064733712
YHR213W-B	-1.239687842	0.065059383
YLL040C	-0.198164811	0.065189202
YFL034W	-0.238695153	0.065208006
YGR023W	-0.231772086	0.065208006
YEL053C	-0.193680238	0.065586711
YGR189C	-0.161043291	0.065586711
YGR124W	-0.154995368	0.066119104
YOR034C	0.18672164	0.066749513
YDL209C	-0.341604168	0.066771861
YKL070W	0.279787876	0.066771861
YBL081W	-0.335860812	0.066845668
YER044C	0.2440775	0.066921493
YFR040W	-0.167939836	0.067241018
YNL238W	-0.206455483	0.067272709
YER121W	0.328345135	0.067612622
YML117W	-0.152706539	0.067612622
YDR502C	-0.217915496	0.067633415
YNL117W	-0.369010797	0.068208796
YPR115W	-0.180208053	0.068373299
YPL137C	-0.201053606	0.068957613
YBR281C	-0.208423366	0.069080298
YHR184W	0.304050495	0.069114833
YHR069C	0.177247314	0.070044154
YJL219W	0.62395804	0.070152288
YDR496C	0.143096692	0.070331813
YGL229C	-0.258069233	0.070331813
YHR099W	0.148038354	0.070331813
YLR328W	-0.211832651	0.070331813
YML007W	0.152961219	0.070331813
YBR007C	-0.368066447	0.070379404
YPL066W	-0.196980232	0.070379404
YPR106W	-0.25593793	0.070821005
YBR004C	-0.211010127	0.070842377
YDR066C	0.22268271	0.070842377
YOR101W	0.18486998	0.070842377
YML127W	-0.259214977	0.070988283
YBR229C	-0.20414234	0.07133811
YEL049W	0.536162421	0.07133811
YKL129C	-0.226037057	0.07133811
YPR161C	-0.185768588	0.07133811
YNR043W	-0.23126475	0.071629191
YDR533C	-0.224871276	0.071776287
YOL063C	-0.190045498	0.071966899
YER034W	-0.410462093	0.072031341
YNL288W	-0.273473966	0.072031341
YMR089C	-0.155435777	0.072203872
YBR071W	-0.211659239	0.072556079
YHR083W	-0.217989095	0.072556079
YDR506C	-0.247713736	0.072617587
YHR096C	0.429979909	0.072679282
YLR248W	-0.159046482	0.072679282
YDR279W	0.190432979	0.072966119
YOR365C	0.267043117	0.072974913
YHR207C	0.17959037	0.073309247
YOL151W	-0.24798011	0.073309247
YNR070W	-0.254785721	0.073334532
YLR054C	0.299947338	0.073379795
YPR159W	-0.177990589	0.073379795
YBL100C	-0.475130303	0.073432552
YER098W	-0.209286044	0.073745523
YBR169C	-0.251849835	0.074077245
YOR321W	-0.257383693	0.074077245
YOR267C	-0.23142266	0.074210294
YAR015W	0.180764888	0.074546927
YHR109W	-0.237150179	0.074764077
YNL186W	-0.1868828	0.075207533
snR86	0.217248414	0.075664355
YHR048W	0.313315501	0.075906304
YNL056W	0.224593965	0.075906304
YOL164W	-0.274078938	0.075906304
YLR168C	-0.234626757	0.075954397
YNL297C	-0.162721245	0.07632979
YMR278W	-0.21341009	0.07639288
YHR023W	0.17990478	0.07658736
YJL007C	0.969216413	0.077289167
YMR285C	-0.202002066	0.077289167
YPR022C	-0.193911683	0.077289167
YDL200C	0.232189665	0.077517957
YJR004C	-0.266490469	0.077517957
YOR067C	-0.228795915	0.077683619
YNR067C	0.231150016	0.078373511
YHR047C	0.170624401	0.078488627
YHL027W	-0.215439606	0.078584164
YPR116W	-0.370417501	0.078633809
YOL013W-B	1.202374631	0.079448196
YDR365C	0.168117162	0.079690433
YLR300W	-0.158094649	0.079690433
YDL024C	0.29870813	0.07998956
YKL155C	-0.175237851	0.07998956
YHL043W	0.315577939	0.080132202
YLL058W	-0.271325713	0.080132202
YOL007C	-0.308720359	0.080132202
YOR127W	-0.200261329	0.080132202
YIL073C	0.165035918	0.080247805
YML086C	-0.172742233	0.080247805
YLR039C	-0.183973665	0.080445288
YGR225W	-0.583395424	0.080633595
YMR231W	-0.209804919	0.080633595
YOR319W	0.218198165	0.080633595
YLR419W	-0.208139974	0.080726019
YDR262W	0.19971468	0.080815245
YOR222W	0.197672558	0.080923522
YGR251W	0.242148087	0.081324605
YMR067C	-0.236496881	0.081864947
YPL169C	-0.205140674	0.081864947
YDR036C	-0.209096092	0.082090342
YFL023W	-0.321296725	0.082268657
YGL162W	0.284525395	0.082372322
YPL110C	-0.225374454	0.082372322
YDL164C	-0.2399817	0.082772797
YGR121C	-0.317068657	0.083901553
YDR466W	-0.200592977	0.085185124
YBR043C	0.201653784	0.085314091
YJR141W	0.199032079	0.085314091
YNL164C	0.226778467	0.085314091
YPL194W	-0.269663702	0.085314091
YOL001W	0.213034538	0.085399544
YDR126W	0.232663494	0.085674725
YBR029C	-0.220086361	0.085749084
YDR387C	-0.208038485	0.085749084
YHR008C	-0.203895629	0.085749084
YLR382C	-0.211279715	0.085749084
YNR019W	-0.228017896	0.085749084
YGR161W-C	0.291105705	0.085910039
YNR008W	-0.242657552	0.086953421
YBR245C	-0.215037998	0.08724788
YAL047C	-0.223306556	0.087661689
YPL219W	-0.200806391	0.087661689
YLR410W	-0.165059558	0.088840398
YBL004W	0.144169447	0.089034385
YJL100W	-0.249576684	0.089052933
YOL018C	0.175214383	0.090162981
tF(GAA)M	-2.30300573	0.090162981
YOL147C	0.222813868	0.090309193
YGR053C	0.263085619	0.090998065
YJL128C	-0.224743524	0.091081802
YMR064W	-0.170984062	0.091081802
YOR044W	0.259034045	0.09128279
YDL103C	-0.209786539	0.091646189
YDR408C	0.203460256	0.092040987
YBR220C	-0.264708145	0.092054336
YHR011W	-0.244793115	0.092054336
YMR053C	-0.240636484	0.092054336
YMR198W	0.203804645	0.092054336
YHL019C	-0.274950637	0.092255639
YJR030C	-0.27501201	0.092289735
YIL005W	-0.19235668	0.092879566
YER056C	0.161284931	0.093211661
YLR132C	-0.295100276	0.093217815
YMR060C	0.175132208	0.093217815
YPL263C	-0.167231007	0.093217815
YAL064W	1.334041897	0.093303921
YPL103C	-0.222429484	0.093503604
YOL025W	-0.23042291	0.094875973
YPR185W	-0.217307048	0.096206911
YDL074C	0.139147359	0.09697393
YBR196C-B	0.570430207	0.097360161
YFL016C	-0.182413799	0.097982528
YMR178W	0.189796024	0.098236894
YER113C	-0.226603904	0.098590587
YNL219C	-0.210348598	0.098590587
YGL033W	0.607709089	0.098853471
YMR102C	-0.323468948	0.09907813
YCL057W	-0.175305626	0.099166775
YLR026C	-0.229096126	0.099325399
YOR283W	0.192618283	0.099440595
YBR086C	-0.124612569	0.09944168
YGL104C	-0.263383491	0.09944168
YDR265W	0.181337132	0.099999249
YMR145C	-0.150148579	0.100232436
YLR381W	-0.279638927	0.100822922
YDR461W	1.062482793	0.101086555
YDR370C	0.180680458	0.101128633
YDL149W	-0.205800888	0.101395541
YMR291W	-0.197119508	0.101395541
YER066W	0.273957105	0.101417888
YOL159C	0.229116185	0.101417888
YJR060W	-0.26387227	0.101924122
YLL002W	-0.320969387	0.10238387
YJL111W	-0.147013991	0.10290229
YBR255C-A	0.240628775	0.103140183
YCL017C	-0.190141901	0.103140183
YGR202C	-0.172636922	0.103798465
tN(GUU)N1	1.542699805	0.103818478
YIR001C	-0.183858348	0.103820183
YDR311W	0.14714655	0.104739821
YDL006W	0.199773731	0.105987627
YOR284W	0.223208165	0.10600987
YOR299W	-0.190886972	0.106199363
YPR089W	-0.173952463	0.106392005
YLL038C	-0.300726343	0.106591061
YER003C	-0.211585362	0.106978977
YOL095C	-0.276426255	0.106978977
YIR023W	-0.245359509	0.107268952
YJR138W	-0.195720857	0.107303583
YKL211C	-0.191558563	0.107713213
YLR398C	-0.168270466	0.107713213
YNL076W	-0.213953238	0.107713213
YIL130W	-0.198922512	0.108413227
YPL145C	-0.172882376	0.108413227
YFL004W	-0.168296719	0.108780284
YIL017C	-0.174883218	0.109426315
YNL299W	-0.359807951	0.109426315
YAL048C	-0.255375793	0.110147603
YJL012C	-0.187505122	0.110237811
YDR070C	0.375336028	0.110414366
YIL096C	0.210050123	0.110414366
YNR014W	0.31870166	0.110414366
YOR060C	-0.257299192	0.110414366
YOR110W	-0.174506663	0.111095522
YML109W	-0.395449164	0.111675584
YPR091C	-0.184087934	0.111788046
YGR039W	0.446966571	0.111951967
YBL008W	-0.264504518	0.112731071
YHR171W	-0.227045777	0.112748084
YIL103W	0.151648905	0.112809712
YJL034W	-0.170562354	0.112809712
YDR309C	-0.29142669	0.11287568
YOL098C	-0.16949156	0.113163363
YMR042W	0.262522281	0.113347145
YML059C	-0.233143283	0.114523733
YGL261C	-2.796517704	0.115522438
YDL160C	-0.189147088	0.11606966
YHR169W	-0.327657363	0.11619478
YOR056C	0.146155001	0.11619478
YBL013W	-0.628411773	0.116208928
YMR058W	-0.171104728	0.116208928
YMR104C	-0.131472054	0.116208928
YBL020W	-0.213155604	0.116701588
YGR109C	-0.684090117	0.116701588
YGR145W	0.141385338	0.11671376
YDR217C	-0.225779828	0.116813025
YDR146C	-0.178504239	0.11707611
YGR056W	-0.233054352	0.11707611
YNL074C	-0.226084892	0.11707611
YPL135W	0.243218027	0.11707611
YMR175W-A	0.774534753	0.117855714
YBR174C	-3.412871604	0.11847302
YLR320W	-0.180089873	0.11847302
YOL130W	-0.190435048	0.11847302
YOR352W	0.164033223	0.11847302
YDR407C	-0.189942626	0.118957336
YJL187C	-0.259033034	0.11947585
YHR182W	-0.254388043	0.119528555
YOL015W	0.26307314	0.120547905
YHR035W	0.250726237	0.120660592
YKL069W	0.207074847	0.121101928
YBR246W	-0.236668634	0.121317065
YMR195W	0.283401343	0.122090402
YNL233W	-0.246370652	0.122090402
YML017W	-0.195097066	0.122545148
YBR152W	-0.347028533	0.122568948
YIL155C	-0.174330247	0.122568948
YDR465C	0.155886414	0.122814401
YML088W	-0.178140231	0.122814401
YFR013W	-0.236700983	0.123592422
YNR030W	-0.194629337	0.124438633
YFL029C	-0.180927895	0.124522613
YKR034W	0.633433004	0.124686483
YPR109W	0.162845173	0.124686483
YAL002W	-0.169899058	0.12476284
YLR036C	0.231968936	0.12497045
YGL079W	0.206240767	0.125028039
YNL236W	-0.248383294	0.125028039
YKL175W	-0.232279392	0.125053781
YOR245C	0.16406909	0.125213612
YDL214C	0.300802403	0.125417379
YJR137C	-0.22034279	0.125417379
YNL154C	-0.134617824	0.125417379
YJL023C	0.194121417	0.125565458
YMR093W	-0.290241869	0.125565458
YBR223C	-0.250248132	0.126053352
YCL050C	0.16085035	0.126053352
YHR042W	0.217174265	0.126053352
YLR006C	-0.270999766	0.126053352
YNL187W	-0.282930131	0.126053352
snR87	0.62661058	0.126053352
YPL133C	-0.167148958	0.126362374
YAL032C	-0.206724804	0.126854202
YNL116W	0.301804769	0.126854202
YKL043W	0.287927103	0.127517922
YMR024W	-0.199019239	0.127517922
YOR391C	1.344740088	0.127517922
YML043C	-0.257948977	0.127581723
YMR241W	-0.161055044	0.127661863
YAL062W	0.228098687	0.128745008
YBL051C	-0.248506761	0.128864867
YBL084C	-0.221804578	0.128864867
YOR368W	0.164347141	0.128864867
YDR214W	-0.174663063	0.129433696
YLR263W	-0.257403932	0.129594796
YOR295W	0.216245322	0.129594796
YML083C	0.471830791	0.129629597
YMR206W	0.163761984	0.129629597
YPR014C	0.355302798	0.129629597
YPR135W	-0.215384321	0.129629597
YFL021W	-0.369227502	0.129669034
YPR184W	0.256778439	0.129881285
YGL126W	-0.199801138	0.130477361
YOR262W	0.172363571	0.130477361
YOR076C	-0.247588019	0.130588335
YPR020W	-0.24649145	0.130662757
YHR091C	-0.238896326	0.131343385
YBR123C	-0.163357202	0.132237867
YNL008C	0.139521323	0.132237867
YPL184C	-0.154937942	0.132237867
YPR118W	0.146669306	0.132237867
YNL139C	-0.172556015	0.13243591
YDL114W	-0.626107185	0.133128127
YDR130C	0.19362518	0.133498153
YDL049C	0.161671144	0.133536155
YER099C	0.156114714	0.133536155
YHL010C	-0.210597393	0.133536155
YKL119C	0.201714127	0.133536155
YBR083W	-0.192438178	0.134040978
YJR094C	-0.283072369	0.134040978
YMR199W	-0.199573498	0.134040978
YMR302C	-0.14544471	0.134090643
YGR122W	-0.248162989	0.13424252
YOR323C	-0.152359412	0.134427019
YDR301W	-0.191198613	0.134464785
YDR251W	-0.135917474	0.135827609
YML102W	-0.261581907	0.135827609
YNL160W	-0.205720763	0.136051324
YHR101C	0.192635851	0.136108147
YIL011W	0.424548362	0.137847536
YMR172W	-0.226059649	0.137847536
YGR024C	0.192071791	0.138189933
YLL031C	-0.180169154	0.139022223
YOR307C	0.148873105	0.13929678
YGR153W	0.263944654	0.1393482
YNR047W	-0.257067504	0.1393482
YOR256C	-0.166463622	0.1393482
YHR214C-E	2.164138257	0.139432084
YLR128W	0.190959312	0.139547928
YAR033W	0.297734347	0.139917036
YER043C	-0.134545416	0.139966775
YML056C	-0.160979184	0.139993567
YFL013C	-0.233570279	0.140473648
YHR029C	0.169786233	0.140473648
YNL176C	-0.221601931	0.140473648
YKR097W	0.230541952	0.140522438
YLL055W	0.188336593	0.140522438
YOR388C	0.882930438	0.140522438
YAL013W	-0.187572861	0.140942792
YGR224W	-0.304838134	0.141640234
YLR313C	-0.387420446	0.141640234
YIL031W	-0.292411362	0.142276826
YNR044W	-0.303266512	0.142276826
YGL209W	-0.265803978	0.142520922
YPR113W	0.190579014	0.142815812
YOL072W	-0.232540706	0.143037129
YGR288W	0.216730634	0.143353611
YBR116C	-0.946578227	0.144552268
YJL197W	-0.177810853	0.144552268
YPR086W	0.160954143	0.145140998
YJL181W	-0.271903059	0.145192388
YEL050C	-0.154115568	0.145405773
YER017C	-0.162306772	0.145405773
YLR411W	0.223332326	0.146037733
YOR291W	-0.197944987	0.146535441
YOL073C	-0.193562251	0.146555795
YAL034C	-0.181399354	0.146751033
YCR065W	-0.370525398	0.147379286
YPL158C	-0.229560914	0.147379286
YKL184W	-0.158233243	0.149197841
YDR253C	0.217759872	0.14964232
YFR021W	-0.23518278	0.14964232
YIL019W	0.197027383	0.14964232
YNL293W	-0.181608484	0.14964232
YFL020C	-0.59149353	0.150043463
YOR003W	0.193987634	0.150043463
YDL107W	0.163811139	0.150323096
YDL224C	-0.222494741	0.150713966
YDR386W	0.175381882	0.150713966
snR11	0.264460865	0.150713966
YGL148W	-0.149673765	0.151650881
YDL234C	-0.129866368	0.152368594
YHR079C	-0.202595745	0.152368594
YHR084W	-0.258140086	0.152901225
YHR140W	0.265671136	0.153083511
YDR473C	0.158937709	0.153189572
YDR383C	0.186787682	0.153677338
YMR315W	-0.151304787	0.154063154
YOR389W	0.348964387	0.154450902
YGR171C	-0.176168862	0.155899076
YHR145C	2.401303828	0.156218163
YPL212C	-0.226822762	0.156220195
YGL227W	-0.14248583	0.157342039
YGL187C	-0.249016726	0.157534256
YKL173W	-0.158823816	0.157857176
YDL233W	-0.20781796	0.158197001
YMR308C	-0.139267309	0.158251212
YDR448W	-0.245956604	0.158683654
YJR088C	0.149287881	0.158768938
YGR095C	0.168277699	0.158926371
YBL069W	-0.27389041	0.15953627
YMR237W	-0.175166933	0.15953627
YOR085W	-0.235389823	0.160070934
YPR134W	0.168790199	0.160070934
YNL141W	0.150346963	0.16020248
YDR082W	0.1600578	0.160753112
YLR102C	0.187448096	0.160753112
YPL015C	-0.178121898	0.160753112
YHR079C-A	1.053611315	0.160987352
YLR197W	0.13651443	0.160987352
YLR453C	0.189451055	0.160987352
YOL141W	-0.305222852	0.161073395
tQ(UUG)E1	1.919151414	0.161852178
YIR032C	0.274411996	0.1627217
YLR386W	-0.217687034	0.1627217
YKL159C	-0.233393225	0.162879591
YDR026C	0.146821376	0.163259731
YMR189W	-0.25241103	0.163515313
YOR243C	0.121485946	0.163515313
YPR030W	-0.130554693	0.163515313
YER045C	0.190458533	0.163876651
YFR033C	-0.252556418	0.163876651
YML090W	-0.496978664	0.163876651
YML003W	-0.302150456	0.163926699
YGL170C	0.380206816	0.16412255
YHL026C	-0.313151087	0.16433988
tN(GUU)P	0.614039027	0.16433988
YHR050W	-0.150126943	0.165273266
YLR238W	-0.199376904	0.165354211
YCR030C	-0.198637574	0.165658922
YMR127C	0.173843823	0.165658922
YMR306C-A	1.018513379	0.166065411
YIL136W	-0.226019071	0.166370173
YJL069C	-0.243433592	0.166399729
YAL041W	-0.200430652	0.166949538
YGR120C	0.164640576	0.166949538
YKL143W	0.15109015	0.167491074
YPL243W	0.11011759	0.167491074
YEL025C	-0.152885303	0.168325277
YBR211C	0.173882082	0.168482959
tA(UGC)E	2.053610087	0.168963372
YBR147W	0.192632357	0.169895673
YBR131W	-0.248463897	0.170060948
YLR194C	-0.1537475	0.17025783
YHR120W	-0.15675251	0.170335287
YMR078C	-0.245760246	0.170922172
YGL241W	0.139527059	0.171274474
YLL042C	0.255228463	0.171645499
YMR004W	-0.172946699	0.171645499
YPL226W	-0.159116124	0.172333374
YPR196W	0.225480114	0.172333374
YFL059W	-0.392920093	0.172522294
YNL093W	-0.258826725	0.172522294
YBL098W	-0.160473886	0.173590659
YCR006C	-0.332841611	0.173590659
YOR049C	0.177171163	0.174651422
YPR093C	-0.226777464	0.174847449
YAL053W	-0.142807416	0.17501865
YDR501W	-0.434412101	0.175248852
YBR128C	0.195113223	0.175279251
YIL022W	-0.137910367	0.17530906
YBL054W	-0.25143571	0.176480851
YGL194C	-0.192254013	0.176480851
YHL037C	-1.659045432	0.176480851
YHR063C	-0.153067899	0.176480851
YML067C	0.140101704	0.176480851
YOR141C	-0.197304773	0.176480851
YPL247C	-0.239513198	0.176480851
YIL111W	0.23336257	0.177108798
YLR106C	0.148732445	0.177108798
YOL124C	0.148164993	0.177108798
YOR238W	0.174988436	0.177108798
RPR1	0.315092326	0.177777829
YML116W	0.191624705	0.178281386
YOR008C-A	0.840382287	0.178281386
YGR211W	-0.172930405	0.178721362
YIL048W	-0.125374969	0.178721362
YJL160C	0.29540588	0.178721362
YLR342W-A	0.446376746	0.178721362
YOR011W-A	0.757952833	0.178721362
YOR138C	-0.151514421	0.178721362
YNR003C	0.165189713	0.179564345
YKR106W	0.221033312	0.180737146
YDR421W	-0.174680315	0.18108525
YPL117C	0.150443535	0.18108525
YNL224C	-0.158719455	0.181192642
YOL113W	-0.118227266	0.181562204
YGR248W	-0.312427306	0.182462495
YOR384W	0.27864787	0.183001854
YGL023C	-0.252022533	0.183276207
YJL005W	-0.178586766	0.184894671
YDR189W	-0.180847852	0.185173581
YDL013W	-0.154323735	0.186565019
YBL006C	0.196551845	0.186969087
YFL025C	-0.202345099	0.186969087
YGR117C	0.133655168	0.186969087
YNL094W	-0.160585028	0.186969087
YNL183C	-0.236786581	0.186969087
YNR063W	-0.262793419	0.186969087
YOR212W	0.133470023	0.186969087
YLR371W	-0.14458492	0.187027966
YIL116W	0.147494605	0.187634205
YOR387C	0.476221336	0.187820547
YDL109C	-0.307015852	0.18886965
YMR270C	0.139758867	0.188910839
YLR011W	0.211244164	0.188981453
YCL055W	0.178179131	0.189154954
YOL105C	0.224659311	0.190575881
YPL148C	0.218379404	0.191682972
YLR335W	-0.146970121	0.191730286
YGL180W	-0.259459464	0.192253449
YBL016W	-0.223010398	0.192264409
YCL024W	-0.350618347	0.192264409
YMR147W	0.241325498	0.193036208
YBL097W	-0.245897992	0.193393205
YBR179C	-0.161581673	0.193393205
YDR399W	0.191124396	0.193393205
YER070W	-0.283686339	0.193393205
YJL058C	-0.218584428	0.193393205
YKL068W-A	0.273632352	0.193393205
YPL245W	-0.177680944	0.193393205
YIR019C	0.315908828	0.193806976
YDR160W	-0.141384482	0.194805179
YDR083W	0.15133603	0.195163575
YGR103W	0.115260424	0.195383348
YDR425W	-0.246291004	0.19632916
YGR140W	-0.267963099	0.196396265
YKL039W	-0.136873792	0.196396265
YNR009W	-0.283400462	0.196547086
YDL170W	-0.219928396	0.196710406
YGR241C	-0.164422327	0.196710406
YMR167W	-0.130711134	0.197299186
YER081W	0.21008339	0.19808758
YGR015C	-0.267145521	0.19808758
YLR309C	0.108039872	0.19808758
YDR298C	-0.18325409	0.198109824
YGL101W	0.170092074	0.198820652
YDR306C	0.133648208	0.199417504
YDR179W-A	0.21472728	0.199662536
YIL158W	0.184460402	0.200167167
YLR205C	0.255510337	0.200322577
YOL056W	-0.192325213	0.200342725
YML082W	-0.219271679	0.200602393
YOR090C	-0.136047575	0.200981077
YAL024C	-0.269969803	0.201942256
YER019W	-0.228091832	0.202120122
YOR257W	0.233801342	0.202120122
YDL230W	-0.18144378	0.202389341
YGR175C	0.108719472	0.202553239
YGR270W	-0.130303578	0.202553239
YJR146W	0.385835201	0.202553239
YBR005W	-0.167909301	0.202696991
YDR153C	-0.153464792	0.202696991
YDR238C	-0.131589387	0.202696991
YDR440W	-0.208396879	0.202696991
YDR508C	0.150956201	0.202696991
YGL005C	0.154590851	0.202696991
YIL089W	0.214261016	0.202696991
YNL262W	-0.190171874	0.202696991
YOR157C	-0.156068005	0.202696991
YPL257W	0.242201204	0.202696991
YJL126W	0.182970332	0.202798056
YBR084W	-0.124798215	0.202965889
YDR014W	0.175817822	0.203155214
YCL030C	0.140094729	0.203635671
YCR072C	-0.316861985	0.203635671
YDR058C	0.155255027	0.203635671
YML055W	0.208388802	0.203635671
YMR045C	0.48003417	0.203635671
YMR085W	-0.360444245	0.204926295
YML016C	-0.169476728	0.205912777
YLR341W	-0.313742926	0.206636919
YOL142W	0.158449693	0.206762607
YGL056C	-0.126744854	0.20786946
YLR417W	-0.178987911	0.208487731
YLR347C	-0.138228875	0.208900321
YDR167W	0.191955963	0.209818267
YLR436C	-0.188843774	0.209818267
YNL314W	-0.232960806	0.209818267
YJL004C	0.176600022	0.209974121
YKR027W	-0.193960972	0.210214881
YPL083C	-0.160774972	0.210742508
YER188W	0.246696021	0.211444064
YIL084C	-0.198136414	0.211444064
YLR276C	0.127485727	0.211444064
YML041C	0.159621163	0.211444064
YOR143C	-0.18706486	0.211444064
YGR054W	-0.181070767	0.212853431
YBR070C	0.174330431	0.21305196
YEL030W	-0.20049952	0.213239619
YJR115W	0.288845624	0.213239619
YOR294W	0.167391314	0.213239619
YDR456W	-0.163043235	0.213677966
YNL206C	0.131390391	0.213677966
YJR110W	-0.157980701	0.214837397
YFL044C	0.154315974	0.215404754
YLR020C	-0.171885004	0.215472176
YOR112W	-0.157156867	0.215472176
YNR034W	-0.214204959	0.215581472
YLR351C	0.14355109	0.215594953
YFL034C-B	-0.225374492	0.215850839
YJL105W	-0.27342264	0.215850839
YDR205W	-0.181716849	0.215980728
YDR098C-B	1.473452613	0.216459648
YFR038W	-0.169675748	0.216459648
YGL133W	-0.134307019	0.216459648
YMR153W	-0.184204214	0.216459648
YNL150W	0.326636839	0.216459648
YNL230C	-0.248433334	0.216459648
YNR033W	-0.136707408	0.216459648
YBR017C	-0.148277603	0.217093067
YGL186C	-0.145786283	0.217677291
YER062C	-0.217047239	0.217812021
YFR028C	-0.198906349	0.217812021
YLR123C	0.431189212	0.217812021
YEL059W	-0.461428215	0.220263116
YML100W	-0.208317001	0.220481693
YLR312C	0.146323305	0.220597157
YIL169C	0.120632282	0.220817962
YMR003W	0.16849154	0.221143054
YKL194C	-0.14986064	0.22163043
YPL108W	0.220883493	0.221680282
YKL075C	0.156680444	0.221752201
YMR084W	-0.564115742	0.223428372
YOR359W	-0.292281532	0.223833641
YFL003C	0.193294295	0.22415059
YPL031C	-0.160364537	0.22415059
YBR296C-A	0.509087096	0.224458053
YPL236C	-0.1776564	0.224458053
YDL138W	-0.225460951	0.224543498
YPL019C	-0.128331352	0.224560345
YDR303C	-0.270829119	0.22509298
YGL141W	-0.215024307	0.226329964
YPL056C	0.265443485	0.226329964
YDL193W	-0.184774147	0.226576359
YPL111W	-0.171160717	0.226576359
YDR428C	0.159531329	0.22710025
YMR180C	0.161460858	0.22710025
YDR182W	-0.14660235	0.22717056
YGL172W	-0.151108456	0.22717056
YMR183C	-0.146146491	0.22717056
YLR120W-A	-0.609377395	0.227174647
YOR179C	0.197399547	0.227662736
YNR066C	-0.322744701	0.227864353
YDR158W	-0.144212012	0.228129127
YDR364C	-0.158575705	0.229005448
YOR054C	-0.17781519	0.229046456
YIL003W	0.172468211	0.229686256
YML034W	0.130130378	0.230193599
YPR023C	-0.135784442	0.230193599
YNR071C	0.229583552	0.230200668
YCL044C	-0.327770323	0.230784127
YJR120W	-0.752747169	0.230784127
YJR135C	0.193661854	0.230784127
YMR080C	-0.140803394	0.230784127
YOL131W	0.657545947	0.230784127
YMR305C	-0.1525522	0.230857768
YLR003C	0.155760879	0.231222189
YPL183C	-0.175933974	0.2318032
YCR026C	-0.15032538	0.233073523
YDR087C	0.133233701	0.233073523
YHL004W	-0.163347267	0.233073523
YJR151C	0.273627708	0.233073523
YMR063W	-0.287554553	0.233073523
YHR118C	0.137432638	0.2336005
YML121W	0.147811721	0.234053501
YEL052W	-0.132912208	0.234201265
YJL161W	0.20714481	0.234201265
YML089C	-0.57725617	0.234201265
YKL201C	-0.191784266	0.234412174
YBR161W	-0.190022029	0.234443211
YJL153C	-0.292357123	0.234443211
YDL238C	-0.228642587	0.234504438
YOR334W	-0.250876854	0.234504438
YGR067C	0.246593397	0.234854752
YBL093C	0.186671198	0.236491496
YDL104C	-0.150569751	0.236560916
YDR356W	0.166439298	0.236678925
YDR344C	-0.45844466	0.237206923
YBR243C	-0.203033418	0.237686996
YML038C	-0.156100242	0.237686996
YKL049C	0.157289772	0.23807375
YFL019C	-0.43670919	0.238139616
YLR060W	-0.118661321	0.239558506
YMR139W	-0.167565717	0.239576143
YMR275C	-0.169427852	0.24058076
YDL056W	-0.15061996	0.24153167
YGL096W	0.190221669	0.24153167
YIL166C	0.196238768	0.241793753
tT(AGU)N1	1.391558523	0.241793753
YGL181W	-0.149793341	0.241843268
YDL241W	0.295667172	0.24189468
YLL060C	0.229937249	0.24237669
YLR001C	-0.121681954	0.242705097
YDL197C	-0.20416432	0.243960786
YMR271C	0.209682772	0.244263189
LSR1	-0.321328073	0.244587532
YJR041C	-0.184170955	0.244792913
YKR005C	0.189101022	0.245658535
YJR066W	-0.12634492	0.246084015
YLR207W	-0.139943906	0.246269922
YGL255W	0.177543092	0.246468552
YPL164C	-0.180961524	0.246836355
YKL208W	0.160278066	0.247018566
YML037C	-0.403707201	0.247235843
YJL140W	0.133496152	0.247496755
YGR262C	0.139312731	0.247529374
YHR192W	0.141500066	0.247755966
YJL016W	-0.196625812	0.248117914
YDR410C	0.162969028	0.248282414
YJL095W	-0.202210763	0.248282414
YJL193W	-0.227619201	0.248808255
YBR062C	0.170975926	0.248945577
YLR221C	0.163605791	0.248945577
YOR051C	0.139039739	0.249561791
YHR110W	0.160216137	0.24963376
YPL266W	0.133610235	0.250396035
YER166W	-0.107297811	0.250408765
tS(AGA)J	0.911710511	0.250683362
YPL049C	-0.140474714	0.250906608
YOL085W-A	-0.733886494	0.253267107
YDL194W	-0.123865109	0.253342938
YDL020C	-0.155967632	0.25403051
YDR540C	0.233908367	0.254583622
YLR122C	0.415944878	0.254583622
YNL123W	-0.143433547	0.255302143
YBL044W	0.957861615	0.255765836
YDR398W	-0.148955886	0.256097464
YLR047C	-0.236319682	0.256097464
YGR201C	0.170989632	0.256519672
YJL145W	0.141388266	0.256519672
YMR054W	-0.103500017	0.256519672
YPL025C	-1.003343657	0.256519672
YLR041W	-0.731476598	0.256984358
YDR305C	0.171691195	0.257148472
YER103W	-0.131267364	0.257148472
YKL105C	-0.180590869	0.257148472
YGR292W	0.256505038	0.257608183
YDR118W	0.159992944	0.258848102
YCL028W	-0.12416885	0.259144687
YDR202C	0.151037902	0.260303236
YBL071C	0.271034963	0.262183038
YNR048W	-0.199166434	0.262183038
YNL059C	-0.153700461	0.262722597
YNL181W	0.132621206	0.263300361
YDL099W	0.183182719	0.263458417
YEL020C	-0.164007628	0.263568064
YOR337W	-0.242419028	0.264616905
YNL142W	-0.247083962	0.26474271
YHR149C	-0.243511847	0.264880817
YML107C	0.139600105	0.264880817
YBL005W-B	0.389947441	0.26723851
YNL313C	-0.194892525	0.26723851
YBR155W	-0.196284485	0.268549657
YLR375W	-0.149675059	0.268549657
YJL154C	-0.126297227	0.268575029
YDR444W	-0.161040912	0.269011181
YOL022C	0.120859376	0.269565583
YOL114C	0.26399846	0.269640066
YGL246C	0.128177381	0.269893697
YAL051W	-0.16523413	0.271549938
YDR098C	0.140208056	0.271549938
YJR075W	-0.133471024	0.271668457
YPL039W	0.148815551	0.271668457
YER005W	-0.125012058	0.271707671
YBR256C	0.192869808	0.271736969
YGL237C	-0.17741942	0.271800175
YOL160W	0.540573275	0.271865133
YLR056W	0.10993719	0.272574439
YCR067C	-0.141603335	0.272712838
YDL226C	-0.134914422	0.272712838
YEL043W	-0.146034369	0.272712838
YMR258C	0.137175862	0.273149235
YPR058W	-0.21309689	0.273382916
YKL020C	-0.152675858	0.274214798
YER175W-A	-0.472972164	0.274814674
YGR081C	0.174782544	0.275119583
YGR097W	-0.157190541	0.275336408
YLR369W	-0.123764943	0.275336408
YPL152W	0.155626137	0.275336408
YHR122W	0.147127379	0.275748564
YBL103C	-0.164941802	0.277148788
YNL273W	-0.216922063	0.277148788
YAL035W	-0.102256244	0.277187321
YLR240W	-0.127876795	0.277203849
YPL029W	-0.153881459	0.277680978
YER096W	0.243964564	0.278498924
YFL015C	-1.526558031	0.2800419
YBR196C-A	0.594948802	0.281147222
YDL091C	0.127886523	0.28143246
YEL060C	-0.132200428	0.28143246
YGL140C	-0.149745459	0.28143246
YHR019C	-0.098496778	0.28143246
YJL139C	-0.136913302	0.28143246
YLR222C	-0.137091031	0.28143246
YLR281C	0.398519945	0.28143246
YML008C	0.114103764	0.28143246
YPL206C	0.121970647	0.28143246
snR6	-0.978048627	0.28143246
YEL058W	-0.109128548	0.281457031
YLR241W	-0.129936646	0.281457031
YCR060W	0.236812845	0.282336607
YKL128C	-0.137457061	0.282834047
YLR040C	-0.148159809	0.282834047
YHL003C	0.119847699	0.283364582
YDR389W	-0.194717039	0.283620714
YNR032W	0.1276895	0.284024777
YBR158W	-0.108085826	0.286081203
YEL019C	-0.284946701	0.286081203
YER046W	0.184236801	0.28615995
YCR102C	-0.306839409	0.286301769
YPR061C	0.139727546	0.286301769
YDR340W	0.889828208	0.286623037
YGR093W	0.116458682	0.286623037
YHR170W	0.116776643	0.286623037
YLR352W	-0.24892258	0.286623037
YMR115W	0.119233364	0.286623037
YMR129W	-0.121809718	0.286623037
YPL016W	0.157660048	0.286623037
YJL201W	-0.245531568	0.286674184
YLR032W	-0.16419471	0.286674184
YOR252W	0.189008637	0.286674184
YOR258W	0.180975808	0.286674184
YPL067C	-0.231734664	0.286674184
YPL192C	0.245354533	0.286674184
YDR179C	0.228994821	0.287358577
YOR187W	-0.122406395	0.288063776
YDL089W	0.135991176	0.288119558
YHL030W	-0.181960203	0.288119558
YIL112W	0.12569119	0.288119558
YNL258C	0.105581047	0.288119558
YPR098C	0.163083455	0.288119558
YPR019W	-0.154576581	0.288249845
YKL027W	-0.178551473	0.28837574
YDR121W	0.16569654	0.288593562
YGL075C	-0.231772447	0.288824309
YOL101C	0.175173026	0.288824309
YBR182C-A	0.52992244	0.290499883
YJR013W	0.136050399	0.290636138
YGR089W	-0.16519457	0.291392914
YOR343W-B	-0.345045708	0.291392914
YDR438W	-0.162931999	0.291880155
YDR104C	-0.151970049	0.292019497
YDR391C	0.161981311	0.292789672
YML066C	-0.19359564	0.292925562
YOL107W	-0.203315761	0.292925562
YCL014W	-0.169623655	0.294009572
YER135C	0.469897701	0.294009572
YDR183W	0.179451758	0.294331068
tW(CCA)P	0.616976787	0.295523234
YBR210W	0.178140629	0.297169038
YGR261C	-0.118526417	0.297347812
YJR083C	-0.167512341	0.29849025
YKL125W	0.203090605	0.29849025
YBR006W	-0.135599151	0.298861908
YJL080C	-0.125659329	0.298861908
YNL272C	-0.122457668	0.298861908
YOR239W	-0.148916057	0.298861908
YNL333W	-0.315418571	0.299250256
YBR060C	-0.164004785	0.29971871
YIL082W-A	-0.201808975	0.29971871
YJR064W	-0.110699659	0.300043723
YOR135C	-0.737661224	0.300043723
YHL023C	-0.167294619	0.300087122
tS(UGA)E	1.023629641	0.300793732
YJL188C	0.2320606	0.301487553
YGL131C	-0.109946765	0.301506035
YGL203C	-0.125845308	0.301506035
YDR195W	-0.147936038	0.301986982
YGL254W	0.152561998	0.301986982
YML112W	-0.186000438	0.301986982
YDR409W	-0.192237732	0.303464487
YHR185C	0.604330826	0.303464487
YLR447C	0.130484662	0.303464487
YPL003W	0.125963647	0.303464487
YLR227C	0.131751988	0.303592354
YHL022C	0.211756219	0.30412966
YLR188W	-0.190832528	0.304133125
YNL077W	0.137796205	0.304133125
YBR291C	0.183295937	0.304685736
YLR149C	-0.141965194	0.305843506
YBL036C	0.154105346	0.305905152
YDR507C	-0.21524867	0.306016255
YKL151C	0.150992059	0.306253883
YDR528W	-0.396877684	0.307558098
YKR058W	-0.111837704	0.308095283
YGR090W	-0.139747884	0.308145509
YKL093W	-0.133036504	0.308158602
YMR269W	0.19575472	0.308158602
YLR057W	-0.164977859	0.309829193
YDL079C	0.121796271	0.310085228
YEL039C	0.261199221	0.310085228
YLR326W	-0.168258371	0.310085228
YBR157C	-0.145532937	0.310231898
YGL210W	0.145584119	0.310321763
YNR065C	-0.146770846	0.310321763
YOR350C	-0.167215948	0.310321763
YHR137W	-0.166269766	0.31046687
YMR204C	-0.168176088	0.31046687
YMR207C	-0.154414961	0.31046687
YNL275W	-0.187740218	0.31046687
YGL004C	-0.155670148	0.311714943
YGR109W-B	-0.261347196	0.311823753
YJR043C	-0.199941011	0.311823753
YOL159C-A	0.276206592	0.311823753
YBR278W	0.201442869	0.312240622
YLR287C	0.126385653	0.312915447
YDL017W	-0.184803698	0.313133766
YDL080C	-0.150360249	0.313133766
YJL106W	0.147139734	0.313133766
YPR108W-A	1.042828458	0.313133766
YKL162C	-0.170035199	0.315658779
YKR102W	0.209038954	0.315667996
YNL125C	0.131849193	0.315768193
YBR073W	-0.149870356	0.316535228
YKL053C-A	0.186725158	0.316535228
YLL049W	0.165329392	0.316535228
YOR315W	-0.12746263	0.316535228
YPL027W	0.265108935	0.316535228
YDR333C	-0.122959076	0.317140321
YNL002C	0.130178948	0.317140321
YPR119W	-0.160930966	0.317140321
YOR123C	0.133543348	0.317369435
YER153C	-0.399326629	0.317791832
YJL148W	0.149838788	0.318311606
YML061C	-0.138537219	0.318311606
YDL018C	0.159063296	0.318540322
YGR169C	-0.149242	0.318928401
YHR175W	-0.182477547	0.319211707
YER020W	-0.115543235	0.320194884
YIL097W	0.113283369	0.32050745
YLR323C	0.157773903	0.32050745
YOL032W	0.132232974	0.32050745
YER042W	0.171419885	0.320624715
YLR004C	0.141871757	0.320842305
YLR321C	-0.190734324	0.321001524
YDL045C	0.119083098	0.321292483
YDR170C	-0.121306084	0.321292483
YKL078W	-0.300409007	0.321292483
YMR208W	-0.158157776	0.321292483
YOR113W	-0.146832631	0.322055576
YER142C	0.130537194	0.322541246
YLR017W	0.115868786	0.322541246
YLR298C	0.150152689	0.322541246
YOR205C	-0.13044438	0.322541246
YPL211W	0.145072059	0.322541246
YPL239W	0.140273729	0.322541246
snR54	-1.001904511	0.322541246
tN(GUU)F	1.860240765	0.322541246
YHR214W	-1.116140895	0.322895066
YIL054W	0.883487878	0.323076442
YCR008W	-0.102963907	0.323096219
YBL029C-A	-0.196288599	0.323510543
YMR262W	-0.173516619	0.323510543
YGR035W-A	0.239102464	0.323746673
YGR185C	-0.121279193	0.323746673
YOL012C	0.134067566	0.324130499
YMR288W	-0.128929175	0.324169907
YCL046W	-1.409645068	0.32441175
YKL045W	0.112793603	0.32441175
YHR155W	-0.167816784	0.324696022
YMR306W	-0.154481966	0.324696022
YGR258C	-0.173638622	0.324717698
YOL081W	0.147854002	0.324717698
YJL057C	-0.12390209	0.325836905
YFL049W	0.115374744	0.326138941
YCR107W	0.221640869	0.326207618
YLR255C	0.567241462	0.326308362
YIL034C	-0.124021317	0.326377443
YGR077C	-0.144444667	0.326826763
YKL096C-B	0.821698801	0.326826763
YPL156C	0.11688346	0.327195598
YHR198C	0.116024991	0.327291865
YMR313C	-0.145604682	0.327306045
YDR131C	0.128509857	0.327404279
YNL231C	0.11361767	0.327404279
YPL120W	0.127290066	0.327404279
YDL031W	0.105236049	0.327880067
YER047C	-0.195603918	0.328668961
YHR027C	-0.086941684	0.328850018
YAL046C	-0.189089017	0.328988015
YBL018C	0.182223256	0.329078229
YDL215C	0.100061963	0.329144511
YER018C	0.172993107	0.329998785
YMR317W	-0.146513531	0.329998785
YGR188C	0.216409762	0.330644524
YDR165W	0.117647218	0.330725617
YGL041C-B	-0.718913144	0.330725617
YDL132W	0.093023234	0.331122651
YOL052C	-0.133825042	0.331500418
YBR204C	-0.161758712	0.33291808
YNL188W	0.113020835	0.333123947
YLR318W	0.145612383	0.333783067
YDR232W	-0.133857369	0.33383053
YEL040W	-0.10432537	0.334048471
YIR025W	-0.188560421	0.334048471
YBL032W	-0.133050233	0.334077841
YNR059W	-0.143904141	0.334077841
YBL102W	0.128743632	0.334975584
YJL019W	-0.212215184	0.335288177
YMR059W	0.201145956	0.335363688
YBR077C	0.147624537	0.335376192
YJR139C	0.102382871	0.335715156
YDL070W	0.102499617	0.336054544
YDR295C	-0.173548518	0.336054544
YHR007C	-0.106686585	0.336054544
YHR161C	0.104329374	0.336054544
YHR163W	-0.143057502	0.336054544
YJR057W	0.159825929	0.336054544
YLR392C	-0.115703237	0.336054544
YLR427W	-0.135898777	0.336054544
YML051W	-0.186331811	0.336054544
YMR140W	-0.168029948	0.336054544
YOR357C	0.17390535	0.336054544
YPR076W	-1.36447572	0.336089833
YPL040C	-0.106925515	0.336768074
YLR357W	-0.196118222	0.336992368
YPL068C	-0.272259528	0.337472813
YLR101C	0.324860152	0.337989504
YPL113C	0.181406791	0.338255615
YOL165C	-1.631395746	0.338819755
YDL105W	0.171915078	0.339398551
YDL213C	0.154284891	0.339398551
YDR068W	0.162180636	0.339398551
YDR481C	-0.116652981	0.339398551
YIL007C	0.145014923	0.339398551
YKR028W	-0.116031861	0.339398551
YMR009W	0.161126779	0.339398551
YGR155W	-0.099511612	0.33960752
YHL014C	0.128387564	0.34071298
YJR005W	0.094557519	0.34071298
YLL036C	-0.146736658	0.34071298
snR46	0.268288233	0.34071298
YEL066W	0.148053609	0.340950459
YOL009C	0.140129236	0.341538926
YEL001C	0.122998552	0.343054058
YNR032C-A	0.219472595	0.343054058
YLR242C	0.185018761	0.343190907
YNL048W	-0.110032138	0.343190907
YDR177W	0.156997977	0.343618853
YGR283C	-0.116727563	0.344078993
YBR293W	0.129972041	0.344082703
YOR204W	-0.118568608	0.344082703
YPR069C	0.133740319	0.344082703
YDL040C	-0.121176384	0.344703622
YIR028W	-0.166392971	0.344727108
YOL112W	-0.144905292	0.344727108
YIR016W	0.118592719	0.34544757
YMR096W	0.169521334	0.34544757
YMR190C	-0.140584822	0.346742989
snR50	0.44877037	0.346742989
YEL005C	0.134174586	0.348329393
YJL202C	0.305798117	0.348329393
YLR177W	-0.112243494	0.348329393
YNL253W	0.114577198	0.348329393
YPR197C	-1.233157795	0.348329393
YDR069C	-0.12001695	0.34832971
YJR056C	0.140235407	0.34832971
YCL026C-B	-0.192154855	0.348410486
YGL153W	0.18277307	0.348410486
YBR078W	-0.102118353	0.348442652
YIR033W	0.111515504	0.348442652
YMR266W	-0.099770694	0.348442652
YPR031W	-0.16694885	0.348442652
YAR008W	0.144990208	0.349057387
YFL048C	0.106118198	0.349057387
YDL111C	-0.162580677	0.350381654
YKR020W	0.182677349	0.350676389
YER038C	0.126041244	0.350782235
YFR001W	0.194471115	0.351918157
YIL141W	-0.692210742	0.351918157
YOR233W	-0.217102111	0.352052482
YOR075W	0.12984436	0.352220684
YDL201W	0.119536842	0.352313545
YLR100W	0.127728827	0.352320378
YJL120W	0.504107771	0.352647171
YFR054C	0.334487887	0.353325138
YHR157W	0.282582084	0.353325138
YML031W	-0.119147427	0.353333013
YER137C	0.235900465	0.353604603
YKR004C	0.137680508	0.353883622
YMR169C	-0.284958091	0.353883622
YNR045W	-0.105037811	0.353883622
YOR190W	-0.18245237	0.353883622
YLR154C	0.174856691	0.354403205
YOR378W	-0.261241987	0.354403205
YBR236C	0.117165909	0.354651024
YEL064C	-0.163919397	0.355160732
YJL013C	0.10936442	0.356070741
YGR005C	0.123198045	0.356936335
YLR016C	0.128546865	0.358391495
YCR018C-A	-0.596488932	0.359021948
YGR144W	0.240162547	0.359957918
YGL024W	-0.83967636	0.36038321
YBR183W	0.137438201	0.360393757
YOR213C	0.128236954	0.360608956
YHR153C	0.20654565	0.361003715
YJL085W	0.1188965	0.361545413
YJR072C	0.109241935	0.362462562
YBL023C	-0.170046078	0.362538999
YDL203C	-0.179978236	0.362538999
YKR037C	0.147372735	0.362538999
YKL176C	-0.11771539	0.362628831
YFR019W	-0.117353384	0.363121299
YLR222C-A	-0.594311352	0.363121299
YNL295W	-0.145425676	0.363121299
YNL240C	0.141392761	0.363536559
YGL167C	-0.104063228	0.363631089
YPR040W	-0.158662451	0.363631089
YAR023C	0.177409252	0.364556505
YJR040W	-0.185233886	0.364556505
YKL025C	-0.159135867	0.364556505
YLR332W	-0.120640905	0.364556505
YJR091C	-0.129464445	0.366463828
YBR087W	0.111023487	0.366786426
YGL184C	-0.228464616	0.366786426
YKR049C	0.16888922	0.366786426
YOR201C	-0.14538956	0.366786426
YOL158C	-0.164391679	0.366812827
YDL054C	0.11286493	0.36840731
YDL165W	0.138253557	0.36840731
YDR129C	-0.092782323	0.36840731
YGR041W	-0.1665178	0.369106356
YMR247C	-0.113039639	0.369106356
YDR288W	0.12721838	0.369237233
YBR239C	0.168548443	0.369561575
YLR329W	0.223205263	0.370070269
YOL089C	-0.137959409	0.370111646
YOR230W	0.094855379	0.371086451
YKL082C	0.135185852	0.371440216
YGL035C	-0.120879099	0.371748594
YDR539W	0.12315751	0.372647371
YHR086W	-0.10819608	0.372761322
YDR470C	-0.12725024	0.374263854
YEL002C	0.094576244	0.374263854
YIR022W	0.137048454	0.374263854
YIL008W	0.194247665	0.374680079
YGL060W	-0.1529949	0.375121276
YER140W	0.12120792	0.375261175
YBR299W	0.27325082	0.375362651
YDR081C	-0.102979931	0.375409419
YDR273W	0.174067204	0.376368982
YFR044C	-0.099387695	0.377361704
YBR168W	0.13035722	0.378082314
YEL010W	-0.938490677	0.378082314
YGL219C	-0.142407753	0.378082314
YKL099C	0.141489801	0.378082314
YKR080W	0.114717034	0.378082314
YNL038W	0.144258777	0.378082314
YOR306C	-0.151134171	0.378082314
YDR363W	-0.122694459	0.378410609
YKL104C	-0.090336679	0.378410609
YBR272C	0.111453856	0.378738172
YGL226W	0.186589795	0.378738172
YPL267W	0.163626758	0.378738172
YDR011W	0.143890371	0.378744295
YDR270W	-0.171823386	0.37881286
YIL151C	-0.129008515	0.37881286
YKR069W	-0.173854493	0.37881286
YDR315C	0.17510887	0.378914433
YLR307W	0.24575269	0.378914433
YPR104C	-0.139016673	0.378914433
YJR107W	-0.120526101	0.379563289
YLR226W	-0.202773552	0.379563289
YLR456W	0.166625259	0.379563289
YOR227W	0.12407246	0.379563289
YPL064C	0.157176046	0.37993664
YBR144C	0.59524616	0.380932559
YER090W	-0.125006757	0.380932559
YHR191C	0.180677131	0.380932559
YKL214C	0.14607596	0.380932559
YOR178C	-0.115624736	0.380932559
YOR308C	-0.152510996	0.380932559
YPR121W	-0.149763266	0.380932559
tV(AAC)G2	1.40370509	0.380932559
YMR097C	0.113737216	0.381387529
YML053C	0.15452397	0.381863056
YDR374W-A	0.215810134	0.382719131
YDR034C-A	0.886227534	0.382887251
YER069W	-0.155264928	0.382887251
YMR236W	0.14984863	0.383623572
YBR255W	-0.116585401	0.383901914
YLR015W	0.114891142	0.384055763
YOR358W	-0.162968577	0.385973238
YBR217W	0.157409777	0.38735181
YFR027W	-0.263589756	0.387354049
YDR330W	-0.132938577	0.387890428
YAR018C	-0.153526813	0.387963694
YOR206W	0.088575405	0.387963694
YML029W	-0.111173426	0.388044898
YMR041C	0.118991193	0.388044898
YOR098C	-0.128826633	0.388044898
YKR095W	0.096408653	0.388319874
YHR004C	-0.106969772	0.388430509
YHR106W	-0.140632578	0.388430509
YPR094W	0.183116507	0.388430509
YIR004W	0.104669266	0.388488513
YJR100C	0.11980829	0.38879689
YDL199C	-0.165070486	0.388987826
YDR434W	0.092917013	0.389533419
YGL188C	-0.252737677	0.389533419
YHR068W	0.096101778	0.390784526
YKR021W	-0.147634846	0.390784526
YMR227C	-0.127174487	0.390784526
YOR330C	-0.112900581	0.390784526
YMR158C-A	0.369829102	0.390858039
YCR090C	0.149504242	0.39094145
YDR033W	-0.140581296	0.39094145
YDR145W	0.09487541	0.39094145
YGR184C	-0.094934008	0.39094145
YIL153W	-0.182208488	0.39094145
YGL204C	0.227938407	0.391543995
YDR439W	-0.143748162	0.392189258
YCR064C	0.511084331	0.393013925
YOR139C	-0.799612482	0.393430566
YHR052W	0.118926703	0.393649536
YLR228C	0.164059531	0.393649536
YBR298C	0.093642218	0.394834777
YDR525W-A	0.190370112	0.394834777
YEL022W	-0.122133716	0.394834777
YER139C	0.151588204	0.394834777
YGL175C	-0.347642069	0.394834777
YHL017W	-0.112789255	0.394834777
YJL198W	0.118193808	0.394834777
YNL097C-B	-0.814004156	0.394834777
YNL320W	-0.159148489	0.394834777
YOL027C	-0.10470786	0.394834777
YOL096C	0.130005297	0.394834777
YOL097W-A	0.294441132	0.394834777
YPL196W	0.112075206	0.395246022
YJR093C	-0.141923744	0.396890286
YDR080W	0.115223652	0.398154438
YJR122W	0.111011062	0.398154438
YKR090W	-0.129857879	0.398317299
YLR139C	-0.239648362	0.398584734
YNR039C	-0.15272928	0.398584734
YCR024C	-0.149799289	0.398644516
YDR454C	0.135952201	0.398644516
YMR132C	0.149214628	0.398644516
YBL024W	-0.124317993	0.399126835
YER060W	-0.18677239	0.400077539
YGL052W	0.199041194	0.400078385
YNL119W	0.117915726	0.40015583
YER151C	-0.142772863	0.40093456
YOL044W	0.119748504	0.400994095
YKL217W	0.079420643	0.401121418
YLR330W	-0.092850122	0.401121418
[truncated: 5,128 more rows]
