# Supplementary material for: Metaboverse enables automated discovery and visualization of diverse metabolic regulatory patterns
Source: Nat Cell Biol. 2023 Apr 3;25(4):616–25. doi: 10.1038/s41556-023-01117-9 (PMC10104781; doi:10.1038/s41556-023-01117-9)
Supplement: Source Data Fig. 5 — Source numerical data. [file 41556_2023_1117_MOESM7_ESM.zip]

Archive with 223 entries (166 files):
- fig_5_source/.ipynb_checkpoints/
- fig_5_source/.ipynb_checkpoints/benchmarking-checkpoint.ipynb
- fig_5_source/benchmarking.ipynb
- fig_5_source/fig_5-benchmarking.svg
- fig_5_source/ipa/
- fig_5_source/ipa/inputs/
- fig_5_source/ipa/inputs/test_data_IPA.txt
- fig_5_source/ipa/outputs/
- fig_5_source/ipa/outputs/luad_ipa_canonical_pathways.jpg
- fig_5_source/ipa/outputs/luad_ipa_graphical_summary.jpg
- fig_5_source/ipa/outputs/luad-ipa-causal-networks.txt
- fig_5_source/ipa/outputs/luad-ipa-upstream-analysis.txt
- fig_5_source/mns/
- fig_5_source/mns/inputs/
- fig_5_source/mns/inputs/luad_reaction_reporters.txt
- fig_5_source/mns/inputs/mct1_12hr_metabolomics.txt
- fig_5_source/mns/inputs/mct1_180min_reaction_reporters.txt
- fig_5_source/mns/outputs/
- fig_5_source/mns/outputs/copyright_and_license.txt
- fig_5_source/mns/outputs/core/
- fig_5_source/mns/outputs/core/mns_calcProbGaussian.m
- fig_5_source/mns/outputs/core/mns_diffData2ObsEdgeFile.m
- fig_5_source/mns/outputs/core/mns_diffDataBiolRep2ObsEdgeFile.m
- fig_5_source/mns/outputs/core/mns_extractSubGraphs.m
- fig_5_source/mns/outputs/core/mns_extractSubGraphs_MetGeneIntegration.m
- fig_5_source/mns/outputs/core/mns_geneMetDiffData2ObsEdgeFile.m
- fig_5_source/mns/outputs/core/mns_generateInitMNS.m
- fig_5_source/mns/outputs/core/mns_getTemporalModelFractures.m
- fig_5_source/mns/outputs/core/mns_iaMat2EdgeFile.m
- fig_5_source/mns/outputs/core/mns_loadResult2state.m
- fig_5_source/mns/outputs/core/mns_neighbourProb2nProbFile.m
- fig_5_source/mns/outputs/core/mns_permStartMNS.m
- fig_5_source/mns/outputs/core/mns_run2state.m
- fig_5_source/mns/outputs/core/mns_run2state_metGene.m
- fig_5_source/mns/outputs/core/mns_runTimeFrame.m
- fig_5_source/mns/outputs/core/mns_scan2state.m
- fig_5_source/mns/outputs/core/mns_scan2state_multipleParameterizations.m
- fig_5_source/mns/outputs/core/mns_scanTime.m
- fig_5_source/mns/outputs/core/mns_temporalDiffData2ObsEdgeFile.m
- fig_5_source/mns/outputs/core/mns_updateInitMNS.m
- fig_5_source/mns/outputs/core/mns_updateMeanAndStd.m
- fig_5_source/mns/outputs/core/nCliqueNoPerm.txt
- fig_5_source/mns/outputs/data/
- fig_5_source/mns/outputs/data/MCT1vsWT/
- fig_5_source/mns/outputs/data/MCT1vsWT/coarse_nl_1/
- fig_5_source/mns/outputs/data/MCT1vsWT/coarse_nl_1/nCliqueNoPerm.txt
- fig_5_source/mns/outputs/data/MCT1vsWT_1/
- fig_5_source/mns/outputs/data/MCT1vsWT_1/coarse_nl_1/
- fig_5_source/mns/outputs/data/MCT1vsWT_1/coarse_nl_1/cliques.txt
- fig_5_source/mns/outputs/data/MCT1vsWT_1/coarse_nl_1/nCliqueNoPerm.txt
- fig_5_source/mns/outputs/data/MCT1vsWT_1/coarse_nl_1/nCliqueProb.txt
- fig_5_source/mns/outputs/data/MCT1vsWT_10/
- fig_5_source/mns/outputs/data/MCT1vsWT_10/coarse_nl_1/
- fig_5_source/mns/outputs/data/MCT1vsWT_10/coarse_nl_1/cliques.txt
- fig_5_source/mns/outputs/data/MCT1vsWT_10/coarse_nl_1/nCliqueNoPerm.txt
- fig_5_source/mns/outputs/data/MCT1vsWT_10/coarse_nl_1/nCliqueProb.txt
- fig_5_source/mns/outputs/data/MCT1vsWT_11/
- fig_5_source/mns/outputs/data/MCT1vsWT_11/coarse_nl_1/
- fig_5_source/mns/outputs/data/MCT1vsWT_11/coarse_nl_1/cliques.txt
- fig_5_source/mns/outputs/data/MCT1vsWT_11/coarse_nl_1/nCliqueNoPerm.txt
- fig_5_source/mns/outputs/data/MCT1vsWT_11/coarse_nl_1/nCliqueProb.txt
- fig_5_source/mns/outputs/data/MCT1vsWT_12/
- fig_5_source/mns/outputs/data/MCT1vsWT_12/coarse_nl_1/
- fig_5_source/mns/outputs/data/MCT1vsWT_12/coarse_nl_1/cliques.txt
- fig_5_source/mns/outputs/data/MCT1vsWT_12/coarse_nl_1/nCliqueNoPerm.txt
- fig_5_source/mns/outputs/data/MCT1vsWT_12/coarse_nl_1/nCliqueProb.txt
- fig_5_source/mns/outputs/data/MCT1vsWT_13/
- fig_5_source/mns/outputs/data/MCT1vsWT_13/coarse_nl_1/
- fig_5_source/mns/outputs/data/MCT1vsWT_13/coarse_nl_1/cliques.txt
- fig_5_source/mns/outputs/data/MCT1vsWT_13/coarse_nl_1/nCliqueNoPerm.txt
- fig_5_source/mns/outputs/data/MCT1vsWT_13/coarse_nl_1/nCliqueProb.txt
- fig_5_source/mns/outputs/data/MCT1vsWT_14/
- fig_5_source/mns/outputs/data/MCT1vsWT_14/coarse_nl_1/
- fig_5_source/mns/outputs/data/MCT1vsWT_14/coarse_nl_1/cliques.txt
- fig_5_source/mns/outputs/data/MCT1vsWT_14/coarse_nl_1/nCliqueNoPerm.txt
- fig_5_source/mns/outputs/data/MCT1vsWT_14/coarse_nl_1/nCliqueProb.txt
- fig_5_source/mns/outputs/data/MCT1vsWT_15/
- fig_5_source/mns/outputs/data/MCT1vsWT_15/coarse_nl_1/
- fig_5_source/mns/outputs/data/MCT1vsWT_15/coarse_nl_1/cliques.txt
- fig_5_source/mns/outputs/data/MCT1vsWT_15/coarse_nl_1/nCliqueNoPerm.txt
- fig_5_source/mns/outputs/data/MCT1vsWT_15/coarse_nl_1/nCliqueProb.txt
- fig_5_source/mns/outputs/data/MCT1vsWT_2/
- fig_5_source/mns/outputs/data/MCT1vsWT_2/coarse_nl_1/
- fig_5_source/mns/outputs/data/MCT1vsWT_2/coarse_nl_1/cliques.txt
- fig_5_source/mns/outputs/data/MCT1vsWT_2/coarse_nl_1/nCliqueNoPerm.txt
- fig_5_source/mns/outputs/data/MCT1vsWT_2/coarse_nl_1/nCliqueProb.txt
- fig_5_source/mns/outputs/data/MCT1vsWT_3/
- fig_5_source/mns/outputs/data/MCT1vsWT_3/coarse_nl_1/
- fig_5_source/mns/outputs/data/MCT1vsWT_3/coarse_nl_1/cliques.txt
- fig_5_source/mns/outputs/data/MCT1vsWT_3/coarse_nl_1/nCliqueNoPerm.txt
- fig_5_source/mns/outputs/data/MCT1vsWT_3/coarse_nl_1/nCliqueProb.txt
- fig_5_source/mns/outputs/data/MCT1vsWT_4/
- fig_5_source/mns/outputs/data/MCT1vsWT_4/coarse_nl_1/
- fig_5_source/mns/outputs/data/MCT1vsWT_4/coarse_nl_1/nCliqueNoPerm.txt
- fig_5_source/mns/outputs/data/MCT1vsWT_5/
- fig_5_source/mns/outputs/data/MCT1vsWT_5/coarse_nl_1/
- fig_5_source/mns/outputs/data/MCT1vsWT_5/coarse_nl_1/cliques.txt
- fig_5_source/mns/outputs/data/MCT1vsWT_5/coarse_nl_1/nCliqueNoPerm.txt
- fig_5_source/mns/outputs/data/MCT1vsWT_5/coarse_nl_1/nCliqueProb.txt
- fig_5_source/mns/outputs/data/MCT1vsWT_6/
- fig_5_source/mns/outputs/data/MCT1vsWT_6/coarse_nl_1/
- fig_5_source/mns/outputs/data/MCT1vsWT_6/coarse_nl_1/cliques.txt
- fig_5_source/mns/outputs/data/MCT1vsWT_6/coarse_nl_1/nCliqueNoPerm.txt
- fig_5_source/mns/outputs/data/MCT1vsWT_6/coarse_nl_1/nCliqueProb.txt
- fig_5_source/mns/outputs/data/MCT1vsWT_7/
- fig_5_source/mns/outputs/data/MCT1vsWT_7/coarse_nl_1/
- fig_5_source/mns/outputs/data/MCT1vsWT_7/coarse_nl_1/cliques.txt
- fig_5_source/mns/outputs/data/MCT1vsWT_7/coarse_nl_1/nCliqueNoPerm.txt
- fig_5_source/mns/outputs/data/MCT1vsWT_7/coarse_nl_1/nCliqueProb.txt
- fig_5_source/mns/outputs/data/MCT1vsWT_8/
- fig_5_source/mns/outputs/data/MCT1vsWT_8/coarse_nl_1/
- fig_5_source/mns/outputs/data/MCT1vsWT_8/coarse_nl_1/cliques.txt
- fig_5_source/mns/outputs/data/MCT1vsWT_8/coarse_nl_1/nCliqueNoPerm.txt
- fig_5_source/mns/outputs/data/MCT1vsWT_8/coarse_nl_1/nCliqueProb.txt
- fig_5_source/mns/outputs/data/MCT1vsWT_9/
- fig_5_source/mns/outputs/data/MCT1vsWT_9/coarse_nl_1/
- fig_5_source/mns/outputs/data/MCT1vsWT_9/coarse_nl_1/cliques.txt
- fig_5_source/mns/outputs/data/MCT1vsWT_9/coarse_nl_1/nCliqueNoPerm.txt
- fig_5_source/mns/outputs/data/MCT1vsWT_9/coarse_nl_1/nCliqueProb.txt
- fig_5_source/mns/outputs/data/purMvsWT/
- fig_5_source/mns/outputs/data/purMvsWT/coarse_nl_1/
- fig_5_source/mns/outputs/data/purMvsWT/coarse_nl_1/nCliqueNoPerm.txt
- fig_5_source/mns/outputs/development/
- fig_5_source/mns/outputs/development/mns_initLabels2labelFile.m
- fig_5_source/mns/outputs/development/mns_reducedModelAndDataByPtw.m
- fig_5_source/mns/outputs/development/mns_tbModel2MnsModel.m
- fig_5_source/mns/outputs/development/mns_trainPseudo.m
- fig_5_source/mns/outputs/development/mns_updateNeighbourWeights.m
- fig_5_source/mns/outputs/development/mns_updateObservationWeights.m
- fig_5_source/mns/outputs/development/mns_updateWeights.m
- fig_5_source/mns/outputs/doc/
- fig_5_source/mns/outputs/doc/Metabolic network segmentation toolbox v1.0 - documentation.pdf
- fig_5_source/mns/outputs/examples/
- fig_5_source/mns/outputs/examples/luad_mnsScan2state.m
- fig_5_source/mns/outputs/examples/lung_tumor_vs_normal_measurements.txt
- fig_5_source/mns/outputs/examples/mct1_12hr_metabolomics.txt
- fig_5_source/mns/outputs/examples/mct1yeast_mnsScan2state.m
- fig_5_source/mns/outputs/examples/metabolomics_180min_kegg.txt
- fig_5_source/mns/outputs/examples/mns_example_sequential_mns_fibroblasts_H2O2 - WS.mat
- fig_5_source/mns/outputs/examples/mns_example_sequential_mns_fibroblasts_H2O2_script.m
- fig_5_source/mns/outputs/examples/mns_example_univariate_mns_fibroblasts_TK_knockdown - WS.mat
- fig_5_source/mns/outputs/examples/mns_example_univariate_mns_fibroblasts_TK_knockdown_script.m
- fig_5_source/mns/outputs/examples/mns_example_univariate_mns_multiple_param_ecoli_purM_ko - WS.mat
- fig_5_source/mns/outputs/examples/mns_example_univariate_mns_multiple_param_ecoli_purM_ko_script.m
- fig_5_source/mns/outputs/examples/mns_metGeneIntegration_subGraphExtraction_exampleScript.m
- fig_5_source/mns/outputs/examples/mns_metGeneIntegration_subGraphExtraction_exampleWS.mat
- fig_5_source/mns/outputs/examples/mns_mnsScan2state_exampleScript.m
- fig_5_source/mns/outputs/examples/mns_mnsScan2state_exampleWS.mat
- fig_5_source/mns/outputs/examples/mns_subGraphExtraction_exampleScript.m
- fig_5_source/mns/outputs/examples/mns_subGraphExtraction_exampleWS.mat
- fig_5_source/mns/outputs/external/
- fig_5_source/mns/outputs/external/customDataCursor.m
- fig_5_source/mns/outputs/external/cytoscapeStyle/
- fig_5_source/mns/outputs/external/cytoscapeStyle/regulationInference_data.xml
- fig_5_source/mns/outputs/external/cytoscapeStyle/subGraph_met_fcData_big.xml
- fig_5_source/mns/outputs/external/exp_colormap.m
- fig_5_source/mns/outputs/external/maximalCliques.m
- fig_5_source/mns/outputs/external/rankprodbounds.m
- fig_5_source/mns/outputs/gpl.txt
- fig_5_source/mns/outputs/MCT1vsWT - mns_edges.xls
- fig_5_source/mns/outputs/MCT1vsWT - mns_nodes.xls
- fig_5_source/mns/outputs/mns_initialize.m
- fig_5_source/mns/outputs/mns_showLicenseAndCopyright.m
- fig_5_source/mns/outputs/models/
- fig_5_source/mns/outputs/models/KEGG_ECO_MNS.mat
- fig_5_source/mns/outputs/models/KEGG_HSA_MNS.mat
- fig_5_source/mns/outputs/models/KEGG_MMU_MNS.mat
- fig_5_source/mns/outputs/models/KEGG_MSM_MNS.mat
- fig_5_source/mns/outputs/models/KEGG_SCE_MNS.mat
- fig_5_source/mns/outputs/name_map_luad.csv
- fig_5_source/mns/outputs/name_map_mct1_12hr.csv
- fig_5_source/mns/outputs/name_map_mct1_180min.csv
- fig_5_source/mns/outputs/opengm/
- fig_5_source/mns/outputs/opengm/mns_2state.exe
- fig_5_source/mns/outputs/opengm/mns_2state_64.exe
- fig_5_source/mns/outputs/opengm/mns_2state_MAC
- fig_5_source/mns/outputs/opengm/mns_timeFrame_64.exe
- fig_5_source/mns/outputs/opengm/mns_timeFrame_MAC
- fig_5_source/mns/outputs/plugins/
- fig_5_source/mns/outputs/plugins/data processing/
- fig_5_source/mns/outputs/plugins/data processing/mns_fe2diff.m
- fig_5_source/mns/outputs/plugins/data processing/mns_quantNormData.m
- fig_5_source/mns/outputs/plugins/models/
- fig_5_source/mns/outputs/plugins/models/mns_gene2geneDistMat.m
- fig_5_source/mns/outputs/plugins/models/mns_rpair2bipartiteModel.m
- fig_5_source/mns/outputs/plugins/out/
- fig_5_source/mns/outputs/plugins/out/continous model/
- fig_5_source/mns/outputs/plugins/out/continous model/mns_calcProbabilityScanData.m
- fig_5_source/mns/outputs/plugins/out/continous model/mns_filterSeqResultsNFracList.m
- fig_5_source/mns/outputs/plugins/out/continous model/mns_plotFractureFrequency.m
- fig_5_source/mns/outputs/plugins/out/continous model/mns_plotModuleLabelsAndFractures.m
- fig_5_source/mns/outputs/plugins/out/continous model/mns_plotMultipleScreeningResults.m
- fig_5_source/mns/outputs/plugins/out/continous model/mns_plotSeqDataWithModulesForRp.m
- fig_5_source/mns/outputs/plugins/out/continous model/mns_plotTcWithModules.m
- fig_5_source/mns/outputs/plugins/out/continous model/mns_plotTemporalDataResults.m
- fig_5_source/mns/outputs/plugins/out/continous model/mns_plotTemporalScreeningResults.m
- fig_5_source/mns/outputs/plugins/out/continous model/mns_plotTimeCourseLabelOverlay.m
- fig_5_source/mns/outputs/plugins/out/continous model/mns_scanTimeResults2table.m
- fig_5_source/mns/outputs/plugins/out/subgraph extraction/
- fig_5_source/mns/outputs/plugins/out/subgraph extraction/mns_subGraphMetGeneResult2bioGraph.m
- fig_5_source/mns/outputs/plugins/out/subgraph extraction/mns_subGraphMetGeneResult2cytoscape.m
- fig_5_source/mns/outputs/plugins/out/subgraph extraction/mns_subGraphMetGeneResult2frequencyPlots.m
- fig_5_source/mns/outputs/plugins/out/subgraph extraction/mns_subGraphMetGeneResult2rpEnrichment.m
- fig_5_source/mns/outputs/plugins/out/subgraph extraction/mns_subGraphMetGeneResult2table.m
- fig_5_source/mns/outputs/plugins/out/subgraph extraction/mns_subGraphResult2bioGraph.m
- fig_5_source/mns/outputs/plugins/out/subgraph extraction/mns_subGraphResult2cytoscape.m
- fig_5_source/mns/outputs/plugins/out/subgraph extraction/mns_subGraphResult2table.m
- fig_5_source/mns/outputs/plugins/out/two-state model/
- fig_5_source/mns/outputs/plugins/out/two-state model/mns_2stateRes2cytoscape.m
- fig_5_source/mns/outputs/plugins/out/two-state model/mns_data2cytoscape.m
- fig_5_source/mns/outputs/plugins/out/two-state model/mns_plot2stateOutOnKegg.m
- fig_5_source/mns/outputs/plugins/out/two-state model/mns_plotBreakingReactions.m
- fig_5_source/mns/outputs/plugins/out/two-state model/mns_plotRes2biograph.m
- fig_5_source/mns/outputs/plugins/out/two-state model/mns_res2biograph.m
- fig_5_source/mns/outputs/plugins/out/two-state model/mns_scan2state2cytoscape.m
- fig_5_source/mns/outputs/plugins/out/two-state model/mns_scanFindGeneRank.m
- fig_5_source/mns/outputs/plugins/out/two-state model/mns_scanResult2table.m
- fig_5_source/mns/outputs/plugins/out/two-state model/mns_scanResultHits2cytoscape.m
- fig_5_source/mns/outputs/plugins/out/two-state model/mns_scanResults2biograph.m
- fig_5_source/mns/outputs/README.md
- fig_5_source/mns/outputs/TumorVsNormal - mns_edges.xls
- fig_5_source/mns/outputs/TumorVsNormal - mns_nodes.xls
- fig_5_source/README.md
