# Supplementary material for: Metaboverse enables automated discovery and visualization of diverse metabolic regulatory patterns
Source: Nat Cell Biol. 2023 Apr 3;25(4):616–25. doi: 10.1038/s41556-023-01117-9 (PMC10104781; doi:10.1038/s41556-023-01117-9)
Supplement: Source Data Fig. 5 — Source numerical data. [file 41556_2023_1117_MOESM7_ESM.zip › fig_5_source/benchmarking.ipynb]

# %% [code]
import pandas as pd
import numpy as np
import matplotlib
import matplotlib.pyplot as plt
import seaborn as sns
from matplotlib import gridspec

# %% [code]
plt.rcParams["font.family"] = "Arial"

# %% [code]
my_colors = ["black", "gray", ]

# %% [code]
d_luad = {
    "SMS": {
        "Metaboverse":1,
        "MNS": 27
        
    },
    "GLYCTK": {
        "Metaboverse":2,
        "MNS": 125
    },
    "UPP1,2": {
        "Metaboverse":4,
        "MNS": 23  
    },
    "XDH": {
        "Metaboverse":11,
        "MNS": 4
        
    }
}
data1 = pd.DataFrame(d_luad).T
data1 = (data1 - 150) * -1
data1 = data1.replace(np.nan, 5)

# %% [code]
d_mct1 = {
    "LEU5": {
        "Metaboverse":1,
        "MNS": np.nan,
        
    },
    "CAT2": {
        "Metaboverse":1,
        "MNS": np.nan,
        
    },
    "KGD1,2;LPD1": {
        "Metaboverse":2,
        "MNS": 24,
        
    },
    "FXN:NFS1:ISD11:ISCU": {
        "Metaboverse":3,
        "MNS": 243,
        
    },
    "SDH": {
        "Metaboverse":4,
        "MNS": 61,
        
    },
    "COQ": {
        "Metaboverse":4,
        "MNS": 129,
        
    },
    "CTP1": {
        "Metaboverse":6,
        "MNS": np.nan,
        
    },
}
data2 = pd.DataFrame(d_mct1).T
data2 = (data2 - 300) * -1
data2 = data2.replace(np.nan, 5)

# %% [code]
kw = dict(ha="center", va="center", fontsize=20, color="black")

mm = 1/2.54/10  # centimeters in inches
fig, axs = plt.subplots(2,1, figsize=(44*mm, 180*mm))

ax1 = axs[0]
ax1 = data1.plot.bar(color=my_colors, ax=ax1)
ax1.set_yticks(ticks=[149,139, 124, 99, 24, 5], labels=[1, 10, 25, 50, 125, "not ranked"])
ax1.set_ylabel("Rank")
ax1.legend(loc=9, bbox_to_anchor=(1.2,1))
ax1.set_title("LUAD study")
ax1.text(-0.2, 1.1, "a", transform=ax1.transAxes, **kw)

ax2 = axs[1]
data2.plot.bar(color=my_colors, ax=ax2)
ax2.set_yticks(ticks=[299,275, 250, 200, 50, 5], labels=[1, 25, 50, 100, 250, "not ranked"])
ax2.set_ylabel("Rank")
ax2.legend().set_visible(False)
ax2.set_title("$\it{mct1 \Delta}$ study")
ax2.text(-0.2, 1.1, "b", transform=ax2.transAxes, **kw)

plt.subplots_adjust(left=0.1,
                    bottom=0., 
                    right=2.3, 
                    top=0.9, 
                    wspace=0.4, 
                    hspace=0.4)

plt.savefig("fig_5-benchmarking.svg", bbox_inches="tight")

# %% [markdown]
### Identified as biomarkers in original study
- 5′-Deoxy-5′-methylthioadenosine 
- Spermidine 

- Xanthine


### Not identified
- Glyceric acid 
- 3-Phosphoglycerate

- uridine 
- Uracil 

### Other
Spermidine discussed in context of MTAP and MTA, discussed in context of ornithine, no indication of a role of SMS or SRM; "ornithine may be diverted away from citrulline and spermidine synthesis toward proline production"

# %% [markdown]
### MNS yeast

Does not provide any other information about reaction pattern except for enzyme, does give delta from substrate to product, no directionality or statistical confidence used

More diverse results

citrate-related identified by other means (just using basic modreg/transreg patterns for those); CTP1 closer to mechanism?

# %% [markdown]
LEU5: Mitochondrial carrier protein; involved in the accumulation of CoA in the mitochondrial matrix
CAT2: Carnitine acetyl-CoA transferase
