# Supplementary material for: Metaboverse enables automated discovery and visualization of diverse metabolic regulatory patterns
Source: Nat Cell Biol. 2023 Apr 3;25(4):616–25. doi: 10.1038/s41556-023-01117-9 (PMC10104781; doi:10.1038/s41556-023-01117-9)
Supplement: Source Data Fig. 5 — Source numerical data. [file 41556_2023_1117_MOESM7_ESM.zip › fig_5_source/ipa/inputs/test_data_IPA.txt]

	log2fc	p-adj
HMDB0000508	0.857462879	7.65E-09
HMDB0000214	-0.84810783	3.22E-08
HMDB0000290	1.176163198	1.94E-07
HMDB0000122	-1.093726866	5.81E-07
HMDB0000148	0.47031405	1.48E-06
HMDB0000574	0.676315159	2.28E-06
HMDB0000076	1.09017364	3.77E-06
HMDB0001893	1.136906245	4.82E-06
HMDB0000292	1.347217801	1.87E-05
HMDB0000904	-0.571123868	2.75E-05
HMDB0001257	-0.55962869	3.12E-05
HMDB0000568	0.497203995	4.33E-05
HMDB0002917	0.519232882	4.77E-05
HMDB0000177	-0.630702184	9.26E-05
HMDB0001406	0.477855672	0.000102797
HMDB0000660	-0.421681013	0.000117947
HMDB0000139	0.500730719	0.000144083
HMDB0000182	-1.374980178	0.000172834
HMDB0001129	0.468630833	0.000183534
HMDB0000175	1.785125709	0.000214923
NA	1.310849716	0.000228557
HMDB0011626	-0.354274066	0.000271477
HMDB0000482	-0.360573208	0.00033643
HMDB0000094	-0.636298204	0.000501045
HMDB0000034	0.541532966	0.000600989
HMDB0000162	0.439027613	0.000637014
NA	1.083475984	0.000752443
HMDB0001209	-0.664780978	0.000878199
HMDB0000161	0.294946874	0.00095755
HMDB0000807	-1.085793749	0.001044686
HMDB0000725	0.305911257	0.001126476
HMDB0000131	0.305653692	0.001225158
HMDB0001147	0.329336564	0.001366352
METPA0837	-0.697971463	0.001443451
NA	-0.556876905	0.001613925
HMDB0001173	0.840279807	0.001734452
HMDB0000269	-0.597481192	0.002385164
HMDB0000300	0.540644717	0.002572302
HMDB0000613	0.314420281	0.002795622
HMDB0000095	0.769034459	0.003001838
HMDB0000646	0.254745248	0.003086555
HMDB0059655	0.679551668	0.003363723
HMDB0000289	0.49603624	0.003458475
HMDB0000625	-0.991490549	0.003750501
HMDB0000251	0.388917561	0.003907708
HMDB0000168	0.231201015	0.004191927
HMDB0000172	0.243870183	0.004716428
HMDB0001043	0.590467272	0.005027144
HMDB0000224	0.529420778	0.00516007
HMDB0000847	-0.272110615	0.005920376
HMDB0000744	0.390367866	0.007328161
HMDB0000826	-0.276059154	0.007486567
HMDB0000267	0.212251017	0.007684847
HMDB0000296	-0.522203945	0.008806056
HMDB0012327	0.534858519	0.01128446
HMDB0000511	-0.237370118	0.011714321
NA	0.243143072	0.013247487
HMDB0000710	0.37402911	0.013627837
HMDB0032538	-0.416771708	0.016322219
HMDB0000765	-0.453376646	0.018689217
HMDB0000123	0.152524171	0.019439377
NA	0.305557671	0.02014056
HMDB0003338	-0.315355034	0.022343576
HMDB0001248	0.242577147	0.023686914
HMDB0002005	-0.841770145	0.024643156
HMDB0033910	-0.418884658	0.025601646
NA	-0.27239264	0.026710246
HMDB0031075	-0.226174471	0.028190959
NA	-0.419143754	0.029044532
HMDB0000827	-0.277838822	0.032109113
HMDB0000562	0.457780741	0.033670609
HMDB0000070	0.160682406	0.035275268
HMDB0000167	0.132890555	0.037324103
NA	0.601411342	0.03931121
HMDB0002712	-0.338344248	0.040022875
NA	1.089042751	0.04131462
HMDB0001870	-0.177797267	0.042837564
HMDB0000128	0.22745698	0.044128412
HMDB0000943	0.270722764	0.045432899
HMDB0000254	0.43302502	0.04654239
HMDB0000220	-0.207256382	0.047563697
NA	-0.192029528	0.054898268
HMDB0002142	0.21577	0.056344272
HMDB0000784	-0.295670818	0.059058275
HMDB0094692	0.208393874	0.062792075
HMDB0000159	0.190696526	0.071881265
HMDB0000448	-0.327964345	0.073973389
HMDB0003070	0.230208529	0.075351591
HMDB0000262	0.20656932	0.077953621
HMDB0000638	-0.208178192	0.079279578
HMDB0000687	0.184717538	0.08066356
HMDB0000719	0.159452671	0.087592179
HMDB0000696	0.191338859	0.094225561
HMDB0000247	-1.013775504	0.100168575
NA	-0.288499072	0.105205678
HMDB0000157	0.170246109	0.108933753
HMDB0000684	-0.349060539	0.110070081
HMDB0000929	-0.336943839	0.114903154
HMDB0000149	0.25067071	0.116419702
HMDB0000192	-0.240817155	0.118751843
HMDB0000779	0.541229259	0.125342052
HMDB0000725	0.810800109	0.130631782
HMDB0000124	-0.311709863	0.138816055
HMDB0000695	-0.21543181	0.142382123
HMDB0012275	-0.298932719	0.145907181
HMDB0000806	-0.126354716	0.152408467
HMDB0000169	-0.266642053	0.156550618
NA	0.189991771	0.1592688
HMDB0011564	0.156225142	0.161169378
HMDB0000671	0.19253182	0.170232153
HMDB0000935	0.170333101	0.172264575
HMDB0002212	-1.812035424	0.184040778
HMDB0002350	-1.049022285	0.193864474
HMDB0001401	-0.227126041	0.201725301
HMDB0000641	-0.198369384	0.206112641
HMDB0000258	-0.448700225	0.209459129
NA	-0.209360155	0.211915674
HMDB0000226	0.249763903	0.224036315
HMDB0000158	0.117537347	0.22595173
NA	-0.163492098	0.237908294
NA	-0.100644334	0.261276097
HMDB0003911	-0.179596171	0.268788057
HMDB0001492	0.221425414	0.274201373
HMDB0003355	0.685248295	0.286770074
HMDB0011533	-0.23889284	0.304778309
HMDB0094689	-0.107031561	0.317372193
NA	-0.090628653	0.323823535
HMDB0001414	0.184698885	0.330032371
HMDB0000044	0.643063458	0.33327226
NA	-0.07654489	0.352328601
HMDB0000134	0.09684086	0.361250699
HMDB0000210	-0.129979077	0.366057286
HMDB0000640	-0.16877771	0.36948541
NA	0.228439153	0.37885545
HMDB0000944	-0.106513606	0.38230308
HMDB0000067	-0.084534355	0.390626488
HMDB0000288	0.171677212	0.396491195
HMDB0000205	0.072128051	0.399951132
HMDB0000050	0.246673065	0.405494406
HMDB0000299	0.120409437	0.411862051
HMDB0000207	-0.096633237	0.418829752
HMDB0000673	0.120613475	0.430583649
HMDB0000008	-0.109106932	0.447496463
NA	-0.09583416	0.45371809
HMDB0003072	-0.362192381	0.457769051
HMDB0031444	-0.090948178	0.466463577
HMDB0000132	-0.094394699	0.471141775
HMDB0000510	0.225515399	0.483128876
HMDB0011537	0.089193452	0.494286495
NA	0.106718162	0.515107093
NA	0.120499967	0.527736334
HMDB0000056	-0.081472043	0.535769412
HMDB0000937	-0.065649679	0.539949183
HMDB0002994	-0.054408773	0.543898423
HMDB0000975	0.189363463	0.55251835
HMDB0000294	0.052125115	0.58452693
HMDB0004095	0.098300907	0.594978747
NA	0.064924663	0.608338587
HMDB0031658	0.043632416	0.61497164
NA	0.148481234	0.6215931
HMDB0003424	-0.054971749	0.637810756
HMDB0037138	0.139330386	0.6438136
HMDB0000127	-0.044546439	0.672488974
HMDB0000357	-0.122650042	0.679065143
HMDB0000133	-0.048105277	0.690494855
HMDB0062263	-0.030029659	0.694785594
HMDB0000250	-0.041297457	0.720539197
HMDB0000883	0.01939655	0.765924786
NA	-0.03126975	0.778714078
NA	-0.042541432	0.784226267
HMDB0000211	0.023029596	0.803432611
HMDB0000660	0.045623934	0.824893923
HMDB0000283	-0.034321029	0.830872396
HMDB0000195	0.024216747	0.842693738
NA	0.036994545	0.851132506
HMDB0002329	-0.017655617	0.876422832
HMDB0039721	0.020673211	0.907346528
HMDB0000208	-0.016819815	0.912947397
HMDB0001546	0.01012597	0.943991378
HMDB0000191	-0.004127796	0.958151282
HMDB0000115	-0.002013729	0.974237568
HMDB0001262	0.007200986	0.981451698
HMDB0000867	-0.001960394	0.994850173
YHR043C	-2.712763433	9.91E-88
YOR221C	-3.25470067	4.22E-79
YOR383C	1.463944011	3.66E-39
YGL009C	-0.90231179	3.67E-31
YLR303W	10.17321131	2.05E-30
YBR115C	10.89180159	6.73E-24
YHL047C	1.370205216	3.76E-19
YBR047W	1.059543538	1.61E-17
YHL040C	0.876216013	3.38E-13
YGL117W	0.715850233	5.01E-13
YLR346C	1.069970205	1.07E-12
YMR096W	1.31145882	3.05E-12
YJR005C-A	3.171162739	1.11E-10
YMR095C	1.17478882	3.19E-10
YML047C	1.848506924	1.41E-09
YBL043W	1.546499428	1.85E-09
YJR150C	3.200202409	1.85E-09
YKL071W	0.83890713	1.95E-09
YER011W	1.1375689	5.94E-09
YOL091W	1.183748862	9.45E-09
YLR304C	0.342178962	1.88E-08
YOR049C	0.603038575	9.58E-08
YOL119C	0.647491585	1.51E-07
YOR134W	0.75094547	1.53E-07
YHL035C	0.481022885	1.73E-07
YBL049W	0.58789387	3.23E-07
YBL005W	0.397607894	4.97E-07
YHR029C	0.559869399	6.43E-07
YOL132W	0.712965766	8.37E-07
YOR382W	0.97504891	8.37E-07
YLR168C	0.54625433	1.21E-06
YAL035W	-0.30388371	1.38E-06
YDR406W	0.655774297	1.88E-06
YPR002W	0.846035978	1.88E-06
YJR047C	0.986690371	3.23E-06
YER001W	-0.514363409	5.57E-06
YGL032C	1.791929996	7.10E-06
YLL061W	-0.823751488	8.15E-06
YEL065W	1.153300387	8.90E-06
YLR297W	0.571848326	8.90E-06
YBR023C	-0.365748782	1.02E-05
YOR153W	0.467308963	1.38E-05
YER175C	0.688768147	1.50E-05
YML058W-A	0.800756406	2.10E-05
YOL158C	0.67685385	2.29E-05
YOR381W	0.487190566	2.29E-05
YPL092W	0.405962843	2.29E-05
YBR012C	1.012056044	2.87E-05
YPR111W	0.431766067	2.87E-05
YJR109C	0.6174246	3.66E-05
YHL048W	0.388814432	3.83E-05
YHR206W	-0.406852839	3.90E-05
YLR019W	-0.433619688	3.93E-05
YML087C	0.570375043	3.94E-05
YOR237W	0.932782441	4.64E-05
YLR136C	1.099834792	5.48E-05
YPL156C	0.541171859	6.10E-05
YOR273C	-0.490264812	6.17E-05
YCL051W	-0.36319825	6.69E-05
YGR144W	0.722620335	6.69E-05
YLL042C	0.639570154	7.67E-05
YHL012W	0.58008167	8.43E-05
YKR097W	0.60458112	8.43E-05
YOL084W	-1.292485403	0.00010554
YER060W	-0.512744828	0.000106859
YPR015C	0.706048125	0.000107804
YIL037C	0.561615145	0.0001454
YOR152C	0.615853249	0.000185688
YOL160W	0.971654619	0.000218732
YBL045C	-0.402575469	0.000221903
YDR011W	0.364523096	0.000221977
YJL089W	0.93515217	0.000243078
YIR032C	0.638001171	0.000269525
YGR211W	-0.410890181	0.000280643
YIL001W	0.330714286	0.000280643
YOR339C	0.595724432	0.000280643
YML075C	-0.383489224	0.000291564
YOR160W	-0.360599935	0.000344695
YLR133W	-0.474710527	0.000378645
YHL019C	-0.646136795	0.000387384
YIL014C-A	0.511069756	0.000396423
YOR130C	0.420920838	0.000397069
YMR085W	-0.789582639	0.00039708
YKR077W	-0.723144541	0.000409468
YJR060W	-0.454594266	0.00045265
YHL028W	-0.643074245	0.000486383
YPL231W	-0.309129634	0.00050565
YNR071C	0.650439953	0.000510042
YBR084W	-0.363733881	0.000540811
YPL216W	0.261477453	0.000540811
YGR239C	0.489374502	0.000555418
YKL161C	0.420891948	0.000556306
YJL060W	-0.415511838	0.000565989
YAL067C	0.706889823	0.000590403
YER167W	-0.371345942	0.000628746
YPR191W	-0.57136134	0.000655643
YML032C	-0.381569587	0.000668336
YBR250W	0.633313842	0.000719618
YFR038W	-0.388230891	0.000719618
YLR214W	0.403570657	0.000719618
YLR352W	-0.494889933	0.000719618
YOL118C	0.653708288	0.000732142
YBR145W	0.565822527	0.000761183
YOR239W	-0.299955182	0.000762579
YDR123C	-0.466374252	0.000766563
YPR007C	0.656250268	0.00079941
YLR127C	0.323336721	0.00082145
YOL066C	-0.389451511	0.000900905
YLR153C	-0.26095455	0.000915764
YHR103W	-0.361391957	0.000941714
YGR120C	0.33884395	0.000948055
YOL019W	-0.441696385	0.000984375
YBL023C	-0.420861748	0.000998276
YJR019C	-0.453936208	0.001032371
YMR266W	-0.262437617	0.001114006
YLR007W	0.337900083	0.001129398
YFR033C	-0.456054036	0.001168984
YGL154C	0.371733666	0.001266073
YOL057W	-0.391089037	0.001315874
YDR078C	0.412371944	0.001340792
YBR044C	0.316240635	0.001422649
YJR106W	-0.630087457	0.001548157
YCL055W	0.314139246	0.001590028
YGL059W	0.287588484	0.001752583
YNL097C	-0.381506235	0.001752583
YAL013W	-0.35649763	0.001767852
YPR078C	0.904395478	0.001802333
YBR220C	-0.353401352	0.001847296
YOR271C	-0.369240701	0.00185353
YEL028W	0.447645912	0.001876814
YGR225W	-0.932071506	0.001880279
YML097C	0.284696548	0.001880279
YLR357W	-0.47847741	0.001928923
YBR260C	-0.369728555	0.001968804
YBR297W	0.472211505	0.001968804
YMR199W	-0.44367479	0.001980587
YAR053W	0.979371345	0.00199705
YJL165C	-0.301373225	0.002012338
YMR037C	-0.318781146	0.002141165
YOR177C	0.504537828	0.002144679
YOR295W	0.343912587	0.002146132
YLR307C-A	1.43231182	0.002166458
YMR049C	-0.33048489	0.002168812
RPR1	-1.410783651	0.002305981
YOL028C	-0.435749152	0.002453345
YBL024W	-0.305274827	0.002475446
YAL023C	-0.256038284	0.002503183
YBR296C	1.093695683	0.002503183
YML074C	-0.309248414	0.002503183
YMR127C	0.275078621	0.002503183
YNR050C	0.286399867	0.002503183
YOR141C	-0.378239183	0.002503183
YLR060W	-0.241038894	0.002662504
YNL247W	-0.220603619	0.002667894
YDL019C	-0.476465092	0.002846167
YDL024C	0.590397962	0.002879284
YDR403W	0.470805171	0.002879284
YDR189W	-0.272926587	0.002922984
YEL066W	0.358355615	0.002922984
YGL097W	-0.275617867	0.002922984
YNR068C	0.537918238	0.002990374
YKL116C	-0.38914819	0.003138747
YDL103C	-0.352566516	0.003151703
YOL104C	-0.501456704	0.003158681
YCR065W	-0.570547001	0.003405088
YHL044W	0.548443099	0.003440007
YOR317W	-0.250763687	0.003440007
YBR015C	-0.283603817	0.00349227
YGR224W	-0.62144754	0.00349227
YNL167C	-0.261932006	0.00349227
YPR194C	-0.584465692	0.003525641
YDR238C	-0.218764125	0.003527561
YEL037C	-0.253070605	0.00356682
YHR209W	0.291938294	0.003624035
YLR429W	-0.297919478	0.003624035
YNR008W	-0.367301375	0.003624035
YPL160W	-0.213389324	0.003624035
YLR010C	0.445177797	0.00362821
YDL054C	0.39338536	0.0037476
YGR035C	0.511644296	0.0037476
YMR185W	0.309783887	0.003857914
YLR206W	-0.243657933	0.004165463
YOL157C	0.50567947	0.004172429
YGR237C	-0.274271895	0.004203836
YLR410W	-0.361385036	0.004203836
YPR010C	-0.304183635	0.004268945
YER019W	-0.335508955	0.004349941
YNR056C	0.643637859	0.004352672
YJL213W	0.415736795	0.004381899
YDR393W	0.257046373	0.004537739
YKR028W	-0.244414584	0.004604766
YNL279W	0.482732511	0.00465063
YPL042C	-0.395590256	0.004700906
YHR114W	-0.346372202	0.004723646
YER003C	-0.252964241	0.004769548
YFR037C	-0.26486382	0.004778315
YIL116W	0.423460221	0.004778315
YLR174W	0.520982628	0.004888544
YOR368W	0.259972322	0.004888544
YOR360C	0.33623759	0.004923036
YHR122W	0.348502595	0.005032015
YJR136C	0.299241646	0.005032015
YLR353W	-0.396010384	0.005041467
YMR086W	-0.550895677	0.005041467
YDR207C	-0.575638532	0.005115037
YFL034W	-0.402539095	0.005115037
YFR034C	-0.395345714	0.005338447
YFR013W	-0.270292226	0.00551106
YNL313C	-0.334213599	0.005659733
YML076C	-0.303675806	0.005684371
YER037W	0.272300591	0.005692115
YMR080C	-0.309917025	0.005692115
YMR062C	0.463793609	0.005776886
YOR356W	-0.447423271	0.005776886
YOR384W	0.537522519	0.006171875
YKL182W	-0.198719746	0.006328937
YKL191W	-0.408828002	0.006328937
YPR074C	-0.204735519	0.006376571
YDR498C	-0.391346532	0.006430028
YNL243W	-0.28622529	0.006430028
YKL121W	-0.468278326	0.006553516
YLR253W	-0.278673442	0.006553516
YBR105C	0.352074466	0.006707962
YBR204C	-0.35672794	0.006707962
YBL085W	-0.315049053	0.006839079
YDR175C	0.255682732	0.006910506
YJL080C	-0.406263696	0.00696645
YBR257W	0.308054756	0.007164945
YHR080C	-0.398303427	0.007164945
YOL130W	-0.257342829	0.007164945
YOR338W	0.631338881	0.007164945
YHR027C	-0.21731607	0.007178907
YHR113W	-0.300644839	0.007178907
YMR030W	-0.304980748	0.007181058
YBR265W	-0.359023776	0.007331398
YDR093W	-0.435498167	0.007492258
YHR008C	-0.273415743	0.007492258
YDR389W	-0.313060681	0.007518153
YML020W	-0.379893535	0.007518153
YOR258W	0.344243048	0.00755223
YOL044W	0.282238815	0.007596422
YPL256C	-0.477945142	0.007596422
YGL223C	0.380354857	0.007859293
YJL102W	-0.763407097	0.007859293
YCR066W	-0.380604236	0.007861298
YNL037C	0.418658309	0.007861298
YNR041C	-0.507519837	0.007861298
YMR213W	-0.360898778	0.008110511
YNR030W	-0.293788421	0.008110511
YBL008W	-0.384992447	0.008236402
YGR088W	-0.670429866	0.008236402
YBR030W	-0.356421611	0.008292902
YLR036C	0.357097397	0.008292902
YMR003W	0.337315344	0.008292902
YJR095W	0.681783726	0.008430521
YBR166C	0.28302042	0.008521347
YLR207W	-0.271973603	0.008667035
YMR191W	0.245564653	0.008696397
YPL128C	-0.427293871	0.008828351
YCR089W	0.455160597	0.008863834
YNL197C	-0.297260099	0.008863834
YBR186W	0.337094376	0.00895952
YKL120W	-0.423590188	0.009009379
YBR246W	-0.306043386	0.009026171
YNL173C	-0.388291136	0.009420563
YLR321C	-0.301309506	0.009421723
YDR505C	-0.308806611	0.009608167
YER027C	-0.423934681	0.009608167
YMR084W	-1.049476095	0.009608167
YDL044C	0.272475488	0.009773547
YDL234C	-0.325149245	0.009773547
YPL226W	-0.232683554	0.009773547
YOR375C	-0.316962162	0.009876075
YMR153W	-0.392222361	0.01001879
YPR002C-A	0.945774012	0.01001879
YDL160C	-0.250873237	0.010019813
YMR068W	-0.518769309	0.010019813
YDR200C	-0.385798726	0.010074531
YMR060C	0.257476657	0.010074531
YLR227C	0.28632491	0.010150994
YMR171C	-0.28840873	0.010157595
YNR043W	-0.282883516	0.010157595
YJL088W	0.62437667	0.010176781
YBR185C	0.283013842	0.010210603
YCR054C	0.301444832	0.010210603
YPL052W	0.269232352	0.010210603
YOR018W	-0.264867897	0.010255798
YHR108W	-0.227580297	0.010442291
YAL024C	-0.409627988	0.010523858
YDR330W	-0.281811469	0.010523858
YJL034W	-0.267900118	0.010523858
YKL008C	0.26044726	0.010523858
YMR078C	-0.333981024	0.010523858
YOR204W	-0.227278886	0.010523858
YKL146W	-0.388418624	0.01065805
YML120C	-0.456289666	0.010817075
YDL060W	-0.243099263	0.010849623
YDR251W	-0.207600083	0.010901816
YOR038C	-0.374550122	0.010901816
YGR131W	0.428087127	0.01104538
YDR312W	0.29288478	0.011050136
YGR065C	0.488905219	0.011333414
YLR045C	-0.355390977	0.011333414
YJL037W	0.609125596	0.011392205
YGR130C	-0.249163192	0.011504365
YPR034W	-0.315188255	0.011504365
YPR144C	-0.313270522	0.011515024
YIL113W	0.348089997	0.011537664
YBL042C	-0.266462926	0.011545868
YBR147W	0.488165397	0.011628064
YML005W	0.239412395	0.011628064
YBR172C	-0.256860121	0.01166193
YDR172W	-0.183492777	0.011742472
YDR266C	-0.256998504	0.011801663
YHL042W	0.468642446	0.011801663
YJL168C	-0.253378812	0.011878337
YKR006C	0.284759322	0.011878337
YHL020C	-0.240011459	0.011899722
YDL214C	0.637847276	0.011922743
YFL003C	0.320730711	0.012014202
YLR436C	-0.284287944	0.012014202
YOR168W	-0.236148762	0.012014202
YGL039W	0.44377957	0.012324999
YNL231C	0.289563598	0.012335373
YDR126W	0.55529641	0.012412531
YDR303C	-0.304941194	0.012412531
YNL040W	0.241270074	0.012412531
YBR256C	0.361274125	0.012557973
YDR146C	-0.275894204	0.012781125
YHR101C	0.315022527	0.012804606
YKR005C	0.410655174	0.012804606
YBR280C	-0.608659339	0.012871743
YML010W	-0.448068684	0.012971011
YLL036C	-0.273414735	0.013105059
YLR401C	-0.306071387	0.013129633
YDL021W	0.356558264	0.0132455
YFL028C	0.302039814	0.0132455
YGR084C	0.251372275	0.0132455
YNL187W	-0.38011328	0.0132455
YPR196W	0.362424804	0.0132455
YGL038C	-0.269983818	0.013444118
YCR020C	0.385368941	0.013479238
YDL095W	-0.253467251	0.013479238
YFL026W	0.398954348	0.013479238
YDR407C	-0.272280895	0.013661346
YKL075C	0.250975948	0.013666043
YGR150C	0.195899878	0.013681628
YHR196W	0.211210371	0.013681628
YBR017C	-0.222970121	0.01402695
YMR136W	-0.626101836	0.014056348
YGL120C	-0.235271943	0.014231729
YJR103W	-0.340235998	0.014231729
YNR006W	-0.262020142	0.014231729
YOL148C	-0.28216349	0.014231729
YBL102W	0.258246552	0.014355433
YJL012C	-0.233592754	0.014355433
YOL164W-A	-0.989271286	0.014356907
YNL164C	0.291275406	0.014401432
YLL062C	-0.577992119	0.014501926
YIL169C	-0.394175809	0.01453352
YNL326C	0.275590115	0.014571774
YCL001W-A	0.532101845	0.015198005
YJL050W	-0.292586368	0.015251131
YLR411W	0.327134212	0.015251131
YAL031C	-0.413862588	0.015400265
YBR117C	-0.573338011	0.015400265
YGR014W	-0.543530887	0.015400265
YLL043W	-0.255148899	0.015400265
YMR097C	0.231789921	0.015554655
YLL021W	-0.352945849	0.015650473
YPL032C	-0.338031974	0.015650473
YDR192C	-0.333675776	0.015716142
YKL112W	-0.451463952	0.015716142
YOR238W	0.271987791	0.015883111
YOL098C	-0.255239515	0.015922687
YOR132W	-0.260799572	0.015945648
YBL015W	-0.759227571	0.01599254
YKL054C	-0.194936046	0.01599254
YKR053C	0.329619288	0.016034305
YNL169C	-0.273910377	0.016200273
YPL057C	-0.288728835	0.016200273
YPL229W	0.324896785	0.016301742
YDR058C	0.270477887	0.016326351
YIL119C	-0.277913708	0.016434655
YOR112W	-0.368696078	0.016511475
YCR033W	-0.285147448	0.016625073
YBR293W	0.269891512	0.016690862
YHR140W	0.446324221	0.016690862
YGL049C	-0.386969782	0.016876172
YDL042C	-0.51822446	0.016996442
YPL141C	-0.431967901	0.017055803
YIL003W	0.294308318	0.01706061
YKL029C	-0.482032914	0.01706061
YBR202W	-0.426517732	0.017070303
YMR321C	1.099639126	0.017070303
YNL091W	-0.286742713	0.017070303
YDL040C	-0.187555705	0.017411196
YKL218C	0.259945466	0.017467167
YLR335W	-0.31899442	0.017508874
YHR177W	-0.430235775	0.017601448
YER038C	0.256290544	0.018026686
YJR148W	0.271520096	0.018026686
YDR148C	-0.288818606	0.018099462
YMR294W	0.249106637	0.018165338
YBL032W	-0.400609077	0.018254494
YDR380W	-0.379083125	0.018254494
YOR136W	0.372095432	0.018254494
YPR167C	0.364563445	0.018254494
YPR115W	-0.316684933	0.018259771
YGR210C	-0.340231187	0.018440349
YDR293C	-0.255528911	0.018477766
YDR493W	0.328839659	0.018477766
YGR280C	-0.293419762	0.018477766
YIL015W	0.417378792	0.018477766
YGL137W	-0.195128385	0.018551477
YJL062W	-0.314163718	0.018551477
YOR193W	0.282368589	0.018551477
YBR040W	0.748160159	0.018565361
YGL125W	-0.46094794	0.018565361
YFL022C	-0.312662222	0.018575137
YNR016C	-0.285184172	0.018811198
YDR316W	0.221775464	0.018889591
YGR213C	0.393041003	0.019042127
YCL045C	-0.189049363	0.019111066
YLR142W	-0.465308481	0.01927876
YMR308C	-0.2064495	0.01927876
YOR171C	-0.25042646	0.01927876
YNL119W	0.269614136	0.019318347
YPL217C	-0.263355065	0.019318347
YDL244W	0.667497122	0.019408907
YOL064C	0.287193823	0.019408907
YPR057W	0.309197342	0.019655071
YBR020W	-0.487498746	0.020120967
YBR085W	0.450215501	0.02020335
YLL004W	0.274195975	0.020465088
YJL029C	-0.259891725	0.020758295
YBL051C	-0.254629221	0.020810291
YNL012W	0.269408447	0.020824278
YLR188W	-0.304901541	0.020832166
YIL117C	0.301168043	0.020905859
YOL159C	0.291561644	0.02096468
YGR186W	-0.195273021	0.020997483
YBR223C	-0.453786992	0.021077804
YOR301W	-0.493249176	0.021077804
YPL169C	-0.210343568	0.021077804
YLL016W	-0.249538921	0.02126135
YHR059W	0.316340442	0.021483945
YIL009W	-0.352214258	0.021483945
YPL132W	0.237860278	0.021895397
YCR007C	0.324887276	0.02208746
YIL143C	-0.239825731	0.02242719
YHR072W	-0.334329745	0.022763189
YDL144C	-0.410395762	0.022919037
YLR120C	-0.243727406	0.02310506
YGL036W	-0.262154991	0.023116419
YPL249C	-0.352738709	0.023278555
YKL011C	0.266689271	0.023290738
YER007W	0.283372285	0.023488566
YNL059C	-0.215812275	0.023644426
YER069W	0.329589633	0.023710809
YLL033W	0.304447116	0.023710809
YLR427W	-0.208820436	0.023910657
YPL144W	0.311612699	0.023910657
YPR042C	-0.37443942	0.023910657
YFR023W	0.479871967	0.024079803
YJR119C	0.267920691	0.024079803
YNL154C	-0.226441049	0.024155767
YDR490C	-0.366856419	0.024172006
YKL100C	-0.227382601	0.024186589
YBL107C	0.262545869	0.024285734
YLL008W	-0.261130962	0.02444732
YEL015W	-0.203799764	0.024611825
YMR015C	-0.215860639	0.024611825
YOL159C-A	0.404388295	0.024611825
YOR044W	0.342543139	0.024611825
YER153C	-0.750037223	0.024676162
YKR046C	-0.301026754	0.024720626
YPL019C	-0.202579192	0.024954435
YIL073C	0.248733238	0.025124497
YMR229C	-0.265390713	0.025124497
YNL020C	-0.257977641	0.025124497
YNL199C	-0.321752119	0.025163224
YJR011C	0.269746766	0.025339382
YLL038C	-0.481749227	0.025339382
ICR1	-0.496247603	0.025341374
YDR265W	0.233085146	0.025341374
YHR021W-A	0.590863624	0.025341374
YER020W	-0.2211018	0.02571942
YIL094C	0.235126842	0.02571942
YHR208W	-0.336869921	0.025745978
YDR383C	0.244686967	0.02602362
YBR208C	0.381428194	0.026115744
YDR264C	0.198004503	0.026115744
YBL061C	-0.328457257	0.026152153
YBR086C	-0.235395721	0.026297018
YNL257C	-0.228671503	0.026297018
YML102W	-0.567905879	0.026348829
YFL016C	-0.243482141	0.02638007
YMR237W	-0.322919598	0.02638007
YLR290C	0.249859835	0.02651756
YIL011W	0.466315457	0.026693598
YJR111C	0.412039391	0.026693598
YDR305C	0.273042929	0.026986365
YML051W	-0.260665901	0.027080023
YMR141W-A	0.481651049	0.027112027
YDR398W	-0.248245679	0.027246888
YNL021W	-0.43570547	0.027246888
YBL082C	-0.379189446	0.027290147
YOL018C	0.201193506	0.02730911
YOR065W	-0.346870234	0.02730911
YOR108W	-0.318667002	0.027340172
YLR407W	0.3131682	0.027475353
YKR066C	-0.227125411	0.027795664
YEL031W	-0.264837101	0.027818874
YBR059C	-0.266925247	0.027867918
YCR003W	0.278862943	0.028052723
YDR188W	-0.193045297	0.028240493
YGL224C	0.228537556	0.028320742
YOR172W	-0.302882633	0.028391772
YPL069C	0.27452676	0.028493309
YIL072W	0.321574991	0.028687707
YNL317W	-0.475487383	0.02898835
YGR012W	-0.266746931	0.029293549
YNL137C	0.200051479	0.029293549
YPL033C	0.792344217	0.029293549
YOR090C	-0.27089289	0.029309676
YEL043W	-0.292783304	0.029398859
YJL076W	-0.359799809	0.029448967
YDL182W	0.386513417	0.029868051
YGL099W	-0.371504008	0.029868051
YMR070W	-0.42272965	0.03001021
YNL288W	-0.2775641	0.03001021
YMR101C	0.547117267	0.0300704
YPL060W	0.307418989	0.030209925
YMR232W	0.400789337	0.030634456
YKL148C	-0.810745997	0.030764043
YCL061C	-0.335221692	0.030897404
YJL095W	-0.493532793	0.031043935
YDL159W	-0.361627873	0.031465588
YMR065W	0.251905239	0.03235123
YOR247W	-0.288315211	0.032477237
YLR107W	0.210589744	0.032985331
YFR016C	-0.276067304	0.033349744
YIL126W	-0.179804515	0.033349744
YMR227C	-0.260462741	0.033349744
YLL027W	0.361859214	0.033421149
YHL026C	-0.453254801	0.033439614
YPL036W	-0.380193982	0.033686021
YBR292C	0.584533809	0.033692231
YDL104C	0.24351008	0.033692231
YDL164C	-0.373005464	0.033692231
YLR417W	-0.258382703	0.033692231
YMR320W	0.478768196	0.033692231
YOR155C	-0.230050897	0.033692231
YNL261W	0.208430876	0.033789824
YJL153C	-0.427614803	0.033804371
YDL241W	0.607813129	0.033809887
YKL034W	-0.273870785	0.033830315
YNL219C	-0.248541823	0.033854344
YPR129W	-0.281160234	0.033854344
YLR456W	0.291802302	0.033904686
YNL176C	-0.268995632	0.03428109
YGR270W	-0.31062839	0.034723599
YCL030C	0.377885635	0.03481692
YPR084W	-0.30648467	0.03481692
YFL013C	-0.292306057	0.03512366
YJR130C	0.250088767	0.035165432
YOR156C	-0.522593025	0.035299731
YPL084W	-0.340668901	0.035299731
YAR030C	0.544499593	0.035417666
YBR002C	-0.273879139	0.035417666
YDL087C	-0.416770875	0.035417666
YER156C	-0.237180968	0.035417666
YLR034C	0.360630773	0.035417666
YKL213C	-0.269843387	0.035595103
YBR004C	0.219817181	0.035715203
YDR173C	0.245630894	0.035715203
YJR054W	0.249532334	0.035715203
YLR205C	-0.335776968	0.035715203
YPL061W	-0.323944804	0.035715203
YPL241C	0.273920555	0.035715203
YNR051C	-0.176722278	0.03594092
YML082W	-0.327915927	0.036123612
YER091C	-0.235513513	0.036206375
YGR249W	-0.826094542	0.036206375
YMR208W	-0.272370711	0.036206375
YNL256W	-0.197202225	0.036206375
YPR019W	-0.356710878	0.036206375
YDR301W	-0.286091395	0.036376642
YNL253W	0.201558755	0.036743776
YDL109C	-0.496251555	0.037112227
YDR440W	-0.260058891	0.037112227
YDR129C	-0.200143155	0.037197837
YMR032W	-0.381878929	0.037197837
YDR020C	0.289261629	0.037204699
YIL134W	0.256568605	0.037231128
YJR058C	0.268548607	0.037344559
YPL080C	0.63842083	0.037344559
YDR540C	0.30744421	0.037404917
YCL024W	-0.555355325	0.037770382
YNR069C	0.397078798	0.037770382
YPR109W	0.205465526	0.037770382
YJL214W	-0.517902555	0.038258367
YGR162W	-0.318231325	0.038392838
YMR128W	-0.327635219	0.038489099
YIL162W	-0.199736357	0.038648331
YOR319W	0.251114537	0.038850143
YBR152W	-0.36170558	0.038904039
YCR052W	-0.330335089	0.038904039
YFR048W	-0.37036517	0.038904039
YGR055W	-0.243325692	0.038904039
YIR039C	0.439688282	0.038904039
YML117W	-0.347098486	0.038904039
YNR033W	-0.311053933	0.03897597
YLL041C	-0.269765752	0.038976997
YJR125C	-0.231082557	0.0393142
YHR107C	-0.20254275	0.039894885
YJL071W	0.24235866	0.039894885
YJL180C	0.232300285	0.039894885
YBL101C	-0.446298527	0.039912649
YGL255W	-0.374991104	0.039912649
YLR453C	0.233001207	0.039912649
YPL099C	0.239635465	0.039912649
YHR156C	0.220012936	0.040051733
YCR045C	-0.341293585	0.040312866
YGL258W	0.401399534	0.040312866
YJL003W	0.295801645	0.040312866
YOR079C	0.231635697	0.040312866
YGL040C	-0.249521132	0.040512007
YIL089W	0.311526481	0.041234634
YKL038W	-0.482651617	0.041234634
YPL009C	-0.212258967	0.041234634
YCL026C-A	0.475691831	0.041583044
YGL143C	0.21403723	0.041583044
YKL105C	-0.447008017	0.041583044
YDL154W	0.259463898	0.041842421
YLR145W	0.274577973	0.042087633
YML126C	-0.202606787	0.042087633
YBR079C	-0.226146094	0.042887987
YMR023C	0.248321834	0.043621675
YIL038C	-0.268697459	0.043645726
YBL007C	-0.378189558	0.044039283
YJR057W	0.229319684	0.044055817
YMR109W	-0.459226729	0.04411722
YNL309W	-0.528447159	0.04411722
YJR048W	-0.306901851	0.044374665
YML109W	-0.403487168	0.044592319
YGR009C	-0.199786864	0.044627983
SCR1	-1.443963597	0.044665687
YIL137C	-0.405175375	0.044866559
YPR001W	0.352146889	0.045032941
YHR205W	-0.402862331	0.045344168
YLR452C	0.186774355	0.045671835
YMR031C	-0.227624238	0.046079617
YMR052W	0.313754481	0.046386509
YDR183W	0.243125087	0.046884834
YLR130C	-0.179170489	0.046929453
YKR001C	-0.168677379	0.046943151
YBR058C	-0.234548793	0.046999601
YDR294C	-0.19591236	0.047579198
YDL127W	-0.304493131	0.047637958
YBR022W	0.250869367	0.047681162
YNL245C	-0.282038425	0.048140283
YNL162W-A	0.408983022	0.048466379
YGR116W	-0.176591544	0.048874239
YMR102C	0.205978108	0.048874239
YHR022C	0.320935397	0.0488786
YOR086C	-0.233231181	0.0488786
YPR174C	-0.422321686	0.0488786
YAL037W	0.307342669	0.049134946
YBR229C	-0.213060661	0.049134946
YMR188C	0.220417257	0.049134946
YPL070W	0.17585282	0.049134946
YPR024W	-0.231464514	0.049558148
YAL036C	-0.222705513	0.049786645
YOR011W	0.270508882	0.049845303
YIR005W	0.288416495	0.050035015
YKL101W	-0.338868211	0.050183153
YMR252C	0.309675717	0.050327167
YJL186W	-0.212425612	0.050375337
YKL087C	0.223736319	0.050504575
YOL030W	-0.19876015	0.050504575
YOR054C	-0.334495603	0.050504575
YDR367W	0.224620936	0.050534394
YER058W	0.306525747	0.050534394
YHR069C	0.187605682	0.050534394
YKR027W	-0.231239554	0.050534394
YNL005C	0.199407951	0.050534394
YBR104W	0.311142645	0.050694311
YBR197C	-0.2955032	0.050803808
YNL052W	-0.245137552	0.050803808
YBR041W	-0.265789479	0.050972151
YIL024C	0.379856562	0.051013672
YGR109C	-0.881391951	0.051135874
YDR363W	-0.234882907	0.051248746
YCL027W	0.254050158	0.0512878
YKL053C-A	0.278686867	0.0512878
YMR006C	-0.259807055	0.0512878
YPL081W	0.318693266	0.0512878
YLR032W	-0.365460493	0.051425699
YOR158W	0.197027011	0.051425699
YPR198W	0.201950521	0.051425699
YDR079C-A	0.34741589	0.051553797
YER081W	0.4538731	0.051553797
YBR177C	-0.246760496	0.051958831
YHR079C	-0.233627212	0.052184136
YJL101C	-0.39326617	0.052221905
YLL019C	-0.31666075	0.052221905
YNL101W	-0.185708862	0.052221905
YIL140W	-0.376264649	0.052230417
YIR036C	-0.31196229	0.052833215
YML014W	-0.286525957	0.052833215
YBR212W	-0.264156553	0.052929363
YMR261C	-0.289759776	0.052929363
YJR143C	-0.166349974	0.053092256
YMR193W	0.20869336	0.0533407
YMR067C	-0.211634234	0.053432775
YOR380W	-0.41881976	0.053432775
YDR022C	0.273702866	0.053520081
YJL162C	0.200249131	0.053608538
YNL284C	0.210419651	0.053608538
YBL011W	-0.277152301	0.05376387
YML027W	-0.483130165	0.05376387
YMR004W	-0.208315758	0.05376387
YOL114C	0.369210078	0.05376387
YBL033C	-0.25478902	0.053811326
YIL031W	-0.339376134	0.053811326
YOR320C	0.171702269	0.053811326
YER162C	-0.287778401	0.054512726
YGL003C	-0.341847412	0.054512726
YOR213C	0.228462052	0.054512726
YGL172W	-0.248944553	0.05461608
YKL020C	-0.38068173	0.054979972
YNL223W	-0.317318631	0.054979972
YNL236W	-0.304256359	0.054979972
YPL072W	0.265196316	0.055142172
YBR225W	-0.489013012	0.055532517
YIL154C	-0.240346345	0.055582127
YDR432W	-0.299096894	0.055639932
YOR374W	-0.460110947	0.055837635
YCL010C	-0.473495044	0.055912927
YCL016C	0.21667185	0.055912927
YKL033W-A	0.206629007	0.055912927
YLR055C	-0.326095326	0.055912927
YNR004W	0.275684177	0.055912927
YJL187C	-0.311630324	0.056097853
YLL031C	-0.241430814	0.056179716
YAR014C	-0.172011284	0.056193401
YPL257W	0.29909284	0.056193401
YCR005C	0.214028168	0.056228098
YLR228C	-0.257776131	0.056228098
YNL129W	0.26704398	0.056228098
YPL263C	-0.195954716	0.056228098
YPL274W	-0.236904798	0.056228098
YKL208W	0.238088619	0.056310965
YBR201W	0.227083465	0.056567531
YOR028C	-0.246977613	0.056567531
YGL207W	-0.277609255	0.057047037
YBR033W	0.246065416	0.057102804
YDL156W	-0.657411869	0.057149657
YML086C	-0.322173348	0.057149657
YDR256C	-0.31598489	0.057383162
YGL241W	0.163429148	0.057383162
YOR299W	-0.241351523	0.057383162
YIL075C	-0.144685795	0.057648716
YHL008C	-0.415918467	0.057823313
YDR310C	-0.288919808	0.057891506
YBL098W	0.209434878	0.058523349
YLL022C	-0.343689693	0.058689592
YDR302W	0.231595495	0.059242582
YGR030C	0.244898288	0.05941188
YHR071W	0.357946871	0.05941188
YNL086W	0.288171639	0.05941188
YOL063C	-0.219297126	0.05941188
YDR017C	-0.25154548	0.059864693
YHL032C	-0.419113943	0.059864693
YML116W	0.306597435	0.059864693
YMR106C	-0.483790897	0.059864693
YNR019W	-0.291510214	0.059864693
YDR428C	0.201456056	0.059892916
YDR079W	0.268917846	0.060098145
YHR119W	-0.209897531	0.060111811
YLR173W	-0.246885782	0.06012052
YJL033W	-0.257945571	0.060219469
YKL104C	-0.256901503	0.060219469
YIL017C	-0.315019581	0.060266364
YJL219W	0.660880048	0.060266364
YEL025C	-0.254145442	0.060434895
YHR105W	-0.453979859	0.060434895
YDR286C	0.284091886	0.060584454
YBR007C	-0.243537363	0.060625656
YPL153C	-0.43972366	0.060663589
YDR410C	0.215550006	0.060879494
YGL126W	-0.217325191	0.060879494
YGR251W	0.23003157	0.060879494
YMR043W	-0.257670618	0.060879494
YNL001W	0.178218228	0.060879494
YOL001W	0.232051321	0.060879494
YOR091W	-0.25886251	0.060879494
YOR290C	-0.384360155	0.061180557
YDR229W	-0.205607673	0.061760086
YBR182C	-0.461617928	0.061877374
YLR006C	-0.33332708	0.061935731
YKL096W	-0.247709833	0.062218967
YKR089C	-0.408404188	0.062483671
YGR241C	-0.363831782	0.062794471
YOR354C	0.160362243	0.063340804
YPL112C	0.277776395	0.063340804
YNL315C	0.203906583	0.063344015
YML081W	-0.227178228	0.063379217
YDL145C	-0.317078456	0.063880214
YGR054W	-0.306918394	0.063880214
YLR330W	-0.189456297	0.063883148
YMR214W	-0.22697314	0.063911234
YGL122C	-0.324063419	0.064015947
YIR034C	0.295599452	0.064015947
YOR358W	-0.290165469	0.064015947
YGL121C	0.293144019	0.064147177
YMR158W	0.259669532	0.064372164
YPL259C	-0.197509905	0.064414659
YBR077C	0.236196038	0.064747038
YNL077W	-0.33724441	0.064747038
YBR049C	-0.212719316	0.06486955
YOR245C	0.183232035	0.064968943
YPL086C	-0.203791467	0.064968943
YOR363C	-0.273958854	0.065029033
YKL027W	-0.202313415	0.065263171
YOR217W	-0.321084737	0.065263171
YGR142W	-0.378430984	0.065423955
YJL070C	-0.271511611	0.065622688
YMR047C	-0.2641797	0.065622688
YBR083W	-0.487031909	0.065886448
YFL037W	-0.155924317	0.065886448
YFR046C	0.228176132	0.065886448
YLL026W	-0.20037724	0.065886448
YOR127W	-0.2392645	0.065886448
YOR176W	-0.19072629	0.065886448
YNL064C	-0.170884496	0.065974505
YBL022C	-0.267031814	0.066444846
YNL238W	-0.205963375	0.066444846
YMR139W	-0.230903377	0.066521851
YER013W	-0.303475338	0.066706044
YIL049W	0.226605596	0.066986239
YPR201W	0.295906504	0.06715496
YNL267W	-0.26649982	0.067163943
YPL155C	-0.263816197	0.067163943
YJL157C	-0.192467176	0.067482188
YDR120C	-0.222489801	0.067558733
YJR010C-A	0.2911991	0.067558733
YNL128W	0.303492481	0.067558733
YOR025W	-0.25582398	0.067558733
YPL091W	-0.160802236	0.067558733
YOR357C	0.236256585	0.067577576
YDR235W	0.172642927	0.067722781
YNL132W	-0.334738338	0.067722781
YAL032C	-0.304880317	0.067730892
YJL103C	-0.428696401	0.067730892
YML103C	-0.222247437	0.067730892
YOR188W	-0.457149148	0.067979558
YMR190C	-0.305455577	0.0680637
YCR095C	0.216718235	0.068144449
YDR160W	-0.215401413	0.068148957
YDR075W	0.219266505	0.068173163
YHR144C	0.22464374	0.068173163
YNL300W	-0.432326808	0.068173163
YLR373C	-0.239177326	0.068239713
YIL125W	-0.326687438	0.068286332
YJL198W	-0.2667665	0.06883138
YGR149W	-0.195403826	0.069032814
YKL069W	0.226504127	0.069032888
YCL017C	-0.229180453	0.069415025
YHR034C	-0.307599674	0.069801843
YDR171W	-0.230976407	0.069841605
YLR277C	-0.296232616	0.069841605
YPR124W	0.231667701	0.07000277
YMR271C	0.250295684	0.070006342
YGR066C	0.398938118	0.070224843
YGR083C	-0.18948217	0.070224843
YGR287C	-0.315814131	0.070224843
YHR020W	-0.15660753	0.070224843
YLL049W	0.222308632	0.070224843
YML099C	-0.237570761	0.070224843
YOL071W	0.22961438	0.070224843
YKL130C	0.231338836	0.070255363
YMR301C	-0.332222421	0.070586793
YAL041W	-0.245228212	0.070588918
YHR146W	-0.170718691	0.070629536
YDL013W	-0.221446607	0.07076469
YGL201C	-0.432702319	0.07076469
YJL127C-B	0.299540979	0.07076469
YML107C	0.20182937	0.071372187
YAL026C	-0.224779709	0.071683669
YBR019C	-0.376363326	0.071784584
YCL048W-A	1.094415375	0.071784584
YLR215C	0.202409465	0.071784584
YLR283W	0.226125879	0.071784584
YOR098C	-0.382118709	0.071784584
YPL026C	0.212699915	0.071784584
YPL135W	0.327845255	0.071784584
YLR231C	-0.262862123	0.072189903
YML127W	-0.219967205	0.072487444
YDL240W	-0.228891588	0.072572395
YLR011W	0.253408428	0.072580369
YPR056W	0.195758025	0.072838428
YAL020C	-0.349794961	0.072906359
YGL187C	-0.240772117	0.073061193
YOR140W	-0.549099589	0.073184821
YGR218W	-0.234629141	0.073977903
YOR150W	0.26678081	0.073977903
YDR475C	-0.328987291	0.074076047
YGR076C	0.231066047	0.074076047
YGR097W	-0.188135259	0.074076047
YHR046C	0.266684039	0.074076047
YLR386W	-0.251131243	0.074076047
YLR312W-A	0.213989927	0.074322127
YJR006W	-0.20507596	0.074452899
YLR347C	-0.187231059	0.074452899
YDR216W	-0.574294651	0.074768491
YMR077C	0.217836811	0.074768491
YBR003W	-0.217305038	0.074925165
YBL071C	0.350209034	0.075028314
YNL224C	-0.209664239	0.075055266
YHR181W	0.22987259	0.075429414
YGL111W	-0.181958244	0.075436612
YHR182W	-0.225844194	0.075436612
YOR256C	-0.216130284	0.075436612
YLR381W	-0.247803539	0.075624429
YCR084C	-0.474971841	0.075647842
YDL200C	0.253509983	0.075875978
YJR122W	0.190308548	0.076045137
YDR309C	-0.293936073	0.076108449
YMR119W	-0.194884154	0.076313742
YDR237W	0.185284162	0.076482202
YJR077C	-0.22730789	0.076512111
YHR131C	-0.206347853	0.076532124
YPL208W	-0.246119134	0.076566612
YHR083W	-0.206825485	0.076606763
YDR116C	0.212191483	0.076889836
YPL246C	-0.242296485	0.076889836
YEL036C	-0.181319232	0.076906413
YGR266W	-0.278019885	0.076906413
YIL022W	-0.205092514	0.076906413
YOR203W	0.553761973	0.076906413
YJR005W	0.16251615	0.077106795
YMR216C	-0.187030153	0.077106795
YDL080C	-0.19434002	0.077133905
YOR083W	-0.689126496	0.077133905
YMR018W	0.407345903	0.07745919
YML049C	-0.29906839	0.07762328
YNR044W	0.305214636	0.077626508
YPR119W	-0.230428984	0.077626508
YOR242C	0.366954477	0.077668919
YBR144C	0.82097078	0.077939714
YGL027C	-0.185921428	0.078383047
YJL209W	0.2066622	0.078383047
YMR165C	-0.455542803	0.078680747
YPL180W	-0.252344195	0.078735606
YAR007C	-0.212662755	0.079459242
YDR182W	-0.198447033	0.079459242
YFL018C	-0.151998611	0.079459242
YLR385C	-0.749282292	0.079459242
YPL127C	-0.282814595	0.079459242
YPL176C	-0.233904638	0.079459242
YJR039W	-0.293889099	0.079638249
YAL012W	-0.312609015	0.080527015
YGL178W	-0.240754048	0.080527015
YDR387C	-0.19373666	0.080652684
YHR037W	-0.273782987	0.080652684
YDR485C	-0.181199422	0.080721775
YGR201C	0.24041514	0.081196812
YJR064W	-0.149830735	0.081196812
YMR094W	0.289420671	0.081196812
YNL092W	-0.531537315	0.081196812
YDR462W	0.269904606	0.081243736
YMR157C	0.199949413	0.081243736
YJL116C	0.417066196	0.081644518
YDL107W	0.22820898	0.081763361
YER041W	-0.233021675	0.081763361
YMR186W	-0.176101105	0.081763361
YGL022W	-0.174988575	0.08193725
YBL017C	-0.194707354	0.082129111
YBL091C	-0.160646895	0.082355066
YDR021W	0.220693725	0.082355066
YDR066C	0.267295402	0.082355066
YJR040W	-0.276071628	0.082355066
YOL107W	-0.193355281	0.082355066
YDL106C	-0.196439847	0.08242586
YDR222W	0.178912422	0.082547711
YBR091C	0.29809497	0.082809655
YIL057C	0.575649328	0.082962986
YJR049C	-0.214125561	0.082962986
YDL090C	0.179733476	0.083384895
YDL233W	-0.396215634	0.083384895
YGR168C	0.189018875	0.083384895
YHR011W	-0.272322214	0.083384895
YJR059W	-0.372353592	0.083384895
YOR211C	-0.181131682	0.083384895
snR32	-0.540491758	0.083384895
YNL053W	-0.252512534	0.083831063
YPL194W	-0.359598176	0.083873705
YEL072W	0.270132563	0.084108922
YDR443C	-0.445658877	0.084200783
YBR255C-A	0.252988165	0.084219034
YOR260W	-0.175809764	0.084296696
YDR214W	-0.233450808	0.08511657
YLR072W	-0.330314097	0.085149719
YLR273C	-0.366784521	0.085185437
YLL035W	-0.265225833	0.085194156
YIR025W	-0.293706934	0.085457294
YLR182W	-0.196104527	0.085457294
YHR062C	-0.244818824	0.085490532
YKL187C	-0.437658013	0.085490532
YKL066W	0.283029564	0.085598365
YDL091C	0.165082548	0.085599137
YOL112W	-0.186623567	0.085599137
YPR095C	-0.419363953	0.085599137
YKL062W	-0.234092487	0.085802893
YDR205W	-0.267487679	0.086071343
YER088C	-0.314903994	0.086071343
YLR050C	0.177722002	0.086071343
YPL031C	-0.184822733	0.086071343
YPR166C	0.236279673	0.086071343
YDR153C	-0.193448451	0.086531049
YBR123C	-0.245807991	0.086598292
YOL142W	0.192083437	0.086772161
YLR399C	-0.225565965	0.086824189
YGR248W	-0.462151122	0.087101041
YBR276C	-0.209462433	0.087423655
YCL028W	-0.16436422	0.087423655
YGR200C	-0.20940477	0.087423655
YHL030W	-0.371093291	0.087423655
YLR389C	-0.180557407	0.087423655
YOR109W	-0.316102477	0.087423655
YOR326W	-0.170897524	0.087423655
YPR134W	0.183582063	0.087423655
YDR135C	-0.1948114	0.087658476
YGR177C	-0.289462142	0.087707106
YHR022C-A	0.724229077	0.088257164
YIL033C	-0.267540135	0.088257164
YJR121W	-0.215074963	0.088257164
YOR306C	0.366983361	0.088257164
YLL058W	-0.236695182	0.088328696
YMR262W	-0.218493602	0.088658137
YDR534C	0.538457269	0.0887112
YGL226W	0.249508951	0.088759783
YGL208W	-0.358576008	0.089011098
YBL075C	-0.227090484	0.089019594
YLR086W	-0.221761586	0.089072049
YLR132C	-0.213919463	0.089072049
YPR159W	-0.182351593	0.089072049
YJL023C	0.205189781	0.08910926
YIR023W	-0.334558282	0.089158422
YKL162C-A	0.53221363	0.089478468
YMR302C	-0.305872464	0.089500079
YMR251W	0.371365435	0.089813508
YER073W	-0.248531892	0.089880009
YER015W	-0.366162507	0.089921796
YBR215W	-0.19682573	0.090114787
YDR122W	-0.386299671	0.090658238
YJL170C	0.535070243	0.091179353
YAR029W	0.420513762	0.091189999
YIL083C	0.166544492	0.091189999
YIL149C	-0.155194758	0.091189999
YNR063W	-0.391982538	0.091207716
YIL165C	0.308245518	0.091299371
YBR132C	-0.468579281	0.091406538
YDL077C	-0.243511485	0.091406538
YJL205C	0.316349129	0.091406538
YJR088C	0.173717334	0.091406538
YNL142W	0.304563199	0.091406538
YPL002C	0.214035525	0.091406538
YPL245W	-0.179041678	0.091406538
YML002W	0.167394258	0.091620895
YOR291W	-0.325224664	0.091620895
YGR257C	0.219423599	0.091701209
YOR222W	0.241783117	0.091701209
YBR170C	-0.21319217	0.092368487
YGL077C	-0.204817777	0.092383465
YHR200W	-0.17896372	0.092383465
YEL049W	0.570479727	0.092578311
YER095W	-0.256464891	0.092578311
YJL006C	0.210266963	0.092578311
YOR014W	-0.204679658	0.093176297
YOR269W	-0.325154958	0.093176297
YNL242W	-0.48806323	0.093220445
YAL002W	-0.287898503	0.093432811
YLL024C	-0.208563414	0.093432811
YLL059C	0.544860447	0.093432811
YLR243W	0.190603853	0.093432811
YPR145W	0.295119195	0.093432811
YJL085W	0.155749766	0.094134885
YML072C	-0.210384958	0.094134885
YOL087C	-0.223080532	0.094134885
YNR047W	-0.496103675	0.094434417
YAL063C	0.295410964	0.094845034
YBR080C	-0.164686617	0.094845034
YIL153W	-0.45233897	0.094845034
YJR034W	0.26942045	0.094845034
YNL036W	0.217966719	0.094845034
YFR028C	-0.186342294	0.094944376
YPL115C	-0.274866764	0.094944376
YDR167W	0.195883821	0.095001019
YER129W	-0.181233033	0.095001019
YFR035C	0.363064886	0.095001019
YIR030C	0.24712518	0.095001019
YKL088W	-0.2050268	0.095107602
YPR093C	-0.259475918	0.095630527
YGR119C	-0.153061432	0.09597429
YBR231C	-0.265518986	0.095996311
YKR013W	-0.231474156	0.095996311
YNL310C	0.236094397	0.095996311
YHL027W	-0.162124383	0.096598035
YLR096W	-0.275174534	0.097193488
YMR012W	-0.164170028	0.097384049
YMR310C	-0.400365053	0.09738963
YDR013W	0.20376132	0.097427656
YDR381C-A	0.239091548	0.097427656
YPR181C	-0.290170518	0.097427656
YAR028W	0.228646147	0.097674539
YBR258C	0.257920297	0.097674539
YDL238C	-0.534778612	0.097711598
YPR004C	0.158457578	0.098088305
YGL033W	0.639878268	0.098138314
YKL023W	0.229834826	0.098138314
YMR219W	-0.308657306	0.098138314
YOR341W	-0.232567754	0.098138314
YDR074W	-0.218582722	0.098159225
YKR088C	0.169379341	0.098159225
YGR086C	-0.235562585	0.098938397
YDL197C	-0.320581204	0.098970255
YHR084W	-0.244415684	0.099023426
YER098W	-0.326959145	0.099024202
YDR082W	0.186343282	0.099160402
YBR245C	-0.381613149	0.099288741
YKL217W	-0.325499508	0.099434243
YPL101W	-0.204435761	0.099457303
YDR026C	0.151311137	0.099508558
YKL073W	-0.17011688	0.099508558
YLL055W	0.219240828	0.099508558
YKL070W	0.257881073	0.099617994
YNL161W	-0.229323555	0.09988506
YNL278W	-0.574524004	0.09988506
YFL009W	-0.173925824	0.100009474
YPL149W	0.17575847	0.100009474
YNL222W	0.21772938	0.100275691
YGL237C	-0.25126505	0.100299736
YNL186W	-0.17861313	0.100554031
YDR268W	0.191559816	0.100875603
YDL047W	-0.251235804	0.100969587
YDR348C	-0.155256662	0.101400011
YDL224C	-0.357106782	0.101538741
YLR397C	-0.244670927	0.101538741
YJL107C	-0.350210705	0.101558378
YLR022C	0.190845962	0.101573484
YCL011C	-0.176869707	0.102068583
YJL141C	-0.383845521	0.102149199
snR87	0.58963244	0.102188733
YHR149C	-0.253116445	0.102443696
YER080W	-0.155031885	0.10253515
YIL040W	0.223596676	0.10253515
YNL304W	-0.310342356	0.10253515
YJR030C	-0.307305801	0.102626832
YGR093W	0.158265176	0.102645324
YDR028C	-0.151733871	0.102816229
YJL181W	-0.39191218	0.102826177
YLR211C	0.232658365	0.102866633
YDR179C	0.23672291	0.103033543
YGL139W	-0.184711415	0.103033543
YJL019W	-0.433237283	0.103033543
YKL119C	0.208724169	0.103033543
YMR028W	0.162507942	0.103033543
YNL076W	-0.190357813	0.103033543
YIL109C	-0.404838965	0.103270471
YJL046W	0.177165545	0.10369354
YLR031W	0.28752377	0.103778449
YOR322C	-0.37931851	0.103778449
YNL071W	-0.222117946	0.103830997
YPR190C	-0.327139498	0.103892734
YLL018C-A	-0.314296053	0.104393884
YDR508C	-0.180873384	0.104570795
YHR147C	0.184196432	0.104839933
YER053C	0.194387295	0.105087715
YHL018W	-0.443415225	0.105263977
YDR531W	0.16572043	0.106052987
YHL024W	-0.339350682	0.106052987
YKL129C	-0.366691218	0.106052987
YLR233C	-0.227701191	0.106052987
YER111C	-0.310427619	0.106439317
YKL053W	0.555959831	0.106749427
YPR161C	-0.230466257	0.106749427
YOR298W	0.342797241	0.106799842
YOR048C	-0.227587843	0.106921118
YPR138C	0.264624755	0.106921118
YML013W	-0.335393909	0.107168249
YPL240C	-0.31100206	0.107168249
YDR131C	0.179376613	0.107260157
YFL023W	-0.292277269	0.107260157
YBR198C	-0.282490001	0.107384521
YEL032W	-0.432504152	0.107679983
YLR225C	0.187340807	0.107779588
YDL165W	0.182756978	0.107786845
YKL095W	-0.212400418	0.107786845
YLR248W	-0.148418946	0.107996606
YBR034C	0.172135512	0.108616308
YPL164C	-0.248681894	0.109102161
YGR233C	-0.266477636	0.109223702
YDR288W	0.17721318	0.109273627
YJR101W	0.178284356	0.109393207
YEL048C	0.304130256	0.109550585
YIL108W	-0.325088194	0.109550585
YER110C	-0.188146002	0.110048999
YLR092W	-0.24096867	0.110173403
YDR391C	0.175373383	0.110182831
YDR313C	0.190074521	0.110415852
YDR337W	0.181457097	0.110451506
YGL141W	-0.296406456	0.110451506
YDR041W	0.191028974	0.110470109
YKR016W	-0.168854598	0.110552287
YKR090W	-0.322128431	0.110701083
YER137C	0.329192442	0.110763244
YER188W	0.335632096	0.111145112
YML011C	0.199532653	0.111156106
YDR194C	0.124464731	0.111662967
YBR165W	0.193216807	0.111939556
YLR238W	-0.202949338	0.112047984
YMR178W	0.179966069	0.112130814
YHR180W	0.241299331	0.112717316
YPR127W	-0.193697269	0.112717316
YMR134W	0.202549104	0.113079252
YOL073C	-0.240011685	0.113079252
YOL090W	-0.243700923	0.113113715
YBR262C	0.244277361	0.113234331
YOR262W	0.162368479	0.113828771
YAL061W	0.270556177	0.113920995
YHR188C	-0.234939387	0.11426155
YOR040W	0.186484052	0.114330353
YPL163C	-0.209181127	0.114330353
YCL044C	-0.483390874	0.114598154
YDL009C	0.305350808	0.114598154
YGR053C	0.257860401	0.114875016
YNL061W	-0.182197042	0.1155917
YHR192W	0.181961071	0.115765533
YHR117W	-0.236115846	0.115857487
YDR507C	-0.309556322	0.115942716
YPL039W	0.224300448	0.116570995
YOR161C	-0.241328524	0.116932749
YFR005C	0.168450032	0.117051457
YGR165W	0.164155785	0.117051457
YDL017W	-0.276901423	0.117384728
YMR164C	-0.266189032	0.117473682
YLR097C	0.162753502	0.117603218
YHR044C	0.229613671	0.117615214
YDL173W	-0.245422521	0.117626137
YDR170W-A	0.303308093	0.117895836
YNL321W	-0.523757342	0.117895836
YER185W	0.367480512	0.117908532
YDL168W	-0.186278666	0.117949471
YHL014C	0.19450376	0.117949471
YKL215C	-0.352797476	0.118306679
YGR178C	-0.231753333	0.118373618
YGR240C	-0.103325193	0.118373618
YDL117W	-0.172297248	0.118387389
YNL246W	-0.163953042	0.118387389
YHR198C	0.165356706	0.118652721
YOR378W	-0.345328585	0.118676494
YGL150C	-0.258461893	0.119077128
YGR161W-C	0.266629961	0.119077128
YGR268C	-0.35017504	0.119077128
YOL102C	0.183003173	0.119077128
YBR180W	-0.329344502	0.119280991
YOR077W	-0.287949545	0.119281524
YDR097C	-0.364924657	0.119774676
YJL005W	-0.360563983	0.119774676
YLR254C	0.203213582	0.119774676
YDL227C	-0.291686335	0.119899821
YLR190W	-0.253378516	0.119934006
YNL293W	-0.179155439	0.119934006
YHR102W	-0.454942804	0.120169784
YMR053C	-0.243006023	0.120369083
YBR001C	-0.245221386	0.120444761
YPL023C	-0.296643401	0.120444761
YKR021W	-0.196850605	0.120454283
YBL021C	0.209919269	0.120565844
YDR444W	-0.217998624	0.120565844
snR8	-0.405140926	0.120565844
YPL184C	-0.160149118	0.12061047
YDR395W	-0.124925928	0.120618353
YGR003W	0.182381597	0.120618353
YGL023C	-0.349879663	0.120665394
YHL010C	-0.204021803	0.120665394
YFR051C	-0.271738693	0.120753543
YDL143W	-0.133645022	0.120847752
YMR319C	0.177765442	0.121162976
YNL336W	0.266636691	0.121162976
YOR307C	0.16100642	0.121162976
YPL034W	0.248887228	0.121265489
YLR318W	0.203286303	0.121553079
YBL048W	0.479102161	0.121646892
YDR234W	-0.243444427	0.121999743
YGL006W	-0.2055273	0.122085045
YOR066W	-0.561316053	0.122085045
YJR141W	0.184066301	0.122164396
YCL034W	-0.206727869	0.12277129
YDR488C	-0.388853012	0.12322146
YML118W	-0.624446556	0.123281446
YBR247C	-0.181820816	0.123667671
YPL250C	0.553626753	0.123685611
YPR047W	0.179970738	0.123685611
YDR202C	0.176577731	0.124227907
YGR036C	0.204125372	0.124227907
YML111W	-0.229156959	0.124307079
YKL157W	-0.184860096	0.124532113
YER047C	-0.435959841	0.124760398
YGL061C	0.180594014	0.125261996
YGR157W	-0.18291403	0.125261996
YPL085W	-0.466332042	0.125261996
YKL113C	-0.189036211	0.12558876
YMR108W	-0.151181342	0.12558876
YIR014W	-0.547138614	0.125679337
YJR093C	-0.289929881	0.125837232
YMR230W-A	0.547552794	0.125837232
YER141W	-0.152511784	0.125978812
YMR044W	-0.155039575	0.126162977
YDL181W	-0.286941602	0.126166116
YGL245W	-0.140015819	0.126575935
YIL166C	0.198551647	0.126808896
YNL216W	-0.220278262	0.126808896
YPR152C	-0.266744982	0.126888007
YAL021C	-0.412551307	0.127724517
YLR114C	-0.143658408	0.127724517
YLR449W	-0.240609979	0.127724517
YNL008C	0.131798484	0.127724517
YJL013C	0.151423276	0.127744837
YKL093W	-0.271297655	0.127766827
YER125W	-0.217115281	0.127779306
YEL020C	-0.252787555	0.127988109
YLR131C	-0.437667101	0.127988109
YPL192C	0.342003579	0.128188763
YDR059C	0.240280154	0.1282069
YER077C	0.161928146	0.1282069
YGR070W	-0.259767622	0.1282069
YDR169C	-0.395415601	0.128506608
YDL141W	-0.335734622	0.128600421
YIL123W	-0.295599133	0.128858381
YHR032W	-0.21154289	0.129087232
YHR186C	-0.302617456	0.129087232
YLR128W	0.193042069	0.129087232
YOL058W	0.359933005	0.129087232
YOL150C	0.712466803	0.129087232
YML128C	-0.312243101	0.129154474
YNL189W	-0.137964578	0.129404947
YOR060C	-0.300470615	0.129404947
YGL107C	0.155288924	0.129491993
YJL147C	0.210316345	0.12958933
YDR096W	-0.435699506	0.129879418
YJL120W	0.637182439	0.129879418
YKR085C	0.199540735	0.129879418
YNL273W	-0.241525465	0.129879418
YBR122C	0.188385383	0.13012567
YBR243C	-0.184069024	0.13012567
YOL128C	0.229396252	0.130217497
YMR244W	-0.72358572	0.130232953
YMR207C	-0.280602922	0.130642881
YDR409W	-0.308390985	0.130921196
YOL155C	-0.472514616	0.131554103
YJR097W	0.287101913	0.13197603
YGL094C	-0.206048095	0.132009689
YKL175W	-0.179788105	0.132009689
YKR092C	-0.176189647	0.132009689
YOR330C	-0.313620624	0.132009689
YBL047C	-0.250940084	0.13201919
YGL197W	-0.402098971	0.13201919
YNR040W	0.245716449	0.13201919
YBR110W	0.154606416	0.132170861
YFR053C	-0.468833373	0.132170861
YDR034C	0.170867891	0.132183407
YDL183C	0.255514327	0.13273878
YOL010W	0.164309956	0.13273878
YOL105C	-0.261546652	0.13273878
YAL042W	-0.146101757	0.132841438
YMR124W	-0.313375712	0.132841438
YMR287C	0.164545265	0.132841438
YPL214C	0.147652575	0.132841438
YOR280C	0.1690792	0.133383533
YBL104C	-0.272290101	0.133530287
YBR211C	0.179472241	0.133530287
YGR095C	0.172193825	0.133530287
YER065C	-0.194241159	0.133984958
YNL289W	-0.397823707	0.134026056
YKL165C	-0.214648759	0.134165274
YIR018C-A	0.478957279	0.134495241
YEL007W	-0.265037377	0.134603843
YML055W	0.179490325	0.134603843
YPL089C	-0.350666709	0.134603843
YBL050W	0.16320362	0.134709428
YEL029C	0.196413268	0.134833586
YOL067C	-0.352214056	0.134853356
YBL059W	0.22044662	0.135077557
YIR006C	-0.462256297	0.135077557
YML059C	-0.270630006	0.135077557
YMR045C	0.418254392	0.135077557
YOL147C	0.238961406	0.135077557
YPR193C	-0.81265753	0.135104536
YGL018C	0.218662838	0.135150923
YIR035C	0.234034282	0.135150923
YGR207C	0.186388208	0.135347912
YIL163C	0.390455029	0.135347912
YNL233W	-0.26311009	0.135347912
YIL136W	-0.251542364	0.135902362
YER060W-A	-0.393132046	0.136205823
YNL192W	-0.210089458	0.136205823
YPL203W	-0.182690569	0.136205823
YNR013C	-0.387302335	0.136263764
YCR026C	-0.191610568	0.136363331
YBL099W	-0.172653989	0.136627742
YBR284W	-0.363172239	0.136667232
YGL133W	-0.189359022	0.136667232
YAL040C	-0.449535448	0.13669397
YBR043C	0.18309876	0.13669397
YBR146W	0.186106416	0.13669397
YDR206W	-0.146678479	0.13669397
YEL060C	-0.287883121	0.13669397
YEL067C	0.33449601	0.13669397
YER078C	-0.168728593	0.13669397
YGL206C	-0.19900753	0.13669397
YGR031W	-0.281656646	0.13669397
YIR024C	0.182912062	0.13669397
YKR050W	-0.348034678	0.13669397
YLR227W-B	-0.482326808	0.13669397
YLR328W	-0.163713504	0.13669397
YLR393W	-0.52766997	0.13669397
YLR394W	-0.300133655	0.13669397
YMR274C	0.189137085	0.13669397
YNL271C	-0.278337094	0.13669397
YNL328C	-0.608837572	0.13669397
YOL004W	-0.35165913	0.13669397
YPL001W	0.178248096	0.13669397
YPL201C	0.438550308	0.13669397
YIR003W	-0.349151279	0.136891736
YPL272C	0.452722298	0.136891736
YBR272C	0.17471825	0.13690087
YJR052W	0.144108772	0.13690087
YJR115W	-0.372841958	0.13690087
YDR466W	-0.233821225	0.136930232
YOR321W	-0.235346964	0.1371553
YDR518W	0.151166015	0.137222166
YKL043W	-0.370490504	0.137387152
YNL027W	-0.167014984	0.137404448
YDR497C	-0.172162984	0.13777252
snR71	0.589810137	0.13777252
YFR021W	-0.220946211	0.138039921
YKL068W-A	0.247727891	0.138039921
YKL068W	-0.285645637	0.138201478
YBR125C	-0.184757264	0.138225192
YCR072C	-0.282092378	0.138853774
YER089C	-0.306108462	0.138853774
YGL035C	-0.276345146	0.138853774
YJL154C	-0.2295302	0.138853774
YBR169C	-0.274852624	0.139218546
YOR166C	0.147341925	0.139218546
YCL037C	-0.518201513	0.140563575
YOR328W	-0.333593098	0.140689974
YER068W	-0.177392005	0.14076619
YBL095W	-0.340598969	0.141208702
YEL013W	-0.161447759	0.141208702
YEL044W	0.206622473	0.141208702
YLR144C	-0.23494926	0.141238262
YML006C	-0.184008974	0.141238262
YNL277W	-0.275144793	0.141238262
YLR384C	-0.167294876	0.141839604
YCR047C	-0.2284762	0.141884177
YOR073W	-0.181897104	0.141918997
YAR031W	0.297014354	0.141964555
YDR119W-A	-0.534524723	0.141964555
YER071C	0.21905642	0.141964555
YLR382C	-0.345549239	0.141964555
YLR008C	0.185434008	0.142038296
YER164W	-0.341658186	0.142506228
YKL039W	-0.151612833	0.142506228
YKR048C	-0.204858263	0.142506228
YDR242W	0.198308446	0.142662321
YFR027W	-0.327370215	0.142662321
YDR248C	0.179602154	0.142744406
YDR258C	-0.227171843	0.142744406
YPR025C	0.150547965	0.142744406
YDR014W-A	0.484618637	0.142767634
YGL056C	-0.237150338	0.142767634
YKL064W	-0.177740634	0.142767634
YOR179C	0.202420067	0.143080818
YHR092C	-0.365191687	0.143497799
YDR436W	-0.400626397	0.143735393
YML112W	-0.215618257	0.143735393
YGL063W	-0.35123694	0.144132629
YDL170W	0.250767381	0.144364066
YGR090W	-0.156272172	0.144823064
YGR002C	-0.183291352	0.144926741
YCR077C	-0.266524174	0.145476801
YDR157W	0.403974942	0.145657065
YML007W	0.114541721	0.145657065
YPL108W	0.214764662	0.145657065
YPR032W	-0.26098941	0.145657065
YPR200C	0.322251086	0.145657065
YHR097C	-0.436794381	0.145745825
YDL226C	-0.157022235	0.146519223
YAL022C	-0.165979571	0.14667145
YML123C	-0.380365779	0.146730698
YBR071W	-0.231483037	0.146976018
YDR159W	-0.202993805	0.146976018
YGR050C	0.303078369	0.14721553
YJR142W	0.146550797	0.14721553
YMR160W	-0.242083348	0.14721553
YDR067C	0.165624176	0.147483879
YDR108W	0.156252436	0.147483879
YPL105C	-0.256918287	0.147483879
YAL043C	-0.499181132	0.148145605
YDL195W	-0.398499388	0.148227807
YNL085W	-0.12516659	0.148227807
YGR147C	0.151951415	0.148235987
YBL010C	-0.22773685	0.148370815
YDL150W	-0.183932651	0.148370815
YDL193W	-0.177510062	0.148370815
YDR115W	0.214945614	0.148370815
YEL004W	0.164741049	0.148370815
YGL109W	0.316668024	0.148370815
YGL159W	0.155661114	0.148370815
YLR047C	-0.331839611	0.148370815
YOR051C	0.161037538	0.148370815
YOR181W	-0.524727863	0.148370815
YPL264C	0.308143469	0.148370815
YPR146C	0.275262426	0.148370815
YDL243C	0.251370015	0.148443242
YMR035W	0.195036848	0.148443242
YER103W	-0.332326002	0.148652574
YER157W	0.130536833	0.148652574
YOR219C	-0.155103315	0.148746685
YEL059C-A	0.30495824	0.149025865
YJR127C	-0.314406769	0.149025865
YFL019C	0.55762257	0.14904935
YER176W	-0.233779859	0.149361677
YGL079W	0.172624125	0.149613722
YJL115W	-0.218957224	0.149657484
YMR017W	0.411462802	0.150187018
YMR195W	0.205372909	0.150230377
YHR018C	0.242833781	0.150949656
YPL071C	0.194233271	0.151021317
YDR359C	-0.385367644	0.152024766
YGR235C	0.157164072	0.152024766
YNL234W	-0.152723444	0.152024766
YMR231W	-0.20356922	0.152147487
YGR043C	0.413733709	0.152193463
YDL149W	-0.292395561	0.152782171
YDR113C	-0.276182647	0.152782171
YER062C	0.186485414	0.152976155
YOR113W	-0.366413992	0.15303645
YGL227W	-0.280554103	0.153105088
RUF20	0.230762081	0.153165592
YPR178W	-0.19105848	0.153732031
YMR215W	-0.200321601	0.153783814
YLR108C	-0.270241957	0.153983471
YFL024C	-0.127324295	0.154656101
YKL173W	-0.208214834	0.154656101
YGL145W	0.140188001	0.155375727
YGL173C	-0.255935211	0.155375727
YGR035W-A	0.290673849	0.155375727
YIL158W	0.194033981	0.155375727
YML101C	0.253324027	0.155375727
YLR342W	-0.143323184	0.15588172
YHR016C	-0.400280647	0.155902983
YER017C	-0.195772356	0.155986819
YMR275C	-0.301804904	0.156373814
YGR283C	0.153523586	0.156404348
YER113C	-0.201444592	0.156471231
YHR110W	0.163694609	0.156679197
YNL062C	-0.160039833	0.156937315
YGR260W	-0.129252859	0.157130289
YJR100C	0.137509144	0.157130289
YIL034C	-0.136177278	0.157241603
YKR019C	-0.182625854	0.157741047
YNL022C	0.142439836	0.157910095
YDR477W	-0.273960521	0.158476843
YDR374C	0.552011882	0.158554362
YPR104C	-0.192999218	0.158554362
YBL090W	0.187613559	0.158978055
YDL229W	-0.193051135	0.159180793
YNL284C-B	0.419013352	0.159180793
YGR040W	-0.16245042	0.159237671
YER182W	0.154563566	0.159406904
YNR055C	-0.13131861	0.159406904
YKL171W	-0.287815199	0.15973555
YDR434W	0.1186134	0.159981932
YKL085W	-0.161393017	0.160200948
YDL209C	-0.243678862	0.160239491
YJL129C	-0.234257358	0.160340918
YJL132W	-0.174503207	0.160977875
YLR266C	0.157701768	0.161300632
YOR376W	0.620831691	0.161300632
YHR202W	-0.193374898	0.161532656
YJL110C	-0.227336008	0.1617036
YJR131W	-0.379784488	0.1617036
YPL190C	-0.346552473	0.161771982
YNL329C	-0.193252856	0.161919882
YCR061W	-0.457027945	0.161964757
YIL139C	0.188798637	0.161964757
YDR326C	-0.15116509	0.161990403
YHR216W	-0.219334772	0.161990403
YLR251W	0.157587279	0.162167645
YDR533C	0.155269399	0.162194949
YLR258W	-0.309280134	0.1625279
YJL038C	0.425242479	0.162940618
YJL111W	-0.129909906	0.162940618
YML050W	0.18808769	0.163428475
YDR279W	0.144585311	0.163703559
YMR233W	0.179715013	0.163709171
YNR034W	-0.202453854	0.16401007
YOL036W	-0.158702854	0.164053928
YOR318C	0.301205398	0.164053928
YJR084W	-0.234741178	0.164575451
YBR133C	-0.141692946	0.164649901
YJR102C	0.158409868	0.164649901
YOL095C	-0.227841806	0.164649901
YBR255W	-0.200780391	0.164693627
YDR179W-A	0.174486314	0.164693627
YCR067C	-0.242755489	0.165044134
YNL330C	-0.157885603	0.165668371
YMR291W	-0.240594209	0.166141549
YMR092C	-0.139127516	0.166713619
YNR020C	0.193860993	0.167134709
snR85	-0.797003075	0.167357763
YLR314C	-0.12044383	0.167371358
YCL036W	-0.377920162	0.1674764
YDL126C	-0.10075537	0.167819207
YKL110C	0.171633581	0.167819207
YDL049C	0.189068145	0.167912123
YDR092W	0.234158271	0.167912123
YOR017W	-0.19288819	0.167912123
YGR041W	-0.179291349	0.167989484
YMR059W	0.236376649	0.167989484
YBR060C	-0.307131375	0.168356707
YDR141C	-0.231075571	0.168488064
YGR094W	-0.117599974	0.168488064
YJL164C	-0.224058832	0.168488064
YLL002W	-0.204467064	0.168488064
YML017W	-0.219829841	0.168488064
YMR217W	-0.133984026	0.168488064
YMR292W	0.186632582	0.168488064
YPL119C	-0.573222846	0.168488064
YDL045C	0.14506793	0.168550395
YGL045W	-0.207358527	0.168705661
YJL096W	0.175201827	0.168705661
YGR061C	-0.157887178	0.168976969
YLR116W	-0.406766655	0.168976969
YMR063W	-0.316431431	0.168976969
YNL102W	-0.343262224	0.168976969
YNL282W	-0.295962462	0.168976969
YPR091C	-0.159478428	0.168976969
YBR176W	0.195400237	0.169270981
YGL104C	-0.231279649	0.169270981
YGL212W	-0.237952929	0.169270981
YIL066C	0.395495747	0.169270981
YNR045W	-0.171204076	0.169270981
YPR112C	-0.144950506	0.169270981
YJR055W	0.233102723	0.16947615
YOR070C	-0.344544403	0.16947615
YAR019C	-0.37041582	0.169533835
YBR126C	-0.152217228	0.169533835
YCL021W-A	0.3104662	0.169533835
YDL025C	-0.181034433	0.169533835
YLR141W	-0.240123554	0.169533835
YOL068C	-0.181610478	0.169533835
YNL230C	-0.241777976	0.169538858
YBR070C	0.17359458	0.169864378
YER161C	-0.173434435	0.169864378
YAL019W	-0.325692579	0.169915299
YNR061C	0.159466823	0.170080145
YNL074C	-0.300648366	0.170149302
YLR219W	-0.264457604	0.170180144
YNL054W	-0.303005854	0.170180144
YGL136C	0.140803629	0.170318875
YJL020C	-0.386777717	0.170318875
YIL009C-A	0.183422945	0.170863295
YGR052W	-0.145561261	0.171224431
YBR259W	0.157109545	0.171461577
YNL072W	-0.341919581	0.171461577
YCR023C	0.158932081	0.171543734
YLR398C	-0.239113517	0.171833241
YOR116C	-0.204786859	0.171833241
snR161	-0.603906687	0.171833241
YFL033C	-0.317029544	0.171938884
YER056C	0.150237103	0.172093001
YLR192C	-0.149744283	0.172093001
YDR170C	-0.258733252	0.172436827
YHR124W	0.193532387	0.172436827
YGL195W	-0.267349374	0.17250773
YNL213C	0.177716812	0.172558258
YNL291C	-0.159802251	0.172558258
YOL048C	0.163637599	0.172558258
YLR437C	0.18339523	0.17313023
YNL139C	-0.280548001	0.17313023
YPL049C	-0.222856022	0.173254423
YLR422W	-0.234382029	0.173823274
YOR315W	0.164413915	0.173853122
YGR057C	0.162747648	0.174052997
YGL012W	0.122880543	0.174177074
YDR390C	-0.144112655	0.174265283
YER143W	-0.144371942	0.174265283
YOR033C	-0.177877559	0.174265283
YDR052C	-0.145009653	0.174342882
YOR316C	0.241534667	0.174342882
YER124C	0.10385634	0.174366522
YGR289C	-0.414103489	0.174469301
YER139C	0.173983118	0.174912611
YCR057C	-0.236653115	0.175011341
YDR311W	0.143878012	0.175038808
YLR016C	0.16000304	0.175727507
YHR082C	-0.120768507	0.175833165
YPL228W	-0.141026532	0.175915633
YGR068C	-0.473831398	0.176620867
YIL077C	-0.194003265	0.176620867
YJL208C	0.188774594	0.177030011
YBL105C	-0.280692628	0.177125115
YBR092C	-0.134573239	0.177125115
YDL215C	0.131092026	0.177125115
YFL029C	-0.162503863	0.177125115
YHR178W	-0.200438734	0.177125115
YNL145W	0.496557447	0.177125115
YPR051W	0.271506221	0.177125115
YPR135W	-0.193861387	0.177125115
YLR377C	-0.297622655	0.177131932
YOR230W	-0.13175591	0.177214156
YDR371W	0.149291411	0.177600471
YBR254C	0.191616589	0.178244568
YHR009C	-0.129844232	0.178741596
YBL013W	-0.659324817	0.17878848
YBR273C	-0.144157847	0.17878848
YCL043C	-0.148960006	0.17878848
YGR163W	0.144517745	0.17878848
YDR333C	-0.140731256	0.178888727
YDR494W	0.130527293	0.178888727
YHR038W	0.193201767	0.178888727
YJL185C	0.182895061	0.17891002
YGL093W	-0.207689667	0.17923274
YNL298W	-0.354592012	0.180072451
YDR111C	-0.153545928	0.180213493
YDR128W	-0.26542111	0.180222605
YER128W	0.216283226	0.180410473
YDR421W	-0.193204979	0.180463195
YER155C	-0.254504341	0.180602397
YPR098C	0.168450299	0.180985376
YMR089C	-0.179653351	0.181079414
YBL016W	-0.184074388	0.181131726
YLR310C	-0.176216342	0.18116078
YBR150C	-0.258218662	0.181246855
YIR010W	-0.186576345	0.181814405
YML041C	0.163132348	0.181973154
YKL010C	-0.227232473	0.182193367
YNL123W	-0.157353824	0.182193367
YNL134C	-0.196699279	0.182323522
YLR187W	-0.425076435	0.182424031
YLR342W-A	0.494893889	0.182424031
YOR069W	-0.203894523	0.182424031
YOR310C	-0.136090075	0.182424031
YPL116W	-0.181656856	0.182435954
LSR1	-0.565408664	0.183358048
YLR430W	-0.293308478	0.183358048
YML083C	0.365673104	0.183358048
YIL106W	-0.17635604	0.183866979
YJL161W	0.232222469	0.183866979
YNR025C	0.300995373	0.183866979
YPR147C	0.151117101	0.183866979
YMR273C	-0.430502298	0.183912431
YER144C	-0.325464666	0.184247535
YCR021C	0.187793917	0.184625704
YDL119C	0.201915393	0.184692518
YJL007C	0.711938212	0.18540548
YKL204W	-0.411462496	0.185967595
YDR335W	-0.16240945	0.186691893
YDL074C	0.106873683	0.186844957
YGL131C	-0.299133075	0.186844957
YNL327W	-0.207374421	0.186844957
YBR024W	0.176922596	0.186957251
YCR030C	-0.403320868	0.187152538
YMR120C	0.234959953	0.187340639
YBL030C	-0.192681068	0.187673769
YER105C	-0.174747745	0.187673769
YLR165C	0.173023391	0.187673769
YOR162C	-0.190428245	0.187673769
YKL065W-A	0.339605204	0.187946701
YEL058W	-0.125616924	0.188275953
YJL212C	-0.171205968	0.188908673
YNL259C	0.25938636	0.188908673
YPL051W	0.162654571	0.188908673
YMR073C	0.182189444	0.189064463
YGR029W	0.169331385	0.189228916
YNL050C	0.154953756	0.189252612
YOR081C	-0.339172909	0.189356708
YLR380W	-0.313115998	0.189573325
YPR192W	-0.541370212	0.18979638
YMR267W	0.143665647	0.189834502
YLR298C	0.165415753	0.190088375
YOR184W	0.140874909	0.190387621
YER130C	0.167207757	0.190451848
YLR123C	0.467115657	0.191038805
YBL066C	-0.461797776	0.19105788
YFR043C	0.157603655	0.19105788
YOL135C	-0.393295112	0.19105788
YOR367W	0.16057989	0.19105788
YDR076W	0.198231549	0.191191448
YOR057W	-0.157291735	0.191231638
YGL161C	-0.149666437	0.191568446
YPL247C	-0.377139519	0.192689093
YLR403W	-0.139554317	0.192758314
YPL082C	-0.265273384	0.192758314
YEL005C	0.157242034	0.193404344
YMR118C	0.225879368	0.19353854
YLR115W	-0.314778148	0.193763753
YBL018C	0.209948394	0.194278739
[truncated: 5,311 more rows]
