# Supplementary material for: Metaboverse enables automated discovery and visualization of diverse metabolic regulatory patterns
Source: Nat Cell Biol. 2023 Apr 3;25(4):616–25. doi: 10.1038/s41556-023-01117-9 (PMC10104781; doi:10.1038/s41556-023-01117-9)
Supplement: Source Data Fig. 5 — Source numerical data. [file 41556_2023_1117_MOESM7_ESM.zip › fig_5_source/ipa/outputs/luad-ipa-causal-networks.txt]

© 2000-2021 QIAGEN. All rights reserved.
Master Regulator	Expr Log Ratio	Molecule Type	Participating regulators	Depth	Predicted Activation	Activation z-score	p-value of overlap	Network bias-corrected p-value	Target Molecules in Dataset	Causal network	Target-connected regulators
malonyl-coenzyme A		chemical - endogenous mammalian	CPT1A,CPT1B,FASN,malonyl-coenzyme A,PANK2	2		1.567	5.87E-29	1.00E-04	2-oxoglutaric acid,3-hydroxybutyric acid,5'-CMP,adenine-riboflavin dinucleotide,adenosine,cholesterol,D-glucose,fructose-6-phosphate,fumaric acid,glycine,guanosine,hypoxanthine,IMP,inosine,L-asparagine,L-aspartic acid,L-glutamine,L-histidine,L-homoserine,L-isoleucine,L-leucine,L-lysine,L-ornithine,L-phenylalanine,L-threonine,L-tryptophan,L-tyrosine,L-valine,malic acid,myristic acid,palmitic acid,…	33 (5)	4
afatinib		chemical drug	afatinib	1	Inhibited	-2.667	1.53E-28	1.00E-04	2-aminoadipic acid,5'-CMP,adenine,adenine-riboflavin dinucleotide,arachidonic acid,beta-alanine,D-glucose,D-pantothenic acid,ethanolamine,fructose-6-phosphate,fumaric acid,glycine,hypoxanthine,inosine,L-aspartic acid,L-cysteine,L-cystine,L-glutamic acid,L-histidine,L-lysine,L-methionine,L-phenylalanine,L-proline,L-serine,L-threonine,L-tryptophan,L-tyrosine,malic acid,niacinamide,phosphorylethanol…	36 (1)	1
CPT1B		enzyme	CPT1B	1	Inhibited	-2.268	3.89E-27	1.00E-04	2-oxoglutaric acid,5'-CMP,adenine-riboflavin dinucleotide,adenosine,fructose-6-phosphate,fumaric acid,glycine,guanosine,hypoxanthine,IMP,inosine,L-asparagine,L-aspartic acid,L-glutamine,L-histidine,L-homoserine,L-isoleucine,L-leucine,L-lysine,L-ornithine,L-phenylalanine,L-threonine,L-tryptophan,L-tyrosine,L-valine,malic acid,UMP,uracil	28 (1)	1
sirolimus		chemical drug	sirolimus	1	Inhibited	-2.920	5.99E-27	1.00E-04	2-aminoadipic acid,5'-CMP,adenine,adenine-riboflavin dinucleotide,arachidonic acid,beta-alanine,cholesterol,creatinine,D-glucose,D-pantothenic acid,ethanolamine,fructose-6-phosphate,fumaric acid,glycine,hypoxanthine,inosine,L-aspartic acid,L-cysteine,L-cystine,L-glutamic acid,L-histidine,L-lysine,L-methionine,L-phenylalanine,L-proline,L-serine,L-threonine,L-tryptophan,L-tyrosine,malic acid,niacin…	38 (1)	1
sulfacetamide		chemical drug	CA5A,CA5B,CA9,sulfacetamide	2		-0.943	3.06E-21	1.00E-04	D-glucose,glycine,L-alanine,L-asparagine,L-aspartic acid,L-glutamine,L-histidine,L-isoleucine,L-leucine,L-methionine,L-phenylalanine,L-proline,L-serine,L-threonine,L-tryptophan,L-tyrosine,L-valine,putrescine	18 (4)	3
mafenide		chemical drug	CA5A,CA5B,CA9,mafenide	2		-0.943	3.06E-21	1.00E-04	D-glucose,glycine,L-alanine,L-asparagine,L-aspartic acid,L-glutamine,L-histidine,L-isoleucine,L-leucine,L-methionine,L-phenylalanine,L-proline,L-serine,L-threonine,L-tryptophan,L-tyrosine,L-valine,putrescine	18 (4)	3
methazolamide		chemical drug	CA9,methazolamide	2		-0.943	3.06E-21	1.00E-04	D-glucose,glycine,L-alanine,L-asparagine,L-aspartic acid,L-glutamine,L-histidine,L-isoleucine,L-leucine,L-methionine,L-phenylalanine,L-proline,L-serine,L-threonine,L-tryptophan,L-tyrosine,L-valine,putrescine	18 (2)	2
ethoxyzolamide		chemical drug	CA5A,CA5B,CA9,ethoxyzolamide	2		-0.943	3.06E-21	1.00E-04	D-glucose,glycine,L-alanine,L-asparagine,L-aspartic acid,L-glutamine,L-histidine,L-isoleucine,L-leucine,L-methionine,L-phenylalanine,L-proline,L-serine,L-threonine,L-tryptophan,L-tyrosine,L-valine,putrescine	18 (4)	3
CA9		enzyme	CA9	1		1.213	9.15E-21	1.00E-04	glycine,L-alanine,L-asparagine,L-aspartic acid,L-glutamine,L-histidine,L-isoleucine,L-leucine,L-methionine,L-phenylalanine,L-proline,L-serine,L-threonine,L-tryptophan,L-tyrosine,L-valine,putrescine	17 (1)	1
acyl-coenzyme A		chemical - endogenous mammalian	2-deoxyglucose,acyl-coenzyme A,D-glucose,GCK,hexokinase,HK2,norepinephrine,UCP1	3		1.414	2.14E-17	1.00E-04	2-oxoglutaric acid,3-hydroxybutyric acid,3-phosphoglycerate,arachidic acid,arachidonic acid,cholesterol,citric acid,D-glucose,decanoic acid,fructose-6-phosphate,fumaric acid,glucose-6-phosphate,glycerol,glycine,hypoxanthine,IMP,inosine,L-glutamic acid,L-serine,L-threonine,lauric acid,malic acid,myristic acid,oleic acid,palmitic acid,putrescine,pyrrolidonecarboxylic acid,sorbitol,spermidine,steari…	32 (8)	6
ITGA6		transmembrane receptor	Akt,BRCA1,CASP3,CAV1,CEBPD,ERK1/2,FYN,GATA4,GFPT1,HAS3,HIF1A,HTT,IGF1R,IL1B,IRF3,ITGA6,MGLL,MTOR,MYC,NFE2L2,PFKFB2,PI3K (complex),PPARGC1A,PRKN,RHOA,RPTOR,SLC2A1,SREBF1,Vacuolar H+ ATPase	3		1.508	1.55E-16	3.00E-04	2-oleoylglycerol,2-oxoglutaric acid,3-hydroxybutyric acid,3-phosphoglycerate,adenosine,alpha-hydroxyglutarate,arachidonic acid,cholesterol,citric acid,citrulline,creatinine,ethanolamine,fructose-6-phosphate,glycine,L-aspartic acid,L-cysteine,L-glutamic acid,L-glutamine,L-histidine,L-leucine,L-lysine,L-ornithine,L-phenylalanine,L-proline,L-threonine,L-tryptophan,L-tyrosine,linoleic acid,malic acid…	44 (29)	20
NRG2		growth factor	Akt,ATM,CAV1,CEBPD,Cpla2,CTNNB1,ERBB2,ERK1/2,GATA4,HAS3,HSD17B12,HTT,IRF3,MYC,NCOA3,NFE2L2,NRG2,PFKFB2,PLA2,PLA2G4A,PPARGC1A,RPTOR,SLC2A1,SREBF1,TP73,Vacuolar H+ ATPase	3		1.718	3.23E-16	5.00E-04	adenosine,alpha-hydroxyglutarate,arachidonic acid,ascorbic acid,cholesterol,citric acid,D-glucose,ethanolamine,fructose-6-phosphate,fumaric acid,glycine,guanine,L-aspartic acid,L-cysteine,L-glutamic acid,L-glutamine,L-histidine,L-leucine,L-lysine,L-methionine,L-phenylalanine,L-proline,L-serine,L-threonine,L-tryptophan,L-tyrosine,malic acid,myo-inositol,myristic acid,oleic acid,palmitic acid,phosp…	41 (26)	24
pelitinib		chemical drug	Akt,ATM,CEBPD,CHKA,Cpla2,EGFR,ERBB2,ERK1/2,GATA4,HAS3,HSD17B12,HTT,IRF3,MYC,NCOA3,NFE2L2,ODC1,pelitinib,PFKFB2,PLA2,PLA2G4A,PPARGC1A,RPTOR,SLC2A1,SOD2,SREBF1,STAT3,TP73,Vacuolar H+ ATPase	3		-1.543	6.56E-16	1.20E-03	2-oxoglutaric acid,5'-methylthioadenosine,adenosine,alpha-hydroxyglutarate,arachidonic acid,cholesterol,citric acid,creatinine,D-glucose,fructose-6-phosphate,fumaric acid,glycine,guanine,L-aspartic acid,L-cysteine,L-glutamic acid,L-glutamine,L-histidine,L-leucine,L-lysine,L-methionine,L-phenylalanine,L-proline,L-serine,L-threonine,L-tryptophan,L-tyrosine,malic acid,myo-inositol,myristic acid,olei…	42 (29)	27
NRG3		growth factor	Akt,ATM,CAV1,CEBPD,Cpla2,CTNNB1,ERBB2,ERK1/2,GATA4,HAS3,HSD17B12,HTT,IRF3,MYC,NCOA3,NFE2L2,NRG3,PFKFB2,PLA2,PLA2G4A,PPARGC1A,RPTOR,SLC2A1,SREBF1,TP73,Vacuolar H+ ATPase	3		1.718	8.35E-16	1.50E-03	adenosine,alpha-hydroxyglutarate,arachidonic acid,ascorbic acid,cholesterol,citric acid,D-glucose,ethanolamine,fructose-6-phosphate,fumaric acid,glycine,guanine,L-aspartic acid,L-cysteine,L-glutamic acid,L-glutamine,L-histidine,L-leucine,L-lysine,L-methionine,L-phenylalanine,L-proline,L-serine,L-threonine,L-tryptophan,L-tyrosine,malic acid,myo-inositol,myristic acid,oleic acid,palmitic acid,phosp…	41 (26)	24
sorafenib derivative SC-1		chemical reagent	CEACAM1,CEBPB,ERBB2,GATA4,MYC,NPM1-ALK,PTPN6,SOD2,sorafenib derivative SC-1,STAT3	3		-1.521	1.83E-15	2.00E-04	2-oxoglutaric acid,3-hydroxybutyric acid,5'-CMP,adenosine,arachidonic acid,citric acid,glucose-6-phosphate,glycine,glycolic acid,guanine,guanosine,inosine,L-cysteine,L-glutamic acid,L-histidine,L-lysine,L-methionine,L-ornithine,L-phenylalanine,L-proline,L-tryptophan,L-tyrosine,linoleic acid,malic acid,oleic acid,palmitic acid,phosphorylethanolamine,sorbitol,stearic acid,succinic acid,taurine,UMP,…	35 (10)	8
acteoside		chemical - endogenous non-mammalian	acteoside,Cpla2,CTSB,ERBB2,GATA4,IL4I1,IRF3,JUN,L-serine,MAP3K7,MAPK8,MTOR,MYC,NFE2L2,NFKBIA,NPM1-ALK,PPARGC1A,PRKACA,PRKN,PTPN6,RELA,RPTOR,SIRT1,SMAD2,SMAD3,SOD2,SREBF1,SREBF2,STAT3,STK11,VDR	3		-1.441	2.71E-15	8.00E-04	2-oxoglutaric acid,3-phosphoglycerate,5'-CMP,adenosine,alpha-hydroxyglutarate,arachidic acid,arachidonic acid,behenic acid,cholesterol,citrulline,D-glucose,fructose-6-phosphate,glucose-6-phosphate,glycerol,glycine,glycolic acid,guanine,guanosine,indole-3-lactic acid,inosine,L-cysteine,L-glutamine,L-histidine,L-lysine,L-methionine,L-phenylalanine,L-serine,L-tryptophan,L-tyrosine,myristic acid,phos…	39 (31)	25
SIX1		transcription regulator	CTNNB1,HNF4A,MTOR,MYC,PPARGC1A,SIX1,SMAD2,SMAD3,STK11,TGFB1,VDR,ZEB1	3		1.915	7.04E-15	4.00E-04	2-oxoglutaric acid,allantoic acid,alpha-hydroxyglutarate,arachidic acid,arachidonic acid,ascorbic acid,behenic acid,citric acid,citrulline,D-arabitol,D-glucose,fumaric acid,glucose-6-phosphate,glycine,inosine,L-aspartic acid,L-cysteine,L-glutamine,L-methionine,L-ornithine,L-proline,L-threonine,L-tryptophan,linoleic acid,malic acid,myristic acid,oleic acid,phosphorylethanolamine,putrescine,pyropho…	33 (12)	9
GSKJ4		chemical reagent	GSKJ4	1	Inhibited	-2.132	7.69E-15	1.00E-04	2-oxoglutaric acid,3-phosphoglycerate,adenine-riboflavin dinucleotide,D-glucose,fumaric acid,glycine,L-aspartic acid,L-cysteine,L-cystine,L-glutamic acid,L-histidine,L-lysine,L-methionine,L-phenylalanine,L-serine,L-threonine,L-tryptophan,L-tyrosine,malic acid,succinic acid,UDP-glucuronic acid,UDP-N-acetylglucosamine	22 (1)	1
VCP		enzyme	ELK1,ERBB2,FERMT2,GATA4,IGFBP3,IL1B,LEP,MYC,NFkB (complex),P38 MAPK,PFKFB2,PPARA,PPARGC1A,PRKCD,SMURF1,SOD1,SOD2,SREBF1,TP53,TP73,VCP	3		0.324	1.24E-14	2.70E-02	2-oxoglutaric acid,3-hydroxybutyric acid,adenosine,alpha-hydroxyglutarate,arachidonic acid,ascorbic acid,cholesterol,citric acid,creatinine,D-glucose,fructose-6-phosphate,glucose-6-phosphate,glycerol,glycine,L-aspartic acid,L-cysteine,L-glutamic acid,L-histidine,L-leucine,L-lysine,L-methionine,L-phenylalanine,L-proline,L-serine,L-tryptophan,L-tyrosine,linoleic acid,malic acid,myristic acid,oleic …	38 (21)	18
STK38		kinase	cytarabine,ERK1/2,HAS3,IRF3,LEP,Mapk,MYC,NCOA3,P38 MAPK,PFKFB2,PPARA,PPARGC1A,RPTOR,SLC22A6,SREBF1,SREBF2,STK11,STK38,Vacuolar H+ ATPase,YAP1	3		0.822	1.48E-14	1.80E-03	3-hydroxybutyric acid,adenosine,alpha-hydroxyglutarate,alpha-ketoisocaproic acid,arachidonic acid,benzoic acid,cholesterol,citric acid,creatinine,D-glucose,fructose-6-phosphate,glucose-6-phosphate,glycerol,glycine,guanine,L-aspartic acid,L-cysteine,L-glutamic acid,L-glutamine,L-leucine,L-threonine,L-tryptophan,linoleic acid,malic acid,myristic acid,oleic acid,orotic acid,palmitic acid,phosphoryle…	37 (20)	15
F2RL3		G-protein coupled receptor	Akt,CEBPD,Cpla2,ERBB2,ERK1/2,F2RL3,GATA4,HAS3,HTT,IRF3,ITGB3,MYC,NFE2L2,NPM1-ALK,PDE3B,PFKFB2,PLA2,PLA2G4A,PPARA,PPARGC1A,PTPN6,RPTOR,SLC2A1,SREBF1,STK11,TP73,Vacuolar H+ ATPase	3		-0.160	1.72E-14	2.30E-03	5'-CMP,alpha-hydroxyglutarate,arachidonic acid,cholesterol,citric acid,D-glucose,fructose-6-phosphate,glycerol,glycolic acid,guanine,guanosine,inosine,L-aspartic acid,L-cysteine,L-glutamine,L-histidine,L-leucine,L-lysine,L-phenylalanine,L-proline,L-serine,L-threonine,L-tryptophan,L-tyrosine,malic acid,myo-inositol,myristic acid,oleic acid,palmitic acid,phosphorylethanolamine,putrescine,ribose,spe…	39 (27)	24
sGC		complex	Akt,CEBPD,Cpla2,CTNNB1,doxorubicin,ERK1/2,GATA4,HAS3,HTT,MYC,NFE2L2,nitric oxide,NOS3,PDE3B,PFKFB2,PLA2,PLA2G4A,PPARA,PPARGC1A,RPTOR,RUNX1,Sfk,sGC,SLC2A1,SREBF1,STK11,TP73,Vacuolar H+ ATPase	3		1.121	1.72E-14	4.00E-03	adenosine,alpha-hydroxyglutarate,arachidonic acid,ascorbic acid,cholesterol,citric acid,citrulline,creatinine,D-glucose,fructose-6-phosphate,glycerol,hypoxanthine,L-aspartic acid,L-cysteine,L-glutamine,L-histidine,L-leucine,L-lysine,L-phenylalanine,L-proline,L-serine,L-threonine,L-tryptophan,L-tyrosine,malic acid,myo-inositol,myristic acid,oleic acid,palmitic acid,phosphorylethanolamine,putrescin…	39 (28)	25
MDK		growth factor	Akt,ATM,CAV1,CEBPD,CHKA,Cpla2,EGFR,ERK1/2,GATA4,GFPT1,HAS3,HTT,IRF3,Mapk,MDK,MTOR,MYC,NCOA3,NFE2L2,ODC1,PFKFB2,PI3K (complex),PLA2,PLA2G4A,PPARGC1A,RPTOR,SLC2A1,SOD2,SREBF1,SREBF2,STAT3,TP73,Vacuolar H+ ATPase	3		1.581	5.23E-14	1.10E-03	5'-methylthioadenosine,adenosine,alpha-hydroxyglutarate,arachidonic acid,citrulline,creatinine,D-glucose,ethanolamine,fructose-6-phosphate,glucose-6-phosphate,guanine,L-aspartic acid,L-cysteine,L-glutamic acid,L-glutamine,L-histidine,L-leucine,L-lysine,L-ornithine,L-phenylalanine,L-proline,L-serine,L-threonine,L-tryptophan,L-tyrosine,malic acid,myo-inositol,myristic acid,oleic acid,palmitic acid,…	40 (33)	28
PTPN9		phosphatase	ATM,CEACAM1,CHKA,EGFR,ERBB2,GAB1,GATA4,HSD17B12,MYC,NCOA3,NOS3,ODC1,PRKCD,PTPN9,RGS16,SOD2,STAT3,STAT5a/b	3		-0.169	5.30E-14	1.00E-02	2-oxoglutaric acid,3-hydroxybutyric acid,5'-methylthioadenosine,adenosine,arachidonic acid,cholesterol,citric acid,citrulline,creatinine,D-glucose,fumaric acid,glucose-6-phosphate,glycine,guanine,L-cysteine,L-glutamic acid,L-histidine,L-lysine,L-methionine,L-ornithine,L-phenylalanine,L-proline,L-tryptophan,L-tyrosine,malic acid,oleic acid,palmitic acid,phosphorylethanolamine,putrescine,sorbitol,s…	35 (18)	16
SIX1		transcription regulator	SIX1	1		0.728	6.51E-14	1.00E-04	2-oxoglutaric acid,allantoic acid,alpha-hydroxyglutarate,citric acid,citrulline,D-arabitol,D-glucose,fumaric acid,inosine,L-aspartic acid,L-glutamine,L-ornithine,L-threonine,malic acid,phosphorylethanolamine,putrescine,spermidine	17 (1)	1
NVP-TAE684		chemical drug	Akt,BCR-ABL1,CAV1,CEBPD,Cpla2,ERK,ERK1/2,FYN,GAPDH,GATA4,HAS3,HCK,HTT,IL4I1,JUN,MAPK3,MS4A1,MYC,NFE2L2,NPM1-ALK,NVP-TAE684,p70 S6k,PDE3B,PFKFB2,PLA2,PLA2G4A,PLD2,PPARA,PPARGC1A,RPTOR,Rsk,SIRT1,SLC2A1,SOD2,SREBF1,SREBF2,STAT1,STAT3,STK11,TGFB1,TNFRSF1A,Vacuolar H+ ATPase	3		-1.543	7.25E-14	3.60E-03	5'-CMP,adenosine,alpha-hydroxyglutarate,arachidonic acid,citric acid,ethanolamine,fructose-6-phosphate,fumaric acid,glycerol,glycolic acid,guanine,guanosine,indole-3-lactic acid,inosine,L-aspartic acid,L-cysteine,L-glutamine,L-histidine,L-leucine,L-lysine,L-phenylalanine,L-threonine,L-tryptophan,L-tyrosine,malic acid,myo-inositol,myristic acid,oleic acid,palmitic acid,phosphorylethanolamine,pyrop…	42 (42)	30
Cd24a		other	CAV1,Cd24a,CHEK2,Cpla2,CS,CTNNB1,ELK1,GATA4,Integrin,L-serine,L-tyrosine,Mapk,MYC,NCOA3,NFE2L2,NOS3,PLA2,PLA2G4A,SREBF1,SREBF2,STAT3,TGFB1,TP53	3		0.522	7.90E-14	5.70E-03	2-oxoglutaric acid,adenosine,alpha-hydroxyglutarate,arachidonic acid,ascorbic acid,citric acid,citrulline,ethanolamine,fumaric acid,glucose-6-phosphate,glycerol,glycine,guanine,L-aspartic acid,L-cysteine,L-glutamic acid,L-histidine,L-lysine,L-methionine,L-ornithine,L-phenylalanine,L-proline,L-tryptophan,L-tyrosine,malic acid,oleic acid,palmitic acid,putrescine,pyrophosphate,succinic acid,urea,uri…	33 (23)	19
DL-fructose		chemical - endogenous mammalian	2-deoxyglucose,CTNNB1,D-fructose,D-glucose,DL-fructose,GCK,HNF4A,LIPA,MTOR,PPARGC1A,SMAD2,SMAD3,STK11,TGFB1,VDR	3	Activated	2.401	1.08E-13	3.70E-03	3-hydroxybutyric acid,3-phosphoglycerate,adenosine,arachidic acid,ascorbic acid,behenic acid,cholesterol,citric acid,citrulline,D-glucose,fructose-6-phosphate,fumaric acid,glucose-6-phosphate,glycerol,glycine,hypoxanthine,IMP,inosine,L-methionine,L-ornithine,L-proline,linoleic acid,malic acid,myristic acid,oleic acid,phosphorylethanolamine,pyrophosphate,pyrrolidonecarboxylic acid,sorbitol,spermid…	34 (15)	13
ZG16B		other	Akt,CEBPD,Cpla2,CTNNB1,doxorubicin,ERK1/2,GATA4,HAS3,HTT,MYC,NFE2L2,nitric oxide,NOS3,PDE3B,PFKFB2,PLA2,PLA2G4A,PPARA,PPARGC1A,RPTOR,SLC2A1,SREBF1,STK11,TP73,Vacuolar H+ ATPase,ZG16B	3		1.121	1.14E-13	1.25E-02	adenosine,alpha-hydroxyglutarate,arachidonic acid,ascorbic acid,cholesterol,citric acid,citrulline,creatinine,D-glucose,fructose-6-phosphate,glycerol,hypoxanthine,L-aspartic acid,L-cysteine,L-glutamine,L-histidine,L-leucine,L-lysine,L-phenylalanine,L-proline,L-serine,L-threonine,L-tryptophan,L-tyrosine,malic acid,myo-inositol,myristic acid,oleic acid,palmitic acid,phosphorylethanolamine,putrescin…	39 (26)	24
ANGPT4		growth factor	Akt,ANGPT4,CAV1,CEBPD,Cpla2,CTNNB1,doxorubicin,ERK1/2,GATA4,HAS3,HTT,MYC,NFE2L2,nitric oxide,NOS3,PDE3B,PFKFB2,PLA2,PLA2G4A,PPARA,PPARGC1A,RPTOR,SLC2A1,SREBF1,STK11,TEK,TP73,Vacuolar H+ ATPase	3		1.121	1.14E-13	1.69E-02	adenosine,alpha-hydroxyglutarate,arachidonic acid,ascorbic acid,cholesterol,citric acid,citrulline,creatinine,D-glucose,ethanolamine,fructose-6-phosphate,glycerol,hypoxanthine,L-cysteine,L-glutamine,L-histidine,L-leucine,L-lysine,L-phenylalanine,L-proline,L-serine,L-threonine,L-tryptophan,L-tyrosine,malic acid,myo-inositol,myristic acid,oleic acid,palmitic acid,phosphorylethanolamine,putrescine,p…	39 (28)	25
PFKFB2		kinase	2-deoxyglucose,D-fructose,D-glucose,GCK,PFKFB2	3		1.347	1.20E-13	4.00E-04	2-oxoglutaric acid,3-phosphoglycerate,adenosine,cholesterol,citric acid,D-glucose,fructose-6-phosphate,fumaric acid,glucose-6-phosphate,glycerol,hypoxanthine,IMP,inosine,L-aspartic acid,L-glutamic acid,L-leucine,malic acid,oleic acid,palmitic acid,putrescine,pyrrolidonecarboxylic acid,sorbitol,spermidine,stearic acid,succinic acid,UDP-N-acetylglucosamine,uric acid	27 (5)	5
brigatinib		chemical drug	ATM,brigatinib,CAV1,CEBPD,CHKA,Cpla2,CTNNB1,EGFR,ERK1/2,GAPDH,GATA4,HAS3,IGF1R,MTOR,MYC,NFE2L2,NPM1-ALK,ODC1,PLA2,PLA2G4A,PRKCD,RPTOR,Vacuolar H+ ATPase	3		-0.949	1.91E-13	2.60E-03	2-oxoglutaric acid,5'-CMP,5'-methylthioadenosine,adenosine,arachidonic acid,ascorbic acid,citric acid,creatinine,ethanolamine,fumaric acid,glucose-6-phosphate,glycolic acid,guanine,guanosine,inosine,L-cysteine,L-glutamine,L-histidine,L-lysine,L-phenylalanine,L-proline,L-serine,L-threonine,L-tryptophan,L-tyrosine,malic acid,oleic acid,palmitic acid,putrescine,spermidine,stearic acid,succinic acid,…	40 (23)	20
SOCS5		cytokine	ATM,CAV1,CEACAM1,CHKA,EGFR,ERBB2,GATA4,IFNG,IL4,IL4I1,MYC,NOS3,ODC1,PRKCD,RGS16,SOCS5,SOD2,STAT3,STAT6	3		-0.686	1.95E-13	6.50E-03	2-oxoglutaric acid,3-hydroxybutyric acid,5'-methylthioadenosine,adenosine,arachidonic acid,citric acid,citrulline,creatinine,ethanolamine,fumaric acid,glucose-6-phosphate,glycine,indole-3-lactic acid,L-cysteine,L-glutamic acid,L-histidine,L-lysine,L-methionine,L-ornithine,L-phenylalanine,L-proline,L-tryptophan,L-tyrosine,linoleic acid,malic acid,oleic acid,palmitic acid,phosphorylethanolamine,put…	34 (19)	17
IFNL2		other	Akt,CEBPD,Cpla2,ERK1/2,GATA4,HAS3,HTT,IFNG,IFNL2,IL4I1,IRF3,Mapk,MYC,NCOA3,NFE2L2,PDE3B,PFKFB2,PLA2,PLA2G4A,PPARA,PPARGC1A,RPTOR,SLC2A1,SOD2,SREBF1,SREBF2,STAT1,STAT3,STAT4,STK11,TP73,Vacuolar H+ ATPase	3		0.973	2.09E-13	4.80E-03	2-oxoglutaric acid,adenosine,alpha-hydroxyglutarate,arachidonic acid,citric acid,creatinine,fructose-6-phosphate,glycerol,guanine,indole-3-lactic acid,L-aspartic acid,L-cysteine,L-glutamine,L-histidine,L-leucine,L-lysine,L-phenylalanine,L-proline,L-serine,L-threonine,L-tryptophan,L-tyrosine,malic acid,myo-inositol,myristic acid,oleic acid,palmitic acid,phosphorylethanolamine,putrescine,ribose,sor…	38 (32)	27
IH636 grape seed proanthocyanidin extract		chemical drug	Akt,CAT,CAV1,CS,CTNNB1,GATA4,HTT,hydrogen peroxide,IH636 grape seed proanthocyanidin extract,IRF3,MTOR,MYC,NFE2L2,PFKFB2,PPARGC1A,SLC2A1,SOD2,SREBF1,STAT3,STAT5a/b,STK11,TP73	3		-0.822	2.28E-13	5.80E-03	2-oxoglutaric acid,adenine-riboflavin dinucleotide,adenosine,alpha-hydroxyglutarate,arachidonic acid,ascorbic acid,cholesterol,creatinine,D-glucose,ethanolamine,fructose-6-phosphate,glycine,L-aspartic acid,L-cysteine,L-histidine,L-leucine,L-lysine,L-methionine,L-ornithine,L-phenylalanine,L-proline,L-serine,L-tryptophan,L-tyrosine,linoleic acid,myo-inositol,myristic acid,phosphorylethanolamine,put…	37 (22)	21
palmitoyl-coenzyme A		chemical - endogenous mammalian	2-deoxyglucose,26s Proteasome,beta-estradiol,CASP1,CFTR,CRBN,CS,D-fructose,D-glucose,EGFR,G6PD,GCK,GLUD1,HTT,IDH1,NCOA3,palmitoyl-coenzyme A,PANK2,PNPLA8,SOD1	3		-0.667	2.39E-13	1.43E-02	2-oxoglutaric acid,3-hydroxybutyric acid,3-phosphoglycerate,adenosine,alpha-hydroxyglutarate,arachidonic acid,ascorbic acid,citric acid,citrulline,creatinine,D-glucose,fructose-6-phosphate,fumaric acid,glucose-6-phosphate,guanine,hypoxanthine,IMP,inosine,L-aspartic acid,L-glutamic acid,L-proline,linoleic acid,malic acid,myo-inositol,oleic acid,palmitic acid,pyrrolidonecarboxylic acid,sorbitol,spe…	36 (20)	18
dacomitinib		chemical drug	Akt,ATM,CEBPD,CHKA,Cpla2,CTNNB1,dacomitinib,EGFR,ERBB2,ERK1/2,GATA4,HAS3,HSD17B12,HTT,IRF3,LCK,MKNK1,MYC,NCOA3,NFE2L2,ODC1,PFKFB2,PLA2,PLA2G4A,PPARGC1A,RPTOR,SLC2A1,SREBF1,TP73,Vacuolar H+ ATPase	3		-1.718	2.55E-13	2.10E-03	5'-methylthioadenosine,adenosine,alpha-hydroxyglutarate,arachidonic acid,ascorbic acid,cholesterol,citric acid,creatinine,D-glucose,fructose-6-phosphate,fumaric acid,glycine,guanine,L-aspartic acid,L-cysteine,L-glutamic acid,L-glutamine,L-histidine,L-leucine,L-lysine,L-methionine,L-phenylalanine,L-proline,L-serine,L-threonine,L-tryptophan,L-tyrosine,malic acid,myo-inositol,myristic acid,oleic aci…	41 (30)	27
PI4K2A		kinase	Akt,ATM,CAV1,CTNNB1,ERBB2,HSD17B12,HTT,IRF3,MTOR,NCOA3,NFE2L2,PFKFB2,PI4K2A,PPARG,PPARGC1A,SLC2A1,SREBF1,TP73	3		1.372	2.86E-13	5.10E-03	adenosine,alpha-hydroxyglutarate,arachidonic acid,ascorbic acid,cholesterol,citric acid,D-glucose,ethanolamine,fructose-6-phosphate,fumaric acid,glycine,guanine,L-aspartic acid,L-cysteine,L-glutamic acid,L-leucine,L-methionine,L-ornithine,L-serine,linoleic acid,malic acid,myo-inositol,myristic acid,oleic acid,palmitic acid,phosphorylethanolamine,putrescine,ribose,spermidine,succinic acid,taurine,…	34 (18)	17
PPEF2		phosphatase	ATM,CASP3,CEBPB,GATA4,L-serine,LIPE,MAP3K5,MAPK1,NCOA3,NFAT (complex),NFE2L2,NOS3,PLA2G4A,PPEF2,PRKCD,PRKN,RPTOR,RUNX1,SREBF1,SREBF2,TP53	3		-0.928	2.88E-13	1.43E-02	3-hydroxybutyric acid,3-phosphoglycerate,adenosine,alpha-hydroxyglutarate,arachidonic acid,citric acid,citrulline,fructose-6-phosphate,fumaric acid,glycine,guanine,L-cysteine,L-glutamic acid,L-glutamine,L-histidine,L-lysine,L-methionine,L-ornithine,L-phenylalanine,L-proline,L-serine,L-tryptophan,L-tyrosine,malic acid,oleic acid,putrescine,stearic acid,uric acid,xanthine	29 (21)	17
dibutyryl cGMP		chemical reagent	ALPL,ATM,CASP3,Creb,CS,CTNNB1,dibutyryl cGMP,GATA4,L-serine,MAPK1,MAPK3,NCOA3,NFE2L2,PLA2G4A,PPARGC1A,PRKCD,PRKN,RPTOR,RUNX1,SREBF1,SREBF2	3		1.095	3.05E-13	1.37E-02	3-phosphoglycerate,adenosine,alpha-hydroxyglutarate,arachidonic acid,ascorbic acid,citric acid,fructose-6-phosphate,fumaric acid,glycine,guanine,L-aspartic acid,L-cysteine,L-glutamine,L-histidine,L-lysine,L-methionine,L-ornithine,L-phenylalanine,L-proline,L-serine,L-tryptophan,L-tyrosine,malic acid,myristic acid,oleic acid,palmitic acid,putrescine,pyrophosphate,uric acid,xanthine	30 (21)	16
SIRT7		enzyme	GATA4,HIF1A,MTOR,MYC,SIRT7,TP53	2		-1.000	3.24E-13	5.00E-04	2-oxoglutaric acid,3-hydroxybutyric acid,arachidonic acid,citric acid,citrulline,creatinine,D-glucose,glycine,L-cysteine,L-glutamic acid,L-histidine,L-lysine,L-methionine,L-ornithine,L-phenylalanine,L-proline,L-tryptophan,L-tyrosine,linoleic acid,malic acid,oleic acid,palmitic acid,stearic acid,succinic acid,urea	25 (6)	5
LIMS1		other	Akt,AKT1,CEBPD,Cpla2,CTNNB1,ERBB2,ERK1/2,GATA4,GFPT1,HAS3,HTT,IRF3,LIMS1,MTOR,MYC,NFE2L2,PFKFB2,PLA2,PLA2G4A,PPARGC1A,Rac,RPTOR,SLC2A1,SREBF1,STK11,TP73,Vacuolar H+ ATPase	3		1.667	3.41E-13	1.65E-02	2-oxoglutaric acid,adenosine,alpha-hydroxyglutarate,arachidonic acid,ascorbic acid,citrulline,D-glucose,fructose-6-phosphate,glucose-6-phosphate,L-aspartic acid,L-cysteine,L-glutamic acid,L-glutamine,L-histidine,L-leucine,L-lysine,L-ornithine,L-phenylalanine,L-proline,L-serine,L-threonine,L-tryptophan,L-tyrosine,myo-inositol,myristic acid,oleic acid,palmitic acid,phosphorylethanolamine,ribose,spe…	36 (27)	23
Nrg1		other	Akt,AKT1,ATM,CAV1,CEBPD,Cpla2,CTNNB1,ERBB2,ERK,ERK1/2,FOXO1,GATA4,HAS3,HSD17B12,HTT,IRF3,MYC,NCOA3,NFE2L2,Nrg1,PFKFB2,PLA2,PLA2G4A,PLD2,PPARGC1A,RPTOR,SLC2A1,SOD2,SREBF1,TP73,Vacuolar H+ ATPase	3		1.441	3.56E-13	1.75E-02	adenosine,alpha-hydroxyglutarate,arachidonic acid,ascorbic acid,cholesterol,D-glucose,ethanolamine,fructose-6-phosphate,fumaric acid,glycine,guanine,L-cysteine,L-glutamic acid,L-glutamine,L-histidine,L-leucine,L-lysine,L-methionine,L-phenylalanine,L-proline,L-serine,L-threonine,L-tryptophan,L-tyrosine,myo-inositol,myristic acid,oleic acid,palmitic acid,phosphorylethanolamine,putrescine,ribose,sor…	39 (31)	27
TIMD4		other	CASP1,CAV1,CTNNB1,IL1,IL1B,Integrin,IRF3,MTOR,NOS3,PPARGC1A,PRKAA,PRKACA,PRKN,RPTOR,SIRT1,SREBF1,TGFB1,TIMD4,TP53	3		0.365	3.82E-13	7.50E-03	3-hydroxybutyric acid,3-phosphoglycerate,alpha-hydroxyglutarate,arachidonic acid,ascorbic acid,cholesterol,citric acid,citrulline,creatinine,D-glucose,ethanolamine,fructose-6-phosphate,glucose-6-phosphate,glycerol,glycine,L-glutamic acid,L-glutamine,L-ornithine,L-proline,L-serine,L-tryptophan,linoleic acid,malic acid,myristic acid,oleic acid,palmitic acid,pyrophosphate,spermidine,stearic acid,suc…	30 (19)	17
UCP1		transporter	UCP1	1	Activated	2.000	3.84E-13	1.00E-04	3-hydroxybutyric acid,arachidic acid,arachidonic acid,cholesterol,D-glucose,decanoic acid,glycine,L-glutamic acid,L-serine,L-threonine,lauric acid,myristic acid,oleic acid,sorbitol,spermidine,stearic acid	16 (1)	1
GATA1		transcription regulator	CS,CTNNB1,GATA1,GATA4,IL4I1,L-tyrosine,MYC,NOS2,SOD2,STAT1,STAT3,STAT5a/b	3		0.186	5.76E-13	1.30E-03	2-oxoglutaric acid,3-hydroxybutyric acid,arachidonic acid,ascorbic acid,citric acid,citrulline,D-glucose,glucose-6-phosphate,glycine,indole-3-lactic acid,L-aspartic acid,L-cysteine,L-glutamic acid,L-histidine,L-lysine,L-methionine,L-ornithine,L-phenylalanine,L-proline,L-tryptophan,L-tyrosine,linoleic acid,malic acid,oleic acid,palmitic acid,sorbitol,stearic acid,succinic acid,urea	29 (12)	9
SGPL1		enzyme	APP,ATM,CASP3,CEBPB,GATA4,IKBKE,IL4I1,IRF3,L-serine,LIPE,MAPK1,MAPK3,MTOR,NCOA3,NFAT (complex),NFE2L2,NOS2,PLA2G4A,PRKCD,PRKN,RPTOR,RUNX1,SGPL1,SREBF1,SREBF2,STAT1,TP53	3		1.715	7.25E-13	2.72E-02	3-hydroxybutyric acid,3-phosphoglycerate,adenosine,alpha-hydroxyglutarate,arachidonic acid,cholesterol,citric acid,citrulline,D-erythro-dihydrosphingosine,fructose-6-phosphate,fumaric acid,glucose-6-phosphate,glycine,guanine,indole-3-lactic acid,L-cysteine,L-glutamic acid,L-glutamine,L-histidine,L-lysine,L-methionine,L-ornithine,L-phenylalanine,L-proline,L-serine,L-tryptophan,L-tyrosine,malic aci…	34 (27)	22
eriodictyol		chemical - endogenous mammalian	Akt,ATM,CTNNB1,EIF2B5,eriodictyol,GATA4,HTT,L-type Calcium Channel,NFE2L2,PDE3B,PFKFB1,PFKFB2,PP2A,PPARGC1A,RPS6KA3,SLC2A1,SREBF1,STK11,TP73	3		-0.354	7.98E-13	4.60E-03	adenosine,alpha-hydroxyglutarate,ascorbic acid,citric acid,fructose-6-phosphate,glycerol,glycine,L-aspartic acid,L-cysteine,L-histidine,L-leucine,L-lysine,L-methionine,L-phenylalanine,L-proline,L-serine,L-tryptophan,L-tyrosine,malic acid,myo-inositol,myristic acid,oleic acid,palmitic acid,phosphorylethanolamine,putrescine,pyrophosphate,ribose,succinic acid,taurine,UDP-N-acetylglucosamine,UMP,uric…	32 (19)	15
RBL1		transcription regulator	Akt,AKT1,CCNA2,CDK2,CTNNB1,Cyclin A,Cyclin E,ERBB2,ERK,GATA4,HTT,IRF3,MYC,PFKFB2,PPARGC1A,RBL1,SLC2A1,SREBF1,STK11,TERT,TP73,Vacuolar H+ ATPase	3		-1.333	8.06E-13	2.35E-02	3-hydroxybutyric acid,alpha-hydroxyglutarate,arachidonic acid,ascorbic acid,citric acid,creatinine,fructose-6-phosphate,glucose-6-phosphate,glycine,L-aspartic acid,L-cysteine,L-glutamic acid,L-histidine,L-leucine,L-lysine,L-methionine,L-proline,L-serine,L-threonine,L-tryptophan,L-tyrosine,linoleic acid,malic acid,myo-inositol,myristic acid,oleic acid,palmitic acid,phosphorylethanolamine,putrescin…	36 (22)	13
IFNL3		cytokine	Akt,CEBPD,Cpla2,ERK1/2,GATA4,HAS3,HTT,IFNG,IFNL3,IL4I1,IRF3,JAK1,MYC,NFE2L2,PDE3B,PFKFB2,PLA2,PLA2G4A,PPARA,PPARGC1A,RPTOR,SIRT1,SLC2A1,SOD2,SREBF1,STAT1,STAT3,STAT4,STK11,TP73,Vacuolar H+ ATPase	3		1.000	9.54E-13	1.11E-02	2-oxoglutaric acid,adenosine,alpha-hydroxyglutarate,arachidonic acid,citric acid,creatinine,fructose-6-phosphate,glycerol,indole-3-lactic acid,L-aspartic acid,L-cysteine,L-glutamine,L-histidine,L-leucine,L-lysine,L-phenylalanine,L-proline,L-serine,L-threonine,L-tryptophan,L-tyrosine,malic acid,myo-inositol,myristic acid,oleic acid,palmitic acid,phosphorylethanolamine,putrescine,ribose,sorbitol,sp…	36 (31)	26
IFNL1		cytokine	Akt,CEBPD,Cpla2,ERK1/2,GATA4,HAS3,HTT,IFNG,IFNL1,IL4I1,IRF3,JAK1,MYC,NFE2L2,PDE3B,PFKFB2,PLA2,PLA2G4A,PPARA,PPARGC1A,RPTOR,SIRT1,SLC2A1,SOD2,SREBF1,STAT1,STAT3,STAT4,STK11,TP73,Vacuolar H+ ATPase	3		1.000	9.54E-13	1.11E-02	2-oxoglutaric acid,adenosine,alpha-hydroxyglutarate,arachidonic acid,citric acid,creatinine,fructose-6-phosphate,glycerol,indole-3-lactic acid,L-aspartic acid,L-cysteine,L-glutamine,L-histidine,L-leucine,L-lysine,L-phenylalanine,L-proline,L-serine,L-threonine,L-tryptophan,L-tyrosine,malic acid,myo-inositol,myristic acid,oleic acid,palmitic acid,phosphorylethanolamine,putrescine,ribose,sorbitol,sp…	36 (31)	26
HMGCR		enzyme	CASP3,CTNNB1,ERK1/2,FASN,HAS3,HMGCR,IRF3,Mapk,MYC,NCOA3,PPARA,PRKCD,PRKN,RNF139,SREBF1,SREBF2,STK11,Vacuolar H+ ATPase,YAP1	3		0.354	9.71E-13	5.40E-03	3-hydroxybutyric acid,3-phosphoglycerate,adenosine,alpha-hydroxyglutarate,arachidonic acid,ascorbic acid,cholesterol,citric acid,creatinine,D-glucose,fructose-6-phosphate,glucose-6-phosphate,glycerol,glycine,guanine,L-cysteine,L-glutamic acid,L-threonine,L-tryptophan,linoleic acid,malic acid,myristic acid,oleic acid,palmitic acid,phosphorylethanolamine,putrescine,spermidine,stearic acid,succinic …	32 (19)	14
BSCL2		other	Ampa Receptor,BSCL2,Creb,CS,CTNNB1,GATA4,L-serine,LPIN1,MAPK1,NCOA3,NFE2L2,PLA2G4A,PPARGC1A,RPTOR,SREBF1	3	Activated	2.335	1.07E-12	2.83E-02	adenosine,alpha-hydroxyglutarate,arachidonic acid,ascorbic acid,cholesterol,citric acid,citrulline,D-glucose,fumaric acid,glycine,guanine,L-aspartic acid,L-glutamine,L-histidine,L-lysine,L-methionine,L-ornithine,L-phenylalanine,L-proline,L-serine,L-tryptophan,L-tyrosine,linoleic acid,malic acid,myristic acid,oleic acid,palmitic acid,putrescine,stearic acid,uric acid,xanthine	31 (15)	13
FAM120A		other	Akt,CTNNB1,FAM120A,GFPT1,HTT,IRF3,MTOR,MYC,NFE2L2,PFKFB2,PPARGC1A,RPTOR,SLC2A1,SREBF1,STK11,TP73	3		1.768	1.18E-12	3.70E-03	2-oxoglutaric acid,adenosine,alpha-hydroxyglutarate,arachidonic acid,ascorbic acid,citrulline,D-glucose,fructose-6-phosphate,glucose-6-phosphate,L-aspartic acid,L-cysteine,L-glutamic acid,L-glutamine,L-leucine,L-methionine,L-ornithine,L-serine,L-tryptophan,linoleic acid,malic acid,myo-inositol,myristic acid,oleic acid,palmitic acid,phosphorylethanolamine,ribose,spermidine,taurine,UDP-N-acetylgluc…	32 (16)	15
KIF5B-RET		fusion gene/product	CAV1,Cpla2,ERBB2,FGFR1,FGFR3,FGFR4,GATA4,KIF5B-RET,MYC,NFE2L2,nitric oxide,PRKCD,SOD2,SRC (family),STAT3	3		1.257	1.30E-12	6.80E-03	2-oxoglutaric acid,3-hydroxybutyric acid,arachidonic acid,citric acid,D-glucose,ethanolamine,fumaric acid,glycerol,glycine,hypoxanthine,L-cysteine,L-histidine,L-lysine,L-methionine,L-phenylalanine,L-proline,L-tryptophan,L-tyrosine,linoleic acid,malic acid,oleic acid,palmitic acid,phosphorylethanolamine,putrescine,pyrophosphate,sorbitol,stearic acid,succinic acid,urea,uric acid,xanthine	31 (15)	11
FIIN-2		chemical drug	ERBB2,FGFR1,FGFR2,FGFR3,FGFR4,FIIN-2,MTOR,MYC,NFE2L2,nitric oxide,PRKCD,STAT3	3		-0.784	1.30E-12	3.00E-03	2-oxoglutaric acid,3-hydroxybutyric acid,arachidonic acid,citric acid,citrulline,D-glucose,fumaric acid,glycine,hypoxanthine,L-cysteine,L-glutamic acid,L-methionine,L-ornithine,L-tryptophan,linoleic acid,malic acid,oleic acid,palmitic acid,phosphorylethanolamine,putrescine,pyrophosphate,stearic acid,succinic acid,urea,uric acid,xanthine	26 (12)	8
PRN1371		chemical drug	ERBB2,FGFR1,FGFR2,FGFR3,FGFR4,MTOR,MYC,NFE2L2,nitric oxide,PRKCD,PRN1371,STAT3	3		-0.784	1.30E-12	3.00E-03	2-oxoglutaric acid,3-hydroxybutyric acid,arachidonic acid,citric acid,citrulline,D-glucose,fumaric acid,glycine,hypoxanthine,L-cysteine,L-glutamic acid,L-methionine,L-ornithine,L-tryptophan,linoleic acid,malic acid,oleic acid,palmitic acid,phosphorylethanolamine,putrescine,pyrophosphate,stearic acid,succinic acid,urea,uric acid,xanthine	26 (12)	8
AG 879		chemical drug	AG 879,Akt,ATM,CASP3,CAV1,ERBB2,GATA4,HSD17B12,HTT,IRF3,KDR,MYC,NCOA3,NFE2L2,PFKFB2,PLA2G4A,PPARGC1A,PRKCD,PRKN,SLC2A1,SOD2,SREBF1,STAT3,TP73	3		-1.581	1.84E-12	1.29E-02	2-oxoglutaric acid,3-phosphoglycerate,adenosine,alpha-hydroxyglutarate,arachidonic acid,cholesterol,citric acid,D-glucose,ethanolamine,fructose-6-phosphate,fumaric acid,glycine,guanine,L-aspartic acid,L-cysteine,L-glutamic acid,L-histidine,L-leucine,L-lysine,L-methionine,L-phenylalanine,L-proline,L-serine,L-tryptophan,L-tyrosine,malic acid,myo-inositol,myristic acid,oleic acid,palmitic acid,phosp…	40 (24)	21
RAD51AP1-DYRK4		fusion gene/product	Akt,CAV1,ERBB2,ERK1/2,GATA4,HAS3,HTT,IRF3,MYC,NCOA3,PFKFB2,PPARGC1A,RAD51AP1-DYRK4,RPTOR,SLC2A1,SREBF1,Vacuolar H+ ATPase	3		-1.061	2.09E-12	8.10E-03	adenosine,alpha-hydroxyglutarate,cholesterol,D-glucose,ethanolamine,fructose-6-phosphate,fumaric acid,glycine,guanine,L-aspartic acid,L-glutamic acid,L-glutamine,L-histidine,L-leucine,L-lysine,L-methionine,L-phenylalanine,L-proline,L-threonine,L-tryptophan,L-tyrosine,myo-inositol,myristic acid,phosphorylethanolamine,putrescine,ribose,spermidine,taurine,UDP-glucuronic acid,UMP,urea,xanthine	32 (17)	15
CDK4		kinase	CDK4,CEBPA,MTOR,MYC,TFE3	2		0.853	2.10E-12	3.00E-04	2-oxoglutaric acid,3-hydroxybutyric acid,arachidonic acid,cholesterol,citric acid,citrulline,creatinine,D-glucose,glucose-6-phosphate,glycine,L-cysteine,L-ornithine,L-phenylalanine,L-threonine,L-tryptophan,linoleic acid,malic acid,oleic acid,palmitic acid,stearic acid,succinic acid,urea	22 (5)	5
dATP		chemical - endogenous mammalian	ARG1,ATM,CASP2,CASP3,CASP6,CASP8,dATP,HTT,IKBKB,IKBKE,IL1B,IRF3,L-serine,NCOA3,PRKCD,PRKN,SREBF1,SREBF2,TBK1,TNFRSF1A,TP73	3		0.378	2.12E-12	1.84E-02	3-phosphoglycerate,adenosine,alpha-hydroxyglutarate,arachidonic acid,cholesterol,citric acid,D-glucose,fructose-6-phosphate,fumaric acid,glycerol,glycine,guanine,L-cysteine,L-histidine,L-proline,L-serine,L-tryptophan,malic acid,myo-inositol,oleic acid,putrescine,pyrophosphate,spermidine,stearic acid,succinic acid,taurine,urea,xanthine	28 (21)	15
SKAP1		kinase	APP,CAV1,CEBPB,CTNNB1,GATA4,Integrin,L-serine,LIPE,MAPK1,MAPK3,NCOA3,NFAT (complex),NFE2L2,PLA2G4A,RPTOR,RUNX1,SKAP1,SREBF1,SREBF2,TGFB1,TP53	3		1.512	2.12E-12	1.31E-02	3-hydroxybutyric acid,adenosine,alpha-hydroxyglutarate,arachidonic acid,ascorbic acid,citric acid,ethanolamine,fumaric acid,glycine,guanine,L-glutamic acid,L-glutamine,L-histidine,L-lysine,L-methionine,L-ornithine,L-phenylalanine,L-proline,L-serine,L-tryptophan,L-tyrosine,malic acid,oleic acid,putrescine,pyrophosphate,stearic acid,uric acid,xanthine	28 (21)	17
IFNLR1		transmembrane receptor	CTNNB1,GATA4,IFNAR1,IFNLR1,IL4I1,JAK1,MYC,NOS2,SIRT1,SOD2,STAT1,STAT3,TYK2	3		0.557	2.16E-12	2.20E-03	2-oxoglutaric acid,3-hydroxybutyric acid,arachidonic acid,ascorbic acid,cholesterol,citric acid,citrulline,glucose-6-phosphate,glycerol,glycine,indole-3-lactic acid,L-cysteine,L-glutamic acid,L-histidine,L-lysine,L-methionine,L-ornithine,L-phenylalanine,L-proline,L-tryptophan,L-tyrosine,linoleic acid,malic acid,oleic acid,palmitic acid,sorbitol,stearic acid,succinic acid,urea	29 (13)	10
OPRM1		G-protein coupled receptor	Akt,ATM,CAV1,CEBPD,CHKA,EGFR,ERK1/2,GATA4,GFPT1,GNAI3,GNAZ,HAS3,HTT,IRF3,L-type Calcium Channel,MAPK1,MTOR,MYC,NCOA3,NFE2L2,ODC1,OPRM1,p70 S6k,PFKFB2,PPARGC1A,RPTOR,RUNX1,SLC2A1,SOD2,SREBF1,SREBF2,STAT3,TP73,Vacuolar H+ ATPase	3		0.667	2.18E-12	1.21E-02	5'-methylthioadenosine,alpha-hydroxyglutarate,citrulline,creatinine,ethanolamine,glucose-6-phosphate,guanine,L-aspartic acid,L-cysteine,L-glutamic acid,L-glutamine,L-histidine,L-leucine,L-lysine,L-ornithine,L-phenylalanine,L-proline,L-serine,L-threonine,L-tryptophan,L-tyrosine,malic acid,myo-inositol,myristic acid,oleic acid,palmitic acid,pyrophosphate,ribose,sorbitol,spermidine,taurine,UDP-glucu…	36 (34)	26
GCK		kinase	2-deoxyglucose,D-fructose,D-glucose,GCK	2		0.200	2.24E-12	7.00E-04	2-oxoglutaric acid,3-phosphoglycerate,adenosine,cholesterol,citric acid,D-glucose,fructose-6-phosphate,fumaric acid,glucose-6-phosphate,glycerol,hypoxanthine,IMP,inosine,L-glutamic acid,malic acid,oleic acid,palmitic acid,putrescine,pyrrolidonecarboxylic acid,sorbitol,spermidine,stearic acid,succinic acid,UDP-N-acetylglucosamine,uric acid	25 (4)	4
bicuculline		chemical - endogenous non-mammalian	Akt,bicuculline,CEBPD,Cpla2,Creb,CS,CTNNB1,ELK1,ERK1/2,GATA4,GRIN1,HAS3,HTT,IRF3,MYC,NFE2L2,PDE3B,PFKFB2,PLA2,PLA2G4A,PPARA,PPARGC1A,RPTOR,SLC2A1,SREBF1,STK11,TP73,Vacuolar H+ ATPase	3		0.845	2.38E-12	1.79E-02	2-oxoglutaric acid,adenosine,alpha-hydroxyglutarate,arachidonic acid,ascorbic acid,citric acid,D-glucose,fructose-6-phosphate,glycerol,L-aspartic acid,L-cysteine,L-glutamine,L-histidine,L-leucine,L-lysine,L-phenylalanine,L-proline,L-serine,L-threonine,L-tryptophan,L-tyrosine,malic acid,myo-inositol,myristic acid,oleic acid,palmitic acid,phosphorylethanolamine,putrescine,ribose,spermidine,taurine,…	35 (28)	25
chelidonine		chemical - endogenous non-mammalian	Akt,ATM,CASP3,CEBPD,chelidonine,Cpla2,CTNNB1,ERK1/2,GATA4,HAS3,HTT,Mek,MYC,NFE2L2,PARP1,PDE3B,PFKFB2,PLA2,PLA2G4A,PPARA,PPARGC1A,PRKCD,PRKN,RPTOR,SLC2A1,SREBF1,STK11,TP73,Vacuolar H+ ATPase	3		-1.183	2.38E-12	1.28E-02	3-phosphoglycerate,adenosine,alpha-hydroxyglutarate,arachidonic acid,ascorbic acid,citric acid,creatinine,D-glucose,fructose-6-phosphate,glycerol,L-aspartic acid,L-cysteine,L-glutamine,L-histidine,L-leucine,L-lysine,L-phenylalanine,L-proline,L-serine,L-threonine,L-tryptophan,L-tyrosine,malic acid,myo-inositol,myristic acid,oleic acid,palmitic acid,phosphorylethanolamine,putrescine,ribose,taurine,…	35 (29)	25
STX8		other	Akt,ATM,CDKN1A,Cpla2,CTNNB1,ERK1/2,GATA4,HAS3,HTT,IRF3,MYC,NTRK1,PDE3B,PFKFB2,PLA2,PLA2G4A,PPARA,PPARGC1A,RPTOR,SLC2A1,SOD2,SREBF1,STK11,STX8,TP73,Vacuolar H+ ATPase	3		1.183	2.38E-12	1.47E-02	adenosine,alpha-hydroxyglutarate,arachidonic acid,ascorbic acid,cholesterol,citric acid,D-glucose,fructose-6-phosphate,glycerol,L-aspartic acid,L-cysteine,L-glutamine,L-histidine,L-leucine,L-lysine,L-phenylalanine,L-proline,L-serine,L-threonine,L-tryptophan,L-tyrosine,malic acid,myo-inositol,myristic acid,oleic acid,palmitic acid,phosphorylethanolamine,putrescine,ribose,sorbitol,spermidine,taurin…	35 (26)	23
EPAS1		transcription regulator	ACO2,Akt,CAV1,CEBPD,CHKA,CTNNB1,EGFR,EPAS1,ERK1/2,GATA4,HAS3,HTT,IGF1R,MTORC1,MYC,NFE2L2,PFKFB2,PPARGC1A,RPTOR,SLC2A1,SREBF1,SREBF2,TP73,Vacuolar H+ ATPase,VDR	3	Activated	2.214	2.45E-12	1.22E-02	3-hydroxybutyric acid,5'-methylthioadenosine,adenosine,alpha-hydroxyglutarate,arachidic acid,arachidonic acid,ascorbic acid,behenic acid,citric acid,D-glucose,ethanolamine,fructose-6-phosphate,glucose-6-phosphate,glycine,L-aspartic acid,L-cysteine,L-glutamic acid,L-glutamine,L-histidine,L-leucine,L-lysine,L-phenylalanine,L-proline,L-serine,L-threonine,L-tryptophan,L-tyrosine,linoleic acid,malic a…	40 (25)	20
E2F4-Smad2/3-Smad4		complex	E2F4-Smad2/3-Smad4,MTOR,MYC,PPARA,PPARGC1A,SMAD2,Smad2/3,SMAD3,SMAD4,STK11,TGFB1,TP73,VDR	3		0.557	2.67E-12	3.70E-03	3-hydroxybutyric acid,arachidic acid,arachidonic acid,behenic acid,citric acid,citrulline,creatinine,D-glucose,glucose-6-phosphate,glycerol,glycine,L-cysteine,L-glutamic acid,L-methionine,L-ornithine,L-proline,L-serine,L-tryptophan,linoleic acid,malic acid,myristic acid,oleic acid,palmitic acid,phosphorylethanolamine,putrescine,pyrophosphate,stearic acid,succinic acid,urea	29 (13)	8
IFNAR2		transmembrane receptor	CTNNB1,GATA4,IFNAR1,IFNAR2,IL4,IL4I1,JAK1,MYC,NOS2,SIRT1,SOD2,STAT1,STAT3,STAT4,STAT5a/b,STAT6	3		0.186	2.67E-12	1.60E-03	2-oxoglutaric acid,arachidonic acid,ascorbic acid,citric acid,citrulline,creatinine,D-glucose,glucose-6-phosphate,glycerol,glycine,indole-3-lactic acid,L-cysteine,L-glutamic acid,L-histidine,L-lysine,L-methionine,L-ornithine,L-phenylalanine,L-proline,L-tryptophan,L-tyrosine,linoleic acid,malic acid,oleic acid,palmitic acid,sorbitol,stearic acid,succinic acid,urea	29 (16)	12
STIM1		ion channel	EIF2A,EIF2AK3,GATA4,HNF4A,IL1B,IRF3,MTOR,Nfat (family),NFE2L2,NFkB (complex),NOS2,NOS3,PPARG,PPARGC1A,PRKAA,PRKACA,PRKN,RPTOR,SIRT1,SREBF1,Srebp,STIM1,STK11	3		-0.539	2.86E-12	1.81E-02	3-hydroxybutyric acid,3-phosphoglycerate,alpha-hydroxyglutarate,arachidonic acid,citric acid,citrulline,D-glucose,fructose-6-phosphate,glucose-6-phosphate,glycerol,glycine,L-glutamine,L-histidine,L-lysine,L-methionine,L-phenylalanine,L-proline,L-serine,L-tryptophan,L-tyrosine,linoleic acid,malic acid,myristic acid,oleic acid,palmitic acid,phosphorylethanolamine,spermidine,stearic acid,succinic ac…	31 (23)	18
Slfn1		enzyme	Akt,CEBPD,Cpla2,CTNNB1,ERK1/2,GATA4,HAS3,HTT,IRF3,MYC,NFE2L2,PDE3B,PFKFB2,PLA2,PLA2G4A,PPARA,PPARGC1A,RPTOR,SLC2A1,Slfn1,SREBF1,STK11,TP73,Vacuolar H+ ATPase	3		-1.029	2.98E-12	1.61E-02	adenosine,alpha-hydroxyglutarate,arachidonic acid,ascorbic acid,citric acid,D-glucose,fructose-6-phosphate,glycerol,L-aspartic acid,L-cysteine,L-glutamine,L-histidine,L-leucine,L-lysine,L-phenylalanine,L-proline,L-serine,L-threonine,L-tryptophan,L-tyrosine,malic acid,myo-inositol,myristic acid,oleic acid,palmitic acid,phosphorylethanolamine,putrescine,ribose,spermidine,taurine,UDP-glucuronic acid…	34 (24)	22
IP6K2		kinase	Akt,AKT1,ATM,CASP8,GATA4,HNF4A,HTT,IGFBP3,IL1B,IP6K2,IRF3,MAP3K7,NFE2L2,PDE3B,PFKFB2,PPARG,PPARGC1A,PRKN,SLC2A1,SOD2,STK11,TP53,Vacuolar H+ ATPase	3		-0.343	2.98E-12	4.29E-02	2-oxoglutaric acid,3-phosphoglycerate,adenosine,arachidonic acid,D-glucose,fructose-6-phosphate,fumaric acid,glycerol,glycine,L-aspartic acid,L-cysteine,L-glutamic acid,L-histidine,L-leucine,L-lysine,L-methionine,L-phenylalanine,L-proline,L-threonine,L-tyrosine,linoleic acid,myo-inositol,myristic acid,palmitic acid,phosphorylethanolamine,putrescine,pyrophosphate,ribose,sorbitol,spermidine,taurine…	34 (23)	19
carmustine		chemical drug	ATG5,carmustine,CAV1,Cpla2,CTNNB1,GATA4,L-serine,MAPK14,MAPK8,MTOR,MYC,NCOA3,nitric oxide,NOS3,PPARA,PPARGC1A,PRKN,RPTOR,SIRT1,TGFB1,TP73	3		0.174	3.06E-12	2.92E-02	3-phosphoglycerate,adenosine,arachidonic acid,ascorbic acid,cholesterol,citrulline,creatinine,D-glucose,ethanolamine,fructose-6-phosphate,glucose-6-phosphate,glycerol,glycine,guanine,hypoxanthine,L-cysteine,L-glutamine,L-histidine,L-lysine,L-methionine,L-phenylalanine,L-proline,L-tryptophan,L-tyrosine,linoleic acid,malic acid,myristic acid,oleic acid,palmitic acid,pyrophosphate,stearic acid,succi…	33 (21)	20
aflatoxin B1		chemical - endogenous non-mammalian	aflatoxin B1,Akt,CEBPD,Cpla2,CTNNB1,ERK1/2,GATA4,HAS3,HTT,IRF3,MYC,NFE2L2,PDE3B,PFKFB2,PLA2,PLA2G4A,PPARA,PPARGC1A,RPTOR,SLC2A1,SREBF1,STK11,TP73,Vacuolar H+ ATPase	3		0.845	3.31E-12	2.47E-02	adenosine,alpha-hydroxyglutarate,arachidonic acid,ascorbic acid,cholesterol,citric acid,D-glucose,fructose-6-phosphate,glycerol,L-aspartic acid,L-cysteine,L-glutamine,L-histidine,L-leucine,L-lysine,L-phenylalanine,L-proline,L-serine,L-threonine,L-tryptophan,L-tyrosine,malic acid,myo-inositol,myristic acid,oleic acid,palmitic acid,phosphorylethanolamine,putrescine,ribose,spermidine,taurine,UDP-glu…	35 (24)	22
EPO		cytokine	AMPK,ELK1,EPO,GATA4,IRS2,LPL,MPO,MYC,nitric oxide,NOS3,P38 MAPK,SIRT1,STAT3,TYK2	2		0.180	3.46E-12	8.00E-04	2-oxoglutaric acid,3-hydroxybutyric acid,arachidonic acid,cholesterol,citric acid,citrulline,creatinine,D-glucose,glucose-6-phosphate,glycerol,glycine,hypoxanthine,L-cysteine,L-glutamic acid,L-histidine,L-lysine,L-methionine,L-ornithine,L-phenylalanine,L-proline,L-tryptophan,L-tyrosine,linoleic acid,malic acid,oleic acid,palmitic acid,pyrophosphate,stearic acid,succinic acid,urea,xanthine	31 (14)	14
ENAH		other	Akt,CEBPD,Cpla2,CTNNB1,ENAH,ERK1/2,GATA4,HAS3,HTT,IRF3,Mapk,MYC,NCOA3,NFE2L2,PDE3B,PFKFB2,PLA2,PLA2G4A,PPARA,PPARGC1A,RPTOR,SLC2A1,SREBF1,SREBF2,STK11,TP73,Vacuolar H+ ATPase	3		1.000	3.52E-12	1.48E-02	adenosine,alpha-hydroxyglutarate,arachidonic acid,ascorbic acid,citric acid,D-glucose,fructose-6-phosphate,glycerol,guanine,L-aspartic acid,L-cysteine,L-glutamine,L-histidine,L-leucine,L-lysine,L-phenylalanine,L-proline,L-serine,L-threonine,L-tryptophan,L-tyrosine,malic acid,myo-inositol,myristic acid,oleic acid,palmitic acid,phosphorylethanolamine,putrescine,ribose,spermidine,taurine,UDP-glucuro…	36 (27)	24
GSK3052230		biologic drug	FGFR1,FGFR3,FGFR4,GSK3052230,MTOR,MYC,NFE2L2,nitric oxide,P38 MAPK,PRKCD,STAT3	3		-0.600	3.75E-12	2.00E-03	2-oxoglutaric acid,3-hydroxybutyric acid,arachidonic acid,cholesterol,citric acid,citrulline,creatinine,D-glucose,glycine,hypoxanthine,L-cysteine,L-glutamic acid,L-ornithine,L-tryptophan,linoleic acid,malic acid,oleic acid,palmitic acid,putrescine,pyrophosphate,stearic acid,succinic acid,urea,uric acid,xanthine	25 (11)	8
telaglenastat		chemical drug	GLS,MTOR,NOS3,PPARGC1A,PRKAA,PRKN,RPTOR,SIRT1,SREBF1,telaglenastat	3		-1.000	3.75E-12	1.70E-03	2-oxoglutaric acid,3-hydroxybutyric acid,3-phosphoglycerate,alpha-hydroxyglutarate,citric acid,citrulline,creatinine,D-glucose,fructose-6-phosphate,fumaric acid,glucose-6-phosphate,glycerol,glycine,L-aspartic acid,L-glutamic acid,L-glutamine,L-ornithine,L-serine,malic acid,myristic acid,oleic acid,palmitic acid,putrescine,stearic acid,succinic acid	25 (10)	9
TIE1		kinase	Akt,CAV1,CEBPD,Cpla2,CTNNB1,ERK1/2,GATA4,HAS3,HTT,IRF3,MYC,NFE2L2,PDE3B,PFKFB2,PLA2,PLA2G4A,PPARA,PPARGC1A,RPTOR,SLC2A1,SREBF1,STK11,TEK,TIE1,TP73,Vacuolar H+ ATPase	3		-1.183	3.90E-12	2.52E-02	adenosine,alpha-hydroxyglutarate,arachidonic acid,ascorbic acid,citric acid,D-glucose,ethanolamine,fructose-6-phosphate,glycerol,L-aspartic acid,L-cysteine,L-glutamine,L-histidine,L-leucine,L-lysine,L-phenylalanine,L-proline,L-serine,L-threonine,L-tryptophan,L-tyrosine,malic acid,myo-inositol,myristic acid,oleic acid,palmitic acid,phosphorylethanolamine,putrescine,ribose,spermidine,taurine,UDP-gl…	35 (26)	23
EIF2AK4		kinase	Akt,CEBPD,Cpla2,CTNNB1,EIF2A,EIF2AK4,ERK,ERK1/2,GATA4,HAS3,HTT,IL1B,IL4I1,Inflammasome,IRF3,MYC,NFE2L2,PDE3B,PFKFB2,PLA2,PLA2G4A,PLD2,PPARA,PPARGC1A,RPTOR,SIRT1,SLC2A1,SREBF1,Srebp,STAT1,STK11,TNFRSF1A,TP73,Vacuolar H+ ATPase	3		1.000	4.13E-12	2.41E-02	adenosine,alpha-hydroxyglutarate,arachidonic acid,ascorbic acid,citric acid,D-glucose,fructose-6-phosphate,glucose-6-phosphate,glycerol,indole-3-lactic acid,L-aspartic acid,L-cysteine,L-glutamine,L-histidine,L-leucine,L-lysine,L-phenylalanine,L-proline,L-serine,L-threonine,L-tyrosine,malic acid,myo-inositol,myristic acid,oleic acid,palmitic acid,phosphorylethanolamine,putrescine,pyrophosphate,rib…	36 (34)	29
FRS2		other	Akt,CEBPD,Cpla2,CTNNB1,ERK,ERK1/2,FRS2,GATA4,HAS3,HTT,IRF3,Mapk,MYC,NCOA3,NFE2L2,PDE3B,PFKFB2,PLA2,PLA2G4A,PLD2,PPARA,PPARGC1A,RPTOR,SIRT1,SLC2A1,SREBF1,SREBF2,STK11,TNFRSF1A,TP73,Vacuolar H+ ATPase	3		1.000	4.13E-12	2.25E-02	adenosine,alpha-hydroxyglutarate,arachidonic acid,ascorbic acid,citric acid,D-glucose,fructose-6-phosphate,glycerol,guanine,L-aspartic acid,L-cysteine,L-glutamine,L-histidine,L-leucine,L-lysine,L-phenylalanine,L-proline,L-serine,L-threonine,L-tryptophan,L-tyrosine,malic acid,myo-inositol,myristic acid,oleic acid,palmitic acid,phosphorylethanolamine,putrescine,ribose,spermidine,taurine,UDP-glucuro…	36 (31)	27
CD74-NRG1		fusion gene/product	Akt,ATM,CAV1,CD74-NRG1,CTNNB1,ERBB2,ERBB3,HSD17B12,HTT,IRF3,MTOR,MYC,NCOA3,NFE2L2,p70 S6k,PFKFB2,PPARGC1A,SLC2A1,SREBF1,TP73	3		1.715	4.19E-12	1.06E-02	adenosine,alpha-hydroxyglutarate,arachidonic acid,ascorbic acid,cholesterol,citric acid,D-glucose,ethanolamine,fructose-6-phosphate,fumaric acid,glycine,guanine,L-aspartic acid,L-cysteine,L-glutamic acid,L-leucine,L-methionine,L-ornithine,L-serine,L-tryptophan,malic acid,myo-inositol,myristic acid,oleic acid,palmitic acid,phosphorylethanolamine,putrescine,ribose,spermidine,taurine,UMP,urea,uric a…	34 (20)	17
NTN1		growth factor	ACE,ATM,CASP3,CAV1,Creb,CS,DCC,ERBB2,ERK1/2,FYN,GATA4,HAS3,Insulin,IRF3,Jnk,MTOR,MYC,NCOA3,NPM1-ALK,NTN1,PAK1,PLC gamma,PPARA,PPARGC1A,PRKN,PTPN6,RHOA,ROCK2,RPTOR,STK11,TNF,TP73,UNC5,Vacuolar H+ ATPase,VAV3	3		0.164	4.21E-12	3.06E-02	3-phosphoglycerate,5'-CMP,adenine-riboflavin dinucleotide,arachidonic acid,citric acid,ethanolamine,fructose-6-phosphate,glucose-6-phosphate,glycerol,glycolic acid,guanine,guanosine,inosine,L-aspartic acid,L-cysteine,L-glutamine,L-histidine,L-lysine,L-phenylalanine,L-proline,L-serine,L-threonine,L-tryptophan,L-tyrosine,malic acid,myristic acid,oleic acid,palmitic acid,phosphorylethanolamine,sperm…	37 (35)	23
imidapril		chemical drug	APP,Cpla2,GATA4,IFNAR1,imidapril,IRF3,JAK1,L-serine,MAPK8,MAPK9,MYC,NFAT (complex),NFE2L2,PRKCD,PRKN,RPTOR,SIRT1,SOD2,STAT3,TP53	3		0.000	4.37E-12	1.08E-02	2-oxoglutaric acid,3-hydroxybutyric acid,3-phosphoglycerate,arachidonic acid,citric acid,D-glucose,fructose-6-phosphate,glucose-6-phosphate,glycerol,glycine,L-cysteine,L-glutamic acid,L-glutamine,L-histidine,L-lysine,L-methionine,L-ornithine,L-phenylalanine,L-proline,L-serine,L-tryptophan,L-tyrosine,linoleic acid,malic acid,oleic acid,palmitic acid,putrescine,sorbitol,spermidine,stearic acid,succ…	32 (20)	17
NRG4		growth factor	Akt,ATM,CAV1,CTNNB1,ERBB2,GATA4,HSD17B12,HTT,IRF3,MAPK1,MAPK3,NCOA3,NFE2L2,NRG4,PFKFB2,PLA2G4A,PPARGC1A,RPTOR,RUNX1,SLC2A1,SREBF1,SREBF2,TP73	3		1.298	4.82E-12	9.60E-03	adenosine,alpha-hydroxyglutarate,arachidonic acid,ascorbic acid,cholesterol,citric acid,ethanolamine,fructose-6-phosphate,fumaric acid,glycine,guanine,L-aspartic acid,L-cysteine,L-glutamic acid,L-glutamine,L-histidine,L-leucine,L-lysine,L-methionine,L-phenylalanine,L-proline,L-serine,L-tryptophan,L-tyrosine,malic acid,myo-inositol,myristic acid,oleic acid,palmitic acid,phosphorylethanolamine,putr…	38 (23)	19
semaxinib		chemical drug	Akt,ATM,CASP3,CEBPD,EIF2AK3,ERK1/2,GATA4,HAS3,HTT,IRF3,Mapk,MYC,NCOA3,NFE2L2,PDE3B,PFKFB2,PPARA,PPARGC1A,PRKCD,PRKN,RPTOR,semaxinib,SLC2A1,SOD2,SREBF1,SREBF2,STAT3,STK11,TP73,Vacuolar H+ ATPase	3		-0.667	4.83E-12	1.59E-02	2-oxoglutaric acid,3-phosphoglycerate,adenosine,alpha-hydroxyglutarate,citric acid,fructose-6-phosphate,glycerol,guanine,L-aspartic acid,L-cysteine,L-glutamine,L-histidine,L-leucine,L-lysine,L-phenylalanine,L-proline,L-serine,L-threonine,L-tryptophan,L-tyrosine,malic acid,myo-inositol,myristic acid,oleic acid,palmitic acid,phosphorylethanolamine,putrescine,ribose,sorbitol,spermidine,taurine,UDP-g…	36 (30)	24
IL9R		transmembrane receptor	CHEK2,CTNNB1,GATA4,IFNAR1,IL4I1,IL9R,JAK1,JAK3,MYC,NOS2,PLD2,PRL,SIRT1,SOD2,STAT1,STAT3,STAT5A,STAT5a/b	3		-0.186	4.98E-12	2.30E-03	2-oxoglutaric acid,3-hydroxybutyric acid,arachidonic acid,ascorbic acid,citric acid,citrulline,D-glucose,fumaric acid,glucose-6-phosphate,glycerol,glycine,indole-3-lactic acid,L-cysteine,L-histidine,L-lysine,L-methionine,L-ornithine,L-phenylalanine,L-proline,L-tryptophan,L-tyrosine,linoleic acid,malic acid,oleic acid,palmitic acid,sorbitol,stearic acid,succinic acid,urea	29 (18)	14
IFN type 1		group	ATM,CASP8,CTNNB1,CTSB,FADD,GATA4,HNF4A,IFN type 1,IFNAR1,IFNB1,IL12 (family),IL1B,IL4,IL4I1,MTOR,MYC,NOS2,PPARG,PRKCD,PRKN,RPTOR,SOD2,STAT1,STAT3,STAT4,STAT5A,STAT5a/b,STAT5B,STAT6,TYK2	3		-0.180	5.06E-12	1.22E-02	2-oxoglutaric acid,3-phosphoglycerate,ascorbic acid,cholesterol,citric acid,citrulline,creatinine,D-glucose,fructose-6-phosphate,indole-3-lactic acid,L-cysteine,L-glutamine,L-histidine,L-lysine,L-methionine,L-ornithine,L-phenylalanine,L-proline,L-serine,L-tryptophan,L-tyrosine,linoleic acid,malic acid,oleic acid,palmitic acid,putrescine,pyrophosphate,sorbitol,stearic acid,succinic acid,urea	31 (30)	22
PCGEM1		other	G6PD,MYC,PCGEM1	2		0.894	5.56E-12	5.00E-04	2-oxoglutaric acid,3-hydroxybutyric acid,adenosine,arachidonic acid,citric acid,creatinine,D-glucose,glucose-6-phosphate,glycine,L-cysteine,L-glutamic acid,L-tryptophan,linoleic acid,malic acid,oleic acid,palmitic acid,spermidine,stearic acid,succinic acid,urea	20 (3)	2
IFT20		other	Akt,CEBPD,Cpla2,CTNNB1,ERK1/2,GATA4,HAS3,HTT,IFT20,IRF3,MYC,NFE2L2,PDE3B,PFKFB2,PLA2,PLA2G4A,PPARA,PPARGC1A,RPTOR,SLC2A1,SREBF1,STK11,TP73,Vacuolar H+ ATPase	3		-1.029	5.86E-12	2.10E-02	adenosine,alpha-hydroxyglutarate,arachidonic acid,ascorbic acid,citric acid,D-glucose,fructose-6-phosphate,glycerol,L-aspartic acid,L-cysteine,L-glutamine,L-histidine,L-leucine,L-lysine,L-phenylalanine,L-proline,L-serine,L-threonine,L-tryptophan,L-tyrosine,malic acid,myo-inositol,myristic acid,oleic acid,palmitic acid,phosphorylethanolamine,putrescine,ribose,spermidine,taurine,UDP-glucuronic acid…	34 (24)	22
BRD4		kinase	BRD4,CDK9,CHEK2,CTNNB1,GATA4,MYC,TP73	3		1.732	6.17E-12	3.60E-03	3-hydroxybutyric acid,arachidonic acid,ascorbic acid,citric acid,creatinine,D-glucose,fumaric acid,glucose-6-phosphate,glycine,L-cysteine,L-glutamic acid,L-histidine,L-lysine,L-methionine,L-ornithine,L-phenylalanine,L-proline,L-serine,L-tryptophan,L-tyrosine,linoleic acid,malic acid,oleic acid,palmitic acid,stearic acid,succinic acid,urea	27 (7)	5
3D185		chemical drug	3D185,CSF1R,CTNNB1,ERBB2,FGFR1,FGFR2,FGFR3,MYC,NFE2L2,nitric oxide,PRKCD,STAT3	3		-1.400	6.20E-12	6.60E-03	2-oxoglutaric acid,3-hydroxybutyric acid,arachidonic acid,ascorbic acid,citric acid,fumaric acid,glucose-6-phosphate,glycine,hypoxanthine,L-cysteine,L-glutamic acid,L-methionine,L-tryptophan,linoleic acid,malic acid,oleic acid,palmitic acid,phosphorylethanolamine,putrescine,pyrophosphate,stearic acid,succinic acid,urea,uric acid,xanthine	25 (12)	7
mir-223		microRNA	ATM,CAV1,CEACAM1,CHKA,EGFR,ERBB2,FOXO1,GATA4,ITGB3,mir-223,MTOR,MYC,NOS3,ODC1,PRKCD,RGS16,SOD2,SP3,STAT3,TGFB1,TP53	3		-0.354	6.26E-12	2.93E-02	2-oxoglutaric acid,3-hydroxybutyric acid,5'-methylthioadenosine,arachidonic acid,cholesterol,citric acid,citrulline,creatinine,ethanolamine,fumaric acid,glycine,L-cysteine,L-glutamic acid,L-histidine,L-lysine,L-methionine,L-ornithine,L-phenylalanine,L-proline,L-tryptophan,L-tyrosine,malic acid,oleic acid,palmitic acid,phosphorylethanolamine,putrescine,pyrophosphate,sorbitol,spermidine,stearic aci…	32 (21)	18
rhein		chemical - endogenous non-mammalian	AQP4,CAV1,Cpla2,FH,GATA4,ILK,IRF3,L-serine,LEP,MYC,P38 MAPK,PFKFB2,PLA2G4A,PLD2,PPARA,PPARG,PPARGC1A,rhein,SLC22A6,TP73	3		-0.845	6.33E-12	4.39E-02	3-hydroxybutyric acid,alpha-ketoisocaproic acid,arachidonic acid,ascorbic acid,benzoic acid,cholesterol,citric acid,ethanolamine,fructose-6-phosphate,fumaric acid,glycerol,glycine,L-aspartic acid,L-cysteine,L-glutamic acid,L-histidine,L-leucine,L-lysine,L-methionine,L-phenylalanine,L-proline,L-serine,L-tryptophan,L-tyrosine,linoleic acid,malic acid,myristic acid,oleic acid,orotic acid,palmitic ac…	35 (20)	18
MUC13		other	Akt,ATM,CAV1,CEBPD,Cpla2,CTNNB1,ERBB2,ERK1/2,GATA4,HAS3,HSD17B12,HTT,IRF3,MUC13,MYC,NCOA3,NFE2L2,PAK1,PFKFB2,PLA2,PLA2G4A,PPARGC1A,RPTOR,SLC2A1,SREBF1,TP73,Vacuolar H+ ATPase	3		1.441	7.06E-12	9.60E-03	alpha-hydroxyglutarate,arachidonic acid,ascorbic acid,cholesterol,citric acid,ethanolamine,fructose-6-phosphate,fumaric acid,glycine,guanine,L-aspartic acid,L-cysteine,L-glutamic acid,L-glutamine,L-histidine,L-leucine,L-lysine,L-methionine,L-phenylalanine,L-proline,L-serine,L-threonine,L-tryptophan,L-tyrosine,malic acid,myo-inositol,myristic acid,oleic acid,palmitic acid,phosphorylethanolamine,pu…	39 (27)	23
ASP5878		chemical drug	ASP5878,ERBB2,Fgfr,FGFR1,FGFR2,FGFR3,FGFR4,MTOR,MYC,NFE2L2,nitric oxide,PPARG,PRKCD,STAT3	3		-0.784	7.17E-12	4.90E-03	2-oxoglutaric acid,3-hydroxybutyric acid,arachidonic acid,citric acid,citrulline,D-glucose,fumaric acid,glycine,hypoxanthine,L-cysteine,L-glutamic acid,L-methionine,L-ornithine,L-tryptophan,linoleic acid,malic acid,oleic acid,palmitic acid,phosphorylethanolamine,putrescine,pyrophosphate,stearic acid,succinic acid,urea,uric acid,xanthine	26 (14)	9
erdafitinib		chemical drug	ERBB2,erdafitinib,Fgfr,FGFR1,FGFR2,FGFR3,FGFR4,MTOR,MYC,NFE2L2,nitric oxide,PPARG,PRKCD,STAT3	3		-0.784	7.17E-12	4.90E-03	2-oxoglutaric acid,3-hydroxybutyric acid,arachidonic acid,citric acid,citrulline,D-glucose,fumaric acid,glycine,hypoxanthine,L-cysteine,L-glutamic acid,L-methionine,L-ornithine,L-tryptophan,linoleic acid,malic acid,oleic acid,palmitic acid,phosphorylethanolamine,putrescine,pyrophosphate,stearic acid,succinic acid,urea,uric acid,xanthine	26 (14)	9
infigratinib		chemical drug	ERBB2,Fgfr,FGFR1,FGFR2,FGFR3,FGFR4,infigratinib,MTOR,MYC,NFE2L2,nitric oxide,PPARG,PRKCD,STAT3	3		-0.784	7.17E-12	4.90E-03	2-oxoglutaric acid,3-hydroxybutyric acid,arachidonic acid,citric acid,citrulline,D-glucose,fumaric acid,glycine,hypoxanthine,L-cysteine,L-glutamic acid,L-methionine,L-ornithine,L-tryptophan,linoleic acid,malic acid,oleic acid,palmitic acid,phosphorylethanolamine,putrescine,pyrophosphate,stearic acid,succinic acid,urea,uric acid,xanthine	26 (14)	9
talmapimod		chemical drug	ATG5,CAV1,CHEK2,GATA4,HNF1A,HNF4A,MAPK11,MAPK12,MAPK13,MAPK14,MTOR,NCOA3,PPARA,PPARGC1A,RPTOR,SIRT1,talmapimod,TGFB1,TP73	3		-0.392	7.17E-12	7.50E-03	adenosine,citric acid,citrulline,D-glucose,ethanolamine,fumaric acid,glucose-6-phosphate,glycerol,glycine,guanine,L-cysteine,L-glutamine,L-histidine,L-lysine,L-methionine,L-phenylalanine,L-proline,L-tryptophan,L-tyrosine,linoleic acid,myristic acid,palmitic acid,pyrophosphate,stearic acid,urea,xanthine	26 (19)	16
SIGLEC9		other	Akt,CTNNB1,GATA4,HTT,IRF3,MTOR,NDRG2,NFAT (complex),Nfat (family),NFE2L2,PDE3B,PFKFB2,PPARGC1A,SIGLEC9,SLC2A1,SREBF1,STK11,TP53,TP73,ZAP70	3		-0.174	7.31E-12	4.15E-02	adenosine,alpha-hydroxyglutarate,ascorbic acid,citric acid,D-glucose,fructose-6-phosphate,glycerol,glycine,L-aspartic acid,L-glutamic acid,L-histidine,L-leucine,L-lysine,L-methionine,L-ornithine,L-phenylalanine,L-proline,L-serine,L-tryptophan,L-tyrosine,malic acid,myo-inositol,myristic acid,oleic acid,palmitic acid,phosphorylethanolamine,putrescine,ribose,spermidine,succinic acid,taurine,UMP,uric…	33 (20)	17
SENP1		peptidase	AKT1,ATG7,CS,FOS,GATA4,JUN,MYC,NFE2L2,Nr1h,PPARGC1A,PRKN,SENP1,SIRT1,SOD2,SREBF1,STAT3,SUMO1,TGFB1,Vacuolar H+ ATPase	3		0.845	7.43E-12	3.48E-02	2-oxoglutaric acid,3-hydroxybutyric acid,3-phosphoglycerate,alpha-hydroxyglutarate,arachidonic acid,behenic acid,citric acid,creatinine,D-erythro-dihydrosphingosine,fructose-6-phosphate,glucose-6-phosphate,glycerol,glycine,L-aspartic acid,L-cysteine,L-glutamic acid,L-histidine,L-lysine,L-phenylalanine,L-proline,L-threonine,L-tryptophan,L-tyrosine,linoleic acid,malic acid,myristic acid,oleic acid,…	35 (19)	14
CTTN		other	Akt,ATM,BCR-ABL1,CAV1,CBL,CEBPD,CHKA,Cpla2,CTNNB1,CTTN,EGFR,ERK1/2,GATA4,HAS3,HTT,IRF3,MYC,NFE2L2,ODC1,PFKFB2,PLA2,PLA2G4A,PPARGC1A,RPTOR,SLC2A1,SREBF1,TGFB1,TP73,Vacuolar H+ ATPase	3		1.183	7.43E-12	1.09E-02	5'-methylthioadenosine,adenosine,alpha-hydroxyglutarate,arachidonic acid,ascorbic acid,citric acid,creatinine,D-glucose,ethanolamine,fructose-6-phosphate,L-aspartic acid,L-cysteine,L-glutamine,L-histidine,L-leucine,L-lysine,L-phenylalanine,L-proline,L-serine,L-threonine,L-tryptophan,L-tyrosine,malic acid,myo-inositol,myristic acid,oleic acid,palmitic acid,pyrophosphate,ribose,spermidine,taurine,U…	35 (29)	26
IL10RA		transmembrane receptor	CTNNB1,GATA4,IFNAR1,IL10RA,IL4I1,IRF3,ITGAM,JAK1,MYC,NOS2,SIRT1,SOD2,STAT1,STAT3,TYK2	3		0.557	7.47E-12	7.50E-03	2-oxoglutaric acid,3-hydroxybutyric acid,arachidonic acid,ascorbic acid,cholesterol,citric acid,citrulline,glucose-6-phosphate,glycerol,glycine,indole-3-lactic acid,L-cysteine,L-histidine,L-lysine,L-methionine,L-ornithine,L-phenylalanine,L-proline,L-tryptophan,L-tyrosine,linoleic acid,malic acid,oleic acid,palmitic acid,sorbitol,spermidine,stearic acid,succinic acid,urea	29 (15)	11
Ybx1-ps3		other	Akt,CAV1,CEBPD,Cpla2,ERK1/2,GATA4,HAS3,HTT,INSR,Insulin,IRF3,JAK1,MYC,NFE2L2,PDE3B,PFKFB2,PLA2,PLA2G4A,PPARA,PPARGC1A,RPTOR,SIRT1,SLC2A1,SOD2,SREBF1,STAT3,STK11,TP73,Vacuolar H+ ATPase,Ybx1-ps3	3		-1.000	7.68E-12	3.08E-02	2-oxoglutaric acid,alpha-hydroxyglutarate,arachidonic acid,cholesterol,citric acid,D-glucose,ethanolamine,fructose-6-phosphate,glycerol,L-aspartic acid,L-cysteine,L-glutamine,L-histidine,L-leucine,L-lysine,L-phenylalanine,L-proline,L-serine,L-threonine,L-tryptophan,L-tyrosine,malic acid,myo-inositol,myristic acid,oleic acid,palmitic acid,phosphorylethanolamine,putrescine,ribose,sorbitol,spermidin…	36 (30)	27
TLX1		transcription regulator	Akt,ATM,CTNNB1,EIF2B5,HTT,IRF3,L-type Calcium Channel,MTOR,NFE2L2,PDE3B,PFKFB1,PFKFB2,PP1 protein complex group,PP2A,PPARG,PPARGC1A,RB1,SLC2A1,SREBF1,STK11,TAZ,TLX1,TP73	3		0.180	8.81E-12	1.10E-02	adenosine,alpha-hydroxyglutarate,arachidonic acid,ascorbic acid,citric acid,D-glucose,fructose-6-phosphate,glycerol,glycine,L-aspartic acid,L-cysteine,L-leucine,L-methionine,L-ornithine,L-serine,linoleic acid,malic acid,myo-inositol,myristic acid,oleic acid,palmitic acid,phosphorylethanolamine,putrescine,pyrophosphate,ribose,spermidine,succinic acid,taurine,UDP-N-acetylglucosamine,UMP,uric acid	31 (23)	19
PTPRH		phosphatase	CHEK2,Cpla2,ELK1,GATA4,L-serine,LAT,LCK,Mapk,MYC,NCOA3,NFAT (complex),NFE2L2,NOS3,PLA2,PLA2G4A,PRKCD,PTPRH,SREBF1,SREBF2,STAT3,TP53,ZAP70	3		-0.557	9.12E-12	1.74E-02	2-oxoglutaric acid,adenosine,alpha-hydroxyglutarate,arachidonic acid,cholesterol,citric acid,citrulline,fumaric acid,glucose-6-phosphate,glycine,guanine,L-cysteine,L-glutamic acid,L-histidine,L-lysine,L-methionine,L-ornithine,L-phenylalanine,L-proline,L-tryptophan,L-tyrosine,malic acid,oleic acid,palmitic acid,putrescine,succinic acid,urea,uric acid,xanthine	29 (22)	18
ISL1		transcription regulator	CTNNB1,GATA4,IFNAR1,ISL1,JAK1,MYC,SIRT1,SOD2,STAT3	3		0.577	9.58E-12	3.10E-03	2-oxoglutaric acid,3-hydroxybutyric acid,arachidonic acid,ascorbic acid,citric acid,creatinine,glucose-6-phosphate,glycerol,glycine,L-cysteine,L-glutamic acid,L-histidine,L-lysine,L-methionine,L-ornithine,L-phenylalanine,L-proline,L-tryptophan,L-tyrosine,linoleic acid,malic acid,oleic acid,palmitic acid,sorbitol,stearic acid,succinic acid,urea	27 (9)	7
FGF9		growth factor	Akt,CEBPD,Cpla2,CTNNB1,ERK1/2,FGF9,FGFR1,GATA4,GFPT1,HAS3,HTT,IRF3,MAPK1,MAPK3,MTOR,MYC,NCOA3,NFE2L2,PFKFB2,PLA2,PLA2G4A,PPARGC1A,RPTOR,RUNX1,SLC2A1,SREBF1,SREBF2,TP73,Vacuolar H+ ATPase	3		1.947	9.95E-12	1.47E-02	2-oxoglutaric acid,adenosine,alpha-hydroxyglutarate,arachidonic acid,ascorbic acid,citrulline,D-glucose,fructose-6-phosphate,glucose-6-phosphate,guanine,L-aspartic acid,L-cysteine,L-glutamic acid,L-glutamine,L-histidine,L-leucine,L-lysine,L-ornithine,L-phenylalanine,L-proline,L-serine,L-threonine,L-tryptophan,L-tyrosine,malic acid,myo-inositol,myristic acid,oleic acid,palmitic acid,ribose,spermid…	38 (29)	24
mir-193		microRNA	Akt,CTNNB1,GFPT1,HTT,IRF3,mir-193,MTOR,MYC,NFE2L2,PFKFB2,PLAU,PPARGC1A,RPTOR,SLC2A1,SREBF1,SREBF2,STK11,TGFB1,TP73	3		-1.521	1.02E-11	5.60E-03	2-oxoglutaric acid,adenosine,alpha-hydroxyglutarate,arachidonic acid,ascorbic acid,citrulline,creatinine,D-glucose,fructose-6-phosphate,glucose-6-phosphate,L-aspartic acid,L-cysteine,L-glutamic acid,L-glutamine,L-leucine,L-methionine,L-ornithine,L-proline,L-serine,L-tryptophan,linoleic acid,malic acid,myo-inositol,myristic acid,oleic acid,palmitic acid,phosphorylethanolamine,pyrophosphate,ribose,…	35 (19)	18
hexokinase		group	2-deoxyglucose,D-glucose,GCK,hexokinase,HK2	2		-0.209	1.06E-11	9.00E-04	2-oxoglutaric acid,3-phosphoglycerate,adenosine,cholesterol,citric acid,fructose-6-phosphate,fumaric acid,glucose-6-phosphate,glycerol,hypoxanthine,IMP,inosine,L-glutamic acid,malic acid,oleic acid,palmitic acid,putrescine,pyrrolidonecarboxylic acid,sorbitol,spermidine,stearic acid,succinic acid,UDP-N-acetylglucosamine	23 (5)	4
MUC4		other	Akt,ATM,CAV1,CEBPD,Cpla2,CTNNB1,ERBB2,ERK1/2,GATA4,HAS3,HSD17B12,HTT,IRF3,JINK1/2,JUN,MAP2K7,MUC4,MYC,NCOA3,NFE2L2,PFKFB2,PLA2,PLA2G4A,PPARGC1A,RPTOR,SLC2A1,SREBF1,TGFB1,TP73,Vacuolar H+ ATPase	3		1.761	1.07E-11	9.20E-03	adenosine,alpha-hydroxyglutarate,arachidonic acid,ascorbic acid,citric acid,D-glucose,ethanolamine,fructose-6-phosphate,fumaric acid,glycine,guanine,L-aspartic acid,L-cysteine,L-glutamic acid,L-glutamine,L-histidine,L-leucine,L-lysine,L-methionine,L-phenylalanine,L-serine,L-threonine,L-tryptophan,L-tyrosine,malic acid,myo-inositol,myristic acid,oleic acid,palmitic acid,phosphorylethanolamine,putr…	39 (30)	25
FBXW7		enzyme	EGFR,FBXW7,MYC,NCOA3,PPARGC1A	2		-0.655	1.08E-11	3.00E-04	3-hydroxybutyric acid,adenosine,arachidonic acid,citric acid,creatinine,glucose-6-phosphate,glycine,guanine,L-cysteine,L-glutamic acid,L-tryptophan,linoleic acid,malic acid,myristic acid,oleic acid,palmitic acid,putrescine,stearic acid,succinic acid,urea,xanthine	21 (5)	4
TAS1R3		G-protein coupled receptor	Akt,CEBPD,Cpla2,CTNNB1,ERK1/2,GATA4,HAS3,HTT,IRF3,MYC,NFE2L2,p70 S6k,PDE3B,PFKFB2,PLA2,PLA2G4A,PPARA,PPARGC1A,RPTOR,SLC2A1,SREBF1,STK11,TAS1R3,TP73,Vacuolar H+ ATPase	3		1.029	1.13E-11	3.44E-02	adenosine,alpha-hydroxyglutarate,arachidonic acid,ascorbic acid,citric acid,D-glucose,fructose-6-phosphate,glycerol,L-aspartic acid,L-cysteine,L-glutamine,L-histidine,L-leucine,L-lysine,L-phenylalanine,L-proline,L-serine,L-threonine,L-tryptophan,L-tyrosine,malic acid,myo-inositol,myristic acid,oleic acid,palmitic acid,phosphorylethanolamine,putrescine,ribose,spermidine,taurine,UDP-glucuronic acid…	34 (25)	22
SEMA6A		transmembrane receptor	Akt,CEBPD,Cpla2,CTNNB1,ERK1/2,GATA4,HAS3,HTT,IRF3,KDR,MYC,NFE2L2,PDE3B,PFKFB2,PLA2,PLA2G4A,PPARA,PPARGC1A,RPTOR,SEMA6A,SLC2A1,SREBF1,STK11,TP73,Vacuolar H+ ATPase	3		1.029	1.13E-11	2.98E-02	adenosine,alpha-hydroxyglutarate,arachidonic acid,ascorbic acid,citric acid,D-glucose,fructose-6-phosphate,glycerol,L-aspartic acid,L-cysteine,L-glutamine,L-histidine,L-leucine,L-lysine,L-phenylalanine,L-proline,L-serine,L-threonine,L-tryptophan,L-tyrosine,malic acid,myo-inositol,myristic acid,oleic acid,palmitic acid,phosphorylethanolamine,putrescine,ribose,spermidine,taurine,UDP-glucuronic acid…	34 (25)	22
MT1A		other	CASP3,CAV1,GATA4,HNF1A,HNF4A,MAPK14,MT1A,MTOR,NCOA3,PPARA,PPARGC1A,PRKN,SIRT1,TGFB1,TP73	3		0.784	1.14E-11	9.80E-03	3-phosphoglycerate,adenosine,citric acid,citrulline,D-glucose,ethanolamine,fructose-6-phosphate,glucose-6-phosphate,glycerol,glycine,guanine,L-histidine,L-lysine,L-methionine,L-phenylalanine,L-proline,L-serine,L-tryptophan,L-tyrosine,linoleic acid,myristic acid,palmitic acid,pyrophosphate,stearic acid,urea,xanthine	26 (15)	13
RASD1		enzyme	CEBPB,CTNNB1,GAPDH,GATA4,L-serine,LIPE,MAPK1,NCOA3,NFAT (complex),NFE2L2,NOS3,ODC1,PLA2G4A,PLD2,PRKCD,RASD1,RPTOR,RUNX1,SREBF1,SREBF2,TP53,TP73	3		-0.378	1.18E-11	1.98E-02	3-hydroxybutyric acid,adenosine,alpha-hydroxyglutarate,arachidonic acid,ascorbic acid,citric acid,citrulline,fumaric acid,glycine,guanine,L-glutamic acid,L-glutamine,L-histidine,L-lysine,L-methionine,L-ornithine,L-phenylalanine,L-proline,L-tryptophan,L-tyrosine,malic acid,oleic acid,putrescine,spermidine,stearic acid,UDP-N-acetylglucosamine,uric acid,xanthine	28 (22)	20
azithromycin		chemical drug	ARG1,azithromycin,Cpla2,CTSB,GATA4,HTT,IKBKB,IL4I1,IRF3,L-serine,MAPK8,MTOR,MYC,NCOA3,NFE2L2,PLA2G4A,PRKN,RAC1,RPTOR,SIRT1,SOD2,STAT1,STAT3,TNFRSF1A,TP73	3		0.493	1.20E-11	4.17E-02	2-oxoglutaric acid,3-hydroxybutyric acid,3-phosphoglycerate,adenosine,arachidonic acid,citric acid,citrulline,D-glucose,fructose-6-phosphate,glucose-6-phosphate,glycerol,glycine,guanine,indole-3-lactic acid,L-cysteine,L-glutamine,L-histidine,L-lysine,L-methionine,L-ornithine,L-phenylalanine,L-proline,L-tryptophan,L-tyrosine,linoleic acid,malic acid,myo-inositol,oleic acid,palmitic acid,putrescine…	37 (25)	22
TPCA-1		chemical drug	ATM,CTNNB1,GATA4,HTT,IKBKB,IL4I1,IRF3,L-serine,MTOR,MYC,NCOA3,NFKBIA,PRKACA,SOD2,STAT3,TNFRSF1A,TP73,TPCA-1	3		-0.522	1.21E-11	6.50E-03	2-oxoglutaric acid,3-hydroxybutyric acid,adenosine,arachidonic acid,ascorbic acid,citric acid,D-glucose,fumaric acid,glucose-6-phosphate,glycerol,glycine,guanine,indole-3-lactic acid,L-cysteine,L-histidine,L-lysine,L-methionine,L-phenylalanine,L-proline,L-serine,L-tryptophan,L-tyrosine,linoleic acid,malic acid,myo-inositol,oleic acid,palmitic acid,sorbitol,spermidine,stearic acid,taurine,urea,xan…	33 (18)	16
vinorelbine		chemical drug	ACACB,AMPK,ATM,CASP3,CAV1,CD274,CTNNB1,CYP3A4,diclofenac,G6PD,HNF4A,Insulin,monocrotaline,MTOR,NAD+,ODC1,PPARGC1A,PRKAA1,PRKAA2,PRKACA,PRKCD,PRKN,RPTOR,SLC2A1,STAT3,STK11,TP53,vinorelbine	3		0.180	1.27E-11	1.98E-02	2-oxoglutaric acid,2-phenethylamine,3-hydroxybutyric acid,3-phosphoglycerate,5'-methylthioadenosine,adenosine,arachidonic acid,ascorbic acid,cholesterol,citric acid,ethanolamine,fructose-6-phosphate,fumaric acid,glycine,L-aspartic acid,L-cysteine,L-glutamic acid,L-glutamine,L-methionine,L-ornithine,L-serine,linoleic acid,malic acid,myo-inositol,phosphorylethanolamine,putrescine,ribose,stearic aci…	31 (28)	25
l-asparaginase		biologic drug	Akt,CEBPD,Cpla2,CTNNB1,EIF2A,ERK1/2,GATA4,HAS3,HTT,IRF3,l-asparaginase,MYC,NFE2L2,PDE3B,PFKFB2,PLA2,PLA2G4A,PPARA,PPARGC1A,RPTOR,SLC2A1,SREBF1,Srebp,STK11,TP73,Vacuolar H+ ATPase	3		1.029	1.32E-11	3.65E-02	adenosine,alpha-hydroxyglutarate,arachidonic acid,ascorbic acid,citric acid,D-glucose,fructose-6-phosphate,glycerol,L-aspartic acid,L-cysteine,L-glutamine,L-histidine,L-leucine,L-lysine,L-phenylalanine,L-proline,L-serine,L-threonine,L-tryptophan,L-tyrosine,malic acid,myo-inositol,myristic acid,oleic acid,palmitic acid,phosphorylethanolamine,putrescine,ribose,spermidine,taurine,UDP-glucuronic acid…	34 (26)	23
miR-155-5p (miRNAs w/seed UAAUGCU)		mature microRNA	Akt,CDC42,GATA4,HTT,IFNG,IRF3,miR-155-5p (miRNAs w/seed UAAUGCU),MYC,NFE2L2,PDE3B,PFKFB2,PPARG,PPARGC1A,SLC2A1,SOCS1,SOD2,SREBF1,STAT3,STK11,TP73	3		0.870	1.43E-11	2.66E-02	2-oxoglutaric acid,adenosine,alpha-hydroxyglutarate,arachidonic acid,citric acid,D-glucose,fructose-6-phosphate,glycerol,L-aspartic acid,L-cysteine,L-histidine,L-leucine,L-lysine,L-phenylalanine,L-proline,L-serine,L-tryptophan,L-tyrosine,linoleic acid,malic acid,myo-inositol,myristic acid,oleic acid,palmitic acid,phosphorylethanolamine,putrescine,ribose,sorbitol,spermidine,taurine,UMP,urea,uric a…	33 (20)	18
Q525		chemical reagent	Akt,CEBPD,Cpla2,CTNNB1,ERK1/2,GATA4,HAS3,HTT,IRF3,MYC,NFE2L2,PDE3B,PFKFB2,PLA2,PLA2G4A,PPARA,PPARGC1A,Q525,RPTOR,SLC2A1,SREBF1,STK11,TP73,Vacuolar H+ ATPase	3		1.029	1.55E-11	3.89E-02	adenosine,alpha-hydroxyglutarate,arachidonic acid,ascorbic acid,citric acid,D-glucose,fructose-6-phosphate,glycerol,L-aspartic acid,L-cysteine,L-glutamine,L-histidine,L-leucine,L-lysine,L-phenylalanine,L-proline,L-serine,L-threonine,L-tryptophan,L-tyrosine,malic acid,myo-inositol,myristic acid,oleic acid,palmitic acid,phosphorylethanolamine,putrescine,ribose,spermidine,taurine,UDP-glucuronic acid…	34 (24)	22
MMD		kinase	Akt,CEBPD,Cpla2,CTNNB1,ERK1/2,GATA4,HAS3,HTT,IRF3,MMD,MYC,NFE2L2,PDE3B,PFKFB2,PLA2,PLA2G4A,PPARA,PPARGC1A,RPTOR,SLC2A1,SREBF1,STK11,TP73,Vacuolar H+ ATPase	3		1.029	1.55E-11	3.89E-02	adenosine,alpha-hydroxyglutarate,arachidonic acid,ascorbic acid,citric acid,D-glucose,fructose-6-phosphate,glycerol,L-aspartic acid,L-cysteine,L-glutamine,L-histidine,L-leucine,L-lysine,L-phenylalanine,L-proline,L-serine,L-threonine,L-tryptophan,L-tyrosine,malic acid,myo-inositol,myristic acid,oleic acid,palmitic acid,phosphorylethanolamine,putrescine,ribose,spermidine,taurine,UDP-glucuronic acid…	34 (24)	22
LINC00461		other	Akt,CEBPD,Cpla2,CTNNB1,ERK1/2,GATA4,HAS3,HTT,IRF3,LINC00461,MYC,NFE2L2,PDE3B,PFKFB2,PLA2,PLA2G4A,PPARA,PPARGC1A,RPTOR,SLC2A1,SREBF1,STK11,TP73,Vacuolar H+ ATPase	3		1.029	1.55E-11	3.89E-02	adenosine,alpha-hydroxyglutarate,arachidonic acid,ascorbic acid,citric acid,D-glucose,fructose-6-phosphate,glycerol,L-aspartic acid,L-cysteine,L-glutamine,L-histidine,L-leucine,L-lysine,L-phenylalanine,L-proline,L-serine,L-threonine,L-tryptophan,L-tyrosine,malic acid,myo-inositol,myristic acid,oleic acid,palmitic acid,phosphorylethanolamine,putrescine,ribose,spermidine,taurine,UDP-glucuronic acid…	34 (24)	22
CLEC4A		transmembrane receptor	Akt,CEBPD,CLEC4A,Cpla2,CTNNB1,ERK1/2,GATA4,HAS3,HTT,IRF3,MYC,NFE2L2,PDE3B,PFKFB2,PLA2,PLA2G4A,PPARA,PPARGC1A,RPTOR,SLC2A1,SREBF1,STK11,TP73,Vacuolar H+ ATPase	3		1.029	1.55E-11	3.89E-02	adenosine,alpha-hydroxyglutarate,arachidonic acid,ascorbic acid,citric acid,D-glucose,fructose-6-phosphate,glycerol,L-aspartic acid,L-cysteine,L-glutamine,L-histidine,L-leucine,L-lysine,L-phenylalanine,L-proline,L-serine,L-threonine,L-tryptophan,L-tyrosine,malic acid,myo-inositol,myristic acid,oleic acid,palmitic acid,phosphorylethanolamine,putrescine,ribose,spermidine,taurine,UDP-glucuronic acid…	34 (24)	22
MN-08		chemical reagent	Akt,CEBPD,Cpla2,CTNNB1,ERK1/2,GATA4,GRIN1,HAS3,HTT,IRF3,MN-08,MYC,NFE2L2,PDE3B,PFKFB2,PLA2,PLA2G4A,PPARA,PPARGC1A,RPTOR,SLC2A1,SREBF1,STK11,TP73,Vacuolar H+ ATPase	3		-1.029	1.55E-11	4.13E-02	adenosine,alpha-hydroxyglutarate,arachidonic acid,ascorbic acid,citric acid,D-glucose,fructose-6-phosphate,glycerol,L-aspartic acid,L-cysteine,L-glutamine,L-histidine,L-leucine,L-lysine,L-phenylalanine,L-proline,L-serine,L-threonine,L-tryptophan,L-tyrosine,malic acid,myo-inositol,myristic acid,oleic acid,palmitic acid,phosphorylethanolamine,putrescine,ribose,spermidine,taurine,UDP-glucuronic acid…	34 (25)	23
TMEM176B		other	Akt,CEBPD,Cpla2,CTNNB1,ERK1/2,GATA4,HAS3,HTT,IRF3,MYC,NFE2L2,PDE3B,PFKFB2,PLA2,PLA2G4A,PPARA,PPARGC1A,RPTOR,SLC2A1,SREBF1,STK11,TMEM176B,TP73,Vacuolar H+ ATPase	3		-1.029	1.55E-11	3.89E-02	adenosine,alpha-hydroxyglutarate,arachidonic acid,ascorbic acid,citric acid,D-glucose,fructose-6-phosphate,glycerol,L-aspartic acid,L-cysteine,L-glutamine,L-histidine,L-leucine,L-lysine,L-phenylalanine,L-proline,L-serine,L-threonine,L-tryptophan,L-tyrosine,malic acid,myo-inositol,myristic acid,oleic acid,palmitic acid,phosphorylethanolamine,putrescine,ribose,spermidine,taurine,UDP-glucuronic acid…	34 (24)	22
SHP099		chemical reagent	Akt,CEBPD,Cpla2,CTNNB1,ERK1/2,GATA4,HAS3,HTT,IRF3,MYC,NFE2L2,PDE3B,PFKFB2,PLA2,PLA2G4A,PPARA,PPARGC1A,RPTOR,SHP099,SLC2A1,SREBF1,STK11,TP73,Vacuolar H+ ATPase	3		-1.029	1.55E-11	3.89E-02	adenosine,alpha-hydroxyglutarate,arachidonic acid,ascorbic acid,citric acid,D-glucose,fructose-6-phosphate,glycerol,L-aspartic acid,L-cysteine,L-glutamine,L-histidine,L-leucine,L-lysine,L-phenylalanine,L-proline,L-serine,L-threonine,L-tryptophan,L-tyrosine,malic acid,myo-inositol,myristic acid,oleic acid,palmitic acid,phosphorylethanolamine,putrescine,ribose,spermidine,taurine,UDP-glucuronic acid…	34 (24)	22
Plc delta		group	1,4,5-IP3,Ca2+,CHEK2,Cpla2,CTNNB1,ELK1,GAPDH,GATA4,L-serine,Mapk,MYC,NCOA3,NFE2L2,NOS3,ODC1,PLA2,PLA2G4A,Plc delta,PLD2,PRKCD,SREBF1,SREBF2,STAT3,TP53,TP73,VEGFA	3		0.343	1.55E-11	1.20E-02	2-oxoglutaric acid,adenosine,alpha-hydroxyglutarate,arachidonic acid,ascorbic acid,citric acid,citrulline,fumaric acid,glucose-6-phosphate,glycerol,glycine,guanine,L-cysteine,L-glutamic acid,L-histidine,L-lysine,L-methionine,L-ornithine,L-phenylalanine,L-proline,L-serine,L-tryptophan,L-tyrosine,malic acid,oleic acid,palmitic acid,putrescine,pyrophosphate,spermidine,succinic acid,UDP-N-acetylgluco…	34 (26)	23
CLEC4C		other	Akt,CEBPD,CLEC4C,Cpla2,CTNNB1,ERK1/2,GATA4,HAS3,HTT,IRF3,MYC,NFE2L2,PDE3B,PFKFB2,PLA2,PLA2G4A,PPARA,PPARGC1A,RPTOR,SLC2A1,SREBF1,STK11,TP73,Vacuolar H+ ATPase	3		1.029	1.55E-11	3.89E-02	adenosine,alpha-hydroxyglutarate,arachidonic acid,ascorbic acid,citric acid,D-glucose,fructose-6-phosphate,glycerol,L-aspartic acid,L-cysteine,L-glutamine,L-histidine,L-leucine,L-lysine,L-phenylalanine,L-proline,L-serine,L-threonine,L-tryptophan,L-tyrosine,malic acid,myo-inositol,myristic acid,oleic acid,palmitic acid,phosphorylethanolamine,putrescine,ribose,spermidine,taurine,UDP-glucuronic acid…	34 (24)	22
Q112		chemical reagent	Akt,CEBPD,Cpla2,CTNNB1,ERK1/2,GATA4,HAS3,HTT,IRF3,MYC,NFE2L2,PDE3B,PFKFB2,PLA2,PLA2G4A,PPARA,PPARGC1A,Q112,RPTOR,SLC2A1,SREBF1,STK11,TP73,Vacuolar H+ ATPase	3		1.029	1.55E-11	3.89E-02	adenosine,alpha-hydroxyglutarate,arachidonic acid,ascorbic acid,citric acid,D-glucose,fructose-6-phosphate,glycerol,L-aspartic acid,L-cysteine,L-glutamine,L-histidine,L-leucine,L-lysine,L-phenylalanine,L-proline,L-serine,L-threonine,L-tryptophan,L-tyrosine,malic acid,myo-inositol,myristic acid,oleic acid,palmitic acid,phosphorylethanolamine,putrescine,ribose,spermidine,taurine,UDP-glucuronic acid…	34 (24)	22
MOSPD2		other	Akt,CEBPD,Cpla2,CTNNB1,ERK1/2,GATA4,HAS3,HTT,IRF3,MOSPD2,MYC,NFE2L2,PDE3B,PFKFB2,PLA2,PLA2G4A,PPARA,PPARGC1A,RPTOR,SLC2A1,SREBF1,STK11,TP73,Vacuolar H+ ATPase	3		1.029	1.55E-11	3.89E-02	adenosine,alpha-hydroxyglutarate,arachidonic acid,ascorbic acid,citric acid,D-glucose,fructose-6-phosphate,glycerol,L-aspartic acid,L-cysteine,L-glutamine,L-histidine,L-leucine,L-lysine,L-phenylalanine,L-proline,L-serine,L-threonine,L-tryptophan,L-tyrosine,malic acid,myo-inositol,myristic acid,oleic acid,palmitic acid,phosphorylethanolamine,putrescine,ribose,spermidine,taurine,UDP-glucuronic acid…	34 (24)	22
Q1047		chemical reagent	Akt,CEBPD,Cpla2,CTNNB1,ERK1/2,GATA4,HAS3,HTT,IRF3,MYC,NFE2L2,PDE3B,PFKFB2,PLA2,PLA2G4A,PPARA,PPARGC1A,Q1047,RPTOR,SLC2A1,SREBF1,STK11,TP73,Vacuolar H+ ATPase	3		1.029	1.55E-11	3.89E-02	adenosine,alpha-hydroxyglutarate,arachidonic acid,ascorbic acid,citric acid,D-glucose,fructose-6-phosphate,glycerol,L-aspartic acid,L-cysteine,L-glutamine,L-histidine,L-leucine,L-lysine,L-phenylalanine,L-proline,L-serine,L-threonine,L-tryptophan,L-tyrosine,malic acid,myo-inositol,myristic acid,oleic acid,palmitic acid,phosphorylethanolamine,putrescine,ribose,spermidine,taurine,UDP-glucuronic acid…	34 (24)	22
adenylyl-imido-diphosphate		chemical reagent	ACO1,ACO2,ADCY,adenylyl-imido-diphosphate,ATM,CASP3,CFTR,HTT,IKBKB,IRF3,L-serine,L-type Calcium Channel,MTOR,NCOA3,PRKCD,PRKN,STK11,TNFRSF1A,TP73	3		-0.200	1.63E-11	2.68E-02	3-phosphoglycerate,adenosine,arachidonic acid,D-glucose,fructose-6-phosphate,fumaric acid,glucose-6-phosphate,glycerol,glycine,guanine,L-cysteine,L-methionine,L-ornithine,L-serine,linoleic acid,myo-inositol,oleic acid,palmitic acid,phosphorylethanolamine,putrescine,pyrophosphate,spermidine,succinic acid,taurine,xanthine	25 (19)	16
7-ketocholesterol		chemical - endogenous mammalian	7-ketocholesterol,Akt,Ap1,ARG1,ATM,CASP3,Cpla2,CTNNB1,HTT,IL4I1,IRF3,JUN,MTOR,NFE2L2,PARP1,PDE3B,PFKFB2,PLD2,PPARG,PPARGC1A,PRKN,RHOA,SLC2A1,sphingomyelinase,SREBF1,STAT1,STK11,TGFB1,TP73	3		0.174	1.69E-11	1.58E-02	3-phosphoglycerate,adenosine,alpha-hydroxyglutarate,arachidonic acid,ascorbic acid,citric acid,creatinine,fructose-6-phosphate,glycerol,glycine,indole-3-lactic acid,L-aspartic acid,L-cysteine,L-histidine,L-leucine,L-methionine,L-ornithine,L-serine,linoleic acid,malic acid,myo-inositol,myristic acid,oleic acid,palmitic acid,phosphorylethanolamine,pyrophosphate,ribose,spermidine,succinic acid,tauri…	33 (29)	21
vanadium pentoxide		chemical toxicant	ACACB,AMPK,CAV1,CD274,CTNNB1,G6PD,GATA4,HNF4A,IL4I1,Insulin,L-serine,MAPK1,MTOR,NAD+,NCOA3,NFE2L2,ODC1,PLA2G4A,PPARGC1A,PRKAA1,RPTOR,RUNX1,SLC2A1,SREBF1,SREBF2,STAT1,vanadium pentoxide	3		1.219	1.69E-11	1.80E-02	5'-methylthioadenosine,adenosine,alpha-hydroxyglutarate,arachidonic acid,ascorbic acid,cholesterol,citric acid,ethanolamine,fumaric acid,glycine,guanine,indole-3-lactic acid,L-aspartic acid,L-glutamine,L-histidine,L-lysine,L-methionine,L-ornithine,L-phenylalanine,L-proline,L-serine,L-tryptophan,L-tyrosine,malic acid,myo-inositol,oleic acid,putrescine,ribose,succinic acid,UMP,urea,uric acid,xanthi…	33 (27)	24
amino acids		chemical - endogenous mammalian	amino acids,GLUD1,LPIN1,MTOR,ODC1,PFKFB2,PPARG,PRKCD,RPTOR,SREBF2,Vacuolar H+ ATPase	2	Activated	3.838	1.71E-11	4.00E-04	alpha-hydroxyglutarate,cholesterol,citric acid,citrulline,D-glucose,fructose-6-phosphate,fumaric acid,glycine,L-aspartic acid,L-glutamine,L-leucine,L-ornithine,L-phenylalanine,L-serine,L-threonine,linoleic acid,malic acid,myristic acid,palmitic acid,putrescine,spermidine,succinic acid	22 (11)	11
neratinib		chemical drug	Akt,ATM,CHKA,Cpla2,CTNNB1,EGFR,ERBB2,GATA4,HSD17B12,HTT,IRF3,Mapk,MYC,NCOA3,neratinib,NFE2L2,ODC1,PFKFB2,PLA2,PLA2G4A,PPARGC1A,SLC2A1,SREBF1,SREBF2,TP73	3		-1.622	1.75E-11	8.70E-03	5'-methylthioadenosine,adenosine,alpha-hydroxyglutarate,arachidonic acid,ascorbic acid,cholesterol,citric acid,creatinine,D-glucose,fructose-6-phosphate,fumaric acid,glycine,guanine,L-aspartic acid,L-cysteine,L-glutamic acid,L-histidine,L-leucine,L-lysine,L-methionine,L-phenylalanine,L-proline,L-serine,L-tryptophan,L-tyrosine,malic acid,myo-inositol,myristic acid,oleic acid,palmitic acid,phosphor…	38 (25)	23
IFNAR1		transmembrane receptor	CASP1,CTNNB1,GATA4,GLUD1,HNF4A,IFNAR1,IL4,IL4I1,IRF1,IRF3,JAK1,MYC,NFkB (complex),nitric oxide,PPARG,PRKCD,RIPK3,SIRT1,SOD2,STAT1,STAT3,STAT4,STAT5a/b,STAT6	3		0.730	1.76E-11	1.91E-02	2-oxoglutaric acid,ascorbic acid,citric acid,creatinine,D-glucose,fumaric acid,glucose-6-phosphate,glycerol,glycine,hypoxanthine,indole-3-lactic acid,L-cysteine,L-histidine,L-lysine,L-methionine,L-ornithine,L-phenylalanine,L-proline,L-tyrosine,linoleic acid,malic acid,oleic acid,palmitic acid,putrescine,sorbitol,spermidine,stearic acid,succinic acid,urea,xanthine	30 (24)	18
BMS-345541		chemical drug	BMS-345541,CASP3,ERG,HTT,IKBKB,L-serine,MPO,MTOR,MYC,NCOA3,PRKCD,PRKN,TNFRSF1A,TP73	3		0.000	1.78E-11	1.27E-02	3-hydroxybutyric acid,3-phosphoglycerate,adenosine,arachidonic acid,cholesterol,citric acid,D-glucose,fructose-6-phosphate,glucose-6-phosphate,glycerol,glycine,guanine,L-glutamic acid,L-ornithine,L-serine,L-tryptophan,linoleic acid,malic acid,myo-inositol,oleic acid,palmitic acid,putrescine,stearic acid,taurine,urea,xanthine	26 (14)	12
MTSS1		other	Akt,CEBPD,Cpla2,CTNNB1,ERK1/2,GATA4,HAS3,HTT,IRF3,MTSS1,MYC,NFE2L2,PDE3B,PFKFB2,PLA2,PLA2G4A,PPARA,PPARGC1A,RPTOR,SLC2A1,SREBF1,STK11,TP73,Vacuolar H+ ATPase	3		0.870	1.99E-11	4.55E-02	adenosine,alpha-hydroxyglutarate,arachidonic acid,ascorbic acid,citric acid,D-glucose,fructose-6-phosphate,glycerol,L-aspartic acid,L-cysteine,L-glutamine,L-histidine,L-leucine,L-lysine,L-phenylalanine,L-proline,L-serine,L-threonine,L-tryptophan,L-tyrosine,myo-inositol,myristic acid,oleic acid,palmitic acid,phosphorylethanolamine,putrescine,ribose,spermidine,taurine,UDP-glucuronic acid,UMP,urea,u…	33 (24)	22
2-deoxyglucose		chemical drug	2-deoxyglucose,CAV1,CHEK2,ELK1,ERBB2,GFPT1,GLUD1,MTOR,MYC,PRKAA1,PRKAA2,RPTOR,SIRT1,TP53	2		0.730	2.12E-11	2.40E-03	2-oxoglutaric acid,3-hydroxybutyric acid,adenosine,arachidonic acid,citric acid,citrulline,D-glucose,ethanolamine,fumaric acid,glycerol,hypoxanthine,IMP,inosine,L-cysteine,L-glutamine,L-methionine,L-ornithine,L-serine,L-tryptophan,linoleic acid,malic acid,oleic acid,palmitic acid,phosphorylethanolamine,putrescine,spermidine,stearic acid,succinic acid,UDP-N-acetylglucosamine,urea	30 (14)	14
NUCB2		other	Akt,Alp,CEBPD,Cpla2,CTNNB1,ERK1/2,GATA4,HAS3,HTT,IRF3,MYC,NFE2L2,NUCB2,PDE3B,PFKFB2,PLA2,PLA2G4A,PPARA,PPARGC1A,PRL,RPTOR,SLC2A1,SREBF1,STK11,TP73,Vacuolar H+ ATPase	3		1.029	2.13E-11	3.95E-02	adenosine,alpha-hydroxyglutarate,arachidonic acid,ascorbic acid,citric acid,D-glucose,fructose-6-phosphate,glycerol,L-aspartic acid,L-cysteine,L-glutamine,L-histidine,L-leucine,L-lysine,L-phenylalanine,L-proline,L-serine,L-threonine,L-tryptophan,L-tyrosine,malic acid,myo-inositol,myristic acid,oleic acid,palmitic acid,phosphorylethanolamine,putrescine,ribose,spermidine,taurine,UDP-glucuronic acid…	34 (26)	23
GFRA2		transmembrane receptor	Akt,CEBPD,Cpla2,CTNNB1,ERK1/2,GATA4,GFRA2,HAS3,HTT,IRF3,MYC,NFE2L2,PDE3B,PFKFB2,PLA2,PLA2G4A,PPARA,PPARGC1A,RPTOR,SLC2A1,SREBF1,STK11,TP73,Vacuolar H+ ATPase	3		1.029	2.13E-11	4.48E-02	adenosine,alpha-hydroxyglutarate,arachidonic acid,ascorbic acid,citric acid,D-glucose,fructose-6-phosphate,glycerol,L-aspartic acid,L-cysteine,L-glutamine,L-histidine,L-leucine,L-lysine,L-phenylalanine,L-proline,L-serine,L-threonine,L-tryptophan,L-tyrosine,malic acid,myo-inositol,myristic acid,oleic acid,palmitic acid,phosphorylethanolamine,putrescine,ribose,spermidine,taurine,UDP-glucuronic acid…	34 (24)	22
IL27		cytokine	Akt,ATM,CASP3,CASP8,Cpla2,CTSB,ERK,ERK1/2,GATA4,HAS3,HTT,IL10,IL1B,IL27,IL4,IL4I1,IRF3,LEP,MYC,NFkB (family),P38 MAPK,PDE3B,PFKFB2,PLA2,PLA2G4A,PLD2,PPARA,PPARGC1A,PRKCD,PRKN,RPTOR,SIRT1,SLC2A1,SOD2,SREBF1,STAT1,STAT3,STAT4,STAT6,STK11,TNFRSF1A,Vacuolar H+ ATPase,VEGFA	3		1.151	2.13E-11	2.65E-02	2-oxoglutaric acid,3-phosphoglycerate,alpha-hydroxyglutarate,arachidonic acid,cholesterol,creatinine,D-glucose,fructose-6-phosphate,glycerol,indole-3-lactic acid,L-aspartic acid,L-cysteine,L-glutamic acid,L-glutamine,L-histidine,L-leucine,L-lysine,L-phenylalanine,L-proline,L-threonine,L-tyrosine,malic acid,myo-inositol,myristic acid,oleic acid,palmitic acid,phosphorylethanolamine,putrescine,pyrop…	37 (43)	35
DMD		other	ATG5,CAV1,Cpla2,CTNNB1,DMD,GATA4,IRF3,L-serine,MAPK14,MAPK8,MTOR,MYC,NCOA3,PPARA,PPARGC1A,PRKN,RPTOR,SIRT1,TGFB1,TP73	3		-0.180	2.15E-11	2.19E-02	3-phosphoglycerate,adenosine,arachidonic acid,ascorbic acid,citrulline,D-glucose,ethanolamine,fructose-6-phosphate,glucose-6-phosphate,glycerol,glycine,guanine,L-cysteine,L-glutamine,L-histidine,L-lysine,L-methionine,L-phenylalanine,L-proline,L-tryptophan,L-tyrosine,linoleic acid,malic acid,myristic acid,oleic acid,palmitic acid,pyrophosphate,spermidine,stearic acid,succinic acid,xanthine	31 (20)	19
clorgyline		chemical drug	ADCY,clorgyline,CTNNB1,GATA4,IL4I1,L-type Calcium Channel,MAO,MAOB,MYC,SOD2,STAT3,STK11	3		-1.257	2.15E-11	9.00E-04	2-oxoglutaric acid,2-phenethylamine,3-hydroxybutyric acid,adenosine,arachidonic acid,ascorbic acid,citric acid,fumaric acid,glucose-6-phosphate,glycine,indole-3-lactic acid,L-cysteine,L-glutamic acid,L-histidine,L-lysine,L-methionine,L-ornithine,L-phenylalanine,L-proline,L-tryptophan,L-tyrosine,linoleic acid,malic acid,oleic acid,palmitic acid,phosphorylethanolamine,pyrophosphate,sorbitol,stearic…	31 (12)	10
trichothecene		chemical toxicant	ATG5,CAV1,Cpla2,CTNNB1,GATA4,IRF3,L-serine,MAPK14,MAPK8,MTOR,MYC,NCOA3,PPARA,PPARGC1A,PRKN,RPTOR,SIRT1,TGFB1,TP73,trichothecene	3		0.180	2.15E-11	2.19E-02	3-phosphoglycerate,adenosine,arachidonic acid,ascorbic acid,citrulline,D-glucose,ethanolamine,fructose-6-phosphate,glucose-6-phosphate,glycerol,glycine,guanine,L-cysteine,L-glutamine,L-histidine,L-lysine,L-methionine,L-phenylalanine,L-proline,L-tryptophan,L-tyrosine,linoleic acid,malic acid,myristic acid,oleic acid,palmitic acid,pyrophosphate,spermidine,stearic acid,succinic acid,xanthine	31 (20)	19
PDPK1		kinase	FOXO1,MTOR,MYC,PDPK1,PFKFB1,PRKACA,PRKCD	2		1.706	2.26E-11	3.00E-04	2-oxoglutaric acid,3-hydroxybutyric acid,arachidonic acid,cholesterol,citric acid,citrulline,creatinine,fructose-6-phosphate,fumaric acid,glycine,L-cysteine,L-ornithine,L-tryptophan,linoleic acid,malic acid,oleic acid,palmitic acid,putrescine,stearic acid,succinic acid,UDP-N-acetylglucosamine,urea	22 (7)	6
carbonyl cyanide p-(trifluoromethoxy)phenylhydrazone		chemical reagent	ACACB,AMPK,ATM,carbonyl cyanide p-(trifluoromethoxy)phenylhydrazone,CASP3,CAV1,CD274,CTNNB1,G6PD,GAPDH,GATA4,GFPT1,MAPK1,MAPK3,MTOR,MYC,NCOA3,PRKAA1,PRKCD,PRKN,RPTOR,RUNX1,SLC2A1,SOD2,SREBF1,SREBF2,TP73	3	Activated	2.271	2.30E-11	4.50E-03	2-oxoglutaric acid,3-phosphoglycerate,5'-methylthioadenosine,adenosine,alpha-hydroxyglutarate,ascorbic acid,cholesterol,citrulline,D-glucose,ethanolamine,fructose-6-phosphate,fumaric acid,glucose-6-phosphate,guanine,IMP,L-aspartic acid,L-cysteine,L-glutamic acid,L-glutamine,L-histidine,L-lysine,L-methionine,L-ornithine,L-phenylalanine,L-proline,L-serine,L-tryptophan,L-tyrosine,malic acid,myo-inos…	38 (27)	24
BGT226		chemical drug	Akt,BGT226,CTNNB1,GFPT1,HTT,IRF3,MTOR,MYC,NFE2L2,PFKFB2,PI3K (complex),PPARGC1A,RPTOR,SLC2A1,SREBF1,STK11,TP73	3		-1.768	2.49E-11	4.71E-02	2-oxoglutaric acid,adenosine,alpha-hydroxyglutarate,arachidonic acid,ascorbic acid,citrulline,D-glucose,fructose-6-phosphate,glucose-6-phosphate,L-aspartic acid,L-cysteine,L-glutamic acid,L-glutamine,L-leucine,L-methionine,L-ornithine,L-serine,L-tryptophan,linoleic acid,malic acid,myo-inositol,myristic acid,oleic acid,palmitic acid,phosphorylethanolamine,ribose,spermidine,taurine,UDP-N-acetylgluc…	32 (17)	15
CNGA1		ion channel	Akt,CNGA1,CTNNB1,GFPT1,HTT,IRF3,MTOR,MYC,NFE2L2,PFKFB2,PI3K (complex),PPARGC1A,RPTOR,SLC2A1,SREBF1,STK11,TP73	3		1.768	2.49E-11	4.71E-02	2-oxoglutaric acid,adenosine,alpha-hydroxyglutarate,arachidonic acid,ascorbic acid,citrulline,D-glucose,fructose-6-phosphate,glucose-6-phosphate,L-aspartic acid,L-cysteine,L-glutamic acid,L-glutamine,L-leucine,L-methionine,L-ornithine,L-serine,L-tryptophan,linoleic acid,malic acid,myo-inositol,myristic acid,oleic acid,palmitic acid,phosphorylethanolamine,ribose,spermidine,taurine,UDP-N-acetylgluc…	32 (17)	15
RAD21		transcription regulator	CHEK2,MYC,RAD21	2		1.414	2.57E-11	2.00E-04	3-hydroxybutyric acid,arachidonic acid,citric acid,creatinine,D-glucose,fumaric acid,glucose-6-phosphate,glycine,L-cysteine,L-glutamic acid,L-tryptophan,linoleic acid,malic acid,oleic acid,palmitic acid,stearic acid,succinic acid,urea	18 (3)	2
MKP1/5		group	ATG5,CAV1,CHEK2,DUSP1,GATA4,HNF1A,HNF4A,MAPK11,MAPK12,MAPK13,MAPK14,MKP1/5,MTOR,NCOA3,PPARA,PPARGC1A,RPTOR,SIRT1,SOD2,TGFB1,TP73	3		0.000	2.75E-11	1.46E-02	adenosine,citric acid,citrulline,D-glucose,ethanolamine,fumaric acid,glucose-6-phosphate,glycerol,glycine,guanine,L-cysteine,L-glutamine,L-histidine,L-lysine,L-methionine,L-phenylalanine,L-proline,L-tryptophan,L-tyrosine,myristic acid,palmitic acid,pyrophosphate,sorbitol,stearic acid,urea,xanthine	26 (21)	17
ASS1		enzyme	ASS1,MTOR,NOS3,PPARGC1A,PRKAA,PRKAA1,PRKAA2,PRKACA,PRKN,RPTOR,SIRT1,SREBF1,TP53	3		-0.816	2.89E-11	5.30E-03	2-oxoglutaric acid,3-hydroxybutyric acid,3-phosphoglycerate,alpha-hydroxyglutarate,citric acid,citrulline,creatinine,D-glucose,fructose-6-phosphate,glucose-6-phosphate,glycerol,glycine,L-aspartic acid,L-glutamic acid,L-glutamine,L-ornithine,L-serine,malic acid,myristic acid,oleic acid,palmitic acid,putrescine,stearic acid,succinic acid	24 (13)	13
PF-4691502		chemical drug	Akt,CTNNB1,GFPT1,HTT,IRF3,MTOR,MYC,NFE2L2,PF-4691502,PFKFB2,PI3K (complex),PPARGC1A,RPTOR,SLC2A1,SREBF1,STK11,TP73	3		-1.768	2.94E-11	5.00E-02	2-oxoglutaric acid,adenosine,alpha-hydroxyglutarate,arachidonic acid,ascorbic acid,citrulline,D-glucose,fructose-6-phosphate,glucose-6-phosphate,L-aspartic acid,L-cysteine,L-glutamic acid,L-glutamine,L-leucine,L-methionine,L-ornithine,L-serine,L-tryptophan,linoleic acid,malic acid,myo-inositol,myristic acid,oleic acid,palmitic acid,phosphorylethanolamine,ribose,spermidine,taurine,UDP-N-acetylgluc…	32 (17)	15
candesartan cilexetil		chemical drug	ABCG2,AGTR1,candesartan cilexetil,CTNNB1,GATA4,IFNAR1,IL4I1,JAK1,MAO,MAOB,MYC,PLA2,SIRT1,SOD2,STAT3	3		-0.365	3.04E-11	8.60E-03	2-oxoglutaric acid,2-phenethylamine,3-hydroxybutyric acid,arachidonic acid,ascorbic acid,citric acid,D-glucose,glucose-6-phosphate,glycerol,glycine,indole-3-lactic acid,L-cysteine,L-glutamic acid,L-histidine,L-lysine,L-methionine,L-ornithine,L-phenylalanine,L-proline,L-tryptophan,L-tyrosine,linoleic acid,malic acid,oleic acid,palmitic acid,sorbitol,stearic acid,succinic acid,urea,uric acid	30 (15)	12
F8		other	APP,CHEK2,Cpla2,CTNNB1,ELK1,F8,GATA4,IgG,IRF3,L-serine,L-type Calcium Channel,Mapk,MYC,NCOA3,NFE2L2,NOS3,PLA2,PLA2G4A,SREBF1,SREBF2,STAT3,TP53	3		0.365	3.04E-11	2.51E-02	2-oxoglutaric acid,adenosine,alpha-hydroxyglutarate,arachidonic acid,ascorbic acid,citric acid,citrulline,fumaric acid,glucose-6-phosphate,glycine,guanine,L-cysteine,L-glutamic acid,L-histidine,L-lysine,L-methionine,L-ornithine,L-phenylalanine,L-proline,L-tryptophan,L-tyrosine,malic acid,oleic acid,palmitic acid,pyrophosphate,spermidine,succinic acid,urea,uric acid,xanthine	30 (22)	19
5'-guanylylimidodiphosphate		chemical reagent	5'-guanylylimidodiphosphate,ACO1,ACO2,ADCY,ALOX5,ARG1,MYC,PPARG,STK11,TGFB1,TP53	3		-1.400	3.25E-11	1.01E-02	2-oxoglutaric acid,3-hydroxybutyric acid,adenosine,arachidonic acid,citric acid,citrulline,fumaric acid,glucose-6-phosphate,glycine,L-cysteine,L-glutamic acid,L-histidine,L-methionine,L-ornithine,L-proline,L-tryptophan,linoleic acid,malic acid,oleic acid,palmitic acid,phosphorylethanolamine,putrescine,stearic acid,succinic acid,urea	25 (11)	8
NCGC00378430		chemical reagent	CTNNB1,HNF4A,MTOR,NCGC00378430,PPARGC1A,SMAD3,STK11,TGFB1,VDR	3	Inhibited	-2.353	3.41E-11	2.70E-03	3-hydroxybutyric acid,arachidic acid,ascorbic acid,behenic acid,citrulline,D-glucose,fumaric acid,glucose-6-phosphate,glycine,inosine,L-aspartic acid,L-glutamine,L-methionine,L-ornithine,L-proline,L-threonine,linoleic acid,malic acid,myristic acid,palmitic acid,phosphorylethanolamine,putrescine,pyrophosphate,spermidine,stearic acid,urea	26 (9)	9
2,5-dihydroxymethylcinnamate		chemical - kinase inhibitor	2,5-dihydroxymethylcinnamate,Akt,CTNNB1,doxorubicin,HTT,MTOR,NDRG2,NFE2L2,nitric oxide,NOS3,PDE3B,PFKFB2,PPARGC1A,SLC2A1,SREBF1,STK11,TP53,TP73	3		0.000	3.47E-11	3.51E-02	adenosine,alpha-hydroxyglutarate,ascorbic acid,cholesterol,citric acid,citrulline,creatinine,D-glucose,fructose-6-phosphate,glycerol,glycine,hypoxanthine,L-aspartic acid,L-glutamic acid,L-leucine,L-methionine,L-serine,malic acid,myo-inositol,myristic acid,oleic acid,palmitic acid,phosphorylethanolamine,putrescine,pyrophosphate,ribose,succinic acid,taurine,UMP,urea,uric acid,xanthine	32 (18)	17
NDNF		other	Akt,CTNNB1,doxorubicin,HTT,MTOR,NDNF,NDRG2,NFE2L2,nitric oxide,NOS3,PDE3B,PFKFB2,PPARGC1A,SLC2A1,SREBF1,STK11,TP53,TP73	3		0.000	3.47E-11	3.51E-02	adenosine,alpha-hydroxyglutarate,ascorbic acid,cholesterol,citric acid,citrulline,creatinine,D-glucose,fructose-6-phosphate,glycerol,glycine,hypoxanthine,L-aspartic acid,L-glutamic acid,L-leucine,L-methionine,L-serine,malic acid,myo-inositol,myristic acid,oleic acid,palmitic acid,phosphorylethanolamine,putrescine,pyrophosphate,ribose,succinic acid,taurine,UMP,urea,uric acid,xanthine	32 (18)	17
ghrelin		biologic drug	Akt,CTNNB1,doxorubicin,ghrelin,HTT,MTOR,NDRG2,NFE2L2,nitric oxide,NOS3,PDE3B,PFKFB2,PPARGC1A,SLC2A1,SREBF1,STK11,TP53,TP73	3		0.000	3.47E-11	3.51E-02	adenosine,alpha-hydroxyglutarate,ascorbic acid,cholesterol,citric acid,citrulline,creatinine,D-glucose,fructose-6-phosphate,glycerol,glycine,hypoxanthine,L-aspartic acid,L-glutamic acid,L-leucine,L-methionine,L-serine,malic acid,myo-inositol,myristic acid,oleic acid,palmitic acid,phosphorylethanolamine,putrescine,pyrophosphate,ribose,succinic acid,taurine,UMP,urea,uric acid,xanthine	32 (18)	17
relaxin		chemical drug	ADCY,Akt,CTNNB1,doxorubicin,HTT,MTOR,NDRG2,NFE2L2,nitric oxide,NOS3,PDE3B,PFKFB2,PPARGC1A,relaxin,RXFP1,SLC2A1,SREBF1,STK11,TP53,TP73	3		0.000	3.47E-11	3.51E-02	adenosine,alpha-hydroxyglutarate,ascorbic acid,cholesterol,citric acid,citrulline,creatinine,D-glucose,fructose-6-phosphate,glycerol,glycine,hypoxanthine,L-aspartic acid,L-glutamic acid,L-leucine,L-methionine,L-serine,malic acid,myo-inositol,myristic acid,oleic acid,palmitic acid,phosphorylethanolamine,putrescine,pyrophosphate,ribose,succinic acid,taurine,UMP,urea,uric acid,xanthine	32 (20)	18
Selectin		group	CHEK2,Cpla2,ELK1,GATA4,L-serine,LCK,Mapk,MYC,NCOA3,NFAT (complex),NFE2L2,NOS3,PLA2,PLA2G4A,PRKCD,Selectin,SREBF1,SREBF2,STAT3,TP53	3		0.557	3.49E-11	3.59E-02	2-oxoglutaric acid,adenosine,alpha-hydroxyglutarate,arachidonic acid,cholesterol,citric acid,citrulline,fumaric acid,glucose-6-phosphate,glycine,guanine,L-cysteine,L-glutamic acid,L-histidine,L-lysine,L-methionine,L-ornithine,L-phenylalanine,L-proline,L-tryptophan,L-tyrosine,malic acid,oleic acid,palmitic acid,putrescine,succinic acid,urea,uric acid,xanthine	29 (20)	18
beta-eudesmol		chemical - endogenous non-mammalian	beta-eudesmol,CHEK2,Cpla2,CREB1,ELK1,FABP2,FASN,GATA4,L-serine,Mapk,MYC,NCOA3,NFE2L2,NOS3,PLA2,PLA2G4A,SREBF1,SREBF2,STAT3,TP53	3		0.000	3.63E-11	2.76E-02	2-oxoglutaric acid,adenosine,alpha-hydroxyglutarate,arachidonic acid,citric acid,citrulline,D-glucose,fumaric acid,glucose-6-phosphate,glycerol,glycine,guanine,L-cysteine,L-glutamic acid,L-histidine,L-lysine,L-methionine,L-ornithine,L-phenylalanine,L-proline,L-tryptophan,L-tyrosine,malic acid,myristic acid,oleic acid,palmitic acid,succinic acid,urea,uric acid,xanthine	30 (20)	18
amrinone		chemical drug	amrinone,CTNNB1,cyclic AMP,GATA4,MYC,PDE3A,PDE3B,PRKACA,SOD2,STAT3,TP53	3		0.730	3.63E-11	2.20E-03	2-oxoglutaric acid,3-hydroxybutyric acid,adenosine,arachidonic acid,ascorbic acid,citric acid,creatinine,D-glucose,fumaric acid,glucose-6-phosphate,glycerol,glycine,L-cysteine,L-glutamic acid,L-histidine,L-lysine,L-methionine,L-ornithine,L-phenylalanine,L-proline,L-tryptophan,L-tyrosine,linoleic acid,malic acid,oleic acid,palmitic acid,sorbitol,stearic acid,succinic acid,urea	30 (11)	9
1-octanol		chemical - endogenous mammalian	1-octanol,CSF2,GATA4,HMGCR,MYC,Nfat (family)	3		-1.225	3.67E-11	3.80E-03	3-hydroxybutyric acid,arachidonic acid,cholesterol,citric acid,D-glucose,glucose-6-phosphate,glycine,L-cysteine,L-glutamic acid,L-histidine,L-lysine,L-methionine,L-ornithine,L-phenylalanine,L-proline,L-tryptophan,L-tyrosine,linoleic acid,malic acid,oleic acid,palmitic acid,stearic acid,succinic acid,urea	24 (6)	4
Stat3-Stat3		complex	CDKN1A,MYC,Stat3-Stat3	2		1.414	3.73E-11	2.00E-04	3-hydroxybutyric acid,arachidonic acid,cholesterol,citric acid,creatinine,D-glucose,glucose-6-phosphate,glycine,L-cysteine,L-glutamic acid,L-tryptophan,linoleic acid,malic acid,oleic acid,palmitic acid,stearic acid,succinic acid,urea	18 (3)	2
CUL4B		other	CUL4B,MYC,PRDX3	2		-1.414	3.73E-11	2.00E-04	3-hydroxybutyric acid,arachidonic acid,cholesterol,citric acid,creatinine,D-glucose,glucose-6-phosphate,glycine,L-cysteine,L-glutamic acid,L-tryptophan,linoleic acid,malic acid,oleic acid,palmitic acid,stearic acid,succinic acid,urea	18 (3)	2
STAT2		transcription regulator	CTNNB1,GATA4,IL4I1,MYC,NOS2,SOD2,STAT1,STAT2,STAT3,STAT5a/b	3		-0.378	3.88E-11	8.80E-03	2-oxoglutaric acid,3-hydroxybutyric acid,arachidonic acid,ascorbic acid,citric acid,citrulline,D-glucose,glucose-6-phosphate,glycine,indole-3-lactic acid,L-cysteine,L-glutamic acid,L-histidine,L-lysine,L-methionine,L-ornithine,L-phenylalanine,L-proline,L-tryptophan,L-tyrosine,linoleic acid,malic acid,oleic acid,palmitic acid,sorbitol,stearic acid,succinic acid,urea	28 (10)	8
Stat1 dimer		complex	CHEK2,CTNNB1,IL4I1,IRF1,JUN,MYC,nitric oxide,NOS2,STAT1,Stat1 dimer,TGFB1,TP73	3		-1.134	3.88E-11	9.30E-03	3-hydroxybutyric acid,arachidonic acid,ascorbic acid,cholesterol,citric acid,citrulline,creatinine,D-glucose,fumaric acid,glucose-6-phosphate,glycine,hypoxanthine,indole-3-lactic acid,L-cysteine,L-glutamic acid,L-proline,L-serine,L-tryptophan,linoleic acid,malic acid,oleic acid,palmitic acid,putrescine,pyrophosphate,stearic acid,succinic acid,urea,xanthine	28 (12)	9
ALOX5		enzyme	ALOX5,ARG1,MYC,PPARG,TGFB1,TP53	2		0.853	3.90E-11	4.00E-03	2-oxoglutaric acid,3-hydroxybutyric acid,arachidonic acid,citric acid,citrulline,glucose-6-phosphate,glycine,L-cysteine,L-glutamic acid,L-histidine,L-ornithine,L-proline,L-tryptophan,linoleic acid,malic acid,oleic acid,palmitic acid,putrescine,pyrophosphate,stearic acid,succinic acid,urea	22 (6)	5
RTN4R		transmembrane receptor	Akt,ATM,CEBPD,Cpla2,CTSB,ERK1/2,GATA4,HAS3,HTT,IKBKB,IL4I1,MYC,NCOA3,NFE2L2,NFKBIA,p70 S6k,PDE3B,PFKFB2,PLA2,PLA2G4A,PLD2,PPARA,PPARGC1A,PRKACA,RAC1,RELA,RHOA,RPTOR,RTN4R,SLC2A1,SOD2,SREBF1,STAT3,STK11,TNFRSF1A,Vacuolar H+ ATPase	3		-1.029	3.95E-11	4.20E-02	2-oxoglutaric acid,adenosine,alpha-hydroxyglutarate,arachidonic acid,cholesterol,citric acid,fructose-6-phosphate,glycerol,guanine,indole-3-lactic acid,L-aspartic acid,L-cysteine,L-glutamine,L-histidine,L-leucine,L-lysine,L-phenylalanine,L-proline,L-threonine,L-tryptophan,L-tyrosine,malic acid,myo-inositol,myristic acid,phosphorylethanolamine,putrescine,ribose,sorbitol,taurine,UDP-glucuronic acid…	34 (36)	28
VCP		enzyme	ELK1,MYC,P38 MAPK,SOD1,TP53,VCP	2		0.447	3.99E-11	1.10E-03	2-oxoglutaric acid,3-hydroxybutyric acid,arachidonic acid,ascorbic acid,cholesterol,citric acid,creatinine,D-glucose,glucose-6-phosphate,glycine,L-cysteine,L-glutamic acid,L-tryptophan,linoleic acid,malic acid,oleic acid,palmitic acid,stearic acid,succinic acid,urea	20 (6)	5
HAS2		enzyme	Akt,ATM,CAV1,CTNNB1,ERBB2,ERBB3,HAS2,HSD17B12,HTT,IRF3,MTOR,NCOA3,NFE2L2,PAK1,PFKFB2,PPARG,PPARGC1A,SLC2A1,SREBF1,TP73	3		1.061	4.08E-11	3.86E-02	alpha-hydroxyglutarate,arachidonic acid,ascorbic acid,cholesterol,citric acid,ethanolamine,fructose-6-phosphate,fumaric acid,glycine,guanine,L-aspartic acid,L-cysteine,L-glutamic acid,L-leucine,L-methionine,L-ornithine,L-serine,linoleic acid,malic acid,myo-inositol,myristic acid,oleic acid,palmitic acid,phosphorylethanolamine,putrescine,ribose,spermidine,succinic acid,taurine,UMP,uric acid,xanthi…	32 (20)	16
GSK2837808A		chemical reagent	GLUD1,GSK2837808A,MAF1,MTOR,MTORC1,RPTOR,SREBF1,SREBF2	3	Activated	2.065	4.09E-11	1.00E-03	alpha-hydroxyglutarate,citrulline,fumaric acid,glucose-6-phosphate,glycine,L-glutamine,L-histidine,L-lysine,L-methionine,L-ornithine,L-phenylalanine,L-serine,L-threonine,malic acid,oleic acid,putrescine,spermidine,stearic acid,succinic acid	19 (8)	7
EXT1		enzyme	Akt,CEBPD,Cpla2,CTNNB1,ERK1/2,EXT1,GATA4,HAS3,HTT,IRF3,LRP6,MYC,NFE2L2,PDE3B,PFKFB2,PLA2,PLA2G4A,PPARA,PPARGC1A,RPTOR,SLC2A1,SREBF1,STK11,TP73,Vacuolar H+ ATPase	3		0.870	4.41E-11	3.98E-02	adenosine,alpha-hydroxyglutarate,arachidonic acid,ascorbic acid,citric acid,fructose-6-phosphate,glycerol,L-aspartic acid,L-cysteine,L-glutamine,L-histidine,L-leucine,L-lysine,L-phenylalanine,L-proline,L-serine,L-threonine,L-tryptophan,L-tyrosine,malic acid,myo-inositol,myristic acid,oleic acid,palmitic acid,phosphorylethanolamine,putrescine,ribose,spermidine,taurine,UDP-glucuronic acid,UMP,urea,…	33 (25)	21
TFF3		other	Akt,ATM,CHKA,EGFR,ERBB2,GATA4,HSD17B12,HTT,IRF3,MAPK3,MYC,NCOA3,ODC1,PFKFB2,PPARGC1A,RPTOR,SLC2A1,SOD2,STAT3,TFF3	3		1.372	4.59E-11	3.47E-02	2-oxoglutaric acid,5'-methylthioadenosine,adenosine,arachidonic acid,cholesterol,creatinine,D-glucose,fructose-6-phosphate,fumaric acid,glycine,guanine,L-aspartic acid,L-cysteine,L-glutamic acid,L-glutamine,L-histidine,L-leucine,L-lysine,L-methionine,L-phenylalanine,L-proline,L-tryptophan,L-tyrosine,myo-inositol,myristic acid,palmitic acid,phosphorylethanolamine,ribose,sorbitol,spermidine,taurine…	34 (20)	18
BCAR4		other	Akt,ATM,BCAR4,CAV1,CTNNB1,ERBB2,ERBB3,HSD17B12,HTT,IRF3,MTOR,NCOA3,NFE2L2,PFKFB2,PPARG,PPARGC1A,SLC2A1,SREBF1,TP73	3		1.372	4.59E-11	5.80E-03	adenosine,alpha-hydroxyglutarate,arachidonic acid,ascorbic acid,cholesterol,citric acid,D-glucose,ethanolamine,fructose-6-phosphate,fumaric acid,glycine,guanine,L-aspartic acid,L-cysteine,L-glutamic acid,L-leucine,L-methionine,L-ornithine,L-serine,linoleic acid,malic acid,myo-inositol,myristic acid,oleic acid,palmitic acid,phosphorylethanolamine,putrescine,ribose,spermidine,succinic acid,taurine,…	34 (19)	17
CSNK1D		kinase	APC,CSNK1D,CTNNB1,cytarabine,GATA4,GJA1,GLUD1,IGFBP3,IL1B,LRRK2,MAOB,MDM2,MTOR,MYC,NCOA3,NQO1,PER2,PRKN,PSEN2,RIPK3,SLC22A6,SOD2,tetradecanoylphorbol acetate,TP53,TP73,VDR	3		0.480	4.67E-11	2.31E-02	2-oxoglutaric acid,2-phenethylamine,3-hydroxybutyric acid,3-phosphoglycerate,adenosine,alpha-ketoisocaproic acid,arachidic acid,arachidonic acid,ascorbic acid,behenic acid,benzoic acid,cholesterol,citric acid,citrulline,creatinine,D-glucose,fructose-6-phosphate,glycerol,glycine,guanine,L-glutamic acid,L-histidine,L-lysine,L-methionine,L-ornithine,L-phenylalanine,L-proline,L-serine,L-tyrosine,mali…	39 (26)	21
LAMTOR2		other	Akt,CTNNB1,GATA4,GFPT1,HTT,IRF3,LAMTOR2,MAPK1,MAPK3,MTOR,MYC,NCOA3,NFE2L2,PFKFB2,PLA2G4A,PPARGC1A,RPTOR,RUNX1,SLC2A1,SREBF1,SREBF2,STK11,TP73	3		1.808	4.91E-11	4.03E-02	2-oxoglutaric acid,adenosine,alpha-hydroxyglutarate,arachidonic acid,ascorbic acid,citrulline,D-glucose,fructose-6-phosphate,glucose-6-phosphate,guanine,L-aspartic acid,L-cysteine,L-glutamic acid,L-glutamine,L-histidine,L-leucine,L-lysine,L-ornithine,L-phenylalanine,L-proline,L-serine,L-tryptophan,L-tyrosine,malic acid,myo-inositol,myristic acid,oleic acid,palmitic acid,phosphorylethanolamine,rib…	37 (23)	20
SHC3		kinase	Akt,ATM,CAV1,CHKA,ERBB2,ERK1/2,FYN,GATA4,HAS3,HTT,Mapk,MYC,NCOA3,PFKFB2,PI3K (complex),PPARGC1A,RPTOR,SHC3,SLC2A1,SRC,SREBF1,SREBF2,TP73,Vacuolar H+ ATPase	3	Activated	2.137	4.91E-11	3.19E-02	5'-methylthioadenosine,adenosine,alpha-hydroxyglutarate,cholesterol,citric acid,D-glucose,ethanolamine,fructose-6-phosphate,fumaric acid,glycine,guanine,L-aspartic acid,L-cysteine,L-glutamic acid,L-glutamine,L-histidine,L-leucine,L-lysine,L-methionine,L-phenylalanine,L-proline,L-serine,L-threonine,L-tryptophan,L-tyrosine,malic acid,myo-inositol,myristic acid,oleic acid,palmitic acid,phosphoryleth…	37 (24)	18
GLS		enzyme	GLS	1		0.707	4.92E-11	1.00E-04	2-oxoglutaric acid,alpha-hydroxyglutarate,citric acid,fumaric acid,L-aspartic acid,L-glutamic acid,malic acid,succinic acid	8 (1)	1
PPP2R2B		phosphatase	CHEK2,CTNNB1,ELK1,FURIN,MMP11,MYC,PPP2R2B,STAT3,TGFB1,TP73,VIM	3	Inhibited	-2.117	5.06E-11	6.90E-03	2-oxoglutaric acid,3-hydroxybutyric acid,arachidonic acid,ascorbic acid,citric acid,creatinine,D-glucose,ethanolamine,fumaric acid,glucose-6-phosphate,glycine,L-cysteine,L-glutamic acid,L-phenylalanine,L-proline,L-serine,L-tryptophan,L-tyrosine,linoleic acid,malic acid,oleic acid,palmitic acid,putrescine,pyrophosphate,stearic acid,succinic acid,urea	27 (11)	8
ruxolitinib		chemical drug	CASP3,CTNNB1,ERBB2,GATA4,IFNAR1,IL4I1,JAK,JAK1,JAK2,MYC,NOS2,NR4A1,PRKCD,PRKN,ruxolitinib,SIRT1,SOD2,STAT1,STAT3,STAT5a/b,TP53,TYK2	3		-0.174	5.16E-11	1.29E-02	2-oxoglutaric acid,3-hydroxybutyric acid,3-phosphoglycerate,arachidonic acid,ascorbic acid,cholesterol,citric acid,citrulline,D-glucose,fructose-6-phosphate,fumaric acid,glucose-6-phosphate,glycerol,glycine,indole-3-lactic acid,L-glutamic acid,L-histidine,L-lysine,L-methionine,L-ornithine,L-phenylalanine,L-proline,L-tryptophan,L-tyrosine,malic acid,oleic acid,palmitic acid,phosphorylethanolamine,…	33 (22)	17
INPP5K		phosphatase	Akt,AKT1,Cpla2,CTNNB1,ERBB2,GATA4,GFPT1,HNF4A,HTT,INPP5K,IRF3,Mapk,MTOR,MYC,NCOA3,NFE2L2,PFKFB2,PLA2,PLA2G4A,PPARA,PPARGC1A,RPTOR,SLC2A1,SREBF1,SREBF2,STK11,TP73,Vacuolar H+ ATPase	3	Inhibited	-2.402	5.31E-11	1.91E-02	2-oxoglutaric acid,3-hydroxybutyric acid,adenosine,alpha-hydroxyglutarate,arachidonic acid,ascorbic acid,cholesterol,citrulline,D-glucose,fructose-6-phosphate,glucose-6-phosphate,glycerol,guanine,L-aspartic acid,L-cysteine,L-glutamic acid,L-glutamine,L-histidine,L-leucine,L-lysine,L-ornithine,L-phenylalanine,L-proline,L-serine,L-threonine,L-tryptophan,L-tyrosine,myo-inositol,myristic acid,palmiti…	39 (28)	25
SGI 1776		chemical drug	CDKN1A,MYC,SGI 1776	2		-0.943	5.35E-11	2.00E-04	3-hydroxybutyric acid,arachidonic acid,cholesterol,citric acid,creatinine,D-glucose,glucose-6-phosphate,glycine,L-cysteine,L-glutamic acid,L-tryptophan,linoleic acid,malic acid,oleic acid,palmitic acid,stearic acid,succinic acid,urea	18 (3)	2
derazantinib		chemical drug	derazantinib,ERBB2,FGFR1,FGFR2,FGFR3,MYC,NFE2L2,nitric oxide,PRKCD,STAT3	3		-1.225	5.86E-11	1.13E-02	2-oxoglutaric acid,3-hydroxybutyric acid,arachidonic acid,citric acid,fumaric acid,glucose-6-phosphate,glycine,hypoxanthine,L-cysteine,L-glutamic acid,L-methionine,L-tryptophan,linoleic acid,malic acid,oleic acid,palmitic acid,phosphorylethanolamine,putrescine,pyrophosphate,stearic acid,succinic acid,urea,uric acid,xanthine	24 (10)	6
pemigatinib		chemical drug	ERBB2,FGFR1,FGFR2,FGFR3,MYC,NFE2L2,nitric oxide,pemigatinib,PRKCD,STAT3	3		-1.225	5.86E-11	1.13E-02	2-oxoglutaric acid,3-hydroxybutyric acid,arachidonic acid,citric acid,fumaric acid,glucose-6-phosphate,glycine,hypoxanthine,L-cysteine,L-glutamic acid,L-methionine,L-tryptophan,linoleic acid,malic acid,oleic acid,palmitic acid,phosphorylethanolamine,putrescine,pyrophosphate,stearic acid,succinic acid,urea,uric acid,xanthine	24 (10)	6
debio 1347		chemical drug	debio 1347,ERBB2,FGFR1,FGFR2,FGFR3,MYC,NFE2L2,nitric oxide,PRKCD,STAT3	3		-1.225	5.86E-11	1.13E-02	2-oxoglutaric acid,3-hydroxybutyric acid,arachidonic acid,citric acid,fumaric acid,glucose-6-phosphate,glycine,hypoxanthine,L-cysteine,L-glutamic acid,L-methionine,L-tryptophan,linoleic acid,malic acid,oleic acid,palmitic acid,phosphorylethanolamine,putrescine,pyrophosphate,stearic acid,succinic acid,urea,uric acid,xanthine	24 (10)	6
C8orf44-SGK3/SGK3		kinase	ATM,BAD,BCL2,C8orf44-SGK3/SGK3,FOXO3,GATA4,L-threonine,MMP14,MTOR,NEDD4L,PRMT5,RPTOR,SIRT1,SREBF1,TGFB1	3		1.400	6.32E-11	1.12E-02	alpha-hydroxyglutarate,citric acid,citrulline,creatinine,D-glucose,fumaric acid,glucose-6-phosphate,glycerol,glycine,L-cysteine,L-glutamine,L-histidine,L-lysine,L-methionine,L-ornithine,L-phenylalanine,L-serine,L-tryptophan,L-tyrosine,linoleic acid,malic acid,oleic acid,putrescine,pyrophosphate,stearic acid	25 (15)	9
SMAD6		transcription regulator	Alp,ATG5,CAV1,CTNNB1,GATA4,HNF1A,IRF3,Map3k7,MAPK14,MTOR,NCOA3,PPARA,PPARG,PRL,PROC,SIRT1,SMAD1/5/9,SMAD2,SMAD3,SMAD6,Srebp,TGFB1,TP73,VDR	3		-0.784	6.41E-11	2.40E-03	adenosine,alpha-hydroxyglutarate,arachidic acid,arachidonic acid,ascorbic acid,behenic acid,cholesterol,citric acid,citrulline,creatinine,D-glucose,ethanolamine,glucose-6-phosphate,glycerol,guanine,L-cysteine,L-histidine,L-lysine,L-phenylalanine,L-proline,L-serine,L-tryptophan,L-tyrosine,linoleic acid,spermidine,xanthine	26 (24)	19
N-Cadherin		group	ATG5,CAV1,CDH2,Fgfr,GATA4,HNF1A,HNF4A,MAPK14,MTOR,N-Cadherin,NCOA3,PPARA,PPARG,PPARGC1A,PRKAA1,SIRT1,TGFB1,TP73	3		0.000	6.41E-11	1.21E-02	adenosine,citric acid,citrulline,D-glucose,ethanolamine,fumaric acid,glucose-6-phosphate,glycerol,glycine,guanine,L-cysteine,L-histidine,L-lysine,L-methionine,L-phenylalanine,L-proline,L-serine,L-tryptophan,L-tyrosine,linoleic acid,myristic acid,palmitic acid,pyrophosphate,stearic acid,urea,xanthine	26 (18)	15
ADAM17		peptidase	ACE,ACE2,ADAM17,Akt,AKT1,Ap1,ARG1,ATM,CEBPD,CHKA,Cpla2,EGFR,ERBB2,ERK,ERK1/2,GAPDH,GATA4,HAS3,HSD17B12,HTT,IGF1R,KNG1,MAPK1,MAPK3,MYC,NCOA3,NFE2L2,PFKFB2,PLA2,PLA2G4A,PLD2,PPARGC1A,RPTOR,SLC2A1,SOD2,SREBF1,SREBF2,STAT3,TP73,transglutaminase,Vacuolar H+ ATPase	3		1.808	6.44E-11	4.97E-02	2-oxoglutaric acid,5'-methylthioadenosine,adenine-riboflavin dinucleotide,alpha-hydroxyglutarate,arachidonic acid,cholesterol,D-glucose,fructose-6-phosphate,fumaric acid,glycine,guanine,L-aspartic acid,L-cysteine,L-glutamic acid,L-glutamine,L-histidine,L-leucine,L-lysine,L-methionine,L-phenylalanine,L-serine,L-threonine,L-tryptophan,L-tyrosine,myo-inositol,myristic acid,oleic acid,palmitic acid,p…	37 (41)	30
FGFR2		kinase	Akt,CEBPD,CHKA,Cpla2,CTNNB1,EGFR,ERBB2,ERK1/2,FGFR2,GATA4,GRB2,HAS3,HSD17B12,HTT,Mapk,MYC,NCOA3,NFE2L2,PFKFB2,PLA2,PLA2G4A,PPARGC1A,RAS,RPTOR,Rsk,SLC2A1,SREBF1,SREBF2,Vacuolar H+ ATPase,YAP1	3		1.622	6.74E-11	1.35E-02	5'-methylthioadenosine,adenosine,alpha-hydroxyglutarate,arachidonic acid,ascorbic acid,cholesterol,citric acid,creatinine,D-glucose,fructose-6-phosphate,fumaric acid,glycine,guanine,L-aspartic acid,L-glutamic acid,L-glutamine,L-histidine,L-leucine,L-lysine,L-methionine,L-phenylalanine,L-proline,L-threonine,L-tryptophan,L-tyrosine,malic acid,myo-inositol,myristic acid,oleic acid,palmitic acid,phos…	38 (30)	23
EPGN		growth factor	ATM,CAV1,CHEK2,CHKA,Cpla2,CTNNB1,EGFR,EPGN,ERBB2,GATA4,L-serine,Mapk,MAPK1,MYC,NCOA3,NFAT (complex),NFE2L2,NOS3,ODC1,PLA2,PLA2G4A,PRKCD,RPTOR,RUNX1,SREBF1,SREBF2,TP53	3		1.183	7.12E-11	3.16E-02	5'-methylthioadenosine,adenosine,alpha-hydroxyglutarate,arachidonic acid,ascorbic acid,citric acid,citrulline,creatinine,ethanolamine,fumaric acid,glucose-6-phosphate,glycine,guanine,L-cysteine,L-glutamic acid,L-glutamine,L-histidine,L-lysine,L-methionine,L-ornithine,L-phenylalanine,L-proline,L-serine,L-tryptophan,L-tyrosine,malic acid,oleic acid,palmitic acid,phosphorylethanolamine,putrescine,sp…	35 (27)	24
Stat1 dimer		complex	JUN,MYC,Stat1 dimer	2		-1.414	7.62E-11	3.00E-04	3-hydroxybutyric acid,arachidonic acid,cholesterol,citric acid,creatinine,D-glucose,glucose-6-phosphate,glycine,L-cysteine,L-glutamic acid,L-tryptophan,linoleic acid,malic acid,oleic acid,palmitic acid,stearic acid,succinic acid,urea	18 (3)	2
USP37		peptidase	CDKN1B,MYC,USP37	2		1.414	7.62E-11	2.00E-04	3-hydroxybutyric acid,arachidonic acid,cholesterol,citric acid,creatinine,D-glucose,glucose-6-phosphate,glycine,L-cysteine,L-glutamic acid,L-tryptophan,linoleic acid,malic acid,oleic acid,palmitic acid,stearic acid,succinic acid,urea	18 (3)	2
GLIPR1		other	CTNNB1,GLIPR1,MYC	2		1.414	7.62E-11	2.00E-04	3-hydroxybutyric acid,arachidonic acid,ascorbic acid,citric acid,creatinine,D-glucose,glucose-6-phosphate,glycine,L-cysteine,L-glutamic acid,L-tryptophan,linoleic acid,malic acid,oleic acid,palmitic acid,stearic acid,succinic acid,urea	18 (3)	2
YY1		transcription regulator	CDKN1B,MYC,SMAD7,TP53,YY1	2		-1.147	7.85E-11	5.00E-04	2-oxoglutaric acid,3-hydroxybutyric acid,arachidonic acid,cholesterol,citric acid,creatinine,D-glucose,glucose-6-phosphate,glycine,L-cysteine,L-glutamic acid,L-tryptophan,linoleic acid,malic acid,oleic acid,palmitic acid,stearic acid,succinic acid,urea	19 (5)	4
HOMER1		other	Akt,Alp,ATM,CASP3,CTNNB1,HOMER1,HTT,IRF3,MTOR,NDRG2,NFE2L2,PDE3B,PFKFB2,PPARGC1A,PRKCD,PRKN,PRL,SLC2A1,SREBF1,STK11,TP53,TP73	3		0.365	8.64E-11	4.33E-02	3-phosphoglycerate,adenosine,alpha-hydroxyglutarate,arachidonic acid,ascorbic acid,citric acid,D-glucose,fructose-6-phosphate,glycerol,glycine,L-aspartic acid,L-cysteine,L-glutamic acid,L-leucine,L-methionine,L-ornithine,L-serine,malic acid,myo-inositol,myristic acid,oleic acid,palmitic acid,phosphorylethanolamine,putrescine,ribose,spermidine,succinic acid,taurine,UMP,uric acid	30 (22)	19
citrulline	-0.571	chemical - endogenous mammalian	ARG1,arginase,ASS1,citrulline,MPO,MTOR,NOS1,NQO1,PPARGC1A,PRKAA,PRKAA1,PRKAA2,PRKACA,PRKN,RPTOR,SIRT1,Sod,SOD1,SOD2,SREBF1,TP53	3		0.000	9.64E-11	3.63E-02	2-oxoglutaric acid,3-hydroxybutyric acid,3-phosphoglycerate,alpha-hydroxyglutarate,ascorbic acid,cholesterol,citric acid,D-glucose,fructose-6-phosphate,glucose-6-phosphate,glycerol,glycine,L-aspartic acid,L-glutamic acid,L-glutamine,L-histidine,L-proline,L-serine,malic acid,myristic acid,oleic acid,palmitic acid,putrescine,sorbitol,stearic acid,urea	26 (21)	18
pamapimod		chemical drug	ATG5,CAV1,GATA4,HNF1A,HNF4A,MAPK11,MAPK14,MTOR,NCOA3,pamapimod,PPARA,PPARGC1A,RPTOR,SIRT1,TGFB1,TP73	3		-0.200	9.72E-11	1.54E-02	adenosine,citric acid,citrulline,D-glucose,ethanolamine,glucose-6-phosphate,glycerol,glycine,guanine,L-cysteine,L-glutamine,L-histidine,L-lysine,L-methionine,L-phenylalanine,L-proline,L-tryptophan,L-tyrosine,linoleic acid,myristic acid,palmitic acid,pyrophosphate,stearic acid,urea,xanthine	25 (16)	14
Org 48762-0		chemical drug	ATG5,CAV1,GATA4,HNF1A,HNF4A,MAPK11,MAPK14,MTOR,NCOA3,Org 48762-0,PPARA,PPARGC1A,RPTOR,SIRT1,TGFB1,TP73	3		-0.200	9.72E-11	1.54E-02	adenosine,citric acid,citrulline,D-glucose,ethanolamine,glucose-6-phosphate,glycerol,glycine,guanine,L-cysteine,L-glutamine,L-histidine,L-lysine,L-methionine,L-phenylalanine,L-proline,L-tryptophan,L-tyrosine,linoleic acid,myristic acid,palmitic acid,pyrophosphate,stearic acid,urea,xanthine	25 (16)	14
GRIK1		ion channel	CEBPB,GATA4,Grik,GRIK1,L-glutamic acid,L-serine,LIPE,MAPK1,NCOA3,NFAT (complex),NFE2L2,PLA2G4A,RPTOR,RUNX1,SREBF1,SREBF2,TP53	3		1.400	9.72E-11	2.70E-02	3-hydroxybutyric acid,adenosine,alpha-hydroxyglutarate,arachidonic acid,citric acid,citrulline,fumaric acid,glycine,guanine,L-glutamic acid,L-glutamine,L-histidine,L-lysine,L-methionine,L-ornithine,L-phenylalanine,L-proline,L-serine,L-tryptophan,L-tyrosine,malic acid,oleic acid,stearic acid,uric acid,xanthine	25 (17)	14
ralimetinib		chemical drug	ATG5,CAV1,GATA4,HNF1A,HNF4A,MAPK11,MAPK14,MTOR,NCOA3,PPARA,PPARGC1A,ralimetinib,RPTOR,SIRT1,TGFB1,TP73	3		-0.200	9.72E-11	1.54E-02	adenosine,citric acid,citrulline,D-glucose,ethanolamine,glucose-6-phosphate,glycerol,glycine,guanine,L-cysteine,L-glutamine,L-histidine,L-lysine,L-methionine,L-phenylalanine,L-proline,L-tryptophan,L-tyrosine,linoleic acid,myristic acid,palmitic acid,pyrophosphate,stearic acid,urea,xanthine	25 (16)	14
DUSP11		phosphatase	CTNNB1,DUSP11,EGFR,GATA4,IRF3,Map3k7,MAP3K7,NFAT (complex),PRKAA1,PRKAA2,SREBF1,SREBF2,Srebp,STAT3,STK11	3		1.342	9.80E-11	1.10E-03	2-oxoglutaric acid,alpha-hydroxyglutarate,ascorbic acid,cholesterol,citric acid,creatinine,glycine,L-glutamic acid,L-histidine,L-lysine,L-ornithine,L-phenylalanine,L-proline,L-tryptophan,L-tyrosine,malic acid,oleic acid,phosphorylethanolamine,spermidine,stearic acid	20 (15)	13
CNTFR		transmembrane receptor	CHEK2,CNTFR,Cpla2,CTNNB1,GATA4,IFNAR1,JAK1,L-serine,Mapk,MYC,NCOA3,NFE2L2,NOS3,PLA2,PLA2G4A,SIRT1,SOD2,SREBF1,SREBF2,STAT3,TP53	3		0.365	1.02E-10	4.86E-02	2-oxoglutaric acid,adenosine,alpha-hydroxyglutarate,arachidonic acid,ascorbic acid,citric acid,citrulline,fumaric acid,glucose-6-phosphate,glycerol,glycine,guanine,L-cysteine,L-glutamic acid,L-histidine,L-lysine,L-methionine,L-ornithine,L-phenylalanine,L-proline,L-tryptophan,L-tyrosine,malic acid,oleic acid,palmitic acid,sorbitol,succinic acid,urea,uric acid,xanthine	30 (21)	18
LINC00665		other	Akt,ATM,CTNNB1,EIF2B5,HTT,IL4I1,IRF3,L-type Calcium Channel,LINC00665,MTOR,NFE2L2,NFKBIA,PDE3B,PFKFB1,PFKFB2,PP2A,PPARGC1A,PRKACA,SLC2A1,SREBF1,STK11,TP73	3		-0.186	1.03E-10	1.87E-02	adenosine,alpha-hydroxyglutarate,ascorbic acid,citric acid,D-glucose,fructose-6-phosphate,glycerol,glycine,indole-3-lactic acid,L-aspartic acid,L-cysteine,L-leucine,L-methionine,L-ornithine,L-serine,malic acid,myo-inositol,myristic acid,oleic acid,palmitic acid,phosphorylethanolamine,putrescine,pyrophosphate,ribose,spermidine,taurine,UDP-N-acetylglucosamine,UMP,uric acid	29 (22)	19
AQP7		transporter	AQP7,Gk	2	Activated	2.500	1.04E-10	1.00E-04	5'-methylthioadenosine,citrulline,creatinine,D-glucose,fumaric acid,glycerol,L-aspartic acid,L-cystine,L-glutamic acid,L-methionine,L-ornithine,L-proline,methionine sulfoxide,putrescine,spermidine,urea	16 (2)	2
TNFAIP6		other	ATM,CTNNB1,GATA4,HTT,IKBKB,IL4I1,IRF3,L-serine,MTOR,MYC,NCOA3,SOD2,STAT1,STAT3,TNFAIP6,TNFRSF1A,TP73	3		-0.354	1.06E-10	1.64E-02	2-oxoglutaric acid,3-hydroxybutyric acid,adenosine,arachidonic acid,ascorbic acid,citric acid,D-glucose,glucose-6-phosphate,glycerol,glycine,guanine,indole-3-lactic acid,L-cysteine,L-histidine,L-lysine,L-methionine,L-phenylalanine,L-proline,L-serine,L-tryptophan,L-tyrosine,linoleic acid,malic acid,myo-inositol,oleic acid,palmitic acid,sorbitol,spermidine,stearic acid,taurine,urea,xanthine	32 (17)	15
RND3		enzyme	MYC,RHOA,RND3	2		-1.414	1.07E-10	2.00E-04	3-hydroxybutyric acid,arachidonic acid,cholesterol,citric acid,creatinine,D-glucose,glucose-6-phosphate,glycine,L-cysteine,L-glutamic acid,L-tryptophan,linoleic acid,malic acid,oleic acid,palmitic acid,stearic acid,succinic acid,urea	18 (3)	2
JUN/JUNB/JUND		group	ATG5,CAV1,GATA4,HNF1A,HNF4A,IRF3,JUN,JUN/JUNB/JUND,MAPK14,MTOR,NCOA3,NFE2L2,PPARA,PPARGC1A,SIRT1,TGFB1,TP73	3		0.192	1.10E-10	2.65E-02	adenosine,citric acid,citrulline,D-glucose,ethanolamine,glucose-6-phosphate,glycerol,glycine,guanine,L-cysteine,L-histidine,L-lysine,L-methionine,L-phenylalanine,L-proline,L-serine,L-tryptophan,L-tyrosine,linoleic acid,myristic acid,palmitic acid,pyrophosphate,spermidine,stearic acid,urea,uric acid,xanthine	27 (17)	15
GP9		other	CEBPB,GATA4,GP9,IRF3,ITGAM,ITGB3,L-serine,LIPE,MAPK1,MTOR,NCOA3,NFAT (complex),NFE2L2,PLA2G4A,RPTOR,RUNX1,SREBF1,SREBF2,TP53	3		1.095	1.21E-10	2.71E-02	3-hydroxybutyric acid,adenosine,alpha-hydroxyglutarate,arachidonic acid,cholesterol,citric acid,citrulline,D-glucose,fumaric acid,glucose-6-phosphate,glycine,guanine,L-glutamic acid,L-glutamine,L-histidine,L-lysine,L-methionine,L-ornithine,L-phenylalanine,L-proline,L-serine,L-tryptophan,L-tyrosine,linoleic acid,malic acid,oleic acid,spermidine,stearic acid,uric acid,xanthine	30 (19)	16
Glycoprotein 1B		complex	CEBPB,GATA4,Glycoprotein 1B,IRF3,ITGAM,ITGB3,L-serine,LIPE,MAPK1,MTOR,NCOA3,NFAT (complex),NFE2L2,PLA2G4A,RPTOR,RUNX1,SREBF1,SREBF2,TP53	3		1.095	1.21E-10	2.71E-02	3-hydroxybutyric acid,adenosine,alpha-hydroxyglutarate,arachidonic acid,cholesterol,citric acid,citrulline,D-glucose,fumaric acid,glucose-6-phosphate,glycine,guanine,L-glutamic acid,L-glutamine,L-histidine,L-lysine,L-methionine,L-ornithine,L-phenylalanine,L-proline,L-serine,L-tryptophan,L-tyrosine,linoleic acid,malic acid,oleic acid,spermidine,stearic acid,uric acid,xanthine	30 (19)	16
aminoxyrone		chemical reagent	Akt,aminoxyrone,BCL2,BCR-ABL1,CRKL,CTNNB1,HTT,IRF3,MTOR,NFE2L2,PDE3B,PFKFB2,PPARGC1A,PRL,SLC2A1,SREBF1,STAT5A,STK11,TP73	3		-0.365	1.21E-10	4.63E-02	adenosine,alpha-hydroxyglutarate,arachidonic acid,ascorbic acid,cholesterol,citric acid,creatinine,fructose-6-phosphate,glycerol,glycine,L-aspartic acid,L-leucine,L-ornithine,L-phenylalanine,L-serine,L-tryptophan,L-tyrosine,malic acid,myo-inositol,myristic acid,oleic acid,palmitic acid,phosphorylethanolamine,putrescine,ribose,spermidine,succinic acid,taurine,UMP,uric acid	30 (19)	15
ANGPTL3		growth factor	Akt,ANGPTL3,Cpla2,CTNNB1,GATA4,HTT,IRF3,LPL,Mapk,MYC,NCOA3,NFE2L2,PDE3B,PFKFB2,PLA2,PLA2G4A,PPARGC1A,SLC2A1,SREBF1,SREBF2,STK11,TP73	3		0.686	1.29E-10	2.85E-02	adenosine,alpha-hydroxyglutarate,arachidonic acid,ascorbic acid,cholesterol,citric acid,D-glucose,fructose-6-phosphate,glycerol,guanine,L-aspartic acid,L-cysteine,L-histidine,L-leucine,L-lysine,L-phenylalanine,L-proline,L-serine,L-tryptophan,L-tyrosine,malic acid,myo-inositol,myristic acid,oleic acid,palmitic acid,phosphorylethanolamine,putrescine,ribose,spermidine,taurine,UMP,urea,uric acid,xant…	34 (22)	21
osimertinib		chemical drug	Akt,ATM,CHKA,Cpla2,CTNNB1,EGFR,ERBB2,ERK,GATA4,HSD17B12,HTT,IRF3,MYC,NCOA3,NFE2L2,ODC1,osimertinib,PFKFB2,PLA2,PLA2G4A,PLD2,PPARGC1A,SLC2A1,SREBF1,TP73	3		-1.622	1.29E-10	2.68E-02	5'-methylthioadenosine,adenosine,alpha-hydroxyglutarate,arachidonic acid,ascorbic acid,cholesterol,citric acid,creatinine,D-glucose,fructose-6-phosphate,fumaric acid,glycine,guanine,L-aspartic acid,L-cysteine,L-glutamic acid,L-histidine,L-leucine,L-lysine,L-methionine,L-phenylalanine,L-proline,L-serine,L-tryptophan,L-tyrosine,malic acid,myo-inositol,myristic acid,oleic acid,palmitic acid,phosphor…	38 (25)	23
BMS-566394		chemical reagent	Akt,ATM,BMS-566394,CHKA,Cpla2,CTNNB1,EGFR,ERBB2,ERK,GATA4,HSD17B12,HTT,IRF3,MYC,NCOA3,NFE2L2,ODC1,PFKFB2,PLA2,PLA2G4A,PLD2,PPARGC1A,SLC2A1,SREBF1,TP73	3		-1.622	1.29E-10	2.39E-02	5'-methylthioadenosine,adenosine,alpha-hydroxyglutarate,arachidonic acid,ascorbic acid,cholesterol,citric acid,creatinine,D-glucose,fructose-6-phosphate,fumaric acid,glycine,guanine,L-aspartic acid,L-cysteine,L-glutamic acid,L-histidine,L-leucine,L-lysine,L-methionine,L-phenylalanine,L-proline,L-serine,L-tryptophan,L-tyrosine,malic acid,myo-inositol,myristic acid,oleic acid,palmitic acid,phosphor…	38 (25)	23
PRKAA		group	MTOR,NOS3,PPARGC1A,PRKAA,PRKAA1,PRKAA2,PRKACA,PRKN,RPTOR,SIRT1,SREBF1,TP53	2		-1.043	1.31E-10	6.70E-03	2-oxoglutaric acid,3-hydroxybutyric acid,3-phosphoglycerate,alpha-hydroxyglutarate,citric acid,citrulline,creatinine,D-glucose,fructose-6-phosphate,glucose-6-phosphate,glycerol,glycine,L-glutamic acid,L-glutamine,L-ornithine,L-serine,malic acid,myristic acid,oleic acid,palmitic acid,putrescine,stearic acid,succinic acid	23 (12)	12
SENP1		peptidase	MYC,PPARGC1A,SENP1,SIRT1,STAT3	2		0.894	1.31E-10	2.00E-04	2-oxoglutaric acid,3-hydroxybutyric acid,arachidonic acid,citric acid,creatinine,glucose-6-phosphate,glycerol,glycine,L-cysteine,L-glutamic acid,L-tryptophan,linoleic acid,malic acid,myristic acid,oleic acid,palmitic acid,putrescine,stearic acid,succinic acid,urea	20 (5)	4
NPM1-ALK		fusion gene/product	NPM1-ALK	1		1.387	1.39E-10	1.00E-04	2-oxoglutaric acid,5'-CMP,adenosine,fumaric acid,glycolic acid,guanine,guanosine,inosine,succinic acid,taurine,UMP,uracil,uridine	13 (1)	1
KAT5		transcription regulator	ATM,CHEK2,KAT5,MYC,SRSF2,TP53	2		0.688	1.47E-10	4.00E-04	2-oxoglutaric acid,3-hydroxybutyric acid,arachidonic acid,cholesterol,citric acid,creatinine,fumaric acid,glucose-6-phosphate,glycine,L-cysteine,L-glutamic acid,L-tryptophan,linoleic acid,malic acid,oleic acid,palmitic acid,stearic acid,succinic acid,urea	19 (6)	5
MAPK14		kinase	ATG5,CAV1,GATA4,HNF1A,HNF4A,MAPK14,MTOR,NCOA3,PPARA,PPARGC1A,SIRT1,TGFB1,TP73	2		-0.200	1.48E-10	1.79E-02	adenosine,citric acid,citrulline,D-glucose,ethanolamine,glucose-6-phosphate,glycerol,glycine,guanine,L-cysteine,L-histidine,L-lysine,L-methionine,L-phenylalanine,L-proline,L-serine,L-tryptophan,L-tyrosine,linoleic acid,myristic acid,palmitic acid,pyrophosphate,stearic acid,urea,xanthine	25 (13)	13
SU5402		chemical drug	Akt,CEBPD,Cpla2,CTNNB1,ERK,ERK1/2,FGFR1,GATA4,HAS3,HTT,Mapk,Mek,MYC,NCOA3,NFE2L2,PDE3B,PFKFB2,PLA2,PLA2G4A,PLD2,PPARA,PPARGC1A,RPTOR,SIRT1,SLC2A1,SREBF1,SREBF2,STK11,SU5402,TNFRSF1A,TP73,Vacuolar H+ ATPase	3		-1.372	1.49E-10	3.70E-02	adenosine,alpha-hydroxyglutarate,arachidonic acid,ascorbic acid,citric acid,D-glucose,fructose-6-phosphate,glycerol,guanine,L-aspartic acid,L-cysteine,L-glutamine,L-histidine,L-leucine,L-lysine,L-phenylalanine,L-proline,L-serine,L-threonine,L-tryptophan,L-tyrosine,malic acid,myo-inositol,myristic acid,oleic acid,palmitic acid,phosphorylethanolamine,ribose,taurine,UDP-glucuronic acid,UMP,urea,uric…	34 (32)	26
LEF1		transcription regulator	CTNNB1,LEF1,MYC	2		1.414	1.50E-10	3.00E-04	3-hydroxybutyric acid,arachidonic acid,ascorbic acid,citric acid,creatinine,D-glucose,glucose-6-phosphate,glycine,L-cysteine,L-glutamic acid,L-tryptophan,linoleic acid,malic acid,oleic acid,palmitic acid,stearic acid,succinic acid,urea	18 (3)	2
CGP 57380		chemical reagent	CGP 57380,Cpla2,HMGCR,HNRNPA1,MKNK,MYC	3		-1.414	1.50E-10	5.00E-04	3-hydroxybutyric acid,arachidonic acid,cholesterol,citric acid,creatinine,D-glucose,glucose-6-phosphate,glycine,L-cysteine,L-glutamic acid,L-tryptophan,linoleic acid,malic acid,oleic acid,palmitic acid,stearic acid,succinic acid,urea	18 (6)	3
EREG		growth factor	Akt,ATM,CEBPD,CHKA,Cpla2,CTNNB1,EGFR,ERBB2,EREG,ERK1/2,GATA4,HAS3,HSD17B12,HTT,Mapk,MAPK8,Mek,MYC,NCOA3,NFE2L2,PFKFB2,PLA2,PLA2G4A,PPARGC1A,PRKN,RPTOR,SLC2A1,SREBF1,SREBF2,TP73,Vacuolar H+ ATPase	3		1.298	1.66E-10	2.26E-02	3-phosphoglycerate,5'-methylthioadenosine,adenosine,alpha-hydroxyglutarate,arachidonic acid,ascorbic acid,cholesterol,citric acid,creatinine,fumaric acid,glycine,guanine,L-aspartic acid,L-cysteine,L-glutamic acid,L-glutamine,L-histidine,L-leucine,L-lysine,L-methionine,L-phenylalanine,L-proline,L-serine,L-threonine,L-tryptophan,L-tyrosine,malic acid,myo-inositol,myristic acid,oleic acid,palmitic a…	38 (31)	25
HSP90AB1		enzyme	Akt,ATM,CASP3,CAV1,CHKA,doxorubicin,ERBB2,ERK,GATA4,HSP90AB1,HTT,LATS1,MYC,NFE2L2,nitric oxide,NOS3,PFKFB2,PPARGC1A,PRKCD,PRKN,RPTOR,SLC2A1,SOD2,SRC,SREBF1,STAT3,STK11	3		0.649	1.66E-10	1.87E-02	2-oxoglutaric acid,3-phosphoglycerate,5'-methylthioadenosine,adenosine,alpha-hydroxyglutarate,cholesterol,citric acid,citrulline,creatinine,D-glucose,ethanolamine,fructose-6-phosphate,hypoxanthine,L-aspartic acid,L-cysteine,L-glutamine,L-histidine,L-leucine,L-lysine,L-phenylalanine,L-proline,L-tryptophan,L-tyrosine,malic acid,myo-inositol,myristic acid,oleic acid,palmitic acid,phosphorylethanolam…	38 (27)	22
MUC5AC		peptidase	Akt,CTNNB1,FLT1,HTT,IRF3,MTOR,MUC5AC,NDRG2,NFE2L2,PDE3B,PFKFB2,PLA2G4A,PPARGC1A,SLC2A1,SREBF1,STK11,TP53,TP73	3		0.557	1.73E-10	4.25E-02	adenosine,alpha-hydroxyglutarate,arachidonic acid,ascorbic acid,citric acid,D-glucose,fructose-6-phosphate,glycerol,glycine,L-aspartic acid,L-glutamic acid,L-leucine,L-methionine,L-ornithine,L-serine,linoleic acid,malic acid,myo-inositol,myristic acid,oleic acid,palmitic acid,phosphorylethanolamine,putrescine,ribose,spermidine,succinic acid,taurine,UMP,uric acid	29 (18)	16
GSK3A		kinase	EIF2B5,GSK3A,MYC,STAT3	2		-1.147	1.98E-10	8.00E-04	2-oxoglutaric acid,3-hydroxybutyric acid,arachidonic acid,citric acid,creatinine,D-glucose,glucose-6-phosphate,glycine,L-aspartic acid,L-cysteine,L-glutamic acid,L-tryptophan,linoleic acid,malic acid,oleic acid,palmitic acid,stearic acid,succinic acid,urea	19 (4)	3
HUWE1		transcription regulator	APOBEC3B,HUWE1,MYC,STARD4,TP53	2		-0.688	1.98E-10	6.00E-04	2-oxoglutaric acid,3-hydroxybutyric acid,arachidonic acid,cholesterol,citric acid,D-glucose,glucose-6-phosphate,glycine,L-cysteine,L-glutamic acid,L-tryptophan,linoleic acid,malic acid,oleic acid,palmitic acid,stearic acid,succinic acid,uracil,urea	19 (5)	4
(S)-flurbiprofen		chemical drug	(S)-flurbiprofen,APP,Cpla2,CTNNB1,ELK1,IRF3,L-serine,MAPK8,MYC,NFAT (complex),NFE2L2,PRKN,RPTOR,SIRT1,SLC22A6,STAT3,TP53	3		-1.134	2.04E-10	5.10E-03	2-oxoglutaric acid,3-hydroxybutyric acid,3-phosphoglycerate,alpha-ketoisocaproic acid,arachidonic acid,ascorbic acid,benzoic acid,citric acid,D-glucose,fructose-6-phosphate,glucose-6-phosphate,glycerol,glycine,L-cysteine,L-glutamic acid,L-glutamine,L-serine,L-tryptophan,linoleic acid,malic acid,oleic acid,orotic acid,palmitic acid,spermidine,stearic acid,succinic acid,uracil,uric acid	28 (17)	16
bexarotene		chemical drug	bexarotene,calpain,CHEK2,GATA4,HTT,IKK (complex),IL1A,L-serine,LPL,MYC,PPARA,Rxr,RXRA,RXRG,SOD2,SREBF1,STAT3,VDR	3		0.186	2.05E-10	1.72E-02	2-oxoglutaric acid,adenosine,alpha-hydroxyglutarate,arachidic acid,arachidonic acid,behenic acid,citrulline,creatinine,D-glucose,fumaric acid,glucose-6-phosphate,glycerol,glycine,L-histidine,L-lysine,L-methionine,L-ornithine,L-phenylalanine,L-proline,L-tryptophan,L-tyrosine,linoleic acid,myo-inositol,palmitic acid,pyrophosphate,sorbitol,stearic acid,taurine,urea	29 (18)	12
Smad2/3/4		group	Ap1,ARG1,BRD4,CDKN1A,CSF2,ELK1,IL2,MYC,Smad2/3/4,SP1	3		1.460	2.08E-10	7.80E-03	2-oxoglutaric acid,3-hydroxybutyric acid,arachidonic acid,cholesterol,citric acid,citrulline,creatinine,glucose-6-phosphate,glycine,L-cysteine,L-glutamic acid,L-histidine,L-ornithine,L-proline,L-tryptophan,linoleic acid,malic acid,oleic acid,palmitic acid,putrescine,stearic acid,succinic acid,urea	23 (10)	6
miR-100-5p (and other miRNAs w/seed ACCCGUA)		mature microRNA	EIF4EBP1,HMGA1,L-serine,miR-100-5p (and other miRNAs w/seed ACCCGUA),MYC,p70 S6k,STAT3	3		-1.414	2.09E-10	8.00E-04	2-oxoglutaric acid,3-hydroxybutyric acid,arachidonic acid,cholesterol,citric acid,creatinine,glucose-6-phosphate,glycine,L-cysteine,L-glutamic acid,L-tryptophan,linoleic acid,malic acid,oleic acid,palmitic acid,stearic acid,succinic acid,urea	18 (7)	4
8-aminoadenosine		chemical reagent	8-aminoadenosine,Akt,Cpla2,ERK1/2,GATA4,GFPT1,HAS3,HTT,IRF3,MTOR,MYC,P38 MAPK,PFKFB2,PLA2,PLA2G4A,PLD2,PPARGC1A,RPTOR,SLC2A1,SREBF1,STK11,Vacuolar H+ ATPase	3		-1.859	2.17E-10	3.30E-02	2-oxoglutaric acid,adenosine,alpha-hydroxyglutarate,arachidonic acid,cholesterol,citrulline,D-glucose,fructose-6-phosphate,glucose-6-phosphate,L-aspartic acid,L-cysteine,L-glutamic acid,L-glutamine,L-histidine,L-leucine,L-lysine,L-ornithine,L-phenylalanine,L-proline,L-threonine,L-tryptophan,L-tyrosine,malic acid,myo-inositol,myristic acid,oleic acid,palmitic acid,phosphorylethanolamine,ribose,spe…	35 (22)	20
Prl3d1 (includes others)		other	CTNNB1,GAPDH,GATA4,MYC,NFE2L2,NOS3,ODC1,PLA2G4A,PLD2,PRKCD,Prl3d1 (includes others),SOD2,STAT3,TP53,TP73,VEGFA	3		0.000	2.27E-10	3.76E-02	2-oxoglutaric acid,3-hydroxybutyric acid,arachidonic acid,ascorbic acid,citric acid,citrulline,glucose-6-phosphate,glycerol,glycine,L-cysteine,L-glutamic acid,L-histidine,L-lysine,L-methionine,L-ornithine,L-phenylalanine,L-proline,L-serine,L-tryptophan,L-tyrosine,linoleic acid,malic acid,oleic acid,palmitic acid,putrescine,sorbitol,spermidine,stearic acid,succinic acid,UDP-N-acetylglucosamine,ure…	32 (16)	15
GP6		transmembrane receptor	ACE,Akr1b7,Akt,Aldose Reductase,BCR-ABL1,CAV1,CBL,CEBPD,CTNNB1,ERBB2,F2,F3,FCER1G,FYN,GP6,HTT,IRF3,MTOR,NFE2L2,nitric oxide,PDE3B,PFKFB2,PLCG2,PPARGC1A,SLC2A1,SREBF1,STK11,SYK,TGFB1,TP73,VAV3	3		-0.343	2.27E-10	1.28E-02	adenine-riboflavin dinucleotide,adenosine,alpha-hydroxyglutarate,arachidonic acid,ascorbic acid,D-glucose,ethanolamine,fructose-6-phosphate,glycerol,glycine,hypoxanthine,L-aspartic acid,L-leucine,L-methionine,L-ornithine,L-phenylalanine,L-proline,L-serine,L-tryptophan,L-tyrosine,linoleic acid,myo-inositol,myristic acid,oleic acid,palmitic acid,phosphorylethanolamine,pyrophosphate,ribose,spermidin…	34 (31)	22
L-leucine	0.185	chemical - endogenous mammalian	GLUD1,L-leucine,L-serine,MAF1,MTOR,MTORC1,MYC,p70 S6k,PASK,PFKFB1,RPTOR,SREBF1,SREBF2	3	Activated	2.558	2.29E-10	6.00E-03	3-hydroxybutyric acid,alpha-hydroxyglutarate,arachidonic acid,citrulline,creatinine,fructose-6-phosphate,fumaric acid,glycine,L-cysteine,L-glutamine,L-ornithine,L-serine,L-tryptophan,linoleic acid,malic acid,oleic acid,palmitic acid,putrescine,spermidine,succinic acid,UDP-N-acetylglucosamine,urea	22 (13)	9
E1		group	CTNNB1,E1,ERBB2,GATA4,IRF3,MAP3K7,NFAT (complex),NOS1,PPARA,PRKN,SREBF1,SREBF2,TP53,Ubiquitin	3		0.000	2.29E-10	4.50E-03	3-hydroxybutyric acid,3-phosphoglycerate,alpha-hydroxyglutarate,ascorbic acid,citric acid,citrulline,fructose-6-phosphate,glycerol,glycine,L-glutamic acid,L-histidine,L-lysine,L-ornithine,L-phenylalanine,L-proline,L-tryptophan,L-tyrosine,malic acid,oleic acid,phosphorylethanolamine,spermidine,stearic acid	22 (14)	11
2-amino-2-norbornanecarboxylic acid		chemical toxicant	2-amino-2-norbornanecarboxylic acid,GLUD1,L-serine,MAF1,MTOR,MTORC1,MYC,p70 S6k,RPTOR,SREBF1,SREBF2	3	Inhibited	-2.558	2.29E-10	5.20E-03	3-hydroxybutyric acid,alpha-hydroxyglutarate,arachidonic acid,citrulline,creatinine,fumaric acid,glucose-6-phosphate,glycine,L-cysteine,L-glutamic acid,L-glutamine,L-ornithine,L-serine,L-tryptophan,linoleic acid,malic acid,oleic acid,palmitic acid,putrescine,spermidine,succinic acid,urea	22 (11)	9
OSU-T315		chemical drug	Akt,CAV1,CTNNB1,HTT,ILK,IRF3,MET,MTOR,NDRG2,NFE2L2,NGF,OSU-T315,PDE3B,PFKFB2,PPARGC1A,SLC2A1,SREBF1,STK11,TP53,TP73	3		-0.186	2.42E-10	3.80E-02	adenosine,alpha-hydroxyglutarate,ascorbic acid,citric acid,D-glucose,ethanolamine,fructose-6-phosphate,glycerol,glycine,L-aspartic acid,L-glutamic acid,L-leucine,L-methionine,L-ornithine,L-serine,linoleic acid,malic acid,myo-inositol,myristic acid,oleic acid,palmitic acid,phosphorylethanolamine,putrescine,ribose,spermidine,succinic acid,taurine,UMP,uric acid	29 (20)	17
tarenflurbil		chemical drug	APP,Cpla2,CTNNB1,ELK1,IRF3,L-serine,MAPK8,MYC,NFAT (complex),NFE2L2,PRKN,RPTOR,SIRT1,SLC22A6,STAT3,tarenflurbil,TP53	3		-1.134	2.43E-10	6.50E-03	2-oxoglutaric acid,3-hydroxybutyric acid,3-phosphoglycerate,alpha-ketoisocaproic acid,arachidonic acid,ascorbic acid,benzoic acid,citric acid,D-glucose,fructose-6-phosphate,glucose-6-phosphate,glycerol,glycine,L-cysteine,L-glutamic acid,L-glutamine,L-serine,L-tryptophan,linoleic acid,malic acid,oleic acid,orotic acid,palmitic acid,spermidine,stearic acid,succinic acid,uracil,uric acid	28 (17)	16
GNMT		enzyme	ADCY,CERS1,CFTR,CTNNB1,ERBB2,G6PD,GATA4,GNMT,GRM5,MTOR,MYC,NFE2L2,NOS1,Nr1h,NT5E,Pkc(s),PPARA,PRKN,SLC18A3,VDR	3		-0.507	2.49E-10	4.34E-02	3-phosphoglycerate,5'-methylthioadenosine,adenine,adenosine,arachidic acid,ascorbic acid,behenic acid,citric acid,citrulline,D-erythro-dihydrosphingosine,D-glucose,fructose-6-phosphate,glucose-6-phosphate,glycerol,glycine,L-cysteine,L-histidine,L-lysine,L-methionine,L-ornithine,L-phenylalanine,L-proline,L-serine,L-tryptophan,L-tyrosine,linoleic acid,malic acid,oleic acid,palmitic acid,phosphoryle…	35 (20)	19
GPAT3		enzyme	EIF4EBP1,GPAM,GPAT3,L-serine,MYC,p70 S6k,STAT3	3		1.147	2.67E-10	6.00E-04	2-oxoglutaric acid,3-hydroxybutyric acid,arachidonic acid,cholesterol,citric acid,creatinine,D-glucose,glucose-6-phosphate,glycine,L-cysteine,L-glutamic acid,L-tryptophan,linoleic acid,malic acid,oleic acid,palmitic acid,stearic acid,succinic acid,urea	19 (7)	5
AEE 788		chemical drug	AEE 788,Akt,ATM,CHKA,Cpla2,CTNNB1,EGFR,ERBB2,FLT1,GATA4,HSD17B12,HTT,IGF1R,IRF3,KDR,Mapk,MET,MYC,NCOA3,NFE2L2,ODC1,PFKFB2,PLA2,PLA2G4A,PPARGC1A,SLC2A1,SREBF1,SREBF2,TP73	3		-1.622	2.72E-10	3.52E-02	5'-methylthioadenosine,adenosine,alpha-hydroxyglutarate,arachidonic acid,ascorbic acid,cholesterol,citric acid,creatinine,D-glucose,fructose-6-phosphate,fumaric acid,glycine,guanine,L-aspartic acid,L-cysteine,L-glutamic acid,L-histidine,L-leucine,L-lysine,L-methionine,L-phenylalanine,L-proline,L-serine,L-tryptophan,L-tyrosine,malic acid,myo-inositol,myristic acid,oleic acid,palmitic acid,phosphor…	38 (29)	23
MYC		transcription regulator	MYC	1		1.213	2.79E-10	6.00E-04	3-hydroxybutyric acid,arachidonic acid,citric acid,creatinine,D-glucose,glucose-6-phosphate,glycine,L-cysteine,L-glutamic acid,L-tryptophan,linoleic acid,malic acid,oleic acid,palmitic acid,stearic acid,succinic acid,urea	17 (1)	1
ALDH1A1		enzyme	26s Proteasome,ACE,ALDH1A1,AMPK,ARNT,CAV1,CD274,CFTR,cyclophosphamide,FOXO1,GATA4,HNF4A,HTT,Map3k7,MAP3K7,NCOA3,NFE2L2,PRKAA1,PRKN,RELA,RPTOR,SLC22A6,SLC2A1,SOD2,SREBF1,SREBF2,Srebp,STK11	3		-0.343	2.99E-10	3.46E-02	2-oxoglutaric acid,3-phosphoglycerate,5'-methylthioadenosine,adenine-riboflavin dinucleotide,alpha-hydroxyglutarate,alpha-ketoisocaproic acid,arachidonic acid,benzoic acid,D-glucose,ethanolamine,fructose-6-phosphate,fumaric acid,glycine,guanine,L-aspartic acid,L-glutamine,L-histidine,L-lysine,L-phenylalanine,L-serine,L-tryptophan,L-tyrosine,myo-inositol,oleic acid,orotic acid,phosphorylethanolami…	34 (28)	21
NT5C2		phosphatase	ACACB,AMPK,CAV1,CD274,CTNNB1,cytarabine,G6PD,HNF4A,Insulin,MTOR,NAD+,NT5C2,ODC1,PPARGC1A,PRKAA1,PRKAA2,RPTOR,SLC22A6,SLC2A1,TP53	3		0.186	3.37E-10	1.94E-02	2-oxoglutaric acid,5'-methylthioadenosine,adenosine,alpha-ketoisocaproic acid,ascorbic acid,benzoic acid,cholesterol,citric acid,ethanolamine,fumaric acid,glycine,guanosine,hypoxanthine,inosine,L-aspartic acid,L-glutamine,L-ornithine,L-serine,linoleic acid,malic acid,myo-inositol,orotic acid,putrescine,ribose,stearic acid,succinic acid,UMP,uracil,urea	29 (20)	19
Alp		group	ADCY,Alp,BCR-ABL1,CBL,Creb,CS,CTNNB1,EGFR,ERBB2,FOSL1,MMP2,MTOR,NFE2L2,ODC1,PLAU,PPARGC1A,PRL,RGS19,STAT3,TGFB1,TP53	3		0.408	3.38E-10	3.81E-02	2-oxoglutaric acid,adenosine,arachidonic acid,ascorbic acid,cholesterol,citrulline,creatinine,fumaric acid,glycine,L-aspartic acid,L-glutamic acid,L-methionine,L-ornithine,L-phenylalanine,L-proline,L-tryptophan,L-tyrosine,myristic acid,palmitic acid,phosphorylethanolamine,putrescine,spermidine,stearic acid,uric acid	24 (21)	15
USP12		peptidase	Akt,AR,ATM,CTNNB1,ERBB2,HTT,IRF3,MTOR,NDRG2,NFE2L2,Nr1h,PDE3B,PFKFB2,PPARGC1A,SLC2A1,SREBF1,STK11,TP53,TP73,USP12	3		0.378	3.43E-10	4.30E-02	arachidonic acid,ascorbic acid,behenic acid,citric acid,D-glucose,fructose-6-phosphate,glycerol,glycine,L-aspartic acid,L-cysteine,L-glutamic acid,L-leucine,L-methionine,L-ornithine,L-serine,malic acid,myo-inositol,myristic acid,oleic acid,palmitic acid,phosphorylethanolamine,putrescine,ribose,spermidine,succinic acid,taurine,UMP,uric acid	28 (20)	18
ARHGEF3		other	Akt,ARHGEF3,CTNNB1,HTT,IRF3,MTOR,NFE2L2,PDE3B,PFKFB2,PLD2,PPARG,PPARGC1A,RHOA,SLC2A1,SREBF1,STK11,TP73	3		-0.186	3.97E-10	4.44E-02	adenosine,alpha-hydroxyglutarate,arachidonic acid,ascorbic acid,cholesterol,citric acid,D-glucose,fructose-6-phosphate,glycerol,glycine,L-aspartic acid,L-leucine,L-methionine,L-ornithine,L-serine,linoleic acid,malic acid,myo-inositol,myristic acid,oleic acid,palmitic acid,phosphorylethanolamine,putrescine,ribose,spermidine,succinic acid,taurine,UMP,uric acid	29 (17)	16
IL37		cytokine	IL37	1		-0.832	4.30E-10	1.00E-04	2-oxoglutaric acid,dihydrouracil,glycine,glycocyamine,guanine,hypoxanthine,IMP,inosine,L-phenylalanine,L-serine,L-threonine,L-tryptophan,succinic acid	13 (1)	1
Smad2/3-Smad4		complex	ALPL,CDKN1B,CEBPD,HNF4A,MTOR,PPARA,PPARGC1A,RUNX2,SMAD2,Smad2/3,Smad2/3-Smad4,SMAD3,SMAD4,SOX9,STK11,TGFB1,VDR	3	Activated	3.710	5.02E-10	5.00E-03	arachidic acid,behenic acid,cholesterol,citrulline,D-glucose,fumaric acid,glucose-6-phosphate,glycerol,glycine,L-methionine,L-ornithine,L-proline,linoleic acid,myristic acid,palmitic acid,phosphorylethanolamine,putrescine,pyrophosphate,stearic acid,urea,uric acid	21 (17)	10
PLXNB1		transmembrane receptor	ADCY,Akt,AR,CAV1,ERBB2,HTT,IRF3,MTOR,NCOA3,NFE2L2,Nr1h,PFKFB2,PLC gamma,PLXNB1,PPARGC1A,SLC2A1,SREBF1,SREBF2,TP73	3		1.095	5.12E-10	4.04E-02	adenosine,alpha-hydroxyglutarate,behenic acid,citric acid,D-glucose,ethanolamine,fructose-6-phosphate,fumaric acid,glycine,guanine,L-aspartic acid,L-glutamic acid,L-leucine,L-methionine,L-ornithine,L-serine,malic acid,myo-inositol,myristic acid,oleic acid,palmitic acid,phosphorylethanolamine,putrescine,ribose,spermidine,succinic acid,taurine,UMP,uric acid,xanthine	30 (19)	16
dorsomorphin		chemical - kinase inhibitor	AICAR,dorsomorphin,NOS3,Nr1h,PPARG,PRKAA2,SREBF1,TP53,Vacuolar H+ ATPase	2		-1.147	6.26E-10	6.10E-03	2-oxoglutaric acid,alpha-hydroxyglutarate,arachidonic acid,behenic acid,cholesterol,citric acid,citrulline,creatinine,D-glucose,fumaric acid,L-glutamic acid,L-phenylalanine,L-threonine,linoleic acid,malic acid,oleic acid,orotic acid,stearic acid,UMP	19 (9)	9
SCGB3A1		cytokine	Akt,CTNNB1,HTT,IRF3,MTOR,NFE2L2,PDE3B,PFKFB2,PPARG,PPARGC1A,RB1,SCGB3A1,SLC2A1,SREBF1,STK11,TP73	3		-0.192	6.75E-10	3.92E-02	adenosine,alpha-hydroxyglutarate,ascorbic acid,citric acid,D-glucose,fructose-6-phosphate,glycerol,glycine,L-aspartic acid,L-leucine,L-methionine,L-ornithine,L-serine,linoleic acid,malic acid,myo-inositol,myristic acid,oleic acid,palmitic acid,phosphorylethanolamine,putrescine,ribose,spermidine,succinic acid,taurine,UMP,uric acid	27 (16)	14
AQP7		transporter	AQP7	1	Activated	2.324	8.41E-10	1.00E-04	5'-methylthioadenosine,citrulline,creatinine,fumaric acid,glycerol,L-aspartic acid,L-cystine,L-glutamic acid,L-methionine,L-ornithine,L-proline,methionine sulfoxide,putrescine,spermidine,urea	15 (1)	1
Am 580		chemical reagent	Akt,Am 580,CFTR,HTT,IL4I1,IRF3,NFE2L2,PDE3B,PFKFB2,PPARGC1A,SDHB,SLC2A1,SREBF1,STAT1,STK11,TGM2,TP73	3		0.577	9.49E-10	3.87E-02	alpha-hydroxyglutarate,arachidonic acid,cholesterol,citric acid,D-glucose,fructose-6-phosphate,glycerol,glycine,indole-3-lactic acid,L-aspartic acid,L-leucine,L-methionine,L-serine,linoleic acid,malic acid,myo-inositol,myristic acid,oleic acid,palmitic acid,phosphorylethanolamine,putrescine,ribose,spermidine,succinic acid,taurine,UMP,uric acid	27 (17)	15
GLUD1		enzyme	GLUD1	1		1.134	9.88E-10	1.00E-04	2-oxoglutaric acid,citric acid,D-glucose,fumaric acid,L-glutamic acid,malic acid,succinic acid	7 (1)	1
MAP3K7		kinase	CTNNB1,EGFR,GATA4,IRF3,MAP3K7,NFAT (complex),PRKAA1,PRKAA2,SREBF1,SREBF2,STAT3	2		-0.943	1.29E-09	2.50E-03	2-oxoglutaric acid,alpha-hydroxyglutarate,ascorbic acid,citric acid,creatinine,L-glutamic acid,L-histidine,L-lysine,L-methionine,L-ornithine,L-phenylalanine,L-proline,L-tryptophan,L-tyrosine,malic acid,oleic acid,spermidine,stearic acid	18 (11)	10
PICK1		enzyme	ADCY,ATXN2,CTNNB1,EGFR,GATA4,GCK,GRM7,LRRK2,MAOB,NQO1,PICK1,PRKN,SNCA,TP53	3		0.447	1.77E-09	4.90E-03	2-oxoglutaric acid,2-phenethylamine,3-hydroxybutyric acid,3-phosphoglycerate,adenosine,ascorbic acid,cholesterol,creatinine,D-glucose,fructose-6-phosphate,glucose-6-phosphate,L-glutamic acid,L-histidine,L-lysine,L-methionine,L-ornithine,L-phenylalanine,L-proline,L-tryptophan,L-tyrosine	20 (14)	13
icariin		chemical drug	Alp,Creb,CS,CTNNB1,icariin,L-type Calcium Channel,NOS3,Pka catalytic subunit,PPARA,PPARD,PPARG,PPARGC1A,PRKACA,PRL,TP53	3		-0.471	2.93E-09	9.30E-03	2-oxoglutaric acid,arachidonic acid,ascorbic acid,citric acid,citrulline,creatinine,fumaric acid,glycerol,L-aspartic acid,L-glutamic acid,linoleic acid,malic acid,myristic acid,oleic acid,putrescine,pyrophosphate,stearic acid,succinic acid	18 (15)	11
IFT88		other	Alp,Creb,CS,CTNNB1,IFT88,L-type Calcium Channel,NOS3,Pka catalytic subunit,PPARA,PPARD,PPARG,PPARGC1A,PRKACA,PRL,TP53	3		-0.471	2.93E-09	8.40E-03	2-oxoglutaric acid,arachidonic acid,ascorbic acid,citric acid,citrulline,creatinine,fumaric acid,glycerol,L-aspartic acid,L-glutamic acid,linoleic acid,malic acid,myristic acid,oleic acid,putrescine,pyrophosphate,stearic acid,succinic acid	18 (15)	11
GNMT		enzyme	GNMT	1		-1.265	3.61E-09	1.00E-04	5'-methylthioadenosine,adenine,D-glucose,glycine,L-cysteine,L-methionine,L-ornithine,L-serine,putrescine,spermidine	10 (1)	1
dec-RVKR-CMK		chemical - protease inhibitor	Akt,CTNNB1,dec-RVKR-CMK,FURIN,HTT,IRF3,MMP11,MTOR,NFE2L2,PDE3B,PFKFB2,PPARGC1A,SLC2A1,SREBF1,STK11,TGFB1,TP73	3		-1.095	3.94E-09	3.52E-02	adenosine,alpha-hydroxyglutarate,ascorbic acid,citric acid,D-glucose,ethanolamine,fructose-6-phosphate,glycerol,L-aspartic acid,L-leucine,L-methionine,L-ornithine,L-phenylalanine,L-proline,L-serine,L-tyrosine,linoleic acid,malic acid,myo-inositol,myristic acid,oleic acid,palmitic acid,phosphorylethanolamine,pyrophosphate,ribose,spermidine,succinic acid,taurine,UMP,uric acid	30 (17)	15
APOM		transporter	APOM,CTNNB1,HNF4A,MTOR,PPARGC1A,SMAD3,STK11,TGFB1,VDR	3	Inhibited	-2.837	4.76E-09	1.19E-02	3-hydroxybutyric acid,arachidic acid,ascorbic acid,behenic acid,cholesterol,citrulline,D-glucose,fumaric acid,glucose-6-phosphate,glycine,L-methionine,L-ornithine,L-proline,linoleic acid,myristic acid,palmitic acid,phosphorylethanolamine,putrescine,pyrophosphate,stearic acid,urea	21 (9)	9
NNT		enzyme	NNT	1		1.667	9.26E-09	1.00E-04	citric acid,decanoic acid,fumaric acid,lauric acid,linoleic acid,malic acid,oleic acid,palmitic acid,stearic acid	9 (1)	1
IKBIP		other	ARNT,ATM,CTSB,HTT,IKBIP,IKBKB,IL4I1,IRF3,L-serine,MTOR,NCOA3,NFKBIA,PRKACA,RELA,TNFRSF1A,TP73	3		-1.342	1.06E-08	3.83E-02	adenosine,citric acid,D-glucose,fumaric acid,glucose-6-phosphate,glycerol,glycine,guanine,indole-3-lactic acid,L-cysteine,L-ornithine,L-serine,malic acid,myo-inositol,oleic acid,palmitic acid,spermidine,stearic acid,taurine,xanthine	20 (16)	13
PRKN		enzyme	ATXN2,CTNNB1,EGFR,GATA4,GCK,LRRK2,MAOB,NQO1,PRKN,SNCA,TP53	2		0.000	1.32E-08	1.38E-02	2-oxoglutaric acid,2-phenethylamine,3-hydroxybutyric acid,3-phosphoglycerate,ascorbic acid,cholesterol,creatinine,fructose-6-phosphate,glucose-6-phosphate,L-glutamic acid,L-histidine,L-lysine,L-methionine,L-ornithine,L-phenylalanine,L-proline,L-tryptophan,L-tyrosine	18 (11)	11
DIO1		enzyme	CFTR,DIO1,FASN,G6PD,GPD2,levothyroxine,NOS3,THRSP,thyroid hormone,VDR	3		0.728	1.34E-08	1.05E-02	2-oxoglutaric acid,arachidic acid,arachidonic acid,behenic acid,cholesterol,citrulline,creatinine,decanoic acid,glucose-6-phosphate,glycerol,lauric acid,linoleic acid,myristic acid,palmitic acid,spermidine,stearic acid,succinic acid	17 (10)	9
PRMT5		enzyme	GATA4,PRMT5,SREBF1	2		0.775	1.35E-08	4.30E-03	alpha-hydroxyglutarate,cholesterol,citric acid,fumaric acid,L-histidine,L-lysine,L-methionine,L-ornithine,L-phenylalanine,L-proline,L-tryptophan,L-tyrosine,malic acid,oleic acid,stearic acid	15 (3)	2
SMAD3		transcription regulator	CTNNB1,HNF4A,MTOR,PPARGC1A,SMAD3,STK11,TGFB1,VDR	2	Activated	2.683	1.95E-08	1.71E-02	3-hydroxybutyric acid,arachidic acid,ascorbic acid,behenic acid,citrulline,D-glucose,fumaric acid,glucose-6-phosphate,glycine,L-methionine,L-ornithine,L-proline,linoleic acid,myristic acid,palmitic acid,phosphorylethanolamine,putrescine,pyrophosphate,stearic acid,urea	20 (8)	8
PDCD6IP		other	ATM,BCR-ABL1,CBL,EGFR,ERBB2,MTOR,PDCD6IP,PDGFRB,STAT3,TGFB1,TP53	3		1.414	2.11E-08	4.76E-02	2-oxoglutaric acid,citrulline,creatinine,fumaric acid,glucose-6-phosphate,glycine,L-cysteine,L-glutamic acid,L-methionine,L-ornithine,L-phenylalanine,L-proline,L-tryptophan,L-tyrosine,linoleic acid,phosphorylethanolamine,putrescine,pyrophosphate	18 (11)	8
G6PC1		phosphatase	D-glucose,G6PC1	2		-0.229	2.33E-08	2.49E-02	2-oxoglutaric acid,3-phosphoglycerate,cholesterol,citric acid,D-glucose,fructose-6-phosphate,fumaric acid,glucose-6-phosphate,glycerol,L-glutamic acid,malic acid,oleic acid,palmitic acid,pyrrolidonecarboxylic acid,sorbitol,stearic acid,succinic acid,UDP-N-acetylglucosamine,uric acid	19 (2)	2
BSCL2		other	Ampa Receptor,BSCL2,LPIN1,SREBF1	2	Activated	2.309	2.52E-08	1.10E-03	alpha-hydroxyglutarate,cholesterol,citric acid,citrulline,D-glucose,fumaric acid,linoleic acid,malic acid,myristic acid,oleic acid,palmitic acid,stearic acid	12 (4)	4
Gcn5l		group	ATM,CHEK2,CTNNB1,E2F1,Gcn5l,KAT2A,MTOR,PPARGC1A,SIRT1,TP53	3		-1.500	3.61E-08	2.52E-02	2-oxoglutaric acid,3-hydroxybutyric acid,ascorbic acid,cholesterol,citrulline,D-glucose,fumaric acid,glucose-6-phosphate,glycerol,L-cysteine,L-glutamic acid,L-ornithine,myristic acid,palmitic acid,putrescine,stearic acid	16 (10)	8
thyroid hormone		chemical - endogenous mammalian	FASN,G6PD,GPD2,NOS3,THRSP,thyroid hormone,VDR	2		-1.000	4.66E-08	4.70E-03	2-oxoglutaric acid,adenosine,arachidic acid,behenic acid,cholesterol,citrulline,creatinine,decanoic acid,glucose-6-phosphate,glycerol,lauric acid,myristic acid,palmitic acid,spermidine,stearic acid,succinic acid	16 (7)	7
DIDO1		other	ARG1,ATM,CASP2,CASP3,CASP6,DIDO1,PRKCD,PRKN,SREBF1,SREBF2	3		0.500	4.66E-08	2.17E-02	3-phosphoglycerate,alpha-hydroxyglutarate,cholesterol,citric acid,citrulline,fructose-6-phosphate,fumaric acid,L-cysteine,L-histidine,L-ornithine,L-proline,malic acid,oleic acid,putrescine,stearic acid,urea	16 (10)	7
SREBF1		transcription regulator	SREBF1	1		0.707	5.06E-08	2.00E-04	alpha-hydroxyglutarate,cholesterol,citric acid,D-glucose,fumaric acid,malic acid,oleic acid,stearic acid	8 (1)	1
KAT2A		enzyme	Akt,KAT2A,MTOR,PPARGC1A	2		-1.732	5.59E-08	3.40E-03	2-oxoglutaric acid,3-hydroxybutyric acid,cholesterol,citrulline,D-glucose,glucose-6-phosphate,L-glutamic acid,L-ornithine,myristic acid,palmitic acid,putrescine,stearic acid	12 (4)	3
UBA2		enzyme	ARNT,ERBB2,GATA4,NOS1,PPARA,PTTG1,SUMO1,UBA2,Ubiquitin	3		0.728	7.15E-08	1.59E-02	3-hydroxybutyric acid,citrulline,creatinine,D-glucose,glycerol,glycine,L-histidine,L-lysine,L-ornithine,L-phenylalanine,L-proline,L-tryptophan,L-tyrosine,oleic acid,palmitic acid,phosphorylethanolamine,stearic acid	17 (9)	6
tetrahydro-2-furancarboxylic acid		chemical reagent	tetrahydro-2-furancarboxylic acid	1		0.707	1.13E-07	3.00E-04	citric acid,guanosine,inosine,L-aspartic acid,L-serine,pyrrolidonecarboxylic acid,succinic acid,xanthine	8 (1)	1
DCN		other	DCN,ERBB2,MTOR,TGFB1	2		-1.069	1.15E-07	1.71E-02	2-oxoglutaric acid,citrulline,D-glucose,fumaric acid,glucose-6-phosphate,glycine,L-glutamic acid,L-methionine,L-ornithine,L-proline,linoleic acid,phosphorylethanolamine,putrescine,pyrophosphate	14 (4)	3
THRSP		other	FASN,G6PD,IDH1,NQO1,SOD1,THRSP	3		0.258	1.25E-07	1.50E-02	2-oxoglutaric acid,3-hydroxybutyric acid,adenosine,alpha-hydroxyglutarate,ascorbic acid,cholesterol,decanoic acid,glucose-6-phosphate,L-glutamic acid,lauric acid,myristic acid,palmitic acid,spermidine,succinic acid,urea	15 (6)	6
GPBAR1		G-protein coupled receptor	ADCY,Creb,CS,CTNNB1,GNAS,GPBAR1,PPARG,PPARGC1A,PRKACA,STAT3,TP53	3		0.500	1.53E-07	3.86E-02	2-oxoglutaric acid,adenosine,ascorbic acid,cholesterol,citric acid,D-glucose,fumaric acid,L-aspartic acid,L-glutamic acid,linoleic acid,malic acid,myristic acid,palmitic acid,putrescine,stearic acid,succinic acid	16 (11)	10
NAD+		chemical - endogenous mammalian	GSK3B,MTOR,NAD+,PARP1,RPTOR,SIRT1,SIRT5,SIRT6,STK11	2		0.258	1.60E-07	2.59E-02	2-oxoglutaric acid,3-hydroxybutyric acid,adenosine,citrulline,creatinine,D-glucose,fumaric acid,glucose-6-phosphate,glycerol,L-glutamine,L-methionine,L-ornithine,L-serine,malic acid,phosphorylethanolamine	15 (9)	9
LIMD1		transcription regulator	Akt,Ap1,ARG1,ATM,CHEK2,CSF2,CTNNB1,IGF1,IL2,IRF3,JUN,LIMD1,RAF1,TP73,YAP1	3	Activated	2.000	1.92E-07	4.96E-02	ascorbic acid,cholesterol,citrulline,creatinine,D-glucose,fumaric acid,glycine,L-cysteine,L-glutamic acid,L-histidine,L-ornithine,L-proline,L-serine,putrescine,spermidine,urea	16 (15)	12
epicatechin gallate		chemical drug	ARG1,epicatechin gallate,G6PD,NOS2,PRKCD,TP53	2		-0.535	1.98E-07	1.55E-02	2-oxoglutaric acid,adenosine,cholesterol,citrulline,D-glucose,glucose-6-phosphate,L-glutamic acid,L-histidine,L-ornithine,L-proline,putrescine,spermidine,succinic acid,urea	14 (6)	6
ESR2		ligand-dependent nuclear receptor	EGFR,ESR2,L-type Calcium Channel,MTOR,NCOA3,Nr1h,PPARG,SOD2,STAT3	2		0.258	2.04E-07	1.67E-02	2-oxoglutaric acid,adenosine,arachidonic acid,behenic acid,citrulline,creatinine,glucose-6-phosphate,guanine,L-glutamic acid,L-ornithine,linoleic acid,pyrophosphate,sorbitol,stearic acid,xanthine	15 (9)	8
FERMT1		other	CAV1,COL4A3,CTNNB1,EGFR,FERMT1,Integrin,ITGB3,MTOR,TGFB1,TP53	3		0.258	2.59E-07	3.27E-02	2-oxoglutaric acid,ascorbic acid,cholesterol,citrulline,creatinine,D-glucose,ethanolamine,glucose-6-phosphate,glycerol,L-glutamic acid,L-ornithine,L-proline,linoleic acid,putrescine,pyrophosphate	15 (10)	8
CSNK1D		kinase	CSNK1D,CTNNB1,LRRK2,MDM2,NCOA3,PER2,PRKN,PSEN2,TP53	2		-0.277	3.02E-07	5.60E-03	2-oxoglutaric acid,3-phosphoglycerate,adenosine,ascorbic acid,cholesterol,creatinine,D-glucose,fructose-6-phosphate,glycine,guanine,L-glutamic acid,L-methionine,xanthine	13 (9)	8
SB 239063		chemical drug	GATA4,P38 MAPK,SB 239063,TP53	2		-0.577	3.19E-07	1.55E-02	2-oxoglutaric acid,cholesterol,D-glucose,L-glutamic acid,L-histidine,L-lysine,L-methionine,L-ornithine,L-phenylalanine,L-proline,L-tryptophan,L-tyrosine	12 (4)	3
CCNT1		transcription regulator	ATF4,CCNT1,CDK9,EPO,GATA4,L-serine,NFE2L2,TP53	3		-0.258	3.26E-07	1.91E-02	2-oxoglutaric acid,cholesterol,D-glucose,glycine,L-glutamic acid,L-histidine,L-lysine,L-methionine,L-ornithine,L-phenylalanine,L-proline,L-tryptophan,L-tyrosine,urea,uric acid	15 (8)	6
Pka catalytic subunit		group	CTNNB1,L-type Calcium Channel,NOS3,Pka catalytic subunit,PPARA,PPARD,PPARG,PRKACA	2		-0.277	3.99E-07	1.56E-02	3-hydroxybutyric acid,ascorbic acid,citric acid,citrulline,creatinine,fumaric acid,glycerol,linoleic acid,malic acid,oleic acid,palmitic acid,pyrophosphate,succinic acid	13 (8)	7
SUMO1		enzyme	AHR,ARNT,GATA4,PRKN,SUMO1	2		0.535	4.26E-07	2.22E-02	3-phosphoglycerate,cholesterol,fructose-6-phosphate,L-histidine,L-lysine,L-methionine,L-ornithine,L-phenylalanine,L-proline,L-tryptophan,L-tyrosine,oleic acid,palmitic acid,stearic acid	14 (5)	4
GATM		enzyme	GATM,MTOR	2		0.000	4.42E-07	3.00E-03	2-oxoglutaric acid,cholesterol,citrulline,creatinine,D-glucose,glucose-6-phosphate,L-glutamic acid,L-ornithine	8 (2)	2
2-oxoglutaric acid	-0.017	chemical - endogenous mammalian	2-oxoglutaric acid,LIPE	2		0.707	4.42E-07	6.30E-03	3-hydroxybutyric acid,citric acid,D-glucose,glycerol,L-aspartic acid,L-glutamic acid,malic acid,succinic acid	8 (2)	2
1-palmitoyl-2-oleoylphosphatidic acid		chemical - endogenous mammalian	1-palmitoyl-2-oleoylphosphatidic acid,MTOR,RPTOR	2		1.414	4.42E-07	1.20E-03	2-oxoglutaric acid,cholesterol,citrulline,glucose-6-phosphate,glycine,L-glutamine,L-ornithine,L-serine	8 (3)	2
NDP		growth factor	NDP	1		0.000	5.04E-07	1.10E-03	citric acid,fumaric acid,glycine,L-aspartic acid,L-serine,malic acid	6 (1)	1
SLC25A44		transporter	SLC25A44	1		0.000	5.04E-07	1.40E-03	2-oxoglutaric acid,alpha-ketoisocaproic acid,citric acid,L-glutamic acid,malic acid,succinic acid	6 (1)	1
PLAT		peptidase	CTNNB1,JUN,LRP1,MTOR,P38 MAPK,PLAT,PRKACA	2		1.155	5.89E-07	1.20E-02	2-oxoglutaric acid,ascorbic acid,cholesterol,citric acid,citrulline,creatinine,fumaric acid,glucose-6-phosphate,L-glutamic acid,L-ornithine,malic acid,succinic acid	12 (7)	7
dactolisib		chemical drug	Akt,ATM,dactolisib,ERBB2,MTOR,PIK3CA	2		0.000	5.89E-07	3.45E-02	2-oxoglutaric acid,cholesterol,citrulline,D-glucose,fumaric acid,glucose-6-phosphate,glycine,L-cysteine,L-glutamic acid,L-methionine,L-ornithine,phosphorylethanolamine	12 (6)	5
cimetidine		chemical drug	ACE,cimetidine,CYP3A,SLC22A6,SLC22A8	2		-1.155	5.89E-07	2.00E-04	3-hydroxybutyric acid,adenine-riboflavin dinucleotide,alpha-ketoisocaproic acid,benzoic acid,cholesterol,citric acid,creatinine,malic acid,orotic acid,succinic acid,uracil,uric acid	12 (5)	5
mitotane		chemical drug	mitotane	1	Inhibited	-2.646	6.26E-07	7.00E-04	arachidic acid,cholesterol,lauric acid,myristic acid,oleic acid,palmitic acid,stearic acid	7 (1)	1
FKBP8		other	FKBP8,Hif,MTOR,RPTOR	2		-1.000	6.72E-07	1.90E-03	2-oxoglutaric acid,cholesterol,citric acid,citrulline,glucose-6-phosphate,glycine,L-glutamine,L-ornithine,L-serine	9 (4)	3
THRSP		other	FASN,G6PD,THRSP	2		-1.265	6.91E-07	3.60E-03	2-oxoglutaric acid,adenosine,cholesterol,decanoic acid,glucose-6-phosphate,lauric acid,myristic acid,palmitic acid,spermidine,succinic acid	10 (3)	3
CAB39L		kinase	CAB39L,PPARGC1A,PRKAA1,STK11	2	Inhibited	-2.530	1.01E-06	2.29E-02	2-oxoglutaric acid,3-hydroxybutyric acid,glycine,L-glutamic acid,L-methionine,myristic acid,palmitic acid,phosphorylethanolamine,putrescine,stearic acid	10 (4)	3
MAP4K4		kinase	Jnk,MAP4K4,MAPK8,MTOR,RPTOR	2		0.000	1.01E-06	2.70E-03	2-oxoglutaric acid,cholesterol,citrulline,D-glucose,glucose-6-phosphate,glycine,L-glutamic acid,L-glutamine,L-ornithine,L-serine	10 (5)	4
PTPN9		phosphatase	EGFR,ERBB2,PTPN9,STAT3,STAT5a/b	2		-0.333	1.06E-06	3.00E-03	2-oxoglutaric acid,cholesterol,creatinine,D-glucose,fumaric acid,glycine,L-glutamic acid,L-methionine,phosphorylethanolamine	9 (5)	4
carbonyl cyanide p-(trifluoromethoxy)phenylhydrazone		chemical reagent	AMPK,carbonyl cyanide p-(trifluoromethoxy)phenylhydrazone,MTOR,PRKCD,SOD2	2		0.905	1.12E-06	2.59E-02	2-oxoglutaric acid,adenosine,cholesterol,citrulline,D-glucose,glucose-6-phosphate,IMP,L-glutamic acid,L-ornithine,putrescine,sorbitol	11 (5)	5
prostaglandin A1		chemical - endogenous non-mammalian	P38 MAPK,PPARA,PPARD,PPARG,prostaglandin A1,STK11	2		1.508	1.12E-06	1.04E-02	3-hydroxybutyric acid,cholesterol,fumaric acid,glycerol,glycine,L-glutamic acid,L-methionine,linoleic acid,oleic acid,palmitic acid,phosphorylethanolamine	11 (6)	5
erlotinib		chemical drug	ABCG2,EGFR,ERBB2,erlotinib,MTOR,STAT3	2		-0.832	1.13E-06	4.99E-02	2-oxoglutaric acid,3-phosphoglycerate,cholesterol,citrulline,creatinine,fumaric acid,glucose-6-phosphate,glycine,L-methionine,L-ornithine,malic acid,phosphorylethanolamine,uric acid	13 (6)	6
CASP6		peptidase	ARG1,CASP6,LMNA	2		1.134	1.30E-06	6.10E-03	citrulline,D-glucose,L-histidine,L-ornithine,L-proline,putrescine,urea	7 (3)	2
CDK9		kinase	ATF4,CDK9,GATA4,L-serine,TP53	2		0.000	1.37E-06	2.10E-02	2-oxoglutaric acid,cholesterol,glycine,L-glutamic acid,L-histidine,L-lysine,L-methionine,L-ornithine,L-phenylalanine,L-proline,L-tryptophan,L-tyrosine	12 (5)	4
Fructose 2,6 Bisphosphatase		group	Fructose 2,6 Bisphosphatase,PFKFB1,PFKFB2,PFKFB4	2		1.414	1.38E-06	5.00E-03	adenosine,D-glucose,fructose-6-phosphate,guanine,L-aspartic acid,L-leucine,UDP-N-acetylglucosamine,xanthine	8 (4)	4
3,5-L-diiodothyronine		chemical - endogenous mammalian	3,5-L-diiodothyronine,DIO1,G6PD,IDH1,levothyroxine,NQO1,SOD1	3		-1.387	1.44E-06	2.18E-02	2-oxoglutaric acid,3-hydroxybutyric acid,adenosine,alpha-hydroxyglutarate,ascorbic acid,cholesterol,creatinine,D-glucose,glucose-6-phosphate,L-glutamic acid,spermidine,succinic acid,urea	13 (7)	6
elaidic acid		chemical - endogenous mammalian	elaidic acid	1		1.633	1.45E-06	2.00E-04	arachidic acid,behenic acid,linoleic acid,oleic acid,palmitic acid,stearic acid	6 (1)	1
pelitinib		chemical drug	Akt,EGFR,ERBB2,pelitinib,STAT3	2		-1.000	1.62E-06	1.00E-02	2-oxoglutaric acid,cholesterol,creatinine,D-glucose,fumaric acid,glycine,L-glutamic acid,L-methionine,phosphorylethanolamine	9 (5)	4
14-3-3		group	14-3-3,MTOR,RAF1,RPTOR	2		-1.000	1.62E-06	4.10E-03	2-oxoglutaric acid,cholesterol,citrulline,D-glucose,glucose-6-phosphate,glycine,L-glutamine,L-ornithine,L-serine	9 (4)	3
CHUK		kinase	CDKN1B,CHUK,CTNNB1,HTT,L-serine,MTOR,NCOA3,TP73	2		1.387	1.82E-06	2.45E-02	2-oxoglutaric acid,adenosine,ascorbic acid,cholesterol,glucose-6-phosphate,glycine,guanine,L-ornithine,L-serine,myo-inositol,succinic acid,taurine,xanthine	13 (8)	7
SERPIND1		other	F2,NOS3,PRKAA,PRKAA2,SERPIND1,STK11	2	Inhibited	-2.111	2.04E-06	2.99E-02	2-oxoglutaric acid,arachidonic acid,cholesterol,citrulline,creatinine,D-glucose,fumaric acid,glycine,L-glutamic acid,L-methionine,phosphorylethanolamine	11 (6)	5
PPARGC1B		transcription regulator	PPARGC1B	1	Inhibited	-2.236	2.23E-06	1.70E-03	cholesterol,D-glucose,myristic acid,palmitic acid,stearic acid	5 (1)	1
CFB		peptidase	ARG1,C3,CFB	2	Activated	2.121	2.27E-06	5.70E-03	citrulline,creatinine,D-glucose,L-histidine,L-ornithine,L-proline,putrescine,urea	8 (3)	3
calcimycin/tetradecanoylphorbol acetate		chemical reagent	BCL2,calcimycin/tetradecanoylphorbol acetate,CASP2,IL4I1,MTOR,NFKBIA,PRKACA,TP73,WWOX	3		1.387	2.29E-06	2.81E-02	2-oxoglutaric acid,cholesterol,citric acid,citrulline,D-glucose,fumaric acid,glucose-6-phosphate,glycine,indole-3-lactic acid,L-ornithine,L-serine,malic acid,succinic acid	13 (9)	7
ARG1		enzyme	ARG1	1		1.633	3.46E-06	8.70E-03	citrulline,L-histidine,L-ornithine,L-proline,putrescine,urea	6 (1)	1
PKI-179		chemical drug	MTOR,PIK3CA,PKI-179	2		-0.816	3.46E-06	6.70E-03	2-oxoglutaric acid,citrulline,D-glucose,glucose-6-phosphate,L-glutamic acid,L-ornithine	6 (3)	2
PWT33597		chemical drug	MTOR,PIK3CA,PWT33597	2		-0.816	3.46E-06	6.70E-03	2-oxoglutaric acid,citrulline,D-glucose,glucose-6-phosphate,L-glutamic acid,L-ornithine	6 (3)	2
GATA4		transcription regulator	GATA4	1		0.333	3.53E-06	1.32E-02	D-glucose,L-histidine,L-lysine,L-methionine,L-ornithine,L-phenylalanine,L-proline,L-tryptophan,L-tyrosine	9 (1)	1
R419		chemical reagent	R419	1		-1.000	3.53E-06	1.90E-03	3-hydroxybutyric acid,D-glucose,L-cysteine,L-glutamic acid,L-histidine,L-lysine,L-methionine,L-serine,L-threonine	9 (1)	1
TFF3		other	EGFR,ERBB2,STAT3,TFF3	2		1.000	3.53E-06	2.02E-02	2-oxoglutaric acid,cholesterol,creatinine,D-glucose,fumaric acid,glycine,L-glutamic acid,L-methionine,phosphorylethanolamine	9 (4)	4
NFKBIA		transcription regulator	BCL2,CASP2,IKBKB,IL4I1,MAPK8,MTOR,NFKBIA,PRKACA	2		0.577	3.79E-06	2.30E-02	2-oxoglutaric acid,cholesterol,citric acid,citrulline,D-glucose,fumaric acid,glucose-6-phosphate,indole-3-lactic acid,L-glutamic acid,L-ornithine,malic acid,succinic acid	12 (8)	7
PON2		enzyme	DGAT1,F2,F3,GFUS,MTOR,nitric oxide,PLG,PON2	3		1.155	3.79E-06	2.49E-02	2-oxoglutaric acid,arachidonic acid,cholesterol,citrulline,creatinine,D-glucose,glucose-6-phosphate,hypoxanthine,L-glutamic acid,L-ornithine,pyrophosphate,xanthine	12 (8)	6
PFKFB		group	PFKFB,PFKFB1,PFKFB2,PFKFB4	2		1.134	4.45E-06	7.10E-03	adenosine,fructose-6-phosphate,guanine,L-aspartic acid,L-leucine,UDP-N-acetylglucosamine,xanthine	7 (4)	3
Gk		kinase	Creb,CS,CTNNB1,Gk,PPARG,PPARGC1A,TP53	3		-0.905	4.69E-06	2.73E-02	2-oxoglutaric acid,ascorbic acid,D-glucose,glycerol,L-aspartic acid,L-glutamic acid,linoleic acid,myristic acid,palmitic acid,putrescine,stearic acid	11 (7)	6
iodoacetamide		chemical reagent	FASN,GAPDH,GGT1,iodoacetamide,NFE2L2,TGFB1	2		0.577	4.80E-06	1.84E-02	cholesterol,creatinine,D-glucose,L-cysteine,L-proline,linoleic acid,myristic acid,palmitic acid,putrescine,pyrophosphate,UDP-N-acetylglucosamine,uric acid	12 (6)	5
TGM2		enzyme	ADCY,CFTR,CTNNB1,EGFR,MTOR,SDHB,TGM2,TP53	2		0.000	4.80E-06	3.86E-02	adenosine,arachidonic acid,ascorbic acid,cholesterol,citrulline,creatinine,fumaric acid,glucose-6-phosphate,L-glutamic acid,L-ornithine,linoleic acid,succinic acid	12 (8)	8
G6PD		enzyme	G6PD,IDH1,NQO1,P38 MAPK,SOD1	2		-1.155	4.80E-06	4.57E-02	2-oxoglutaric acid,3-hydroxybutyric acid,adenosine,alpha-hydroxyglutarate,ascorbic acid,cholesterol,D-glucose,glucose-6-phosphate,L-glutamic acid,spermidine,succinic acid,urea	12 (5)	5
delta-12-prostaglandin J2		chemical - endogenous mammalian	delta-12-prostaglandin J2,PPARA,PPARG,STK11	2		1.667	5.06E-06	8.90E-03	3-hydroxybutyric acid,cholesterol,fumaric acid,glycerol,glycine,L-glutamic acid,L-methionine,linoleic acid,phosphorylethanolamine	9 (4)	3
BNIP3		other	BCL2,BNIP3,MTOR	2		-0.707	5.59E-06	3.10E-03	2-oxoglutaric acid,cholesterol,citrulline,creatinine,D-glucose,glucose-6-phosphate,L-glutamic acid,L-ornithine	8 (3)	2
AG 879		chemical drug	AG 879,Akt,ERBB2,STAT3	2		-1.414	5.59E-06	1.85E-02	2-oxoglutaric acid,cholesterol,D-glucose,fumaric acid,glycine,L-glutamic acid,L-methionine,phosphorylethanolamine	8 (4)	3
ACP3		phosphatase	ACP3,AMP,ERBB2	2		-0.707	5.59E-06	1.32E-02	adenosine,cholesterol,D-glucose,fumaric acid,glycine,L-glutamic acid,L-methionine,phosphorylethanolamine	8 (3)	3
bimiralisib		chemical drug	bimiralisib,MTOR,PIK3CA	2		-0.816	7.29E-06	1.45E-02	2-oxoglutaric acid,citrulline,D-glucose,glucose-6-phosphate,L-glutamic acid,L-ornithine	6 (3)	2
GNE-493		chemical drug	GNE-493,MTOR,PIK3CA	2		-0.816	7.29E-06	1.45E-02	2-oxoglutaric acid,citrulline,D-glucose,glucose-6-phosphate,L-glutamic acid,L-ornithine	6 (3)	2
PI-540		chemical drug	MTOR,PI-540,PIK3CA	2		-0.816	7.29E-06	1.45E-02	2-oxoglutaric acid,citrulline,D-glucose,glucose-6-phosphate,L-glutamic acid,L-ornithine	6 (3)	2
PI-620		chemical drug	MTOR,PI-620,PIK3CA	2		-0.816	7.29E-06	1.45E-02	2-oxoglutaric acid,citrulline,D-glucose,glucose-6-phosphate,L-glutamic acid,L-ornithine	6 (3)	2
mir-378		microRNA	mir-378,MTOR	2		-0.816	7.29E-06	8.50E-03	2-oxoglutaric acid,citrulline,D-glucose,glucose-6-phosphate,L-glutamic acid,L-ornithine	6 (2)	2
Lao1		enzyme	Lao1	1	Inhibited	-2.000	7.56E-06	6.00E-04	L-leucine,L-methionine,L-phenylalanine,L-tyrosine	4 (1)	1
glutamine		chemical - endogenous mammalian	glutamine	1		0.000	8.40E-06	2.63E-02	2-oxoglutaric acid,citric acid,D-glucose,fumaric acid,L-aspartic acid,L-glutamic acid,malic acid,succinic acid	8 (1)	1
osimertinib		chemical drug	Akt,EGFR,ERBB2,osimertinib	2		-1.414	8.40E-06	1.77E-02	cholesterol,creatinine,D-glucose,fumaric acid,glycine,L-glutamic acid,L-methionine,phosphorylethanolamine	8 (4)	3
BMS-566394		chemical reagent	Akt,BMS-566394,EGFR,ERBB2	2		-1.414	8.40E-06	1.48E-02	cholesterol,creatinine,D-glucose,fumaric acid,glycine,L-glutamic acid,L-methionine,phosphorylethanolamine	8 (4)	3
G protein S		complex	ADCY,G protein S,GNAS,PRKACA	2		0.378	1.23E-05	6.30E-03	adenosine,cholesterol,citric acid,D-glucose,fumaric acid,malic acid,succinic acid	7 (4)	3
rigosertib		chemical drug	CHEK2,MTOR,PIK3CA,rigosertib	2		-0.378	1.23E-05	1.93E-02	2-oxoglutaric acid,citrulline,D-glucose,fumaric acid,glucose-6-phosphate,L-glutamic acid,L-ornithine	7 (4)	3
SLC13A5		transporter	MTOR,SLC13A5	2		-0.378	1.23E-05	1.27E-02	2-oxoglutaric acid,citric acid,citrulline,D-glucose,glucose-6-phosphate,L-glutamic acid,L-ornithine	7 (2)	2
perilla alcohol		chemical drug	G6PD,NFKB1,ODC1,perilla alcohol,TNFRSF1A,XDH	2		-1.000	1.35E-05	1.34E-02	2-oxoglutaric acid,adenosine,creatinine,D-glucose,glucose-6-phosphate,glycerol,putrescine,succinic acid,uric acid	9 (6)	6
ferric nitrilotriacetate		chemical toxicant	ferric nitrilotriacetate,G6PD,GGT1,ODC1,XDH	2		1.000	1.35E-05	1.71E-02	2-oxoglutaric acid,adenosine,creatinine,glucose-6-phosphate,L-cysteine,L-glutamic acid,putrescine,succinic acid,uric acid	9 (5)	5
caffeic acid		chemical drug	AKR1B1,caffeic acid,DDC,FASN,ITPR,SLC22A6,SLC22A8,TP53	2		-1.069	1.37E-05	3.80E-02	2-oxoglutaric acid,3-hydroxybutyric acid,alpha-ketoisocaproic acid,benzoic acid,cholesterol,creatinine,D-glucose,L-glutamic acid,myristic acid,orotic acid,palmitic acid,putrescine,uracil,uric acid	14 (8)	8
IDH1		enzyme	IDH1	1		0.000	1.40E-05	2.49E-02	2-oxoglutaric acid,alpha-hydroxyglutarate,cholesterol,D-glucose,L-glutamic acid,urea	6 (1)	1
PKI-402		chemical drug	MTOR,PIK3CA,PKI-402	2		-0.816	1.40E-05	1.45E-02	2-oxoglutaric acid,citrulline,D-glucose,glucose-6-phosphate,L-glutamic acid,L-ornithine	6 (3)	2
polyphosphate		chemical - endogenous mammalian	MTOR,polyphosphate,TFPI	2		0.000	1.40E-05	1.50E-02	2-oxoglutaric acid,cholesterol,citrulline,glucose-6-phosphate,L-glutamic acid,L-ornithine	6 (3)	2
ENTPD5		enzyme	ENTPD5,MTOR	2		-0.816	1.40E-05	1.25E-02	2-oxoglutaric acid,cholesterol,citrulline,glucose-6-phosphate,L-glutamic acid,L-ornithine	6 (2)	2
MAP2		other	Creb,CREB1,CS,CTNNB1,FABP2,FASN,MAP2,PPARG,PPARGC1A,TP53	3		-0.905	1.58E-05	4.38E-02	2-oxoglutaric acid,ascorbic acid,D-glucose,glycerol,L-aspartic acid,L-glutamic acid,linoleic acid,myristic acid,palmitic acid,putrescine,stearic acid	11 (10)	8
CSNK2A1		kinase	CSNK2A1,MAF1,MDM2,PML,SIRT1,TP53,VDR	2		1.732	1.74E-05	1.84E-02	2-oxoglutaric acid,arachidic acid,behenic acid,creatinine,glycerol,L-glutamic acid,myristic acid,oleic acid,palmitic acid,putrescine,spermidine,stearic acid	12 (7)	6
WYE-125132		chemical drug	Akt,MAF1,MTOR,WYE-125132	2		-0.707	1.77E-05	1.91E-02	2-oxoglutaric acid,citrulline,D-glucose,glucose-6-phosphate,L-glutamic acid,L-ornithine,putrescine,spermidine	8 (4)	3
dacomitinib		chemical drug	Akt,dacomitinib,EGFR,ERBB2,LCK	2		-1.414	1.77E-05	3.75E-02	cholesterol,creatinine,D-glucose,fumaric acid,glycine,L-glutamic acid,L-methionine,phosphorylethanolamine	8 (5)	4
GAS5		other	Akt,CASP1,GAS5,GSK3B,MTOR	2		-0.707	1.77E-05	6.60E-03	2-oxoglutaric acid,cholesterol,citrulline,creatinine,D-glucose,glucose-6-phosphate,L-glutamic acid,L-ornithine	8 (5)	4
2-oxoglutaric acid	-0.017	chemical - endogenous mammalian	2-oxoglutaric acid	1		0.447	1.91E-05	1.53E-02	citric acid,L-aspartic acid,L-glutamic acid,malic acid,succinic acid	5 (1)	1
itraconazole		chemical drug	itraconazole	1		-1.342	1.91E-05	8.50E-03	3-hydroxybutyric acid,citric acid,L-glutamic acid,malic acid,succinic acid	5 (1)	1
PRLHR		G-protein coupled receptor	MTOR,PRLHR	2		1.134	1.93E-05	1.25E-02	2-oxoglutaric acid,cholesterol,citrulline,D-glucose,glucose-6-phosphate,L-glutamic acid,L-ornithine	7 (2)	2
miR-193a-5p (miRNAs w/seed GGGUCUU)		mature microRNA	Akt,miR-193a-5p (miRNAs w/seed GGGUCUU),MTOR,TP73	2		-1.134	1.93E-05	2.04E-02	2-oxoglutaric acid,citrulline,D-glucose,glucose-6-phosphate,glycine,L-ornithine,L-serine	7 (4)	3
CDK4/6		group	Akt,CDK4/6,CDKN1A,GSK3B,MTOR	2		0.378	1.93E-05	8.40E-03	2-oxoglutaric acid,cholesterol,citrulline,D-glucose,glucose-6-phosphate,L-glutamic acid,L-ornithine	7 (5)	4
spironolactone		chemical drug	ACE,ATM,CEBPB,CHEK2,HSD11B2,ROCK2,spironolactone	2		0.905	1.97E-05	3.72E-02	3-hydroxybutyric acid,adenine-riboflavin dinucleotide,cholesterol,citric acid,creatinine,D-glucose,fumaric acid,glucose-6-phosphate,L-cysteine,malic acid,succinic acid	11 (7)	7
N(G)-monomethyl-D-arginine		chemical - endogenous mammalian	ACO2,N(G)-monomethyl-D-arginine,NOS1,NOS2,NOS3,PRKAA2	2		-0.632	2.04E-05	4.34E-02	2-oxoglutaric acid,cholesterol,citrulline,creatinine,D-glucose,L-glutamic acid,L-proline,oleic acid,palmitic acid,putrescine	10 (6)	6
perfluorooctane sulfonic acid		chemical toxicant	ACOX1,ATM,perfluorooctane sulfonic acid,PPARA,TP53	3		1.897	2.04E-05	8.40E-03	2-oxoglutaric acid,3-hydroxybutyric acid,arachidonic acid,cholesterol,D-glucose,glycerol,L-cysteine,L-glutamic acid,linoleic acid,stearic acid	10 (5)	4
MAP2K6		kinase	CHEK2,JUN,MAP2K6,NFE2L2,P38 MAPK,STAT4,TP53,TP73,VDR	2	Activated	2.111	2.45E-05	4.49E-02	2-oxoglutaric acid,arachidic acid,behenic acid,cholesterol,creatinine,fumaric acid,glycine,L-glutamic acid,L-serine,stearic acid,uric acid	11 (9)	8
Keratin		group	Keratin,PRKAA,RPTOR	2		-1.633	2.48E-05	3.70E-03	cholesterol,D-glucose,glycine,L-glutamic acid,L-glutamine,L-serine	6 (3)	2
salinomycin		chemical - endogenous non-mammalian	LRP6,MAPK14,MTOR,salinomycin	2		0.000	2.48E-05	7.70E-03	2-oxoglutaric acid,citrulline,D-glucose,glucose-6-phosphate,L-glutamic acid,L-ornithine	6 (4)	3
FNIP1		other	AMPK,FNIP1,MTOR	2		-0.816	2.48E-05	2.74E-02	2-oxoglutaric acid,cholesterol,citrulline,glucose-6-phosphate,L-glutamic acid,L-ornithine	6 (3)	2
neratinib		chemical drug	Akt,EGFR,ERBB2,neratinib	2		-1.414	2.49E-05	3.32E-02	cholesterol,creatinine,D-glucose,fumaric acid,glycine,L-glutamic acid,L-methionine,phosphorylethanolamine	8 (4)	3
CUL5		ion channel	Akt,CDK4,CUL5,EGFR,ERBB2	2		-1.414	2.49E-05	4.01E-02	cholesterol,creatinine,D-glucose,fumaric acid,glycine,L-glutamic acid,L-methionine,phosphorylethanolamine	8 (5)	4
PD 168393		chemical drug	ARHGDIA,CAV1,EGFR,ERBB2,HSD17B12,PD 168393,STAT3	2		-1.265	2.60E-05	2.61E-02	2-oxoglutaric acid,arachidonic acid,creatinine,ethanolamine,fumaric acid,glycerol,glycine,L-glutamic acid,L-methionine,phosphorylethanolamine	10 (7)	6
2-deoxyglucose		chemical drug	2-deoxyglucose	1		1.134	2.92E-05	2.32E-02	adenosine,D-glucose,hypoxanthine,IMP,inosine,putrescine,spermidine	7 (1)	1
cyclomaltodextrin		chemical drug	cyclomaltodextrin,MTOR,P38 MAPK,PRKCD	2		0.378	2.92E-05	2.67E-02	2-oxoglutaric acid,cholesterol,citrulline,glucose-6-phosphate,L-glutamic acid,L-ornithine,putrescine	7 (4)	3
mir-193		microRNA	Akt,mir-193,MTOR,PLAU	2		-0.378	2.92E-05	1.97E-02	2-oxoglutaric acid,citrulline,creatinine,D-glucose,glucose-6-phosphate,L-glutamic acid,L-ornithine	7 (4)	3
isoquercitrin		chemical drug	ACE,CTNNB1,isoquercitrin,SREBF2	2		-0.378	2.92E-05	2.40E-02	adenine-riboflavin dinucleotide,alpha-hydroxyglutarate,ascorbic acid,citric acid,D-glucose,malic acid,succinic acid	7 (4)	3
huaier extract granule		chemical drug	Akt,ERBB2,GSK3B,huaier extract granule	2		-1.890	2.92E-05	2.77E-02	cholesterol,D-glucose,fumaric acid,glycine,L-glutamic acid,L-methionine,phosphorylethanolamine	7 (4)	3
RAD51AP1-DYRK4		fusion gene/product	Akt,ERBB2,RAD51AP1-DYRK4	2		-1.890	2.92E-05	3.18E-02	cholesterol,D-glucose,fumaric acid,glycine,L-glutamic acid,L-methionine,phosphorylethanolamine	7 (3)	2
NRG2		growth factor	Akt,ERBB2,NRG2	2		1.890	2.92E-05	4.02E-02	cholesterol,D-glucose,fumaric acid,glycine,L-glutamic acid,L-methionine,phosphorylethanolamine	7 (3)	2
TXNIP		other	CASP1,MTOR,PPARA,PPARG,TP53,TXNIP	2		0.302	3.02E-05	3.12E-02	2-oxoglutaric acid,3-hydroxybutyric acid,cholesterol,citrulline,creatinine,D-glucose,glucose-6-phosphate,glycerol,L-glutamic acid,L-ornithine,linoleic acid	11 (6)	6
torin1		chemical reagent	Akt,AKT2,GFPT1,MTOR,torin1	2		-1.414	3.43E-05	2.04E-02	2-oxoglutaric acid,cholesterol,citrulline,D-glucose,glucose-6-phosphate,L-glutamic acid,L-ornithine,UDP-N-acetylglucosamine	8 (5)	5
ARNT		transcription regulator	ARNT	1	Inhibited	-2.236	4.11E-05	1.85E-02	cholesterol,D-glucose,oleic acid,palmitic acid,stearic acid	5 (1)	1
GSK2837808A		chemical reagent	GSK2837808A	1		0.447	4.11E-05	2.44E-02	L-histidine,L-lysine,L-methionine,L-phenylalanine,L-threonine	5 (1)	1
RPTOR		other	RPTOR	1		1.342	4.11E-05	1.90E-03	cholesterol,glycine,L-glutamic acid,L-glutamine,L-serine	5 (1)	1
MTOR		kinase	MTOR	1		0.447	4.11E-05	1.04E-02	2-oxoglutaric acid,citrulline,glucose-6-phosphate,L-glutamic acid,L-ornithine	5 (1)	1
DZD9008		chemical drug	DZD9008,EGFR,ERBB2	2		-1.134	4.30E-05	3.46E-02	cholesterol,creatinine,fumaric acid,glycine,L-glutamic acid,L-methionine,phosphorylethanolamine	7 (3)	2
tesevatinib		chemical drug	EGFR,ERBB2,tesevatinib	2		-1.134	4.30E-05	3.46E-02	cholesterol,creatinine,fumaric acid,glycine,L-glutamic acid,L-methionine,phosphorylethanolamine	7 (3)	2
TAK-285		chemical drug	EGFR,ERBB2,TAK-285	2		-1.134	4.30E-05	3.46E-02	cholesterol,creatinine,fumaric acid,glycine,L-glutamic acid,L-methionine,phosphorylethanolamine	7 (3)	2
CUDC 101		chemical drug	CUDC 101,EGFR,ERBB2	2		-1.134	4.30E-05	3.46E-02	cholesterol,creatinine,fumaric acid,glycine,L-glutamic acid,L-methionine,phosphorylethanolamine	7 (3)	2
MP 412		chemical drug	EGFR,ERBB2,MP 412	2		-1.134	4.30E-05	3.46E-02	cholesterol,creatinine,fumaric acid,glycine,L-glutamic acid,L-methionine,phosphorylethanolamine	7 (3)	2
CD74-NRG1		fusion gene/product	Akt,CD74-NRG1,ERBB2	2		1.890	4.30E-05	3.80E-02	cholesterol,D-glucose,fumaric acid,glycine,L-glutamic acid,L-methionine,phosphorylethanolamine	7 (3)	2
pyrotinib		chemical drug	EGFR,ERBB2,pyrotinib	2		-1.134	4.30E-05	3.46E-02	cholesterol,creatinine,fumaric acid,glycine,L-glutamic acid,L-methionine,phosphorylethanolamine	7 (3)	2
AP32788		chemical drug	AP32788,EGFR,ERBB2	2		-1.134	4.30E-05	3.46E-02	cholesterol,creatinine,fumaric acid,glycine,L-glutamic acid,L-methionine,phosphorylethanolamine	7 (3)	2
GW-583340		chemical drug	EGFR,ERBB2,GW-583340	2		-1.134	4.30E-05	3.46E-02	cholesterol,creatinine,fumaric acid,glycine,L-glutamic acid,L-methionine,phosphorylethanolamine	7 (3)	2
sapitinib		chemical drug	EGFR,ERBB2,sapitinib	2		-1.134	4.30E-05	3.46E-02	cholesterol,creatinine,fumaric acid,glycine,L-glutamic acid,L-methionine,phosphorylethanolamine	7 (3)	2
varlitinib		chemical drug	EGFR,ERBB2,varlitinib	2		-1.134	4.30E-05	3.46E-02	cholesterol,creatinine,fumaric acid,glycine,L-glutamic acid,L-methionine,phosphorylethanolamine	7 (3)	2
selatinib		chemical drug	EGFR,ERBB2,selatinib	2		-1.134	4.30E-05	3.46E-02	cholesterol,creatinine,fumaric acid,glycine,L-glutamic acid,L-methionine,phosphorylethanolamine	7 (3)	2
BDTX-189		chemical drug	BDTX-189,EGFR,ERBB2	2		-1.134	4.30E-05	3.46E-02	cholesterol,creatinine,fumaric acid,glycine,L-glutamic acid,L-methionine,phosphorylethanolamine	7 (3)	2
bestatin		chemical drug	ACE,bestatin,P38 MAPK,TP53	2		0.000	4.67E-05	2.46E-02	2-oxoglutaric acid,adenine-riboflavin dinucleotide,arachidonic acid,cholesterol,citric acid,L-glutamic acid,malic acid,succinic acid	8 (4)	4
PPARGC1A		transcription regulator	PPARGC1A	1		-1.890	6.17E-05	4.96E-02	3-hydroxybutyric acid,cholesterol,D-glucose,myristic acid,palmitic acid,putrescine,stearic acid	7 (1)	1
BMS-599626		chemical drug	BMS-599626,EGFR,ERBB2	2		-1.134	6.17E-05	3.46E-02	cholesterol,creatinine,fumaric acid,glycine,L-glutamic acid,L-methionine,phosphorylethanolamine	7 (3)	2
carbon C 14 dacomitinib		chemical drug	carbon C 14 dacomitinib,EGFR,ERBB2	2		-1.134	6.17E-05	3.46E-02	cholesterol,creatinine,fumaric acid,glycine,L-glutamic acid,L-methionine,phosphorylethanolamine	7 (3)	2
EGFR ligand		group	EGFR,EGFR ligand,ERBB2	2		1.134	6.17E-05	3.46E-02	cholesterol,creatinine,fumaric acid,glycine,L-glutamic acid,L-methionine,phosphorylethanolamine	7 (3)	2
mir-15		microRNA	BCL2,mir-15,NFAT (complex),UCP2	2		-0.378	6.17E-05	1.76E-02	2-oxoglutaric acid,cholesterol,citric acid,creatinine,fumaric acid,L-glutamic acid,succinic acid	7 (4)	3
epertinib		chemical drug	EGFR,epertinib,ERBB2	2		-1.134	6.17E-05	3.46E-02	cholesterol,creatinine,fumaric acid,glycine,L-glutamic acid,L-methionine,phosphorylethanolamine	7 (3)	2
pirotinib		chemical drug	EGFR,ERBB2,pirotinib	2		-1.134	6.17E-05	3.46E-02	cholesterol,creatinine,fumaric acid,glycine,L-glutamic acid,L-methionine,phosphorylethanolamine	7 (3)	2
allitinib		chemical drug	allitinib,EGFR,ERBB2	2		-1.134	6.17E-05	3.46E-02	cholesterol,creatinine,fumaric acid,glycine,L-glutamic acid,L-methionine,phosphorylethanolamine	7 (3)	2
poziotinib		chemical drug	EGFR,ERBB2,poziotinib	2		-1.134	6.17E-05	3.46E-02	cholesterol,creatinine,fumaric acid,glycine,L-glutamic acid,L-methionine,phosphorylethanolamine	7 (3)	2
gossypol		chemical drug	BCL2,gossypol,NCOA3,TP53	2		-0.707	6.25E-05	9.70E-03	2-oxoglutaric acid,adenosine,cholesterol,creatinine,D-glucose,guanine,L-glutamic acid,xanthine	8 (4)	3
SIAH2		transcription regulator	CHEK2,Jnk,PML,SIAH2,SNCA,TP53	2		-1.667	6.79E-05	5.00E-02	2-oxoglutaric acid,cholesterol,D-glucose,fumaric acid,L-glutamic acid,myristic acid,oleic acid,palmitic acid,stearic acid	9 (6)	5
perfluorooctane sulfonic acid		chemical toxicant	perfluorooctane sulfonic acid	1		1.342	7.87E-05	5.30E-03	arachidonic acid,cholesterol,D-glucose,linoleic acid,stearic acid	5 (1)	1
probenecid		chemical drug	CASP1,CYP2C19,diclofenac,PANX1,probenecid,reactive oxygen species,SLC22A6	3		-0.905	7.92E-05	2.23E-02	2-phenethylamine,3-hydroxybutyric acid,alpha-ketoisocaproic acid,benzoic acid,cholesterol,creatinine,D-glucose,orotic acid,pyrophosphate,uracil,uric acid	11 (7)	6
Pp2c		group	PFKFB1,PFKFB2,Pp2c,PRKAA,PRKAA1	2		-1.414	8.25E-05	3.63E-02	2-oxoglutaric acid,D-glucose,fructose-6-phosphate,fumaric acid,glucose-6-phosphate,L-aspartic acid,L-leucine,UDP-N-acetylglucosamine	8 (5)	4
probenecid		chemical drug	PANX1,probenecid,SLC22A6	2	Inhibited	-2.121	8.25E-05	5.00E-04	3-hydroxybutyric acid,alpha-ketoisocaproic acid,benzoic acid,creatinine,orotic acid,pyrophosphate,uracil,uric acid	8 (3)	3
CD274		enzyme	CD274	1		0.000	1.01E-04	3.33E-02	5'-methylthioadenosine,cholesterol,glycerol,L-aspartic acid,linoleic acid,myo-inositol	6 (1)	1
ibuprofen		chemical drug	aspirin,CTNNB1,ibuprofen,NFAT (complex),NOS1,PPARA,PPARG,SLC22A6	2	Inhibited	-2.496	1.02E-04	3.70E-02	3-hydroxybutyric acid,adenosine,alpha-ketoisocaproic acid,arachidonic acid,ascorbic acid,benzoic acid,creatinine,glycerol,L-glutamic acid,linoleic acid,orotic acid,uracil,uric acid	13 (8)	8
PRKACA		kinase	PRKACA	1		1.000	1.04E-04	5.10E-03	citric acid,fumaric acid,malic acid,succinic acid	4 (1)	1
PFKFB4		kinase	PFKFB4	1		0.000	1.04E-04	1.08E-02	adenosine,glucose-6-phosphate,guanine,xanthine	4 (1)	1
PRKAB1		kinase	AMPK,FOXO3,NOS1,PRKAA1,PRKAA2,PRKAB1,SIRT1	2		0.707	1.08E-04	3.15E-02	2-oxoglutaric acid,cholesterol,citrulline,creatinine,D-glucose,fumaric acid,glycerol,L-glutamic acid	8 (7)	6
cytarabine		chemical drug	CASP1,CASP2,cytarabine,MAPK13,MAPK14,MAPK8,SLC22A6,TP53	2		-1.265	1.16E-04	9.10E-03	2-oxoglutaric acid,3-hydroxybutyric acid,alpha-ketoisocaproic acid,benzoic acid,cholesterol,creatinine,D-glucose,L-glutamic acid,orotic acid,uracil	10 (8)	7
indeglitazar		chemical drug	indeglitazar,PPARA,PPARD,PPARG	2		0.378	1.19E-04	3.27E-02	3-hydroxybutyric acid,cholesterol,D-glucose,glycerol,linoleic acid,oleic acid,palmitic acid	7 (4)	4
G6PC1		phosphatase	G6PC1	1		0.447	1.38E-04	4.14E-02	cholesterol,D-glucose,glucose-6-phosphate,oleic acid,uric acid	5 (1)	1
UMP	0.172	chemical - endogenous mammalian	UMP	1		-0.577	1.46E-04	2.00E-03	arachidonic acid,cholesterol,oleic acid	3 (1)	1
NT5C2		phosphatase	NT5C2	1		0.577	1.46E-04	2.50E-03	guanosine,hypoxanthine,inosine	3 (1)	1
HSD17B12		enzyme	ELOVL6,HSD17B12	2		1.732	1.46E-04	1.60E-03	arachidonic acid,palmitic acid,stearic acid	3 (2)	2
lesinurad		chemical drug	lesinurad,SLC22A12,SLC22A6	2		-0.816	1.50E-04	1.00E-04	3-hydroxybutyric acid,alpha-ketoisocaproic acid,benzoic acid,orotic acid,uracil,uric acid	6 (3)	2
givinostat		chemical drug	CASP1,givinostat,HDAC11,HDAC4,HDAC5,HDAC7	2		0.000	1.50E-04	3.78E-02	cholesterol,citric acid,creatinine,D-glucose,L-asparagine,succinic acid	6 (6)	5
HDAC11		transcription regulator	CASP1,HDAC11,IFNAR1,STAT3,STAT4,STAT5a/b	3		1.134	1.61E-04	3.76E-02	2-oxoglutaric acid,citric acid,creatinine,D-glucose,L-asparagine,L-ornithine,succinic acid	7 (6)	6
2'/3'-O-N-methylanthraniloyl-ITP-gamma-S		chemical reagent	2'/3'-O-N-methylanthraniloyl-ITP-gamma-S,ADCY,ADCY1,ADCY5,ADCY6,Akt,CFTR,GNAS,GRIA1	3		-0.378	2.14E-04	2.07E-02	adenosine,arachidonic acid,cholesterol,creatinine,D-glucose,L-glutamic acid,linoleic acid	7 (9)	7
IL11RA		transmembrane receptor	IL11RA,STAT3,TGFB1	2		0.000	2.23E-04	2.80E-02	2-oxoglutaric acid,creatinine,D-glucose,L-glutamic acid,L-proline,linoleic acid,putrescine,pyrophosphate	8 (3)	2
CRBN		enzyme	CRBN	1		-0.447	2.27E-04	1.74E-02	citrulline,D-glucose,L-proline,putrescine,spermidine	5 (1)	1
moexipril		chemical drug	ACE,ACE2,moexipril	2		-0.447	2.27E-04	3.82E-02	adenine-riboflavin dinucleotide,citric acid,creatinine,malic acid,succinic acid	5 (3)	2
soy isoflavones		chemical drug	soy isoflavones	1		0.000	2.33E-04	1.77E-02	cholesterol,creatinine,D-glucose,urea	4 (1)	1
Nr1h		group	Nr1h	1		0.000	2.33E-04	7.00E-03	arachidonic acid,behenic acid,cholesterol,stearic acid	4 (1)	1
methimazole		chemical drug	methimazole	1		0.000	3.01E-04	1.17E-02	2-phenethylamine,citric acid,spermidine,succinic acid,taurine,uric acid	6 (1)	1
FXN		kinase	ACO2,ATF4,FXN,NFS1,P38 MAPK	2		0.447	3.53E-04	3.60E-02	cholesterol,D-glucose,L-cysteine,oleic acid,palmitic acid	5 (5)	4
aldehyde		chemical - endogenous mammalian	ACE,aldehyde,XDH	2		-1.342	5.26E-04	3.84E-02	adenine-riboflavin dinucleotide,citric acid,malic acid,succinic acid,uric acid	5 (3)	2
THRSP		other	THRSP	1		-1.732	5.62E-04	6.50E-03	decanoic acid,lauric acid,myristic acid	3 (1)	1
GATM		enzyme	GATM	1		-0.577	5.62E-04	1.86E-02	cholesterol,creatinine,D-glucose	3 (1)	1
SREBF2		transcription regulator	SREBF2	1		-0.577	5.62E-04	2.46E-02	alpha-hydroxyglutarate,cholesterol,D-glucose	3 (1)	1
P2RY13		G-protein coupled receptor	P2RY13	1		0.577	5.62E-04	1.11E-02	cholesterol,D-glucose,glycerol	3 (1)	1
GLS2		enzyme	GLS2	1		-0.577	5.62E-04	8.40E-03	2-oxoglutaric acid,D-glucose,L-glutamic acid	3 (1)	1
HADH		enzyme	HADH	1		-0.577	5.62E-04	8.30E-03	D-glucose,L-aspartic acid,L-glutamic acid	3 (1)	1
benfotiamine		chemical drug	benfotiamine	1		0.577	5.62E-04	3.67E-02	D-glucose,sorbitol,UDP-N-acetylglucosamine	3 (1)	1
Akr1b7		enzyme	Akr1b7	1		0.577	5.62E-04	3.72E-02	cholesterol,D-glucose,glycerol	3 (1)	1
NCOA3		transcription regulator	NCOA3	1		0.577	5.62E-04	1.26E-02	adenosine,guanine,xanthine	3 (1)	1
IH636 grape seed proanthocyanidin extract		chemical drug	IH636 grape seed proanthocyanidin extract	1		-0.577	5.62E-04	9.20E-03	cholesterol,creatinine,urea	3 (1)	1
cinnamic acid		chemical reagent	cinnamic acid,NOS3,SLC22A6	2		-1.414	6.29E-04	2.51E-02	3-hydroxybutyric acid,alpha-ketoisocaproic acid,benzoic acid,cholesterol,citrulline,creatinine,orotic acid,uracil	8 (3)	2
rhein		chemical - endogenous non-mammalian	AQP4,P38 MAPK,rhein,SLC22A6	2		-1.890	7.25E-04	5.80E-03	3-hydroxybutyric acid,alpha-ketoisocaproic acid,benzoic acid,cholesterol,L-glutamic acid,orotic acid,uracil	7 (4)	3
2'/3'-O-N-methylanthraniloyl-GTP-gamma-S		chemical reagent	2'/3'-O-N-methylanthraniloyl-GTP-gamma-S,ADCY,ADCY1,ADCY5,Akt,CFTR,GNAS,GRIA1	3		0.000	7.27E-04	4.18E-02	adenosine,arachidonic acid,cholesterol,D-glucose,L-glutamic acid,linoleic acid	6 (8)	6
2'-(or-3')-O-(N-methylanthraniloyl)ATP		chemical reagent	2'-(or-3')-O-(N-methylanthraniloyl)ATP,ADCY,ADCY1,ADCY5,Akt,CFTR,GNAS,GRIA1	3		0.000	7.27E-04	4.18E-02	adenosine,arachidonic acid,cholesterol,D-glucose,L-glutamic acid,linoleic acid	6 (8)	6
3'-(N-methylanthraniloyl)-2'-deoxy-ATP		chemical reagent	3'-(N-methylanthraniloyl)-2'-deoxy-ATP,ADCY,ADCY1,ADCY5,Akt,CFTR,GNAS,GRIA1	3		0.000	7.27E-04	4.18E-02	adenosine,arachidonic acid,cholesterol,D-glucose,L-glutamic acid,linoleic acid	6 (8)	6
methylanthraniloyl guanosine triphosphate		chemical reagent	ADCY,ADCY1,ADCY5,Akt,CFTR,GNAS,GRIA1,methylanthraniloyl guanosine triphosphate	3		0.000	7.27E-04	4.18E-02	adenosine,arachidonic acid,cholesterol,D-glucose,L-glutamic acid,linoleic acid	6 (8)	6
T3D-959		chemical drug	PPARD,PPARG,T3D-959	2		1.342	7.57E-04	4.30E-02	cholesterol,D-glucose,linoleic acid,oleic acid,palmitic acid	5 (3)	2
phenytoin		chemical drug	Ggt,NR1I2,NT5E,phenytoin	2		1.342	7.57E-04	2.46E-02	adenosine,cholesterol,glycine,L-cysteine,L-glutamic acid	5 (4)	3
cypermethrin		chemical toxicant	cypermethrin	1		0.000	7.73E-04	2.17E-02	cholesterol,creatinine,D-glucose,urea	4 (1)	1
MED24		transcription regulator	MED24,PPARG,VDR	2	Activated	2.449	9.42E-04	1.56E-02	arachidic acid,behenic acid,cholesterol,D-glucose,linoleic acid,stearic acid	6 (3)	2
(S)-flurbiprofen		chemical drug	(S)-flurbiprofen,MAPK8,SLC22A6	2		-1.633	9.42E-04	1.60E-03	3-hydroxybutyric acid,alpha-ketoisocaproic acid,benzoic acid,D-glucose,orotic acid,uracil	6 (3)	2
SLC22A6		transporter	SLC22A6	1		1.342	1.05E-03	1.00E-04	3-hydroxybutyric acid,alpha-ketoisocaproic acid,benzoic acid,orotic acid,uracil	5 (1)	1
ILX-23-7553		chemical drug	ADCY,ILX-23-7553,VDR	2		1.342	1.05E-03	3.08E-02	adenosine,arachidic acid,behenic acid,D-glucose,stearic acid	5 (3)	2
IFN alpha/beta		group	IFN alpha/beta,IFNAR1,NFKB1,STAT3,STAT4,TYK2	2		0.447	1.05E-03	3.43E-02	2-oxoglutaric acid,cholesterol,creatinine,D-glucose,L-ornithine	5 (6)	5
seocalcitol		chemical drug	P38 MAPK,seocalcitol,VDR	2	Activated	2.236	1.05E-03	3.03E-02	arachidic acid,behenic acid,cholesterol,D-glucose,stearic acid	5 (3)	2
CES1		enzyme	CES1	1		0.577	1.35E-03	2.79E-02	cholesterol,D-glucose,glycerol	3 (1)	1
ICAM1		transmembrane receptor	ICAM1	1		0.577	1.35E-03	1.05E-02	cholesterol,creatinine,D-glucose	3 (1)	1
AHCYL1		enzyme	AHCYL1,CFTR,ITPR	2		0.577	1.35E-03	1.54E-02	arachidonic acid,D-glucose,linoleic acid	3 (3)	2
IFN type 1		group	IFN type 1,IFNAR1,STAT3,STAT4,STAT5A,STAT5a/b,TYK2	2		-0.447	1.43E-03	2.88E-02	2-oxoglutaric acid,cholesterol,creatinine,D-glucose,L-ornithine	5 (7)	6
VDR		transcription regulator	VDR	1	Activated	2.000	1.86E-03	1.46E-02	arachidic acid,behenic acid,D-glucose,stearic acid	4 (1)	1
FMO3		enzyme	FMO3	1		-1.732	2.60E-03	4.45E-02	3-hydroxybutyric acid,cholesterol,D-glucose	3 (1)	1
Ggt		group	Ggt	1		1.732	2.60E-03	1.52E-02	glycine,L-cysteine,L-glutamic acid	3 (1)	1
metyrapone		chemical drug	metyrapone	1		-0.577	2.60E-03	3.85E-02	ascorbic acid,L-glutamic acid,UDP-glucuronic acid	3 (1)	1
silibinin		chemical drug	silibinin	1		-0.577	2.60E-03	3.90E-02	cholesterol,citric acid,D-glucose	3 (1)	1
aminopyrine		chemical drug	aminopyrine	1		0.000	2.80E-03	3.76E-02	ascorbic acid,UDP-glucuronic acid	2 (1)	1
NDRG2		other	NDRG2	1		0.000	2.80E-03	2.85E-02	2-oxoglutaric acid,L-glutamic acid	2 (1)	1
GPAT3		enzyme	GPAT3	1		0.000	2.80E-03	4.60E-02	cholesterol,D-glucose	2 (1)	1
TERF2IP		other	TERF2IP	1		1.414	2.80E-03	4.60E-02	cholesterol,D-glucose	2 (1)	1
PRLHR		G-protein coupled receptor	PRLHR	1		1.414	2.80E-03	4.60E-02	cholesterol,D-glucose	2 (1)	1
AP1M2		transporter	AP1M2	1		0.000	2.80E-03	4.60E-02	cholesterol,D-glucose	2 (1)	1
thiamine		chemical - endogenous mammalian	thiamine	1		1.414	2.80E-03	4.92E-02	D-glucose,sorbitol	2 (1)	1
manganese chloride		chemical reagent	manganese chloride	1		1.414	2.80E-03	4.60E-02	cholesterol,D-glucose	2 (1)	1
procainamide		chemical drug	procainamide	1		-1.414	2.80E-03	3.20E-02	creatinine,urea	2 (1)	1
Srebp		group	Srebp	1		0.000	2.80E-03	4.80E-02	alpha-hydroxyglutarate,D-glucose	2 (1)	1
CD55		other	CD55	1		-1.414	2.80E-03	3.20E-02	creatinine,urea	2 (1)	1
MTARC2		enzyme	MTARC2	1		0.000	2.80E-03	4.60E-02	cholesterol,D-glucose	2 (1)	1
chlorobutanol		chemical drug	chlorobutanol	1		0.000	2.80E-03	3.76E-02	ascorbic acid,UDP-glucuronic acid	2 (1)	1
ABCC6		transporter	ABCC6	1		-1.414	2.80E-03	2.73E-02	creatinine,pyrophosphate	2 (1)	1
UQCRFS1		enzyme	UQCRFS1	1		-1.414	2.80E-03	4.36E-02	alpha-hydroxyglutarate,succinic acid	2 (1)	1
febuxostat		chemical drug	febuxostat	1		0.000	2.80E-03	4.40E-02	hypoxanthine,uric acid	2 (1)	1
TNIK		kinase	TNIK	1		-1.414	2.80E-03	4.60E-02	cholesterol,D-glucose	2 (1)	1
antipyrine		chemical drug	antipyrine	1		0.000	2.80E-03	3.76E-02	ascorbic acid,UDP-glucuronic acid	2 (1)	1
empagliflozin		chemical drug	empagliflozin,SLC5A2	2		1.414	2.80E-03	6.20E-03	1,5-anhydroglucitol,D-glucose	2 (2)	2
EPO		cytokine	EPO	1		-0.577	4.37E-03	4.22E-02	creatinine,D-glucose,urea	3 (1)	1
UHC1		chemical reagent	UHC1	1		1.414	8.11E-03	4.60E-02	cholesterol,D-glucose	2 (1)	1
ELOVL3		enzyme	ELOVL3	1		-1.414	8.11E-03	1.19E-02	arachidic acid,behenic acid	2 (1)	1
N,N'-diphenyl-4-phenylenediamine		chemical toxicant	N,N'-diphenyl-4-phenylenediamine	1		1.414	8.11E-03	4.90E-03	arachidonic acid,creatinine	2 (1)	1
CDKN1B		kinase	CDKN1B	1		1.414	8.11E-03	4.60E-02	cholesterol,D-glucose	2 (1)	1
ATF4		transcription regulator	ATF4	1		-1.414	8.11E-03	4.60E-02	cholesterol,D-glucose	2 (1)	1
levamisole		chemical drug	ADORA2A,CFTR,levamisole	2		-0.577	9.70E-03	2.99E-02	arachidonic acid,L-glutamic acid,linoleic acid	3 (3)	2
PLA2G2E		enzyme	PLA2G2E	1		1.414	1.57E-02	1.75E-02	arachidonic acid,linoleic acid	2 (1)	1
Rp-cAMPS		chemical - kinase inhibitor	Rp-cAMPS	1		-1.414	1.57E-02	3.19E-02	D-glucose,L-glutamic acid	2 (1)	1
1-docosapentaenoylglycerol		chemical reagent	1-docosapentaenoylglycerol	1		-1.000	5.32E-02	3.69E-02	arachidonic acid	1 (1)	1
ACOT2		enzyme	ACOT2	1		1.000	5.32E-02	3.69E-02	arachidonic acid	1 (1)	1
Zingiber officiale ginger extract		chemical drug	Zingiber officiale ginger extract	1		1.000	5.32E-02	3.69E-02	arachidonic acid	1 (1)	1
10-shogaol		chemical - endogenous non-mammalian	10-shogaol	1		1.000	5.32E-02	3.69E-02	arachidonic acid	1 (1)	1
UNC5		group	UNC5	1		1.000	5.32E-02	3.69E-02	arachidonic acid	1 (1)	1
ecdysone		chemical - endogenous non-mammalian	ecdysone	1		1.000	5.32E-02	1.82E-02	trehalose	1 (1)	1
empagliflozin		chemical drug	empagliflozin	1		1.000	5.32E-02	2.26E-02	1,5-anhydroglucitol	1 (1)	1
HSD17B12		enzyme	HSD17B12	1		1.000	5.32E-02	3.69E-02	arachidonic acid	1 (1)	1
adrenic acid		chemical - endogenous mammalian	adrenic acid	1		-1.000	1.04E-01	3.69E-02	arachidonic acid	1 (1)	1
