# Supplementary material for: Metaboverse enables automated discovery and visualization of diverse metabolic regulatory patterns
Source: Nat Cell Biol. 2023 Apr 3;25(4):616–25. doi: 10.1038/s41556-023-01117-9 (PMC10104781; doi:10.1038/s41556-023-01117-9)
Supplement: Source Data Fig. 5 — Source numerical data. [file 41556_2023_1117_MOESM7_ESM.zip › fig_5_source/mns/outputs/copyright_and_license.txt]

Copyright and License

Metabolic Network Segmentation Toolbox � A probabilistic graphical 
modelling tool to identify sites and sequential order of 
metabolic regulations

Copyright (C) 2016, Andreas K�hne & Nicola Zamboni

The Metabolic network segmentation toolbox is free software: you 
can redistribute it and/or modify it under the terms of the GNU 
General Public License as published by the Free Software Foundation,
either version 3 of the License, or any later version.

The Metabolic network segmentation toolbox is distributed in the
hope that it will be useful, but WITHOUT ANY WARRANTY; without even
the implied warranty of MERCHANTABILITY or FITNESS FOR A PARTICULAR
PURPOSE. See the GNU General Public License for more details.

You should have received a copy (gpl.txt) of the GNU General Public
License along with this program. If not,
see http://www.gnu.org/licenses/.
