# Supplementary material for: Metaboverse enables automated discovery and visualization of diverse metabolic regulatory patterns
Source: Nat Cell Biol. 2023 Apr 3;25(4):616–25. doi: 10.1038/s41556-023-01117-9 (PMC10104781; doi:10.1038/s41556-023-01117-9)
Supplement: Source Data Fig. 5 — Source numerical data. [file 41556_2023_1117_MOESM7_ESM.zip › fig_5_source/mns/outputs/core/nCliqueNoPerm.txt]

3	2	4	15
2	2	2	1
3	5	3	2	2	2	1
4	15	4	3	3	3	2	3	2	3	2	2	3	2	2	2	1
