# Supplementary material for: Metaboverse enables automated discovery and visualization of diverse metabolic regulatory patterns
Source: Nat Cell Biol. 2023 Apr 3;25(4):616–25. doi: 10.1038/s41556-023-01117-9 (PMC10104781; doi:10.1038/s41556-023-01117-9)
Supplement: Source Data Fig. 5 — Source numerical data. [file 41556_2023_1117_MOESM7_ESM.zip › fig_5_source/mns/outputs/data/MCT1vsWT_1/coarse_nl_1/cliques.txt]

1332	4
2	1	42
2	1	901
2	2	3
2	2	5
2	2	322
2	4	5
2	6	25
2	7	169
2	9	36
2	9	79
2	9	88
2	9	118
2	9	131
2	9	268
2	9	357
2	9	365
2	9	367
2	9	400
2	9	503
2	9	758
2	9	781
2	9	792
2	9	795
2	9	823
2	9	878
2	9	911
2	9	943
2	9	950
2	9	1038
2	9	1281
2	9	1285
2	9	1402
2	9	1569
2	9	1966
2	9	1969
2	9	1973
2	9	1977
2	9	2013
2	9	2016
2	9	2019
2	9	2360
2	9	2514
2	9	2580
2	9	2714
2	9	2849
2	10	51
2	10	224
2	10	236
2	10	552
2	10	2590
2	11	2451
2	13	33
2	13	129
2	14	26
2	14	64
2	14	694
2	15	53
2	15	695
2	17	103
2	17	201
2	17	408
2	17	423
2	18	20
2	18	62
2	18	609
2	18	2509
2	19	49
2	19	231
2	19	1345
2	19	1517
2	19	1561
2	19	1564
2	19	1985
2	20	132
2	20	173
2	21	155
2	21	202
2	21	207
2	21	342
2	21	511
2	21	1335
2	21	1409
2	22	251
2	22	666
2	22	822
2	22	865
2	22	1086
2	22	1270
2	22	1272
2	22	1274
2	22	1276
2	22	1278
2	22	1280
2	22	1991
2	22	2012
2	22	2015
2	22	2018
2	22	2591
2	22	2661
2	22	2662
2	22	2663
2	22	2664
2	23	253
2	23	298
2	23	407
2	23	768
2	23	931
2	23	1026
2	23	1416
2	23	1609
2	23	1743
2	24	232
2	24	309
2	24	666
2	24	881
2	24	1350
2	26	47
2	26	90
2	26	440
2	27	78
2	27	80
2	27	171
2	27	584
2	28	363
2	28	815
2	29	73
2	29	326
2	29	539
2	29	580
2	29	2497
2	29	2576
2	29	2687
2	31	40
2	31	84
2	31	123
2	31	271
2	32	45
2	32	135
2	32	224
2	33	44
2	33	46
2	33	57
2	33	157
2	33	307
2	33	660
2	33	850
2	33	1076
2	33	1332
2	35	114
2	35	223
2	35	323
2	35	324
2	36	213
2	37	506
2	38	79
2	38	107
2	38	187
2	38	236
2	38	602
2	39	167
2	39	1178
2	40	42
2	40	524
2	40	687
2	40	1241
2	41	2542
2	43	320
2	43	776
2	44	127
2	44	236
2	44	399
2	44	2632
2	45	87
2	45	129
2	45	313
2	45	929
2	45	953
2	45	1003
2	45	1070
2	45	1234
2	46	110
2	46	705
2	46	1009
2	46	1334
2	46	2176
2	46	2539
2	46	2610
2	46	2611
2	46	2612
2	46	2613
2	46	2614
2	46	2615
2	46	2616
2	46	2617
2	46	2618
2	46	2619
2	46	2620
2	46	2621
2	46	2623
2	46	2625
2	46	2626
2	46	2627
2	46	2735
2	46	2831
2	47	318
2	48	49
2	48	82
2	48	181
2	50	217
2	50	233
2	50	333
2	50	385
2	50	2477
2	50	2495
2	51	166
2	51	189
2	51	1053
2	51	1389
2	51	1902
2	51	2632
2	52	181
2	53	206
2	54	66
2	54	75
2	54	808
2	54	1003
2	56	264
2	56	829
2	56	956
2	57	67
2	57	144
2	57	550
2	57	873
2	57	900
2	57	919
2	57	1159
2	57	1688
2	58	115
2	58	122
2	58	532
2	58	2700
2	58	2837
2	58	2841
2	58	2865
2	59	278
2	59	940
2	59	1252
2	59	1308
2	59	2594
2	60	138
2	60	182
2	60	2447
2	60	2452
2	60	2732
2	62	132
2	62	296
2	62	628
2	62	852
2	62	933
2	62	2782
2	63	411
2	66	116
2	66	246
2	66	312
2	66	622
2	66	2481
2	67	250
2	67	893
2	67	1022
2	68	142
2	68	483
2	68	1021
2	70	91
2	71	627
2	71	910
2	71	2794
2	72	224
2	72	640
2	72	2361
2	73	157
2	73	329
2	73	1332
2	74	80
2	74	83
2	74	220
2	74	221
2	74	264
2	74	429
2	75	552
2	76	242
2	78	83
2	78	215
2	78	839
2	80	90
2	80	440
2	80	658
2	80	1096
2	81	98
2	81	101
2	81	433
2	81	438
2	81	655
2	81	1082
2	81	2482
2	82	222
2	82	242
2	83	288
2	83	343
2	83	470
2	83	722
2	83	1300
2	84	413
2	85	222
2	85	432
2	85	539
2	85	1154
2	85	1334
2	85	2124
2	87	179
2	87	496
2	87	1401
2	88	994
2	89	1743
2	90	431
2	91	113
2	92	595
2	93	280
2	93	364
2	95	202
2	95	247
2	95	1144
2	95	1392
2	96	157
2	96	1295
2	96	1414
2	96	1572
2	96	1582
2	97	281
2	97	405
2	97	663
2	97	1078
2	97	2483
2	98	153
2	98	588
2	98	997
2	98	2487
2	99	445
2	100	387
2	100	395
2	101	153
2	101	388
2	101	406
2	101	2732
2	101	2784
2	102	104
2	102	106
2	102	231
2	102	404
2	102	1309
2	103	186
2	103	191
2	103	1019
2	104	901
2	104	956
2	105	774
2	105	1517
2	105	2718
2	105	2720
2	105	2722
2	105	2724
2	106	229
2	106	963
2	106	1504
2	107	127
2	107	1003
2	107	1070
2	107	1234
2	108	188
2	108	794
2	109	540
2	112	190
2	112	257
2	112	265
2	112	611
2	112	653
2	113	425
2	113	1219
2	114	169
2	115	2819
2	116	240
2	116	2807
2	117	932
2	118	500
2	119	626
2	119	635
2	119	1027
2	119	1096
2	120	326
2	121	152
2	121	532
2	121	865
2	121	1100
2	121	1138
2	122	315
2	123	194
2	123	425
2	123	524
2	125	146
2	125	381
2	126	894
2	126	1084
2	128	1061
2	128	2447
2	129	1002
2	130	204
2	130	963
2	131	200
2	131	919
2	131	1283
2	131	1444
2	131	2667
2	132	222
2	133	1081
2	133	1480
2	133	1509
2	133	1822
2	134	177
2	134	718
2	134	1145
2	134	1679
2	136	220
2	138	530
2	138	1133
2	138	1554
2	138	2456
2	141	769
2	141	2468
2	141	2561
2	141	2562
2	142	205
2	144	536
2	145	313
2	146	609
2	146	1128
2	148	847
2	150	2585
2	151	279
2	152	874
2	156	871
2	157	594
2	157	936
2	158	262
2	158	263
2	158	655
2	158	1224
2	160	473
2	163	241
2	163	377
2	163	925
2	164	191
2	164	209
2	164	411
2	164	979
2	166	186
2	166	261
2	166	1900
2	167	2863
2	169	270
2	171	215
2	173	226
2	173	2564
2	177	823
2	177	1842
2	177	1847
2	177	1848
2	177	1849
2	177	1850
2	177	1857
2	178	215
2	178	625
2	181	669
2	184	640
2	184	1086
2	184	1265
2	184	1425
2	184	1429
2	184	1435
2	184	1441
2	184	1444
2	184	2194
2	184	2301
2	184	2449
2	186	235
2	187	253
2	189	2484
2	192	2632
2	193	275
2	193	445
2	194	249
2	194	283
2	194	285
2	197	353
2	197	1507
2	199	2670
2	201	239
2	201	370
2	202	205
2	202	675
2	202	1767
2	205	483
2	205	627
2	206	1150
2	207	1009
2	209	388
2	211	226
2	211	1328
2	212	316
2	212	580
2	212	594
2	214	1238
2	215	277
2	215	431
2	215	450
2	217	299
2	217	635
2	217	900
2	217	1082
2	220	413
2	220	1300
2	221	1216
2	221	1300
2	223	271
2	227	254
2	227	595
2	229	333
2	233	395
2	235	279
2	239	408
2	240	2848
2	241	1611
2	246	1003
2	247	667
2	248	264
2	251	268
2	252	330
2	253	379
2	254	313
2	258	259
2	260	1082
2	261	658
2	262	385
2	262	603
2	262	1611
2	263	659
2	263	900
2	264	269
2	267	2795
2	268	301
2	269	1178
2	271	272
2	273	274
2	273	324
2	274	275
2	283	747
2	287	291
2	291	2120
2	294	434
2	294	960
2	297	711
2	297	2675
2	298	517
2	299	438
2	299	2852
2	301	597
2	304	375
2	307	520
2	312	665
2	316	953
2	317	1016
2	318	540
2	319	2259
2	320	1111
2	322	963
2	323	445
2	326	453
2	330	827
2	340	985
2	341	367
2	342	784
2	343	1316
2	344	883
2	344	967
2	347	841
2	353	1336
2	356	446
2	357	2591
2	360	603
2	361	401
2	362	496
2	362	532
2	363	2733
2	364	502
2	370	423
2	375	1009
2	377	395
2	377	1045
2	381	1328
2	384	517
2	388	588
2	398	1714
2	401	1335
2	405	2546
2	407	1119
2	412	976
2	412	1163
2	412	1381
2	414	526
2	418	769
2	418	1207
2	418	2468
2	419	1066
2	420	1387
2	420	1389
2	429	1300
2	431	440
2	431	2072
2	433	1133
2	434	1573
2	436	754
2	438	997
2	440	584
2	451	1985
2	455	2498
2	456	477
2	456	1574
2	457	1456
2	459	572
2	464	1388
2	468	833
2	468	875
2	470	589
2	475	2465
2	477	945
2	481	1371
2	481	2124
2	486	608
2	487	603
2	487	919
2	487	1809
2	487	1811
2	492	631
2	493	592
2	496	1018
2	497	2579
2	503	608
2	506	2508
2	511	1100
2	514	809
2	517	685
2	520	557
2	525	883
2	525	1216
2	526	892
2	528	1111
2	528	1345
2	530	1180
2	536	1013
2	539	1492
2	550	979
2	554	1402
2	557	570
2	557	1445
2	560	1837
2	561	952
2	563	587
2	563	774
2	570	858
2	570	983
2	572	740
2	581	815
2	581	983
2	583	1148
2	583	2276
2	590	1068
2	592	673
2	597	611
2	599	1032
2	608	1154
2	614	629
2	617	2480
2	618	1139
2	620	1101
2	621	633
2	621	1327
2	625	658
2	628	1902
2	631	1059
2	633	2680
2	635	679
2	635	1185
2	635	2497
2	640	1424
2	640	1426
2	640	1430
2	640	1433
2	640	1436
2	640	1439
2	640	1442
2	640	1980
2	640	2298
2	640	2302
2	646	1159
2	649	662
2	652	1176
2	653	1822
2	655	1167
2	655	1554
2	659	1145
2	661	677
2	662	1207
2	665	1119
2	667	737
2	673	1211
2	675	967
2	679	1207
2	680	1186
2	685	1232
2	685	1238
2	686	1019
2	686	1144
2	687	2183
2	688	1548
2	692	693
2	699	2740
2	710	1406
2	718	795
2	718	1880
2	718	1881
2	720	1383
2	720	1384
2	722	1317
2	725	852
2	725	1296
2	727	2051
2	733	1354
2	733	1371
2	734	1324
2	734	1325
2	740	1773
2	758	975
2	772	1741
2	776	2531
2	780	1777
2	781	1287
2	785	2684
2	792	1677
2	794	2530
2	800	966
2	805	1741
2	808	2525
2	810	1538
2	812	1571
2	814	1339
2	816	1550
2	820	1130
2	825	1373
2	829	1607
2	829	2527
2	834	1421
2	839	1300
2	839	2072
2	840	1802
2	841	1802
2	850	2450
2	852	991
2	856	1456
2	858	1456
2	859	1386
2	866	1714
2	867	1416
2	873	2534
2	874	2537
2	878	1284
2	894	2533
2	901	902
2	902	1242
2	909	1254
2	910	2501
2	923	1527
2	926	2139
2	929	2584
2	931	2470
2	932	2528
2	936	2535
2	939	2545
2	943	1678
2	950	2664
2	956	1076
2	960	2529
2	964	1713
2	971	1171
2	971	1264
2	971	1557
2	973	2292
2	975	2541
2	976	1386
2	980	1115
2	981	1038
2	988	1571
2	998	1209
2	998	1222
2	1002	1608
2	1002	2526
2	1011	1224
2	1012	1957
2	1018	1154
2	1021	2532
2	1022	2536
2	1030	2477
2	1053	1350
2	1053	2070
2	1058	1088
2	1059	1163
2	1065	2801
2	1072	1196
2	1076	1158
2	1079	1089
2	1081	1121
2	1086	1424
2	1095	1399
2	1105	1213
2	1111	1337
2	1112	1154
2	1122	1480
2	1128	1193
2	1133	2452
2	1136	1199
2	1136	1425
2	1139	1535
2	1140	1530
2	1142	1148
2	1147	1264
2	1150	1218
2	1150	1566
2	1158	1209
2	1179	1221
2	1179	2259
2	1182	1322
2	1185	1794
2	1186	1223
2	1193	1907
2	1199	1424
2	1200	1433
2	1200	1434
2	1201	1430
2	1201	1431
2	1205	1442
2	1205	1443
2	1206	1224
2	1213	1219
2	1213	1234
2	1214	1439
2	1214	1440
2	1220	1553
2	1222	1234
2	1224	1906
2	1224	2452
2	1231	1303
2	1238	1241
2	1241	1621
2	1242	1243
2	1246	1929
2	1248	1773
2	1248	1922
2	1252	1991
2	1263	1293
2	1264	2452
2	1265	1438
2	1265	1439
2	1281	1282
2	1285	1286
2	1288	1289
2	1295	1296
2	1295	1413
2	1295	1415
2	1295	2559
2	1336	1784
2	1337	1345
2	1337	2472
2	1339	1340
2	1340	1341
2	1352	1353
2	1353	1356
2	1357	1358
2	1359	1360
2	1362	2797
2	1371	2793
2	1375	1376
2	1389	1390
2	1391	1400
2	1404	1609
2	1406	2176
2	1407	1412
2	1407	2563
2	1408	1414
2	1409	1411
2	1409	1415
2	1413	1414
2	1413	2564
2	1415	2180
2	1425	1426
2	1426	1427
2	1427	1428
2	1428	1429
2	1429	1430
2	1431	1432
2	1432	1433
2	1432	1983
2	1434	1435
2	1435	1436
2	1436	1437
2	1437	1438
2	1440	1441
2	1441	1442
2	1443	1444
2	1444	1980
2	1445	1447
2	1466	1469
2	1467	1470
2	1468	1471
2	1476	1477
2	1478	2121
2	1484	1485
2	1486	2122
2	1494	1495
2	1508	1509
2	1517	1657
2	1518	1519
2	1519	1621
2	1528	1535
2	1534	1535
2	1553	1860
2	1553	1870
2	1569	1570
2	1572	1838
2	1573	1838
2	1599	1600
2	1600	1601
2	1611	2569
2	1657	2471
2	1657	2715
2	1679	1966
2	1680	1969
2	1681	1973
2	1688	2751
2	1706	2603
2	1724	1902
2	1735	1997
2	1758	1759
2	1777	1915
2	1781	1916
2	1782	1920
2	1809	1812
2	1811	1812
2	1860	1861
2	1870	1871
2	1873	1874
2	1916	1917
2	1916	1918
2	1920	1921
2	1922	1929
2	1925	1926
2	1944	1956
2	1950	2202
2	1951	2286
2	1972	2706
2	1976	2707
2	1977	2662
2	1980	1981
2	1984	1985
2	1984	1986
2	1984	2734
2	2007	2008
2	2010	2011
2	2012	2013
2	2013	2014
2	2015	2016
2	2016	2017
2	2018	2019
2	2116	2117
2	2118	2119
2	2176	2177
2	2191	2289
2	2194	2298
2	2259	2856
2	2271	2281
2	2298	2299
2	2301	2302
2	2302	2303
2	2360	2363
2	2361	2362
2	2362	2363
2	2372	2374
2	2373	2375
2	2445	2446
2	2447	2448
2	2452	2538
2	2452	2587
2	2453	2454
2	2455	2456
2	2457	2458
2	2459	2460
2	2459	2461
2	2459	2476
2	2460	2462
2	2460	2475
2	2463	2464
2	2466	2467
2	2473	2474
2	2473	2552
2	2474	2595
2	2475	2476
2	2477	2561
2	2478	2479
2	2478	2568
2	2480	2482
2	2480	2681
2	2483	2553
2	2485	2486
2	2489	2490
2	2489	2673
2	2489	2674
2	2491	2492
2	2493	2494
2	2495	2496
2	2495	2562
2	2497	2522
2	2499	2500
2	2502	2503
2	2504	2505
2	2506	2507
2	2510	2511
2	2512	2513
2	2514	2515
2	2516	2517
2	2518	2519
2	2520	2521
2	2523	2524
2	2539	2540
2	2543	2544
2	2547	2548
2	2549	2550
2	2551	2552
2	2551	2586
2	2552	2595
2	2553	2556
2	2554	2555
2	2556	2567
2	2557	2558
2	2558	2560
2	2565	2566
2	2571	2572
2	2572	2573
2	2574	2575
2	2577	2578
2	2577	2752
2	2580	2581
2	2582	2583
2	2588	2589
2	2592	2593
2	2596	2597
2	2598	2599
2	2599	2601
2	2600	2601
2	2600	2602
2	2604	2605
2	2606	2607
2	2608	2609
2	2610	2629
2	2611	2630
2	2612	2630
2	2613	2646
2	2614	2646
2	2615	2645
2	2616	2645
2	2617	2648
2	2618	2651
2	2619	2640
2	2620	2654
2	2621	2657
2	2623	2658
2	2624	2656
2	2625	2631
2	2626	2659
2	2627	2641
2	2628	2629
2	2628	2630
2	2629	2642
2	2629	2643
2	2630	2642
2	2630	2643
2	2631	2632
2	2631	2633
2	2632	2855
2	2634	2635
2	2634	2636
2	2637	2638
2	2637	2639
2	2637	2640
2	2638	2649
2	2644	2645
2	2644	2646
2	2647	2648
2	2649	2650
2	2652	2653
2	2654	2655
2	2663	2714
2	2665	2666
2	2667	2708
2	2668	2866
2	2671	2672
2	2675	2708
2	2676	2677
2	2678	2679
2	2681	2740
2	2682	2744
2	2685	2686
2	2687	2688
2	2689	2690
2	2691	2692
2	2693	2694
2	2694	2695
2	2696	2697
2	2698	2699
2	2700	2701
2	2701	2702
2	2701	2703
2	2704	2705
2	2705	2864
2	2710	2711
2	2712	2713
2	2716	2717
2	2718	2719
2	2720	2721
2	2722	2723
2	2724	2725
2	2726	2727
2	2728	2729
2	2730	2731
2	2735	2742
2	2736	2737
2	2736	2738
2	2736	2739
2	2741	2742
2	2741	2743
2	2742	2764
2	2742	2765
2	2742	2766
2	2743	2773
2	2745	2746
2	2746	2753
2	2747	2748
2	2748	2780
2	2749	2750
2	2752	2756
2	2752	2757
2	2754	2755
2	2758	2759
2	2758	2760
2	2761	2762
2	2761	2763
2	2763	2779
2	2767	2768
2	2768	2781
2	2769	2770
2	2771	2772
2	2774	2775
2	2775	2776
2	2776	2777
2	2777	2778
2	2785	2786
2	2786	2787
2	2788	2789
2	2788	2790
2	2790	2791
2	2790	2793
2	2790	2794
2	2790	2795
2	2790	2797
2	2790	2800
2	2790	2801
2	2790	2802
2	2791	2792
2	2793	2796
2	2798	2799
2	2799	2800
2	2803	2804
2	2805	2806
2	2807	2808
2	2808	2848
2	2809	2810
2	2811	2812
2	2811	2813
2	2814	2815
2	2814	2816
2	2817	2818
2	2819	2820
2	2821	2822
2	2822	2823
2	2823	2824
2	2825	2826
2	2825	2827
2	2825	2829
2	2825	2830
2	2827	2828
2	2830	2831
2	2832	2833
2	2832	2847
2	2834	2835
2	2836	2837
2	2836	2838
2	2837	2842
2	2838	2844
2	2838	2845
2	2839	2840
2	2839	2841
2	2840	2845
2	2840	2846
2	2841	2843
2	2842	2850
2	2843	2851
2	2853	2854
2	2857	2858
2	2859	2860
2	2861	2862
2	2867	2868
3	1	7	19
3	1	7	669
3	1	19	386
3	2	19	492
3	7	19	1636
3	9	22	72
3	9	297	356
3	13	23	56
3	13	56	145
3	14	39	92
3	17	102	166
3	19	113	1070
3	19	125	173
3	21	22	127
3	21	32	63
3	21	32	127
3	21	37	85
3	21	57	818
3	21	57	1414
3	21	73	1252
3	21	85	529
3	21	1252	1574
3	22	29	1564
3	22	72	213
3	23	24	320
3	23	46	432
3	23	46	834
3	23	622	989
3	23	622	1084
3	23	2484	2570
3	24	79	1990
3	24	236	1306
3	24	1308	1990
3	37	247	893
3	37	247	976
3	40	51	1518
3	42	55	64
3	46	2622	2624
3	50	55	99
3	51	893	1392
3	57	85	2469
3	58	2682	2683
3	67	327	1019
3	74	103	266
3	75	347	399
3	88	139	1561
3	89	122	298
3	89	122	317
3	89	189	317
3	89	298	352
3	92	93	229
3	96	602	830
3	96	830	2783
3	98	103	266
3	98	103	1305
3	100	134	433
3	103	1300	1305
3	112	319	1514
3	117	493	775
3	132	580	830
3	132	602	830
3	132	602	2469
3	134	138	418
3	134	138	1132
3	134	299	418
3	134	433	1132
3	134	1132	2452
3	135	236	300
3	138	263	418
3	138	263	1167
3	138	302	418
3	141	302	2452
3	184	1432	1986
3	188	1134	1164
3	204	631	1504
3	221	1309	2487
3	240	458	1401
3	243	365	1625
3	243	1399	2488
3	263	299	418
3	275	325	694
3	319	459	1007
3	431	625	1300
3	570	856	2660
3	660	796	927
3	662	681	1793
3	770	1020	1332
3	865	882	1164
3	1125	1138	1574
3	1625	1935	1936
3	1902	1907	1908
3	1935	1936	1990
3	1935	1936	1991
3	1983	1984	2709
3	2510	2668	2669
4	21	57	85	830
