# Supplementary material for: Metaboverse enables automated discovery and visualization of diverse metabolic regulatory patterns
Source: Nat Cell Biol. 2023 Apr 3;25(4):616–25. doi: 10.1038/s41556-023-01117-9 (PMC10104781; doi:10.1038/s41556-023-01117-9)
Supplement: Source Data Fig. 5 — Source numerical data. [file 41556_2023_1117_MOESM7_ESM.zip › fig_5_source/mns/outputs/data/MCT1vsWT_1/coarse_nl_1/nCliqueProb.txt]

3	2	4
2	1.000000	0.606531
3	1.000000	0.716531	0.513417
4	1.000000	0.778801	0.606531	0.472367
