# Supplementary material for: Metaboverse enables automated discovery and visualization of diverse metabolic regulatory patterns
Source: Nat Cell Biol. 2023 Apr 3;25(4):616–25. doi: 10.1038/s41556-023-01117-9 (PMC10104781; doi:10.1038/s41556-023-01117-9)
Supplement: Source Data Fig. 5 — Source numerical data. [file 41556_2023_1117_MOESM7_ESM.zip › fig_5_source/mns/outputs/development/mns_tbModel2MnsModel.m]

function modelMNS = mns_tbModel2MnsModel(model)

oldNames = {'Compounds' 'CompoundsName' 'RP' 'CompoundstoCompoundsviaRP' 'CompoundstoRP'};
newNames = {'metaboliteId', 'metaboliteName' 'rpId' 'iaMat' 'mat'};

modelMNS = model;
for i = 1:length(oldNames)
    modelMNS.(newNames{i}) = modelMNS.(oldNames{i});
    rmfield(modelMNS, oldNames{i});
end

modelMNS.mat = modelMNS.mat';
[modelMNS.gene2geneDist,modelMNS.gene2rp] = mns_gene2geneDistMat(modelMNS);
end
