# Supplementary material for: Metaboverse enables automated discovery and visualization of diverse metabolic regulatory patterns
Source: Nat Cell Biol. 2023 Apr 3;25(4):616–25. doi: 10.1038/s41556-023-01117-9 (PMC10104781; doi:10.1038/s41556-023-01117-9)
Supplement: Source Data Fig. 5 — Source numerical data. [file 41556_2023_1117_MOESM7_ESM.zip › fig_5_source/mns/outputs/examples/lung_tumor_vs_normal_measurements.txt]

annotation	fc_log2	p-adj
C00474	0.857462879	7.65E-09
C00077	-0.84810783	3.22E-08
UDP GlcNAc	1.176163198	1.94E-07
C00221	-1.093726866	5.81E-07
C00025	0.47031405	1.48E-06
C00097	0.676315159	2.28E-06
C00429	1.09017364	3.77E-06
tocopherol alpha	1.136906245	4.82E-06
C00385	1.347217801	1.87E-05
C00327	-0.571123868	2.75E-05
C00315	-0.55962869	3.12E-05
C01904	0.497203995	4.33E-05
C00379	0.519232882	4.77E-05
C00135	-0.630702184	9.26E-05
C00153	0.477855672	0.000102797
C02336	-0.421681013	0.000117947
C00258	0.500730719	0.000144083
C00047	-1.374980178	0.000172834
C00645	0.468630833	0.000183534
C00130	1.785125709	0.000214923
adenosine-5-phosphate	1.310849716	0.000228557
C02277	-0.354274066	0.000271477
C06423	-0.360573208	0.00033643
C00158	-0.636298204	0.000501045
C00147	0.541532966	0.000600989
C00148	0.439027613	0.000637014
fucose-rhamnose	1.083475984	0.000752443
C00499	-0.664780978	0.000878199
C00041	0.294946874	0.00095755
C00597	-1.085793749	0.001044686
C01157	0.305911257	0.001126476
C00116	0.305653692	0.001225158
C00872	0.329336564	0.001366352
C06555	-0.697971463	0.001443451
erythronic acid lactone	-0.556876905	0.001613925
C00170	0.840279807	0.001734452
C00836	-0.597481192	0.002385164
C00106	0.540644717	0.002572302
erythronic acid	0.314420281	0.002795622
C00055	0.769034459	0.003001838
C02479	0.254745248	0.003086555
C02630	0.679551668	0.003363723
C00366	0.49603624	0.003458475
C00257	-0.991490549	0.003750501
C00245	0.388917561	0.003907708
C00152	0.231201015	0.004191927
C00407	0.243870183	0.004716428
C00219	0.590467272	0.005027144
C00346	0.529420778	0.00516007
C01601	-0.272110615	0.005920376
C03668	0.390367866	0.007328161
C16537	-0.276059154	0.007486567
C01879	0.212251017	0.007684847
C00299	-0.522203945	0.008806056
C02781	0.534858519	0.01128446
C01571	-0.237370118	0.011714321
glycerol-beta-phosphate	0.243143072	0.013247487
C01991	0.37402911	0.013627837
C06771	-0.416771708	0.016322219
C00392	-0.453376646	0.018689217
C00037	0.152524171	0.019439377
isothreonic acid	0.305557671	0.02014056
C00192	-0.315355034	0.022343576
C00016	0.242577147	0.023686914
C02989	-0.841770145	0.024643156
C07113	-0.418884658	0.025601646
2-phenylpropanol	-0.27239264	0.026710246
1-monostearin	-0.226174471	0.028190959
inositol-4-monophosphate	-0.419143754	0.029044532
C01530	-0.277838822	0.032109113
C00791	0.457780741	0.033670609
C00408	0.160682406	0.035275268
C00188	0.132890555	0.037324103
238267 trisaccharide	0.601411342	0.03931121
C07326	-0.338344248	0.040022875
glycerol-3-galactoside	1.089042751	0.04131462
C00539	-0.177797267	0.042837564
C00581	0.22745698	0.044128412
C01620	0.270722764	0.045432899
C00042	0.43302502	0.04654239
C00249	-0.207256382	0.047563697
octadecane-1,12-diol	-0.192029528	0.054898268
C00009	0.21577	0.056344272
C08261	-0.295670818	0.059058275
C02721	0.208393874	0.062792075
C00079	0.190696526	0.071881265
C06104	-0.327964345	0.073973389
C00493	0.230208529	0.075351591
C00178	0.20656932	0.077953621
C02679	-0.208178192	0.079279578
C00123	0.184717538	0.08066356
C00263	0.159452671	0.087592179
C00073	0.191338859	0.094225561
C00794	-1.013775504	0.100168575
inositol allo	-0.288499072	0.105205678
C00262	0.170246109	0.108933753
C00328	-0.349060539	0.110070081
C00078	-0.336943839	0.114903154
C00189	0.25067071	0.116419702
C00491	-0.240817155	0.118751843
C01479	0.541229259	0.125342052
C01157	0.810800109	0.130631782
C00085	-0.311709863	0.138816055
C00233	-0.21543181	0.142382123
C05332	-0.298932719	0.145907181
C06424	-0.126354716	0.152408467
C00936	-0.266642053	0.156550618
methanolphosphate	0.189991771	0.1592688
1-monopalmitin	0.156225142	0.161169378
C02043	0.19253182	0.170232153
C00167	0.170333101	0.172264575
C06425	-1.812035424	0.184040778
D01924	-1.049022285	0.193864474
C00092	-0.227126041	0.201725301
C00064	-0.198369384	0.206112641
C00089	-0.448700225	0.209459129
cysteine-glycine	-0.209360155	0.211915674
C00295	0.249763903	0.224036315
C00082	0.117537347	0.22595173
galactose-6-phosphate	-0.163492098	0.237908294
isoheptadecanoic acid	-0.100644334	0.261276097
C05145	-0.179596171	0.268788057
C02483	0.221425414	0.274201373
C00431	0.685248295	0.286770074
2-monopalmitin	-0.23889284	0.304778309
C16884	-0.107031561	0.317372193
hydroxycarbamate	-0.090628653	0.323823535
C00134	0.184698885	0.330032371
C01041	0.643063458	0.33327226
pseudo uridine	-0.07654489	0.352328601
C00122	0.09684086	0.361250699
C00864	-0.129979077	0.366057286
levoglucosan	-0.16877771	0.36948541
glycerol-alpha-phosphate	0.228439153	0.37885545
C08281	-0.106513606	0.38230308
C00187	-0.084534355	0.390626488
C00105	0.171677212	0.396491195
C00166	0.072128051	0.399951132
C00212	0.246673065	0.405494406
C01762	0.120409437	0.411862051
C00712	-0.096633237	0.418829752
C01595	0.120613475	0.430583649
C05984	-0.109106932	0.447496463
salicylaldehyde	-0.09583416	0.45371809
C00296	-0.362192381	0.457769051
C08374	-0.090948178	0.466463577
C00242	-0.094394699	0.471141775
C00956	0.225515399	0.483128876
2-monoolein	0.089193452	0.494286495
ethanol phosphate	0.106718162	0.515107093
dihydroabietic acid	0.120499967	0.527736334
C00099	-0.081472043	0.535769412
C05442	-0.065649679	0.539949183
C00503	-0.054408773	0.543898423
C01083	0.189363463	0.55251835
C00086	0.052125115	0.58452693
C05659	0.098300907	0.594978747
maleimide	0.064924663	0.608338587
5-hydroxynorvaline	0.043632416	0.61497164
cellobiotol	0.148481234	0.6215931
C00823	-0.054971749	0.637810756
C00897	0.139330386	0.6438136
C00191	-0.044546439	0.672488974
C01089	-0.122650042	0.679065143
C00387	-0.048105277	0.690494855
C00716	-0.030029659	0.694785594
C00013	-0.041297457	0.720539197
C00183	0.01939655	0.765924786
fructose 1 phosphate	-0.03126975	0.778714078
icosenoic acid	-0.042541432	0.784226267
inositol myo	0.023029596	0.803432611
C02336	0.045623934	0.824893923
C00121	-0.034321029	0.830872396
C00294	0.024216747	0.842693738
conduritol beta epoxide	0.036994545	0.851132506
C00209	-0.017655617	0.876422832
C02273	0.020673211	0.907346528
C00026	-0.016819815	0.912947397
C00112	0.01012597	0.943991378
C00049	-0.004127796	0.958151282
C03547	-0.002013729	0.974237568
C01835	0.007200986	0.981451698
C01685	-0.001960394	0.994850173
