# Supplementary material for: Metaboverse enables automated discovery and visualization of diverse metabolic regulatory patterns
Source: Nat Cell Biol. 2023 Apr 3;25(4):616–25. doi: 10.1038/s41556-023-01117-9 (PMC10104781; doi:10.1038/s41556-023-01117-9)
Supplement: Source Data Fig. 5 — Source numerical data. [file 41556_2023_1117_MOESM7_ESM.zip › fig_5_source/mns/outputs/external/rankprodbounds.m]

function p = rankprodbounds(rho,n,k,Delta)
% Code implemented from the original R code derived from
% http://www.ru.nl/publish/pages/726696/rankprodbounds.zip
% 
% Description
% 
% This function computes bounds on the p-value for rank products.
% 
% Arguments
% rho     a vector of integers corresponding to the rank products for which one wishes to
%          compute the p-value.
% n       the number of molecules.
% k       the number of replicates.
% Delta   a character string indicating whether an upper bound 'upper', lower bound
%          'lower', or geometric approximation 'geometric' should be computed.
% 
% Value
% 
% A vector of p-values, one for each rank product.
% 
% Details
% 
% The exact p-value is guaranteed to be in between the lower and the upper bound. The
% geometric mean of the two bounds can be used as an approximation. Each bound is a piecewise
% continuous function of the rank product. The different pieces each have an analytic form,
% the parameters of which can be computed recursively.
% 
% Note
% 
% This implementation closely follows the description in Heskes, Eisinga, Breitling:
% "A fast algorithm for determining bounds and accurate approximate p-values of the
% rank product statistic for replicate experiments", further referred to as HEB.
% More specifically, this R function corresponds to the recursive variant, sketched
% as pseudocode in the additional material of HEB.
%

% INPUT HANDLING
  
if(~isempty(find(rho > n^k)) || ~isempty(find(rho < 1))) 
    p = [];
    return
end
  
% if(is.numeric(Delta) == FALSE) {
%     if(Delta == 'geometric')
%         temp1 = rankprodbounds(rho,n,k,'upper')
%         temp2 = rankprodbounds(rho,n,k,'lower')
%         pvalue = sqrt(temp1*temp2)   % geometric mean of upper and lower bound
%         return(pvalue)
%         
%     else
switch Delta
    case 'upper'
        Delta = 1;
    case 'lower'
        Delta = 0;
    case 'geometric'
        temp1 = rankprodbounds(rho,n,k,'upper');
        temp2 = rankprodbounds(rho,n,k,'lower');
        p = sqrt(temp1.*temp2);   % geometric mean of upper and lower bound
        return
    otherwise
        disp('Wrong Delta. Possible options are upper, lower or geometric.');
end

%     end
% end


%   % COMPUTE INTERVALS THAT CONTAIN THE RANK PRODUCTS

logn = log(n);
allj = ceil(-(log(rho)/logn)+k); % index specifying the interval that contains rho
minj = min(allj); % lowest interval index
maxj = max(allj); % highest interval index


%   % INITIALIZE PARAMETERS
% modified from original code....
% param = zeros(k+1, maxj+1,5);
for i = 1:(k+1)
    for j = 1:(maxj+1)
        % 		  param[[i,j]] = list(a=c(),b=c(),c=c(),d=c(),e=c())
        param(i,j) = struct('a',[],'b',[],'c',[],'d',[],'e',[]);
    end
end

  
  
  % param is a matrix of lists; each element of param is a list with values for the parameters
  % a through e, which correspond to the parameters alpha through epsilon in HEB;
  % specifially, param[[i+1,j+1]].a corresponds to alpha_{i,j} in HEB, etc, where the offset
  % of 1 is introduced to be able to represent, for example, alpha_{0,0};
  % a, b, and c can be vectors (with possibly different lengths for different i and j),
  % d and e are scalars
  
  
  % COMPUTE PARAMETERS

  for j = minj:maxj
      param = updateparam(param,n,k,j,Delta);
  end
  
  % call to the function updateparam which recursively computes all parameters that are needed
  % to calculate the p-value for a rank product rho that lies in the interval with index j

  
  % COMPUTE RANK PRODUCTS GIVEN PARAMETERS
  
  k1 = 1+k;
  G = zeros(1,length(rho));   % G is a vector of the same length as rho,
                            % for each rho bounding the number of rank products 
  for j = unique(allj)  % updated: thanks to Vicenzo Lagani for pointing this out
    j1 = 1+j;
    iii = find(allj == j);        % indices of all rank products that fall in interval j:
                                    % bounds for these rank products can be computed with
                                    % the same set of parameters                                    
    thisrho = rho(iii);
    thisparam = param(k1,j1);
    thisG = thisparam.e;
    if(j ~= 0) 
      nrho = length(thisrho);
      nterms = length(thisparam.a);
      thisG = thisG + thisparam.d*thisrho;
      clear d1
      for i = 1:length(thisrho)
          d1(:,i) = thisparam.c.*thisrho(i);
      end
      d2 = repmat(log(thisrho),nterms,1) - repmat(logn*(k-j+thisparam.b),nrho,1)';
      d3 = repmat(thisparam.a',1,nrho);
      thisG = thisG + sum(d1.*(d2.^d3),1);
    end
    % the 10 lines above implement equation (8) in HEB
    G(iii) = thisG;
  end

  p = G/n^k;
  return


end

%  
% 
% %%%%%%%%%%%%%%%%%%%%%%%%%%%%%%%
% %
% % updateparam
% %
% % Description
% %
% % This subroutine updates the current set of parameters to make sure that the parameters
% % corresponding to k replicates and the j'th interval are included.
% %
% % Arguments
% %
% % param   a matrix of lists, where each element of param is a list with values for the
% %         parameters a through e; these parameters specify the functional form of the bound;
% %         a, b, and c are all vectors of unknown length, d and e are scalars.
% % n       the number of molecules.
% % k       the number of replicates for which we need to compute the corresponding parameters.
% % j       the index of the interval for which we need to compute the corresponding parameters.
% % Delta   0 for the lower bound and 1 for the upper bound.
% %
% % Value
% %
% % A possibly updated set of parameters, at least including those corresponding to (k,j).
% %
% % Details
% % 
% % This subroutine make sure that the parameters corresponding to k replicates and a rank product
% % within the j'th interval are already. If they already are (because calculated before), it
% % does not compute anything. Otherwise, it recursively computes all parameters
% % that are needed to arrive at the parameters for (k,j).
% %
% % Note
% %
% % This implementation closely follows HEB, in particular equations (9) through (11).
% 
function param = updateparam(param,n,k,j,Delta)

k1 = 1+k;
j1 = 1+j;

if(isempty(param(k1,j1).e))   % apparently empty, so needs to be calculated
    
    if(j == 0)   % initializing G_{k0}
        
        param(k1,j1).e = n^k;
        param(k1,j1).d = 0;
        % the 2 lines above implement equation (11) in HEB
        
        
    else
        k0 = k1-1;
        j0 = j1-1;
        param = updateparam(param,n,k-1,j-1,Delta);
        % checking that the parameters for (k-1,j-1) that are needed to compute the
        % parameters for (k,j) are indeed available; if not, they are themselves computed
        param00 = param(k0,j0);
        newa0 = param00.a+1;
        newb0 = param00.b;
        newc0 = param00.c./newa0;
        param11 = param00;
        % the 5 lines above predefine some parameters common to equations (9) and (10) in HEB
        
        if(k == j) % updates for G_{kk}
            
            param11.e = (1-Delta)*(1-param00.e);
            param11.d = Delta*param00.d+param00.e;
            param11.a = [1,param00.a,newa0];
            param11.b = [0,param00.b,newb0];
            param11.c = [param00.d,Delta*param00.c,newc0];
            % the 5 lines above implement equation (10) in HEB
            
        else   % updates for G_{kj}, j < k
            param = updateparam(param,n,k-1,j,Delta);
            % checking that the parameters for (k-1,j) that are needed to compute the
            % parameters for (k,j) are indeed available; if not, they are themselves computed
            param01 = param(k0,j1);
            
            logn = log(n);
            lognnkj = (k-j)*logn;
            newa1 = param01.a+1;
            newa = [newa0,newa1];
            newb = [newb0,param01.b];
            newc = [newc0,-param01.c./newa1];
            param11.e = n*param01.e + (Delta-1)*(param00.e-param01.e);
            lognminb = [-1*param00.b * logn,(1-param01.b)*logn];
            param11.d = Delta*param00.d + (1-Delta)*param01.d/n + ...
            (param00.e-param01.e)/exp(lognnkj) - ...
            sum(newc.*(lognminb.^newa));
            param11.a = [1,1,param00.a,param01.a,newa];
            param11.b = [0,1,param00.b,param01.b,newb];
            param11.c = [param00.d,-param01.d, ...
            Delta*param00.c,(1-Delta)*param01.c/n,newc];
            % the 15 lines above implement equation (9) in HEB
        end
        param(k1,j1) = makeunique(param11);
        % although not strictly necessary, the a, b and c vectors can possibly be shortened by
        % restricting oneselves to unique combinations of a and b values
    end
end
return

end
% 
% %%%%%%%%%%%%%%%%%%%%%%%%%%%%%%%
% %
% % makeunique
% %
% % Description
% %
% % This subroutine updates the parameters for a specific number of replicates and interval
% % such that it contains only unique combinations of the parameters a and b.
% %
% % Arguments
% %
% % param   a single list with values for the parameters a through e; these parameters
% %         specify the functional form of the bound; a, b, and c are all vectors of
% %         unknown length, d and e are scalars.
% % 
% % Value
% %
% % A possibly updated and then more concise set of parameters containing only unique
% % combinations of the parameters a and b.
% %
% % Details
% %
% % While updating the vectors a and b, one may end up with the exact same combinations of
% % a and b. Given the functional form of the bound, the representation can then be made more
% % concise by simply adding the corresponding elements of c.
%   
function param = makeunique(param)

ab = [param.a;param.b]';
uniqueab = unique(ab, 'rows');
nunique = size(uniqueab,1);
param.a = uniqueab(:,1)';
param.b = uniqueab(:,2)';
newc = zeros(1,nunique);
for i = 1:nunique
    iii = intersect(find(ab(:,1) == uniqueab(i,1)), find(ab(:,2) == uniqueab(i,2)));
    newc(i) = sum(param.c(iii));
end
param.c = newc;

return

end
