# Supplementary material for: Metaboverse enables automated discovery and visualization of diverse metabolic regulatory patterns
Source: Nat Cell Biol. 2023 Apr 3;25(4):616–25. doi: 10.1038/s41556-023-01117-9 (PMC10104781; doi:10.1038/s41556-023-01117-9)
Supplement: Source Data Fig. 5 — Source numerical data. [file 41556_2023_1117_MOESM7_ESM.zip › fig_5_source/mns/outputs/MCT1vsWT - mns_edges.xls]

## Sheet: Sheet1
Substrate	rpId	Product	EC	GeneSymbol	Rank(TotalFractures)	TotalFractures	Rank(MaxFractures)	MaxFractures	Rank(Max*TotalFractures)	Rank(Delta(Sub,Prod))	Delta(Sub,Prod)	nl_1	nl_2	nl_3	nl_4	nl_5	nl_6	nl_7	nl_8	nl_9	nl_10	nl_11	nl_12	nl_13	nl_14	nl_15	nl_16	nl_17	nl_18	nl_19	nl_20
C00036	RP00177	C00158	2.3.3.1	CIT2; CIT1; CIT3	2	17	2	17	2	7	1.39428	1	1	1	1	1	1	1	1	1	1	1	1	1	1	1	1	1	0	0	0
C00158	RP01431	C00311	4.2.1.3	ACO1	2	17	2	17	2	7	1.39428	1	1	1	1	1	1	1	1	1	1	1	1	1	1	1	1	1	0	0	0
C00158	RP01432	C00417	4.2.1.3	ACO1	2	17	2	17	2	7	1.39428	1	1	1	1	1	1	1	1	1	1	1	1	1	1	1	1	1	0	0	0
C00212	RP01594	C00294	3.5.4.4	AAH1	4.5	12	4.5	12	4.5	61	0.860024	1	1	1	1	1	1	1	1	1	1	1	1	0	0	0	0	0	0	0	0
C00262	RP00175	C00294	2.4.2.1	PNP1	4.5	12	4.5	12	4.5	5	1.44392	1	1	1	1	1	1	1	1	1	1	1	1	0	0	0	0	0	0	0	0
C00002	RP00003	C00008	2.7.1.1; 2.7.1.105; 2.7.1.11; 2.7.1.137; 2.7.1.15; 2.7.1.150; 2.7.1.151; 2.7.1.17; 2.7.1.173; 2.7.1.20; 2.7.1.22; 2.7.1.23; 2.7.1.24; 2.7.1.25; 2.7.1.26; 2.7.1.29; 2.7.1.30; 2.7.1.31; 2.7.1.32; 2.7.1.33; 2.7.1.35; 2.7.1.36; 2.7.1.39; 2.7.1.40; 2.7.1.48; 2.7.1.49; 2.7.1.50; 2.7.1.6; 2.7.1.67; 2.7.1.68; 2.7.1.71; 2.7.1.82; 2.7.1.91; 2.7.11.1; 2.7.11.11; 2.7.11.13; 2.7.11.21; 2.7.11.22; 2.7.11.24; 2…	GLK1; EMI2; HXK1; HXK2; PFK26; FBP26; bifunctional; PFK27; PFK1; PFK2; VPS34; RBK1; FAB1; ARG82; XKS1; NRK1; ADO1; NRK1; UTR1; CAB5; MET14; FMN1; DAK2; DAK1; GUT1; TDA10; CKI1; CAB1; BUD16; BUD17; ERG12; THR1; CDC19; PYK2; URK1; THI20; THI21; THI6; GAL1; GAL3; STT4; PIK1; MSS4; ARO1; EKI1; LCB5; LCB4; CDC15; VPS15; CHK1; KCC4; CDC7; DUN1; GCN2; SNF1; SPS1; RIM15; ATG1; BUB1; IRE1; IME2; SWE1; RIM…	8.5	10	8.5	10	8.5	52.5	1.182	1	1	1	1	1	1	1	1	1	1	0	0	0	0	0	0	0	0	1	0
C00002	RP12346	C00020	2.7.6.1; 2.7.6.2; 2.7.6.3; 3.6.1.5	PRS4; PRS2; PRS3; PRS1; PRS5; THI80; FOL1; YND1	8.5	10	8.5	10	8.5	52.5	1.182	1	1	1	1	1	1	1	1	1	1	0	0	0	0	0	0	0	0	1	0
C00002	RP06154	C00046	2.7.7.6	RPO21; RPO31; RPB2; RET1; RPA190; RPA135	8.5	10	8.5	10	8.5	52.5	1.182	1	1	1	1	1	1	1	1	1	1	0	0	0	0	0	0	0	0	1	0
C00002	RP03430	C00575	4.6.1.1	CYR1	8.5	10	8.5	10	8.5	52.5	1.182	1	1	1	1	1	1	1	1	1	1	0	0	0	0	0	0	0	0	1	0
C00002	RP00220	C01260	2.7.7.53	APA1; APA2	8.5	10	8.5	10	8.5	52.5	1.182	1	1	1	1	1	1	1	1	1	1	0	0	0	0	0	0	0	0	1	0
C00002	RP01276	C02739	2.4.2.17	HIS1	8.5	10	8.5	10	8.5	52.5	1.182	1	1	1	1	1	1	1	1	1	1	0	0	0	0	0	0	0	0	0	0
C00085	RP00052	C00354	2.7.1.11; 3.1.3.11	PFK1; PFK2; FBP1	13	8	13	8	13	126	0.380127	1	1	1	1	1	1	1	1	0	0	0	0	0	0	0	0	0	0	0	0
C00111	RP01270	C00354	4.1.2.13	FBA1	13	8	13	8	13	89.5	0.533874	1	1	1	1	1	1	1	1	0	0	0	0	0	0	0	0	0	0	0	0
C00118	RP01271	C00354	4.1.2.13	FBA1	13	8	13	8	13	89.5	0.533874	1	1	1	1	1	1	1	1	0	0	0	0	0	0	0	0	0	0	0	0
C00042	RP00032	C00091	6.2.1.4; 6.2.1.5	LSC2; LSC1; LSC2; LSC1	16.5	7	17	7	16.5	2.5	1.55557	1	1	1	1	1	1	1	0	0	0	0	0	0	0	0	0	0	0	0	0
C00042	RP00608	C00232	1.2.1.16; 1.2.1.79	UGA2; UGA2	16.5	7	17	7	16.5	2.5	1.55557	1	1	1	1	1	1	1	0	0	0	0	0	0	0	0	0	0	0	0	0
C00042	RP00930	C00311	4.1.3.1	ICL1; ICL2	16.5	7	17	7	16.5	2.5	1.55557	1	1	1	1	1	1	1	0	0	0	0	0	0	0	0	0	0	0	0	0
C00042	RP00132	C01118	2.5.1.48	STR2	16.5	7	17	7	16.5	2.5	1.55557	1	1	1	1	1	1	1	0	0	0	0	0	0	0	0	0	0	0	0	0
C00051	RP00025	C00127	1.11.1.9; 1.8.1.7	GPX2; HYR1; GPX1; GLR1	19	6	20	6	19	114	0.429393	1	1	1	1	1	1	0	0	0	0	0	0	0	0	0	0	0	0	0	0
C00122	RP01292	C00149	4.2.1.2	FUM1	21.5	5	22.5	5	21.5	58.5	1.10158	1	1	1	1	1	0	0	0	0	0	0	0	0	0	0	0	0	0	0	0
C00122	RP01298	C03406	4.3.2.1	ARG4	21.5	5	22.5	5	21.5	58.5	1.10158	1	1	1	1	1	0	0	0	0	0	0	0	0	0	0	0	0	0	0	0
C00122	RP01294	C03794	4.3.2.2	ADE13	21.5	5	22.5	5	21.5	58.5	1.10158	1	1	1	1	1	0	0	0	0	0	0	0	0	0	0	0	0	0	0	0
C00122	RP04203	C04823	4.3.2.2	ADE13	21.5	5	22.5	5	21.5	58.5	1.10158	1	1	1	1	1	0	0	0	0	0	0	0	0	0	0	0	0	0	0	0
C00010	RP00007	C00024	1.2.4.1; 1.8.1.4; 2.3.1.1; 2.3.1.12; 2.3.1.16; 2.3.1.31; 2.3.1.36; 2.3.1.4; 2.3.1.86; 2.3.1.9; 2.3.3.1; 2.3.3.10; 2.3.3.13; 2.3.3.14; 2.3.3.9; 3.1.2.1; 6.2.1.1	PDB1; PDA1; LPD1; IRC15; ARG2; ARG7; LAT1; POT1; MET2; HPA3; HPA2; GNA1; FAS1; FAS2; ERG10; CIT2; CIT1; CIT3; ERG13; LEU4; LEU9; LYS21; LYS20; DAL7; MLS1; ACH1; ACS1; ACS2	41.5	2	46	2	42	29	1.24531	1	1	0	0	0	0	0	0	0	0	0	0	0	0	0	0	0	0	0	0
C00010	RP00051	C00083	2.3.1.39; 2.3.1.86	MCT1; FAS1; FAS2	41.5	2	46	2	42	29	1.24531	1	1	0	0	0	0	0	0	0	0	0	0	0	0	0	0	0	0	0	0
C00010	RP00039	C00154	2.3.1.199; 2.3.1.50; 2.3.1.86; 3.1.2.2; 6.2.1.3	ELO2; ELO1; SUR4; LCB2; LCB1; FAS1; FAS2; TES1; FAA2; FAA3; FAA4; FAA1	41.5	2	46	2	42	29	1.24531	1	1	0	0	0	0	0	0	0	0	0	0	0	0	0	0	0	0	0	0
C00010	RP00198	C00356	1.1.1.34	HMG2; HMG1	41.5	2	46	2	42	29	1.24531	1	1	0	0	0	0	0	0	0	0	0	0	0	0	0	0	0	0	0	0
C00010	RP00398	C00412	3.1.2.2	TES1	41.5	2	46	2	42	29	1.24531	1	1	0	0	0	0	0	0	0	0	0	0	0	0	0	0	0	0	0	0
C00010	RP12859	C00510	3.1.2.2	TES1	41.5	2	46	2	42	29	1.24531	1	1	0	0	0	0	0	0	0	0	0	0	0	0	0	0	0	0	0	0
C00010	RP00053	C00512	2.3.1.16	POT1	41.5	2	46	2	42	29	1.24531	1	1	0	0	0	0	0	0	0	0	0	0	0	0	0	0	0	0	0	0
C00010	RP03722	C00882	2.7.1.24	CAB5	41.5	2	46	2	42	29	1.24531	1	1	0	0	0	0	0	0	0	0	0	0	0	0	0	0	0	0	0	0
C00010	RP00253	C01832	2.3.1.16	POT1	41.5	2	46	2	42	29	1.24531	1	1	0	0	0	0	0	0	0	0	0	0	0	0	0	0	0	0	0	0
C00010	RP12862	C02050	3.1.2.2	TES1	41.5	2	46	2	42	29	1.24531	1	1	0	0	0	0	0	0	0	0	0	0	0	0	0	0	0	0	0	0
C00010	RP00581	C02249	3.1.2.2	TES1	41.5	2	46	2	42	29	1.24531	1	1	0	0	0	0	0	0	0	0	0	0	0	0	0	0	0	0	0	0
C00010	RP12279	C03069	2.3.1.16	POT1	41.5	2	46	2	42	29	1.24531	1	1	0	0	0	0	0	0	0	0	0	0	0	0	0	0	0	0	0	0
C00010	RP12865	C16162	3.1.2.2	TES1	41.5	2	46	2	42	29	1.24531	1	1	0	0	0	0	0	0	0	0	0	0	0	0	0	0	0	0	0	0
C00010	RP10632	C16173	2.3.1.16	POT1	41.5	2	46	2	42	29	1.24531	1	1	0	0	0	0	0	0	0	0	0	0	0	0	0	0	0	0	0	0
C00010	RP10634	C16331	2.3.1.16	POT1	41.5	2	46	2	42	29	1.24531	1	1	0	0	0	0	0	0	0	0	0	0	0	0	0	0	0	0	0	0
C00010	RP10635	C16335	2.3.1.16	POT1	41.5	2	46	2	42	29	1.24531	1	1	0	0	0	0	0	0	0	0	0	0	0	0	0	0	0	0	0	0
C00010	RP10636	C16339	2.3.1.16	POT1	41.5	2	46	2	42	29	1.24531	1	1	0	0	0	0	0	0	0	0	0	0	0	0	0	0	0	0	0	0
C00010	RP17065	C20876	2.3.1.199	ELO2; ELO1; SUR4	41.5	2	46	2	42	29	1.24531	1	1	0	0	0	0	0	0	0	0	0	0	0	0	0	0	0	0	0	0
C00010	RP12278	C16470	2.3.1.16	POT1	41.5	2	46	2	42	29	1.24531	1	1	0	0	0	0	0	0	0	0	0	0	0	0	0	0	0	0	0	0
C00014	RP05779	C00025	1.4.1.13; 1.4.1.2; 1.4.1.4	GLT1; GDH2; GDH3; GDH1	41.5	2	46	2	42	71	0.669851	1	1	0	0	0	0	0	0	0	0	0	0	0	0	0	0	0	0	0	0
C00025	RP00014	C00026	1.4.1.13; 1.4.1.14; 1.4.1.2; 1.4.1.4; 2.6.1.1; 2.6.1.11; 2.6.1.13; 2.6.1.19; 2.6.1.2; 2.6.1.22; 2.6.1.27; 2.6.1.42; 2.6.1.44; 2.6.1.5; 2.6.1.52; 2.6.1.57; 2.6.1.7; 2.6.1.9	GLT1; GLT1; GDH2; GDH3; GDH1; AAT1; AAT2; ARG8; CAR2; UGA1; ALT2; ALT1; UGA1; ARO8; BAT1; BAT2; AGX1; ARO8; SER1; ARO8; BNA3; HIS5	41.5	2	46	2	42	56	1.11279	1	1	0	0	0	0	0	0	0	0	0	0	0	0	0	0	0	0	0	0
C00025	RP00939	C00051	3.4.19.13	ECM38	41.5	2	46	2	42	71	0.669851	1	1	0	0	0	0	0	0	0	0	0	0	0	0	0	0	0	0	0	0
C00025	RP00024	C00064	1.4.1.13; 1.4.1.14; 2.4.2.14; 2.6.1.16; 2.6.1.85; 4.1.3.27; 4.3.3.6; 6.3.1.2; 6.3.4.2; 6.3.5.1; 6.3.5.2; 6.3.5.3; 6.3.5.4; 6.3.5.5; 6.3.5.6; 6.3.5.7	GLT1; GLT1; ADE4; GFA1; ABZ1; TRP2; TRP3; SNZ3; SNO3; SNO1; SNZ1; SNZ2; SNO2; GLN1; URA7; URA8; QNS1; GUA1; ADE6; ASN2; ASN1; URA2; CPA2; CPA1; PET112; HER2; PET112; HER2	41.5	2	46	2	42	83	0.599175	1	1	0	0	0	0	0	0	0	0	0	0	0	0	0	0	0	0	0	0
C00025	RP04461	C00334	4.1.1.15	GAD1	41.5	2	46	2	42	71	0.669851	1	1	0	0	0	0	0	0	0	0	0	0	0	0	0	0	0	0	0	0
C00025	RP02060	C00415	6.3.2.17	RMA1; FOL3; MET7	41.5	2	46	2	42	71	0.669851	1	1	0	0	0	0	0	0	0	0	0	0	0	0	0	0	0	0	0	0
C00025	RP00602	C00449	1.5.1.10	LYS9	41.5	2	46	2	42	71	0.669851	1	1	0	0	0	0	0	0	0	0	0	0	0	0	0	0	0	0	0	0
C00025	RP04458	C00624	2.3.1.1; 2.3.1.35	ARG2; ARG7; ARG7	41.5	2	46	2	42	71	0.669851	1	1	0	0	0	0	0	0	0	0	0	0	0	0	0	0	0	0	0	0
C00025	RP01161	C00669	6.3.2.2	GSH1	41.5	2	46	2	42	71	0.669851	1	1	0	0	0	0	0	0	0	0	0	0	0	0	0	0	0	0	0	0
C00025	RP04453	C01165	1.2.1.88	PUT2	41.5	2	46	2	42	71	0.669851	1	1	0	0	0	0	0	0	0	0	0	0	0	0	0	0	0	0	0	0
C00025	RP03534	C02320	2.3.2.2	ECM38	41.5	2	46	2	42	71	0.669851	1	1	0	0	0	0	0	0	0	0	0	0	0	0	0	0	0	0	0	0
C00025	RP04397	C03287	2.7.2.11	PRO1	41.5	2	46	2	42	71	0.669851	1	1	0	0	0	0	0	0	0	0	0	0	0	0	0	0	0	0	0	0
C00025	RP00607	C03912	1.2.1.88	PUT2	41.5	2	46	2	42	71	0.669851	1	1	0	0	0	0	0	0	0	0	0	0	0	0	0	0	0	0	0	0
C00025	RP01186	C09332	6.3.2.17	RMA1; FOL3; MET7	41.5	2	46	2	42	71	0.669851	1	1	0	0	0	0	0	0	0	0	0	0	0	0	0	0	0	0	0	0
C00025	RP01668	C05928	6.3.2.17	RMA1; FOL3; MET7	41.5	2	46	2	42	71	0.669851	1	1	0	0	0	0	0	0	0	0	0	0	0	0	0	0	0	0	0	0
C00025	RP04795	C05929	6.3.2.17	RMA1; FOL3; MET7	41.5	2	46	2	42	71	0.669851	1	1	0	0	0	0	0	0	0	0	0	0	0	0	0	0	0	0	0	0
C00042	RP00121	C00122	1.3.5.1; 1.3.98.1	SDH1; SDH2; URA1	41.5	2	17	7	24	97	0.453983	0	0	0	0	0	1	1	0	0	0	0	0	0	0	0	0	0	0	0	0
C00010	RP00019	C00040	2.3.1.15; 2.3.1.16; 2.3.1.199; 2.3.1.22; 2.3.1.23; 2.3.1.24; 2.3.1.26; 2.3.1.42; 2.3.1.51; 6.2.1.3	SCT1; GPT2; POT1; ELO2; ELO1; SUR4; DGA1; ALE1; LAG1; LAC1; ARE1; ARE2; SCT1; GPT2; SLC1; TGL4; ALE1; FAA2; FAA3; FAA4; FAA1	77	1	81	1	81	29	1.24531	1	0	0	0	0	0	0	0	0	0	0	0	0	0	0	0	0	0	0	0
C00010	RP00035	C00091	1.2.4.2; 1.8.1.4; 2.3.1.16; 2.3.1.37; 2.3.1.61; 6.2.1.4; 6.2.1.5	KGD1; LPD1; IRC15; POT1; HEM1; KGD2; LSC2; LSC1; LSC2; LSC1	77	1	81	1	81	29	1.24531	1	0	0	0	0	0	0	0	0	0	0	0	0	0	0	0	0	0	0	0
C00010	RP00034	C00100	6.2.1.1	ACS1; ACS2	77	1	81	1	81	29	1.24531	1	0	0	0	0	0	0	0	0	0	0	0	0	0	0	0	0	0	0	0
C00010	RP00093	C00136	2.3.1.16; 2.3.1.9	POT1; ERG10	77	1	81	1	81	29	1.24531	1	0	0	0	0	0	0	0	0	0	0	0	0	0	0	0	0	0	0	0
C00010	RP00103	C00527	1.2.4.2; 1.8.1.4; 2.3.1.61	KGD1; LPD1; IRC15; KGD2	77	1	81	1	81	29	1.24531	1	0	0	0	0	0	0	0	0	0	0	0	0	0	0	0	0	0	0	0
C00010	RP00213	C00531	6.2.1.4; 6.2.1.5	LSC2; LSC1; LSC2; LSC1	77	1	81	1	81	29	1.24531	1	0	0	0	0	0	0	0	0	0	0	0	0	0	0	0	0	0	0	0
C00010	RP00076	C00605	2.3.1.15; 2.3.1.22; 2.3.1.51	SCT1; GPT2; DGA1; SLC1; TGL4; ALE1	77	1	81	1	81	29	1.24531	1	0	0	0	0	0	0	0	0	0	0	0	0	0	0	0	0	0	0	0
C00010	RP03401	C01944	2.3.1.16	POT1	77	1	81	1	81	29	1.24531	1	0	0	0	0	0	0	0	0	0	0	0	0	0	0	0	0	0	0	0
C00010	RP12861	C02041	3.1.2.2	TES1	77	1	81	1	81	29	1.24531	1	0	0	0	0	0	0	0	0	0	0	0	0	0	0	0	0	0	0	0
C00010	RP03612	C02593	2.3.1.16	POT1	77	1	81	1	81	29	1.24531	1	0	0	0	0	0	0	0	0	0	0	0	0	0	0	0	0	0	0	0
C00010	RP02355	C02843	3.1.2.2	TES1	77	1	81	1	81	29	1.24531	1	0	0	0	0	0	0	0	0	0	0	0	0	0	0	0	0	0	0	0
C00010	RP12863	C03035	3.1.2.2	TES1	77	1	81	1	81	29	1.24531	1	0	0	0	0	0	0	0	0	0	0	0	0	0	0	0	0	0	0	0
C00010	RP12864	C03595	3.1.2.2	TES1	77	1	81	1	81	29	1.24531	1	0	0	0	0	0	0	0	0	0	0	0	0	0	0	0	0	0	0	0
C00010	RP10342	C05270	2.3.1.16	POT1	77	1	81	1	81	29	1.24531	1	0	0	0	0	0	0	0	0	0	0	0	0	0	0	0	0	0	0	0
C00010	RP10341	C05274	2.3.1.16	POT1	77	1	81	1	81	29	1.24531	1	0	0	0	0	0	0	0	0	0	0	0	0	0	0	0	0	0	0	0
C00010	RP00484	C05668	3.1.2.4	EHD3	77	1	81	1	81	29	1.24531	1	0	0	0	0	0	0	0	0	0	0	0	0	0	0	0	0	0	0	0
C00010	RP04666	C06000	3.1.2.4	EHD3	77	1	81	1	81	29	1.24531	1	0	0	0	0	0	0	0	0	0	0	0	0	0	0	0	0	0	0	0
C00010	RP12866	C16165	3.1.2.2	TES1	77	1	81	1	81	29	1.24531	1	0	0	0	0	0	0	0	0	0	0	0	0	0	0	0	0	0	0	0
C00010	RP12275	C16169	2.3.1.16; 3.1.2.2	POT1; TES1	77	1	81	1	81	29	1.24531	1	0	0	0	0	0	0	0	0	0	0	0	0	0	0	0	0	0	0	0
C00010	RP02968	C04047	3.1.2.4	EHD3	77	1	81	1	81	29	1.24531	1	0	0	0	0	0	0	0	0	0	0	0	0	0	0	0	0	0	0	0
C00010	RP05130	C05165	spontaneous		77	1	81	1	81	29	1.24531	1	0	0	0	0	0	0	0	0	0	0	0	0	0	0	0	0	0	0	0
C00010	RP14799	C12146	2.3.1.24	LAG1; LAC1	77	1	81	1	81	29	1.24531	1	0	0	0	0	0	0	0	0	0	0	0	0	0	0	0	0	0	0	0
C00024	RP06137	C00264	2.3.1.16	POT1	77	1	46	2	63.5	832.5	0	0	1	0	0	0	0	0	0	0	0	0	0	0	0	0	0	0	0	0	0
C00025	RP04455	C01879	3.5.2.9	OXP1	77	1	81	1	81	71	0.669851	1	0	0	0	0	0	0	0	0	0	0	0	0	0	0	0	0	0	0	0
C00025	RP05173	C02987	6.1.1.17	GUS1; MSE1	77	1	81	1	81	71	0.669851	1	0	0	0	0	0	0	0	0	0	0	0	0	0	0	0	0	0	0	0
C00025	RP03875	C03541	6.3.2.17	RMA1; FOL3; MET7	77	1	81	1	81	71	0.669851	1	0	0	0	0	0	0	0	0	0	0	0	0	0	0	0	0	0	0	0
C00025	RP03586	C05711	2.3.2.2	ECM38	77	1	81	1	81	71	0.669851	1	0	0	0	0	0	0	0	0	0	0	0	0	0	0	0	0	0	0	0
C00025	RP07818	C06114	2.3.2.2	ECM38	77	1	81	1	81	71	0.669851	1	0	0	0	0	0	0	0	0	0	0	0	0	0	0	0	0	0	0	0
C00026	RP00304	C00091	1.2.4.2; 1.8.1.4; 2.3.1.61	KGD1; LPD1; IRC15; KGD2	77	1	46	2	63.5	108	0.442943	0	1	0	0	0	0	0	0	0	0	0	0	0	0	0	0	0	0	0	0
C00083	RP14741	C00264	2.3.1.199	ELO2; ELO1; SUR4	77	1	46	2	63.5	832.5	0	0	1	0	0	0	0	0	0	0	0	0	0	0	0	0	0	0	0	0	0
C00091	RP10932	C16254	2.3.1.61	KGD2	77	1	46	2	63.5	832.5	0	0	1	0	0	0	0	0	0	0	0	0	0	0	0	0	0	0	0	0	0
C00100	RP00117	C00163	6.2.1.1	ACS1; ACS2	77	1	46	2	63.5	832.5	0	0	1	0	0	0	0	0	0	0	0	0	0	0	0	0	0	0	0	0	0
C00100	RP06366	C05983	6.2.1.1	ACS1; ACS2	77	1	46	2	63.5	832.5	0	0	1	0	0	0	0	0	0	0	0	0	0	0	0	0	0	0	0	0	0
C00322	RP01856	C00527	1.2.4.2; 1.8.1.4; 2.3.1.61	KGD1; LPD1; IRC15; KGD2	77	1	46	2	63.5	832.5	0	0	1	0	0	0	0	0	0	0	0	0	0	0	0	0	0	0	0	0	0
C00527	RP07082	C06157	2.3.1.61	KGD2	77	1	46	2	63.5	832.5	0	0	1	0	0	0	0	0	0	0	0	0	0	0	0	0	0	0	0	0	0
C00003	RP00002	C00004	1.1.1.1; 1.1.1.14; 1.1.1.170; 1.1.1.205; 1.1.1.23; 1.1.1.284; 1.1.1.3; 1.1.1.302; 1.1.1.303; 1.1.1.307; 1.1.1.343; 1.1.1.37; 1.1.1.38; 1.1.1.4; 1.1.1.41; 1.1.1.62; 1.1.1.67; 1.1.1.8; 1.1.1.85; 1.1.1.87; 1.1.1.9; 1.1.1.95; 1.14.13.72; 1.14.14.1; 1.14.21.6; 1.2.1.12; 1.2.1.16; 1.2.1.2; 1.2.1.20; 1.2.1.3; 1.2.1.31; 1.2.1.5; 1.2.1.88; 1.2.4.1; 1.2.4.2; 1.3.1.76; 1.4.1.14; 1.4.1.2; 1.4.1.4; 1.4.4.2; 1…	ADH5; SFA1; ADH4; ADH3; ADH2; ADH1; SOR2; SOR1; ERG26; IMD2; IMD3; IMD4; HIS4; SFA1; HOM6; RIB7; BDH1; BDH2; GRE3; GND2; GND1; MDH3; MDH1; MDH2; MAE1; BDH1; BDH2; IDH1; IDH2; IFA38; DSF1; GPD1; GPD2; LEU2; LYS12; XYL2; SER3; SER33; ERG25; DIT2; ERG3; TDH3; TDH1; TDH2; UGA2; FDH1; UGA2; ALD5; HFD1; ALD4; ALD6; LYS2; ALD3; ALD2; PUT2; PDB1; PDA1; KGD1; MET8; GLT1; GDH2; GDH3; GDH1; GCV2; MTD1; PRO3…	791.5	0	791.5	0	791.5	832.5	0	0	0	0	0	0	0	0	0	0	0	0	0	0	0	0	0	0	0	0	0
C00003	RP00645	C00006	2.7.1.23	UTR1	791.5	0	791.5	0	791.5	832.5	0	0	0	0	0	0	0	0	0	0	0	0	0	0	0	0	0	0	0	0	0
C00003	RP03498	C00020	3.6.1.22	NPY1	791.5	0	791.5	0	791.5	832.5	0	0	0	0	0	0	0	0	0	0	0	0	0	0	0	0	0	0	0	0	0
C00003	RP00641	C00455	2.7.7.1; 2.7.7.18; 3.6.1.22	NMA2; NMA1; NMA2; NMA1; NPY1	791.5	0	791.5	0	791.5	832.5	0	0	0	0	0	0	0	0	0	0	0	0	0	0	0	0	0	0	0	0	0
C00003	RP00273	C00857	6.3.5.1	QNS1	791.5	0	791.5	0	791.5	832.5	0	0	0	0	0	0	0	0	0	0	0	0	0	0	0	0	0	0	0	0	0
C00005	RP00001	C00006	1.1.1.1; 1.1.1.100; 1.1.1.101; 1.1.1.102; 1.1.1.156; 1.1.1.169; 1.1.1.170; 1.1.1.2; 1.1.1.25; 1.1.1.270; 1.1.1.283; 1.1.1.284; 1.1.1.3; 1.1.1.302; 1.1.1.307; 1.1.1.330; 1.1.1.34; 1.1.1.381; 1.1.1.42; 1.1.1.44; 1.1.1.49; 1.1.1.62; 1.1.1.86; 1.14.13.132; 1.14.13.169; 1.14.13.70; 1.14.13.72; 1.14.13.9; 1.14.14.1; 1.14.21.6; 1.2.1.11; 1.2.1.16; 1.2.1.3; 1.2.1.31; 1.2.1.38; 1.2.1.41; 1.2.1.5; 1.2.1.79…	ADH5; SFA1; ADH4; ADH3; ADH2; ADH1; OAR1; AYR1; TSC10; GCY1; PAN5; ERG26; ADH7; ADH6; ARO1; ERG27; GRE2; SFA1; HOM6; RIB7; GRE3; IFA38; HMG2; HMG1; oxidoreductase; IDP1; IDP2; IDP3; GND2; GND1; ZWF1; IFA38; ILV5; ERG1; SUR2; ERG11; ERG25; BNA4; DIT2; ERG3; HOM2; UGA2; ALD5; HFD1; ALD4; ALD6; LYS2; ARG5; PRO2; ALD3; ALD2; UGA2; PUT2; TYR1; ETR1; ERG24; ERG4; TSC13; GLT1; GDH2; GDH3; GDH1; LYS9; PR…	791.5	0	791.5	0	791.5	832.5	0	0	0	0	0	0	0	0	0	0	0	0	0	0	0	0	0	0	0	0	0
C00007	RP00006	C00027	1.11.1.6; 1.3.3.4; 1.3.3.6; 1.4.3.5; 1.5.3.17	CTA1; CTT1; HEM14; POX1; PDX3; FMS1	791.5	0	791.5	0	791.5	832.5	0	0	0	0	0	0	0	0	0	0	0	0	0	0	0	0	0	0	0	0	0
C00008	RP00056	C00020	2.7.4.3; 3.6.1.5	FAP7; ADK1; ADK2; YND1	791.5	0	791.5	0	791.5	832.5	0	0	0	0	0	0	0	0	0	0	0	0	0	0	0	0	0	0	0	0	0
C00008	RP01912	C00206	1.17.4.1	RNR1; RNR4; RNR3; RNR2	791.5	0	791.5	0	791.5	832.5	0	0	0	0	0	0	0	0	0	0	0	0	0	0	0	0	0	0	0	0	0
C00008	RP07705	C01260	2.7.7.53	APA1; APA2	791.5	0	791.5	0	791.5	832.5	0	0	0	0	0	0	0	0	0	0	0	0	0	0	0	0	0	0	0	0	0
C00008	RP04072	C06197	3.6.1.29	HNT2	791.5	0	791.5	0	791.5	832.5	0	0	0	0	0	0	0	0	0	0	0	0	0	0	0	0	0	0	0	0	0
C00011	RP03735	C00058	1.2.1.2	FDH1	791.5	0	791.5	0	791.5	832.5	0	0	0	0	0	0	0	0	0	0	0	0	0	0	0	0	0	0	0	0	0
C00011	RP07593	C00288	4.2.1.1	NCE103	791.5	0	791.5	0	791.5	832.5	0	0	0	0	0	0	0	0	0	0	0	0	0	0	0	0	0	0	0	0	0
C00011	RP05857	C00311	1.1.1.41; 1.1.1.42	IDH1; IDH2; IDP1; IDP2; IDP3	791.5	0	791.5	0	791.5	832.5	0	0	0	0	0	0	0	0	0	0	0	0	0	0	0	0	0	0	0	0	0
C00011	RP07361	C01010	3.5.1.54	DUR1	791.5	0	791.5	0	791.5	832.5	0	0	0	0	0	0	0	0	0	0	0	0	0	0	0	0	0	0	0	0	0
C00011	RP07752	C01353	4.2.1.1	NCE103	791.5	0	791.5	0	791.5	832.5	0	0	0	0	0	0	0	0	0	0	0	0	0	0	0	0	0	0	0	0	0
C00012	RP00167	C03193	2.3.2.2	ECM38	791.5	0	791.5	0	791.5	832.5	0	0	0	0	0	0	0	0	0	0	0	0	0	0	0	0	0	0	0	0	0
C00014	RP05764	C00037	1.4.4.2; 1.8.1.4; 2.1.2.10	GCV2; LPD1; IRC15; GCV1	791.5	0	791.5	0	791.5	832.5	0	0	0	0	0	0	0	0	0	0	0	0	0	0	0	0	0	0	0	0	0
C00014	RP05752	C00064	1.4.1.13; 4.3.3.6; 6.3.1.2; 6.3.4.2; 6.3.5.2; 6.3.5.4; 6.3.5.5	GLT1; SNZ3; SNO3; SNO1; SNZ1; SNZ2; SNO2; GLN1; URA7; URA8; GUA1; ASN2; ASN1; URA2; CPA2; CPA1	791.5	0	791.5	0	791.5	153	0.0706767	0	0	0	0	0	0	0	0	0	0	0	0	0	0	0	0	0	0	0	0
C00014	RP13399	C00152	3.5.1.1; 6.3.5.4	ASP1; ASP3; ASP3; ASP3; ASP3; ASN2; ASN1	791.5	0	791.5	0	791.5	131.5	0.174029	0	0	0	0	0	0	0	0	0	0	0	0	0	0	0	0	0	0	0	0
C00014	RP06025	C00169	6.3.5.5	URA2; CPA2; CPA1	791.5	0	791.5	0	791.5	832.5	0	0	0	0	0	0	0	0	0	0	0	0	0	0	0	0	0	0	0	0	0
C00015	RP00012	C00029	2.4.1.11; 2.4.1.117; 2.4.1.15; 2.4.1.34	GSY1; GSY2; ALG5; TPS1; TPS2; TSL1; TPS3; GSC2; FKS1; FKS3	791.5	0	791.5	0	791.5	832.5	0	0	0	0	0	0	0	0	0	0	0	0	0	0	0	0	0	0	0	0	0
C00015	RP00020	C00043	2.4.1.141; 2.4.1.16; 2.4.1.198	ALG14; ALG13; CHS3; CHS2; CHS1; SPT14	791.5	0	791.5	0	791.5	832.5	0	0	0	0	0	0	0	0	0	0	0	0	0	0	0	0	0	0	0	0	0
C00015	RP00047	C00075	2.7.1.11; 2.7.1.40; 2.7.1.48; 2.7.4.6; 3.6.1.5	PFK1; PFK2; CDC19; PYK2; URK1; YNK1; YND1	791.5	0	791.5	0	791.5	832.5	0	0	0	0	0	0	0	0	0	0	0	0	0	0	0	0	0	0	0	0	0
C00015	RP00721	C00105	2.7.4.14; 3.6.1.5	URA6; YND1	791.5	0	791.5	0	791.5	832.5	0	0	0	0	0	0	0	0	0	0	0	0	0	0	0	0	0	0	0	0	0
C00015	RP01913	C01346	1.17.4.1	RNR1; RNR4; RNR3; RNR2	791.5	0	791.5	0	791.5	832.5	0	0	0	0	0	0	0	0	0	0	0	0	0	0	0	0	0	0	0	0	0
C00016	RP00743	C00061	2.7.7.2	FAD1	791.5	0	791.5	0	791.5	832.5	0	0	0	0	0	0	0	0	0	0	0	0	0	0	0	0	0	0	0	0	0
C00016	RP00018	C01352	1.1.5.3; 1.3.3.6	GUT2; POX1	791.5	0	791.5	0	791.5	832.5	0	0	0	0	0	0	0	0	0	0	0	0	0	0	0	0	0	0	0	0	0
C00018	RP15879	C00117	4.3.3.6	SNZ3; SNO3; SNO1; SNZ1; SNZ2; SNO2	791.5	0	791.5	0	791.5	832.5	0	0	0	0	0	0	0	0	0	0	0	0	0	0	0	0	0	0	0	0	0
C00018	RP10677	C00118	4.3.3.6	SNZ3; SNO3; SNO1; SNZ1; SNZ2; SNO2	791.5	0	791.5	0	791.5	832.5	0	0	0	0	0	0	0	0	0	0	0	0	0	0	0	0	0	0	0	0	0
C00018	RP10678	C00199	4.3.3.6	SNZ3; SNO3; SNO1; SNZ1; SNZ2; SNO2	791.5	0	791.5	0	791.5	832.5	0	0	0	0	0	0	0	0	0	0	0	0	0	0	0	0	0	0	0	0	0
C00018	RP00784	C00250	2.7.1.35	BUD16; BUD17	791.5	0	791.5	0	791.5	832.5	0	0	0	0	0	0	0	0	0	0	0	0	0	0	0	0	0	0	0	0	0
C00018	RP04536	C00627	1.4.3.5	PDX3	791.5	0	791.5	0	791.5	832.5	0	0	0	0	0	0	0	0	0	0	0	0	0	0	0	0	0	0	0	0	0
C00018	RP00171	C00647	1.4.3.5	PDX3	791.5	0	791.5	0	791.5	832.5	0	0	0	0	0	0	0	0	0	0	0	0	0	0	0	0	0	0	0	0	0
C00019	RP00004	C00021	2.1.1.10; 2.1.1.100; 2.1.1.107; 2.1.1.114; 2.1.1.125; 2.1.1.16; 2.1.1.17; 2.1.1.201; 2.1.1.41; 2.1.1.43; 2.1.1.59; 2.1.1.64	MHT1; SAM4; STE14; MET1; COQ3; HSL7; OPI3; CHO2; COQ5; ERG6; DOT1; SET1; SET2; CTM1; COQ3	791.5	0	791.5	0	791.5	832.5	0	0	0	0	0	0	0	0	0	0	0	0	0	0	0	0	0	0	0	0	0
C00019	RP03934	C00073	2.5.1.6; 2.8.1.6; 2.8.1.8	SAM2; SAM1; BIO2; LIP5	791.5	0	791.5	0	791.5	832.5	0	0	0	0	0	0	0	0	0	0	0	0	0	0	0	0	0	0	0	0	0
C00019	RP03935	C01137	4.1.1.50	SPE2	791.5	0	791.5	0	791.5	832.5	0	0	0	0	0	0	0	0	0	0	0	0	0	0	0	0	0	0	0	0	0
C00019	RP02865	C04425	2.6.1.62	BIO3	791.5	0	791.5	0	791.5	832.5	0	0	0	0	0	0	0	0	0	0	0	0	0	0	0	0	0	0	0	0	0
C00020	RP04088	C00054	3.1.3.7	MET22	791.5	0	791.5	0	791.5	832.5	0	0	0	0	0	0	0	0	0	0	0	0	0	0	0	0	0	0	0	0	0
C00020	RP03973	C00130	3.5.4.6	AMD1	791.5	0	791.5	0	791.5	832.5	0	0	0	0	0	0	0	0	0	0	0	0	0	0	0	0	0	0	0	0	0
C00020	RP00861	C00147	2.4.2.7	APT2; APT1	791.5	0	791.5	0	791.5	124	0.382146	0	0	0	0	0	0	0	0	0	0	0	0	0	0	0	0	0	0	0	0
C00020	RP00173	C00212	2.7.1.20	ADO1	791.5	0	791.5	0	791.5	95	0.461904	0	0	0	0	0	0	0	0	0	0	0	0	0	0	0	0	0	0	0	0
C00020	RP00387	C00301	3.6.1.13	YSA1	791.5	0	791.5	0	791.5	832.5	0	0	0	0	0	0	0	0	0	0	0	0	0	0	0	0	0	0	0	0	0
C00020	RP04093	C00575	3.1.4.17	PDE1; PDE2	791.5	0	791.5	0	791.5	832.5	0	0	0	0	0	0	0	0	0	0	0	0	0	0	0	0	0	0	0	0	0
C00020	RP02679	C00857	3.6.1.22	NPY1	791.5	0	791.5	0	791.5	832.5	0	0	0	0	0	0	0	0	0	0	0	0	0	0	0	0	0	0	0	0	0
C00020	RP01293	C03794	4.3.2.2	ADE13	791.5	0	791.5	0	791.5	832.5	0	0	0	0	0	0	0	0	0	0	0	0	0	0	0	0	0	0	0	0	0
C00020	RP04478	C05560	1.2.1.31	LYS2	791.5	0	791.5	0	791.5	832.5	0	0	0	0	0	0	0	0	0	0	0	0	0	0	0	0	0	0	0	0	0
C00020	RP00709	C05921	6.3.4.10; 6.3.4.11; 6.3.4.15; 6.3.4.9	BPL1; BPL1; BPL1; BPL1	791.5	0	791.5	0	791.5	832.5	0	0	0	0	0	0	0	0	0	0	0	0	0	0	0	0	0	0	0	0	0
C00020	RP01179	C05983	6.2.1.1	ACS1; ACS2	791.5	0	791.5	0	791.5	832.5	0	0	0	0	0	0	0	0	0	0	0	0	0	0	0	0	0	0	0	0	0
C00020	RP04359	C05993	6.2.1.1	ACS1; ACS2	791.5	0	791.5	0	791.5	832.5	0	0	0	0	0	0	0	0	0	0	0	0	0	0	0	0	0	0	0	0	0
C00020	RP04083	C06197	3.6.1.29	HNT2	791.5	0	791.5	0	791.5	832.5	0	0	0	0	0	0	0	0	0	0	0	0	0	0	0	0	0	0	0	0	0
C00020	RP10721	C16238	2.7.7.63	AIM22	791.5	0	791.5	0	791.5	832.5	0	0	0	0	0	0	0	0	0	0	0	0	0	0	0	0	0	0	0	0	0
C00021	RP04107	C00155	3.3.1.1	SAH1	791.5	0	791.5	0	791.5	832.5	0	0	0	0	0	0	0	0	0	0	0	0	0	0	0	0	0	0	0	0	0
C00021	RP04112	C00212	3.3.1.1	SAH1	791.5	0	791.5	0	791.5	95	0.461904	0	0	0	0	0	0	0	0	0	0	0	0	0	0	0	0	0	0	0	0
C00022	RP00285	C00024	1.2.4.1; 1.8.1.4; 2.3.1.12	PDB1; PDA1; LPD1; IRC15; LAT1	791.5	0	791.5	0	791.5	165.5	0.0625415	0	0	0	0	0	0	0	0	0	0	0	0	0	0	0	0	0	0	0	0
C00022	RP00109	C00036	1.1.1.38; 6.4.1.1	MAE1; PYC2; PYC1	791.5	0	791.5	0	791.5	165.5	0.0625415	0	0	0	0	0	0	0	0	0	0	0	0	0	0	0	0	0	0	0	0
C00022	RP00021	C00041	2.6.1.2; 2.6.1.44; 2.6.1.51; 2.6.1.58	ALT2; ALT1; AGX1; AGX1; ARO9	791.5	0	791.5	0	791.5	93	0.515364	0	0	0	0	0	0	0	0	0	0	0	0	0	0	0	0	0	0	0	0
C00022	RP04290	C00065	4.3.1.17; 4.3.1.19	CHA1; CHA1; ILV1	791.5	0	791.5	0	791.5	165.5	0.0625415	0	0	0	0	0	0	0	0	0	0	0	0	0	0	0	0	0	0	0	0
C00022	RP00036	C00074	2.7.1.40	CDC19; PYK2	791.5	0	791.5	0	791.5	165.5	0.0625415	0	0	0	0	0	0	0	0	0	0	0	0	0	0	0	0	0	0	0	0
C00022	RP04318	C00084	4.1.1.1	THI3; PDC6; PDC1; PDC5	791.5	0	791.5	0	791.5	165.5	0.0625415	0	0	0	0	0	0	0	0	0	0	0	0	0	0	0	0	0	0	0	0
C00022	RP01103	C00097	4.4.1.1; 4.4.1.8	CYS3; IRC7; STR3	791.5	0	791.5	0	791.5	165.5	0.0625415	0	0	0	0	0	0	0	0	0	0	0	0	0	0	0	0	0	0	0	0
C00022	RP00287	C00149	1.1.1.38	MAE1	791.5	0	791.5	0	791.5	165.5	0.0625415	0	0	0	0	0	0	0	0	0	0	0	0	0	0	0	0	0	0	0	0
C00022	RP00215	C00186	1.1.2.3	CYB2	791.5	0	791.5	0	791.5	165.5	0.0625415	0	0	0	0	0	0	0	0	0	0	0	0	0	0	0	0	0	0	0	0
C00022	RP00214	C00251	4.1.3.27	TRP2; TRP3	791.5	0	791.5	0	791.5	165.5	0.0625415	0	0	0	0	0	0	0	0	0	0	0	0	0	0	0	0	0	0	0	0
C00022	RP00119	C00256	1.1.2.4	DLD1; DLD2; DLD3	791.5	0	791.5	0	791.5	165.5	0.0625415	0	0	0	0	0	0	0	0	0	0	0	0	0	0	0	0	0	0	0	0
C00022	RP02184	C00491	4.4.1.1; 4.4.1.8	CYS3; IRC7; STR3	791.5	0	791.5	0	791.5	165.5	0.0625415	0	0	0	0	0	0	0	0	0	0	0	0	0	0	0	0	0	0	0	0
C00022	RP00440	C00900	2.2.1.6	ILV6; ILV2	791.5	0	791.5	0	791.5	165.5	0.0625415	0	0	0	0	0	0	0	0	0	0	0	0	0	0	0	0	0	0	0	0
C00022	RP00600	C00957	2.8.1.2	TUM1	791.5	0	791.5	0	791.5	165.5	0.0625415	0	0	0	0	0	0	0	0	0	0	0	0	0	0	0	0	0	0	0	0
C00022	RP13459	C02218	4.3.1.17	CHA1	791.5	0	791.5	0	791.5	165.5	0.0625415	0	0	0	0	0	0	0	0	0	0	0	0	0	0	0	0	0	0	0	0
C00022	RP01408	C02291	4.4.1.8	IRC7; STR3	791.5	0	791.5	0	791.5	165.5	0.0625415	0	0	0	0	0	0	0	0	0	0	0	0	0	0	0	0	0	0	0	0
C00022	RP02918	C05125	1.2.4.1; 2.2.1.6; 4.1.1.1	PDB1; PDA1; ILV6; ILV2; THI3; PDC6; PDC1; PDC5	791.5	0	791.5	0	791.5	165.5	0.0625415	0	0	0	0	0	0	0	0	0	0	0	0	0	0	0	0	0	0	0	0
C00022	RP04476	C05527	spontaneous		791.5	0	791.5	0	791.5	165.5	0.0625415	0	0	0	0	0	0	0	0	0	0	0	0	0	0	0	0	0	0	0	0
C00022	RP14635	C05689	4.4.1.1	CYS3	791.5	0	791.5	0	791.5	165.5	0.0625415	0	0	0	0	0	0	0	0	0	0	0	0	0	0	0	0	0	0	0	0
C00022	RP04549	C05699	4.4.1.8	IRC7; STR3	791.5	0	791.5	0	791.5	165.5	0.0625415	0	0	0	0	0	0	0	0	0	0	0	0	0	0	0	0	0	0	0	0
C00022	RP00291	C06010	2.2.1.6	ILV6; ILV2	791.5	0	791.5	0	791.5	165.5	0.0625415	0	0	0	0	0	0	0	0	0	0	0	0	0	0	0	0	0	0	0	0
C00024	RP00026	C00033	3.1.2.1; 6.2.1.1	ACH1; ACS1; ACS2	791.5	0	791.5	0	791.5	832.5	0	0	0	0	0	0	0	0	0	0	0	0	0	0	0	0	0	0	0	0	0
C00024	RP00124	C00083	6.4.1.2	HFA1; ACC1	791.5	0	791.5	0	791.5	832.5	0	0	0	0	0	0	0	0	0	0	0	0	0	0	0	0	0	0	0	0	0
C00024	RP06172	C00149	2.3.3.9	DAL7; MLS1	791.5	0	791.5	0	791.5	832.5	0	0	0	0	0	0	0	0	0	0	0	0	0	0	0	0	0	0	0	0	0
C00024	RP04394	C00332	2.3.1.9	ERG10	791.5	0	791.5	0	791.5	832.5	0	0	0	0	0	0	0	0	0	0	0	0	0	0	0	0	0	0	0	0	0
C00024	RP08499	C01251	2.3.3.14	LYS21; LYS20	791.5	0	791.5	0	791.5	832.5	0	0	0	0	0	0	0	0	0	0	0	0	0	0	0	0	0	0	0	0	0
C00024	RP06330	C02232	2.3.1.16	POT1	791.5	0	791.5	0	791.5	832.5	0	0	0	0	0	0	0	0	0	0	0	0	0	0	0	0	0	0	0	0	0
C00024	RP06484	C02504	2.3.3.13	LEU4; LEU9	791.5	0	791.5	0	791.5	832.5	0	0	0	0	0	0	0	0	0	0	0	0	0	0	0	0	0	0	0	0	0
C00024	RP13388	C03939	2.3.1.86	FAS1; FAS2	791.5	0	791.5	0	791.5	832.5	0	0	0	0	0	0	0	0	0	0	0	0	0	0	0	0	0	0	0	0	0
C00024	RP07829	C05259	2.3.1.16	POT1	791.5	0	791.5	0	791.5	832.5	0	0	0	0	0	0	0	0	0	0	0	0	0	0	0	0	0	0	0	0	0
C00024	RP12585	C05261	2.3.1.16	POT1	791.5	0	791.5	0	791.5	832.5	0	0	0	0	0	0	0	0	0	0	0	0	0	0	0	0	0	0	0	0	0
C00024	RP08295	C05263	2.3.1.16	POT1	791.5	0	791.5	0	791.5	832.5	0	0	0	0	0	0	0	0	0	0	0	0	0	0	0	0	0	0	0	0	0
C00024	RP07716	C05265	2.3.1.16	POT1	791.5	0	791.5	0	791.5	832.5	0	0	0	0	0	0	0	0	0	0	0	0	0	0	0	0	0	0	0	0	0
C00024	RP08298	C05267	2.3.1.16	POT1	791.5	0	791.5	0	791.5	832.5	0	0	0	0	0	0	0	0	0	0	0	0	0	0	0	0	0	0	0	0	0
C00024	RP10735	C05269	2.3.1.16; 2.3.1.9	POT1; ERG10	791.5	0	791.5	0	791.5	832.5	0	0	0	0	0	0	0	0	0	0	0	0	0	0	0	0	0	0	0	0	0
C00024	RP08343	C05993	6.2.1.1	ACS1; ACS2	791.5	0	791.5	0	791.5	832.5	0	0	0	0	0	0	0	0	0	0	0	0	0	0	0	0	0	0	0	0	0
C00024	RP10741	C16255	2.3.1.12	LAT1	791.5	0	791.5	0	791.5	832.5	0	0	0	0	0	0	0	0	0	0	0	0	0	0	0	0	0	0	0	0	0
C00024	RP10743	C16330	2.3.1.16	POT1	791.5	0	791.5	0	791.5	832.5	0	0	0	0	0	0	0	0	0	0	0	0	0	0	0	0	0	0	0	0	0
C00024	RP10744	C16334	2.3.1.16	POT1	791.5	0	791.5	0	791.5	832.5	0	0	0	0	0	0	0	0	0	0	0	0	0	0	0	0	0	0	0	0	0
C00024	RP10745	C16338	2.3.1.16	POT1	791.5	0	791.5	0	791.5	832.5	0	0	0	0	0	0	0	0	0	0	0	0	0	0	0	0	0	0	0	0	0
C00024	RP08702	C07118	2.3.1.16	POT1	791.5	0	791.5	0	791.5	832.5	0	0	0	0	0	0	0	0	0	0	0	0	0	0	0	0	0	0	0	0	0
C00024	RP10746	C16376	2.3.1.16	POT1	791.5	0	791.5	0	791.5	832.5	0	0	0	0	0	0	0	0	0	0	0	0	0	0	0	0	0	0	0	0	0
C00024	RP10747	C16389	2.3.1.16	POT1	791.5	0	791.5	0	791.5	832.5	0	0	0	0	0	0	0	0	0	0	0	0	0	0	0	0	0	0	0	0	0
C00024	RP10749	C16466	2.3.1.16	POT1	791.5	0	791.5	0	791.5	832.5	0	0	0	0	0	0	0	0	0	0	0	0	0	0	0	0	0	0	0	0	0
C00024	RP10750	C16471	2.3.1.16	POT1	791.5	0	791.5	0	791.5	832.5	0	0	0	0	0	0	0	0	0	0	0	0	0	0	0	0	0	0	0	0	0
C00026	RP00126	C00302	2.6.1.1	AAT1; AAT2	791.5	0	791.5	0	791.5	108	0.442943	0	0	0	0	0	0	0	0	0	0	0	0	0	0	0	0	0	0	0	0
C00026	RP00305	C00311	1.1.1.41; 1.1.1.42	IDH1; IDH2; IDP1; IDP2; IDP3	791.5	0	791.5	0	791.5	108	0.442943	0	0	0	0	0	0	0	0	0	0	0	0	0	0	0	0	0	0	0	0
C00026	RP04465	C00433	1.2.1.3	ALD5; HFD1; ALD4; ALD6	791.5	0	791.5	0	791.5	108	0.442943	0	0	0	0	0	0	0	0	0	0	0	0	0	0	0	0	0	0	0	0
C00026	RP05855	C00449	1.5.1.7	LYS1	791.5	0	791.5	0	791.5	108	0.442943	0	0	0	0	0	0	0	0	0	0	0	0	0	0	0	0	0	0	0	0
C00026	RP04508	C01251	2.3.3.14	LYS21; LYS20	791.5	0	791.5	0	791.5	108	0.442943	0	0	0	0	0	0	0	0	0	0	0	0	0	0	0	0	0	0	0	0
C00026	RP03148	C02630	1.1.1.95	SER3; SER33	791.5	0	791.5	0	791.5	108	0.442943	0	0	0	0	0	0	0	0	0	0	0	0	0	0	0	0	0	0	0	0
C00026	RP04494	C05379	1.1.1.42	IDP1; IDP2; IDP3	791.5	0	791.5	0	791.5	108	0.442943	0	0	0	0	0	0	0	0	0	0	0	0	0	0	0	0	0	0	0	0
C00026	RP01012	C05381	1.2.4.2	KGD1	791.5	0	791.5	0	791.5	108	0.442943	0	0	0	0	0	0	0	0	0	0	0	0	0	0	0	0	0	0	0	0
C00026	RP04500	C05572	spontaneous		791.5	0	791.5	0	791.5	108	0.442943	0	0	0	0	0	0	0	0	0	0	0	0	0	0	0	0	0	0	0	0
C00026	RP10771	C16254	1.2.4.2	KGD1	791.5	0	791.5	0	791.5	108	0.442943	0	0	0	0	0	0	0	0	0	0	0	0	0	0	0	0	0	0	0	0
C00029	RP04550	C00052	5.1.3.2	GAL10	791.5	0	791.5	0	791.5	832.5	0	0	0	0	0	0	0	0	0	0	0	0	0	0	0	0	0	0	0	0	0
C00029	RP00196	C00103	2.7.7.12; 2.7.7.9	GAL7; UGP1	791.5	0	791.5	0	791.5	832.5	0	0	0	0	0	0	0	0	0	0	0	0	0	0	0	0	0	0	0	0	0
C00029	RP05915	C00689	2.4.1.15	TPS1; TPS2; TSL1; TPS3	791.5	0	791.5	0	791.5	832.5	0	0	0	0	0	0	0	0	0	0	0	0	0	0	0	0	0	0	0	0	0
C00031	RP00205	C00089	3.2.1.20	MAL32; IMA1; MAL12; IMA3; IMA5; IMA4; IMA2	791.5	0	791.5	0	791.5	141	0.12683	0	0	0	0	0	0	0	0	0	0	0	0	0	0	0	0	0	0	0	0
C00031	RP00060	C00092	2.7.1.1	GLK1; EMI2; HXK1; HXK2	791.5	0	791.5	0	791.5	832.5	0	0	0	0	0	0	0	0	0	0	0	0	0	0	0	0	0	0	0	0	0
C00031	RP01590	C00208	2.4.1.25	GDB1	791.5	0	791.5	0	791.5	832.5	0	0	0	0	0	0	0	0	0	0	0	0	0	0	0	0	0	0	0	0	0
C00031	RP00453	C01083	3.2.1.28	NTH2; NTH1; ATH1	791.5	0	791.5	0	791.5	832.5	0	0	0	0	0	0	0	0	0	0	0	0	0	0	0	0	0	0	0	0	0
C00032	RP02246	C00524	4.4.1.17	CYC3; CYT2	791.5	0	791.5	0	791.5	832.5	0	0	0	0	0	0	0	0	0	0	0	0	0	0	0	0	0	0	0	0	0
C00032	RP04707	C02191	4.99.1.1	HEM15	791.5	0	791.5	0	791.5	832.5	0	0	0	0	0	0	0	0	0	0	0	0	0	0	0	0	0	0	0	0	0
C00033	RP00128	C00084	1.2.1.3; 1.2.1.5	ALD5; HFD1; ALD4; ALD6; ALD3; ALD2	791.5	0	791.5	0	791.5	832.5	0	0	0	0	0	0	0	0	0	0	0	0	0	0	0	0	0	0	0	0	0
C00033	RP02131	C00461	3.5.1.41	CDA1; CDA2	791.5	0	791.5	0	791.5	832.5	0	0	0	0	0	0	0	0	0	0	0	0	0	0	0	0	0	0	0	0	0
C00033	RP00050	C00979	2.5.1.47; 2.5.1.49	MET17; MET17	791.5	0	791.5	0	791.5	832.5	0	0	0	0	0	0	0	0	0	0	0	0	0	0	0	0	0	0	0	0	0
C00033	RP00143	C01077	2.5.1.48; 2.5.1.49	STR2; MET17	791.5	0	791.5	0	791.5	832.5	0	0	0	0	0	0	0	0	0	0	0	0	0	0	0	0	0	0	0	0	0
C00033	RP04833	C05993	6.2.1.1	ACS1; ACS2	791.5	0	791.5	0	791.5	832.5	0	0	0	0	0	0	0	0	0	0	0	0	0	0	0	0	0	0	0	0	0
C00033	RP03096	C01288	3.5.1.89	GPI12	791.5	0	791.5	0	791.5	832.5	0	0	0	0	0	0	0	0	0	0	0	0	0	0	0	0	0	0	0	0	0
C00033	RP04862	C06244	3.5.1.4	AMD2	791.5	0	791.5	0	791.5	832.5	0	0	0	0	0	0	0	0	0	0	0	0	0	0	0	0	0	0	0	0	0
C00033	RP12446	C05322	spontaneous		791.5	0	791.5	0	791.5	832.5	0	0	0	0	0	0	0	0	0	0	0	0	0	0	0	0	0	0	0	0	0
C00035	RP00055	C00044	2.7.1.40; 2.7.1.48; 2.7.4.6; 3.6.1.5; 6.2.1.4; 6.3.4.4	CDC19; PYK2; URK1; YNK1; YND1; LSC2; LSC1; ADE12	791.5	0	791.5	0	791.5	832.5	0	0	0	0	0	0	0	0	0	0	0	0	0	0	0	0	0	0	0	0	0
C00035	RP00031	C00096	2.4.1.132; 2.4.1.142; 2.4.1.83	ALG2; ALG1; DPM1	791.5	0	791.5	0	791.5	832.5	0	0	0	0	0	0	0	0	0	0	0	0	0	0	0	0	0	0	0	0	0
C00035	RP00342	C00144	2.7.4.8; 3.6.1.5	GUK1; YND1	791.5	0	791.5	0	791.5	832.5	0	0	0	0	0	0	0	0	0	0	0	0	0	0	0	0	0	0	0	0	0
C00035	RP01914	C00361	1.17.4.1	RNR1; RNR4; RNR3; RNR2	791.5	0	791.5	0	791.5	832.5	0	0	0	0	0	0	0	0	0	0	0	0	0	0	0	0	0	0	0	0	0
C00036	RP00059	C00049	2.6.1.1; 2.6.1.57	AAT1; AAT2; ARO8	791.5	0	791.5	0	791.5	118.5	0.394441	0	0	0	0	0	0	0	0	0	0	0	0	0	0	0	0	0	0	0	0
C00036	RP00078	C00074	4.1.1.49	PCK1	791.5	0	791.5	0	791.5	832.5	0	0	0	0	0	0	0	0	0	0	0	0	0	0	0	0	0	0	0	0	0
C00036	RP00079	C00149	1.1.1.37	MDH3; MDH1; MDH2	791.5	0	791.5	0	791.5	832.5	0	0	0	0	0	0	0	0	0	0	0	0	0	0	0	0	0	0	0	0	0
C00036	RP05067	C00288	6.4.1.1	PYC2; PYC1	791.5	0	791.5	0	791.5	832.5	0	0	0	0	0	0	0	0	0	0	0	0	0	0	0	0	0	0	0	0	0
C00037	RP00043	C00048	2.6.1.44; 2.6.1.45	AGX1; AGX1	791.5	0	791.5	0	791.5	832.5	0	0	0	0	0	0	0	0	0	0	0	0	0	0	0	0	0	0	0	0	0
C00037	RP00432	C00051	6.3.2.3	GSH2	791.5	0	791.5	0	791.5	832.5	0	0	0	0	0	0	0	0	0	0	0	0	0	0	0	0	0	0	0	0	0
C00037	RP00301	C00065	2.1.2.1	SHM1; SHM2	791.5	0	791.5	0	791.5	832.5	0	0	0	0	0	0	0	0	0	0	0	0	0	0	0	0	0	0	0	0	0
C00037	RP01085	C00188	4.1.2.5	GLY1	791.5	0	791.5	0	791.5	832.5	0	0	0	0	0	0	0	0	0	0	0	0	0	0	0	0	0	0	0	0	0
C00037	RP01128	C00430	2.3.1.37	HEM1	791.5	0	791.5	0	791.5	832.5	0	0	0	0	0	0	0	0	0	0	0	0	0	0	0	0	0	0	0	0	0
C00037	RP07515	C01242	1.4.4.2	GCV2	791.5	0	791.5	0	791.5	832.5	0	0	0	0	0	0	0	0	0	0	0	0	0	0	0	0	0	0	0	0	0
C00037	RP03271	C02412	6.1.1.14	GRS1; GRS2	791.5	0	791.5	0	791.5	832.5	0	0	0	0	0	0	0	0	0	0	0	0	0	0	0	0	0	0	0	0	0
C00037	RP03774	C03838	6.3.4.13	ADE5	791.5	0	791.5	0	791.5	832.5	0	0	0	0	0	0	0	0	0	0	0	0	0	0	0	0	0	0	0	0	0
C00037	RP05475	C05519	4.1.2.5	GLY1	791.5	0	791.5	0	791.5	832.5	0	0	0	0	0	0	0	0	0	0	0	0	0	0	0	0	0	0	0	0	0
C00039	RP05332	C00131	2.7.7.7	DPB3; POL3; DPB4; DLS1; POL1; POL2; DPB2	791.5	0	791.5	0	791.5	832.5	0	0	0	0	0	0	0	0	0	0	0	0	0	0	0	0	0	0	0	0	0
C00039	RP05526	C00286	2.7.7.7	DPB3; POL3; DPB4; DLS1; POL1; POL2; DPB2	791.5	0	791.5	0	791.5	832.5	0	0	0	0	0	0	0	0	0	0	0	0	0	0	0	0	0	0	0	0	0
C00039	RP05527	C00458	2.7.7.7	DPB3; POL3; DPB4; DLS1; POL1; POL2; DPB2	791.5	0	791.5	0	791.5	832.5	0	0	0	0	0	0	0	0	0	0	0	0	0	0	0	0	0	0	0	0	0
C00039	RP05555	C00459	2.7.7.7	DPB3; POL3; DPB4; DLS1; POL1; POL2; DPB2	791.5	0	791.5	0	791.5	832.5	0	0	0	0	0	0	0	0	0	0	0	0	0	0	0	0	0	0	0	0	0
C00040	RP00870	C00264	2.3.1.16; 2.3.1.199	POT1; ELO2; ELO1; SUR4	791.5	0	791.5	0	791.5	832.5	0	0	0	0	0	0	0	0	0	0	0	0	0	0	0	0	0	0	0	0	0
C00041	RP10822	C00097	2.8.1.7	NFS1	791.5	0	791.5	0	791.5	100	0.452822	0	0	0	0	0	0	0	0	0	0	0	0	0	0	0	0	0	0	0	0
C00041	RP01217	C00328	3.7.1.3	BNA5	791.5	0	791.5	0	791.5	100	0.452822	0	0	0	0	0	0	0	0	0	0	0	0	0	0	0	0	0	0	0	0
C00041	RP02709	C00886	6.1.1.7	ALA1	791.5	0	791.5	0	791.5	100	0.452822	0	0	0	0	0	0	0	0	0	0	0	0	0	0	0	0	0	0	0	0
C00041	RP10823	C02700	3.7.1.3	BNA5	791.5	0	791.5	0	791.5	100	0.452822	0	0	0	0	0	0	0	0	0	0	0	0	0	0	0	0	0	0	0	0
C00041	RP02394	C03227	3.7.1.3	BNA5	791.5	0	791.5	0	791.5	100	0.452822	0	0	0	0	0	0	0	0	0	0	0	0	0	0	0	0	0	0	0	0
C00043	RP00355	C00105	2.7.8.15	ALG7	791.5	0	791.5	0	791.5	832.5	0	0	0	0	0	0	0	0	0	0	0	0	0	0	0	0	0	0	0	0	0
C00043	RP00888	C00203	5.1.3.2	GAL10	791.5	0	791.5	0	791.5	832.5	0	0	0	0	0	0	0	0	0	0	0	0	0	0	0	0	0	0	0	0	0
C00043	RP00885	C04501	2.7.7.23	QRI1	791.5	0	791.5	0	791.5	832.5	0	0	0	0	0	0	0	0	0	0	0	0	0	0	0	0	0	0	0	0	0
C00044	RP00901	C00046	2.7.7.6	RPO21; RPO31; RPB2; RET1; RPA190; RPA135	791.5	0	791.5	0	791.5	832.5	0	0	0	0	0	0	0	0	0	0	0	0	0	0	0	0	0	0	0	0	0
C00044	RP00389	C00058	3.5.4.16; 3.5.4.25	FOL2; RIB1	791.5	0	791.5	0	791.5	832.5	0	0	0	0	0	0	0	0	0	0	0	0	0	0	0	0	0	0	0	0	0
C00044	RP00895	C00942	4.6.1.1	CYR1	791.5	0	791.5	0	791.5	832.5	0	0	0	0	0	0	0	0	0	0	0	0	0	0	0	0	0	0	0	0	0
C00044	RP00892	C01304	3.5.4.25	RIB1	791.5	0	791.5	0	791.5	832.5	0	0	0	0	0	0	0	0	0	0	0	0	0	0	0	0	0	0	0	0	0
C00044	RP00891	C04895	3.5.4.16	FOL2	791.5	0	791.5	0	791.5	832.5	0	0	0	0	0	0	0	0	0	0	0	0	0	0	0	0	0	0	0	0	0
C00044	RP00893	C05922	3.5.4.16	FOL2	791.5	0	791.5	0	791.5	832.5	0	0	0	0	0	0	0	0	0	0	0	0	0	0	0	0	0	0	0	0	0
C00045	RP03793	C03363	2.3.2.2	ECM38	791.5	0	791.5	0	791.5	832.5	0	0	0	0	0	0	0	0	0	0	0	0	0	0	0	0	0	0	0	0	0
C00046	RP06156	C00063	2.7.7.6	RPO21; RPO31; RPB2; RET1; RPA190; RPA135	791.5	0	791.5	0	791.5	832.5	0	0	0	0	0	0	0	0	0	0	0	0	0	0	0	0	0	0	0	0	0
C00046	RP06157	C00075	2.7.7.6	RPO21; RPO31; RPB2; RET1; RPA190; RPA135	791.5	0	791.5	0	791.5	832.5	0	0	0	0	0	0	0	0	0	0	0	0	0	0	0	0	0	0	0	0	0
C00047	RP00609	C00449	1.5.1.7	LYS1	791.5	0	791.5	0	791.5	129.5	0.178803	0	0	0	0	0	0	0	0	0	0	0	0	0	0	0	0	0	0	0	0
C00047	RP03279	C01931	6.1.1.6	KRS1; MSK1	791.5	0	791.5	0	791.5	129.5	0.178803	0	0	0	0	0	0	0	0	0	0	0	0	0	0	0	0	0	0	0	0
C00048	RP00921	C00149	2.3.3.9	DAL7; MLS1	791.5	0	791.5	0	791.5	832.5	0	0	0	0	0	0	0	0	0	0	0	0	0	0	0	0	0	0	0	0	0
C00048	RP00931	C00311	4.1.3.1	ICL1; ICL2	791.5	0	791.5	0	791.5	832.5	0	0	0	0	0	0	0	0	0	0	0	0	0	0	0	0	0	0	0	0	0
C00048	RP00410	C00603	4.3.2.3	DAL3	791.5	0	791.5	0	791.5	832.5	0	0	0	0	0	0	0	0	0	0	0	0	0	0	0	0	0	0	0	0	0
C00048	RP15814	C11148	spontaneous		791.5	0	791.5	0	791.5	832.5	0	0	0	0	0	0	0	0	0	0	0	0	0	0	0	0	0	0	0	0	0
C00049	RP00936	C00099	4.1.1.15	GAD1	791.5	0	791.5	0	791.5	118.5	0.394441	0	0	0	0	0	0	0	0	0	0	0	0	0	0	0	0	0	0	0	0
C00049	RP00116	C00152	3.5.1.1; 6.3.5.4	ASP1; ASP3; ASP3; ASP3; ASP3; ASN2; ASN1	791.5	0	791.5	0	791.5	88	0.56847	0	0	0	0	0	0	0	0	0	0	0	0	0	0	0	0	0	0	0	0
C00049	RP00423	C00438	2.1.3.2	URA2	791.5	0	791.5	0	791.5	118.5	0.394441	0	0	0	0	0	0	0	0	0	0	0	0	0	0	0	0	0	0	0	0
C00049	RP05171	C02984	6.1.1.12	DPS1; MSD1	791.5	0	791.5	0	791.5	118.5	0.394441	0	0	0	0	0	0	0	0	0	0	0	0	0	0	0	0	0	0	0	0
C00049	RP00932	C03082	2.7.2.4	HOM3	791.5	0	791.5	0	791.5	118.5	0.394441	0	0	0	0	0	0	0	0	0	0	0	0	0	0	0	0	0	0	0	0
C00049	RP01870	C03406	6.3.4.5	ARG1	791.5	0	791.5	0	791.5	118.5	0.394441	0	0	0	0	0	0	0	0	0	0	0	0	0	0	0	0	0	0	0	0
C00049	RP01324	C03794	6.3.4.4	ADE12	791.5	0	791.5	0	791.5	118.5	0.394441	0	0	0	0	0	0	0	0	0	0	0	0	0	0	0	0	0	0	0	0
C00049	RP04240	C04823	6.3.2.6	ADE1	791.5	0	791.5	0	791.5	118.5	0.394441	0	0	0	0	0	0	0	0	0	0	0	0	0	0	0	0	0	0	0	0
C00051	RP00940	C00669	6.3.2.3	GSH2	791.5	0	791.5	0	791.5	832.5	0	0	0	0	0	0	0	0	0	0	0	0	0	0	0	0	0	0	0	0	0
C00051	RP00431	C01419	2.3.2.2; 3.4.19.13	ECM38; ECM38	791.5	0	791.5	0	791.5	832.5	0	0	0	0	0	0	0	0	0	0	0	0	0	0	0	0	0	0	0	0	0
C00051	RP03135	C02320	2.5.1.18	GTT1; URE2	791.5	0	791.5	0	791.5	832.5	0	0	0	0	0	0	0	0	0	0	0	0	0	0	0	0	0	0	0	0	0
C00051	RP00159	C03451	3.1.2.6; 4.4.1.5	GLO2; GLO4; GLO1	791.5	0	791.5	0	791.5	832.5	0	0	0	0	0	0	0	0	0	0	0	0	0	0	0	0	0	0	0	0	0
C00051	RP13498	C05526	1.8.1.9	TRR1; TRR2	791.5	0	791.5	0	791.5	832.5	0	0	0	0	0	0	0	0	0	0	0	0	0	0	0	0	0	0	0	0	0
C00051	RP14639	C18870	spontaneous		791.5	0	791.5	0	791.5	832.5	0	0	0	0	0	0	0	0	0	0	0	0	0	0	0	0	0	0	0	0	0
C00051	RP03716	C03899	3.1.2.6	GLO2; GLO4	791.5	0	791.5	0	791.5	832.5	0	0	0	0	0	0	0	0	0	0	0	0	0	0	0	0	0	0	0	0	0
C00051	RP10077	C14791	2.5.1.18	GTT1; URE2	791.5	0	791.5	0	791.5	832.5	0	0	0	0	0	0	0	0	0	0	0	0	0	0	0	0	0	0	0	0	0
C00051	RP10078	C14792	2.5.1.18	GTT1; URE2	791.5	0	791.5	0	791.5	832.5	0	0	0	0	0	0	0	0	0	0	0	0	0	0	0	0	0	0	0	0	0
C00051	RP10079	C14793	2.5.1.18	GTT1; URE2	791.5	0	791.5	0	791.5	832.5	0	0	0	0	0	0	0	0	0	0	0	0	0	0	0	0	0	0	0	0	0
C00051	RP10080	C14803	2.5.1.18	GTT1; URE2	791.5	0	791.5	0	791.5	832.5	0	0	0	0	0	0	0	0	0	0	0	0	0	0	0	0	0	0	0	0	0
C00051	RP10081	C14804	2.5.1.18	GTT1; URE2	791.5	0	791.5	0	791.5	832.5	0	0	0	0	0	0	0	0	0	0	0	0	0	0	0	0	0	0	0	0	0
C00051	RP10082	C14805	2.5.1.18	GTT1; URE2	791.5	0	791.5	0	791.5	832.5	0	0	0	0	0	0	0	0	0	0	0	0	0	0	0	0	0	0	0	0	0
C00051	RP10083	C14806	2.5.1.18	GTT1; URE2	791.5	0	791.5	0	791.5	832.5	0	0	0	0	0	0	0	0	0	0	0	0	0	0	0	0	0	0	0	0	0
C00051	RP10084	C14847	2.5.1.18	GTT1; URE2	791.5	0	791.5	0	791.5	832.5	0	0	0	0	0	0	0	0	0	0	0	0	0	0	0	0	0	0	0	0	0
C00051	RP10085	C14848	2.5.1.18	GTT1; URE2	791.5	0	791.5	0	791.5	832.5	0	0	0	0	0	0	0	0	0	0	0	0	0	0	0	0	0	0	0	0	0
C00051	RP10086	C14855	2.5.1.18	GTT1; URE2	791.5	0	791.5	0	791.5	832.5	0	0	0	0	0	0	0	0	0	0	0	0	0	0	0	0	0	0	0	0	0
C00051	RP10087	C14856	2.5.1.18	GTT1; URE2	791.5	0	791.5	0	791.5	832.5	0	0	0	0	0	0	0	0	0	0	0	0	0	0	0	0	0	0	0	0	0
C00051	RP10088	C14861	2.5.1.18	GTT1; URE2	791.5	0	791.5	0	791.5	832.5	0	0	0	0	0	0	0	0	0	0	0	0	0	0	0	0	0	0	0	0	0
C00051	RP10089	C14863	2.5.1.18	GTT1; URE2	791.5	0	791.5	0	791.5	832.5	0	0	0	0	0	0	0	0	0	0	0	0	0	0	0	0	0	0	0	0	0
C00051	RP10090	C14864	2.5.1.18	GTT1; URE2	791.5	0	791.5	0	791.5	832.5	0	0	0	0	0	0	0	0	0	0	0	0	0	0	0	0	0	0	0	0	0
C00051	RP10091	C14865	2.5.1.18	GTT1; URE2	791.5	0	791.5	0	791.5	832.5	0	0	0	0	0	0	0	0	0	0	0	0	0	0	0	0	0	0	0	0	0
C00051	RP10092	C14868	2.5.1.18	GTT1; URE2	791.5	0	791.5	0	791.5	832.5	0	0	0	0	0	0	0	0	0	0	0	0	0	0	0	0	0	0	0	0	0
C00051	RP10093	C14871	2.5.1.18	GTT1; URE2	791.5	0	791.5	0	791.5	832.5	0	0	0	0	0	0	0	0	0	0	0	0	0	0	0	0	0	0	0	0	0
C00051	RP10094	C14874	2.5.1.18	GTT1; URE2	791.5	0	791.5	0	791.5	832.5	0	0	0	0	0	0	0	0	0	0	0	0	0	0	0	0	0	0	0	0	0
C00051	RP12918	C11583	2.5.1.18	GTT1; URE2	791.5	0	791.5	0	791.5	832.5	0	0	0	0	0	0	0	0	0	0	0	0	0	0	0	0	0	0	0	0	0
C00051	RP14727	C11278	2.5.1.18	GTT1; URE2	791.5	0	791.5	0	791.5	832.5	0	0	0	0	0	0	0	0	0	0	0	0	0	0	0	0	0	0	0	0	0
C00052	RP00438	C00446	2.7.7.12	GAL7	791.5	0	791.5	0	791.5	832.5	0	0	0	0	0	0	0	0	0	0	0	0	0	0	0	0	0	0	0	0	0
C00053	RP00016	C00054	1.8.4.8	MET16	791.5	0	791.5	0	791.5	832.5	0	0	0	0	0	0	0	0	0	0	0	0	0	0	0	0	0	0	0	0	0
C00053	RP05856	C00094	1.8.4.8	MET16	791.5	0	791.5	0	791.5	832.5	0	0	0	0	0	0	0	0	0	0	0	0	0	0	0	0	0	0	0	0	0
C00053	RP00446	C00224	2.7.1.25; 3.1.3.7	MET14; MET22	791.5	0	791.5	0	791.5	832.5	0	0	0	0	0	0	0	0	0	0	0	0	0	0	0	0	0	0	0	0	0
C00055	RP00950	C00063	6.3.2.5	CAB2	791.5	0	791.5	0	791.5	832.5	0	0	0	0	0	0	0	0	0	0	0	0	0	0	0	0	0	0	0	0	0
C00055	RP00451	C00112	2.7.4.14; 3.6.1.5	URA6; YND1	791.5	0	791.5	0	791.5	832.5	0	0	0	0	0	0	0	0	0	0	0	0	0	0	0	0	0	0	0	0	0
C00055	RP00071	C00269	2.7.8.11; 2.7.8.5; 2.7.8.8	PIS1; PGS1; CHO1	791.5	0	791.5	0	791.5	832.5	0	0	0	0	0	0	0	0	0	0	0	0	0	0	0	0	0	0	0	0	0
C00055	RP00099	C00307	2.7.8.2	CPT1	791.5	0	791.5	0	791.5	832.5	0	0	0	0	0	0	0	0	0	0	0	0	0	0	0	0	0	0	0	0	0
C00055	RP00044	C00475	2.7.1.48	URK1	791.5	0	791.5	0	791.5	832.5	0	0	0	0	0	0	0	0	0	0	0	0	0	0	0	0	0	0	0	0	0
C00055	RP00107	C00570	2.7.8.1	EPT1	791.5	0	791.5	0	791.5	832.5	0	0	0	0	0	0	0	0	0	0	0	0	0	0	0	0	0	0	0	0	0
C00055	RP00801	C05673	2.7.8.1	EPT1	791.5	0	791.5	0	791.5	832.5	0	0	0	0	0	0	0	0	0	0	0	0	0	0	0	0	0	0	0	0	0
C00055	RP04529	C05674	2.7.8.2	CPT1	791.5	0	791.5	0	791.5	832.5	0	0	0	0	0	0	0	0	0	0	0	0	0	0	0	0	0	0	0	0	0
C00058	RP10839	C00199	4.1.99.12	RIB3	791.5	0	791.5	0	791.5	832.5	0	0	0	0	0	0	0	0	0	0	0	0	0	0	0	0	0	0	0	0	0
C00058	RP00300	C00234	6.3.4.3	MIS1; ADE3	791.5	0	791.5	0	791.5	832.5	0	0	0	0	0	0	0	0	0	0	0	0	0	0	0	0	0	0	0	0	0
C00058	RP01874	C02700	3.5.1.9	BNA7	791.5	0	791.5	0	791.5	832.5	0	0	0	0	0	0	0	0	0	0	0	0	0	0	0	0	0	0	0	0	0
C00058	RP10841	C03680	spontaneous		791.5	0	791.5	0	791.5	832.5	0	0	0	0	0	0	0	0	0	0	0	0	0	0	0	0	0	0	0	0	0
C00058	RP04515	C05648	3.5.1.9	BNA7	791.5	0	791.5	0	791.5	832.5	0	0	0	0	0	0	0	0	0	0	0	0	0	0	0	0	0	0	0	0	0
C00058	RP01219	C05653	3.5.1.9	BNA7	791.5	0	791.5	0	791.5	832.5	0	0	0	0	0	0	0	0	0	0	0	0	0	0	0	0	0	0	0	0	0
C00058	RP04649	C05922	3.5.4.16	FOL2	791.5	0	791.5	0	791.5	832.5	0	0	0	0	0	0	0	0	0	0	0	0	0	0	0	0	0	0	0	0	0
C00058	RP12321	C15606	1.13.11.53; 1.13.11.54	ADI1; ADI1	791.5	0	791.5	0	791.5	832.5	0	0	0	0	0	0	0	0	0	0	0	0	0	0	0	0	0	0	0	0	0
C00058	RP15813	C11148	spontaneous		791.5	0	791.5	0	791.5	832.5	0	0	0	0	0	0	0	0	0	0	0	0	0	0	0	0	0	0	0	0	0
C00059	RP01639	C00224	2.7.7.4; 2.7.7.53	MET3; APA1; APA2	791.5	0	791.5	0	791.5	832.5	0	0	0	0	0	0	0	0	0	0	0	0	0	0	0	0	0	0	0	0	0
C00061	RP00193	C00255	2.7.1.26; 3.1.3.2	FMN1; PHO5	791.5	0	791.5	0	791.5	832.5	0	0	0	0	0	0	0	0	0	0	0	0	0	0	0	0	0	0	0	0	0
C00062	RP00066	C00077	3.5.3.1	CAR1	791.5	0	791.5	0	791.5	147.5	0.0907655	0	0	0	0	0	0	0	0	0	0	0	0	0	0	0	0	0	0	0	0
C00062	RP00979	C00086	3.5.3.1	CAR1	791.5	0	791.5	0	791.5	147.5	0.0907655	0	0	0	0	0	0	0	0	0	0	0	0	0	0	0	0	0	0	0	0
C00062	RP03259	C02163	6.1.1.19	RRS1; MSR1	791.5	0	791.5	0	791.5	147.5	0.0907655	0	0	0	0	0	0	0	0	0	0	0	0	0	0	0	0	0	0	0	0
C00062	RP01297	C03406	4.3.2.1	ARG4	791.5	0	791.5	0	791.5	147.5	0.0907655	0	0	0	0	0	0	0	0	0	0	0	0	0	0	0	0	0	0	0	0
C00063	RP00197	C00075	6.3.4.2	URA7; URA8	791.5	0	791.5	0	791.5	832.5	0	0	0	0	0	0	0	0	0	0	0	0	0	0	0	0	0	0	0	0	0
C00063	RP00062	C00112	2.7.1.108; 2.7.1.11; 2.7.1.174; 2.7.1.40; 2.7.4.6; 3.6.1.5	SEC59; PFK1; PFK2; DGK1; CDC19; PYK2; YNK1; YND1	791.5	0	791.5	0	791.5	832.5	0	0	0	0	0	0	0	0	0	0	0	0	0	0	0	0	0	0	0	0	0
C00064	RP06217	C00169	6.3.5.5	URA2; CPA2; CPA1	791.5	0	791.5	0	791.5	153	0.0706767	0	0	0	0	0	0	0	0	0	0	0	0	0	0	0	0	0	0	0	0
C00064	RP06304	C00352	2.6.1.16	GFA1	791.5	0	791.5	0	791.5	153	0.0706767	0	0	0	0	0	0	0	0	0	0	0	0	0	0	0	0	0	0	0	0
C00064	RP03269	C02282	6.1.1.18	GLN4	791.5	0	791.5	0	791.5	153	0.0706767	0	0	0	0	0	0	0	0	0	0	0	0	0	0	0	0	0	0	0	0
C00064	RP06429	C03090	2.4.2.14	ADE4	791.5	0	791.5	0	791.5	153	0.0706767	0	0	0	0	0	0	0	0	0	0	0	0	0	0	0	0	0	0	0	0
C00065	RP00587	C00078	4.2.1.20	TRP5	791.5	0	791.5	0	791.5	832.5	0	0	0	0	0	0	0	0	0	0	0	0	0	0	0	0	0	0	0	0	0
C00065	RP00762	C00097	4.2.1.22	CYS4	791.5	0	791.5	0	791.5	832.5	0	0	0	0	0	0	0	0	0	0	0	0	0	0	0	0	0	0	0	0	0
C00065	RP00204	C00168	2.6.1.45; 2.6.1.51	AGX1; AGX1	791.5	0	791.5	0	791.5	832.5	0	0	0	0	0	0	0	0	0	0	0	0	0	0	0	0	0	0	0	0	0
C00065	RP00513	C01005	3.1.3.3	SER2	791.5	0	791.5	0	791.5	832.5	0	0	0	0	0	0	0	0	0	0	0	0	0	0	0	0	0	0	0	0	0
C00065	RP00998	C02218	4.3.1.17	CHA1	791.5	0	791.5	0	791.5	832.5	0	0	0	0	0	0	0	0	0	0	0	0	0	0	0	0	0	0	0	0	0
C00065	RP01411	C02291	4.2.1.22	CYS4	791.5	0	791.5	0	791.5	832.5	0	0	0	0	0	0	0	0	0	0	0	0	0	0	0	0	0	0	0	0	0
C00065	RP03287	C02553	6.1.1.11	SES1; DIA4	791.5	0	791.5	0	791.5	832.5	0	0	0	0	0	0	0	0	0	0	0	0	0	0	0	0	0	0	0	0	0
C00065	RP01763	C02737	2.7.8.8	CHO1	791.5	0	791.5	0	791.5	832.5	0	0	0	0	0	0	0	0	0	0	0	0	0	0	0	0	0	0	0	0	0
C00065	RP01404	C02934	2.3.1.50	LCB2; LCB1	791.5	0	791.5	0	791.5	832.5	0	0	0	0	0	0	0	0	0	0	0	0	0	0	0	0	0	0	0	0	0
C00065	RP07495	C04377	2.1.2.1	SHM1; SHM2	791.5	0	791.5	0	791.5	832.5	0	0	0	0	0	0	0	0	0	0	0	0	0	0	0	0	0	0	0	0	0
C00065	RP04551	C05699	4.2.1.22	CYS4	791.5	0	791.5	0	791.5	832.5	0	0	0	0	0	0	0	0	0	0	0	0	0	0	0	0	0	0	0	0	0
C00065	RP12926	C06481	6.1.1.11	SES1; DIA4	791.5	0	791.5	0	791.5	832.5	0	0	0	0	0	0	0	0	0	0	0	0	0	0	0	0	0	0	0	0	0
C00065	RP01410	C00542	4.2.1.22	CYS4	791.5	0	791.5	0	791.5	832.5	0	0	0	0	0	0	0	0	0	0	0	0	0	0	0	0	0	0	0	0	0
C00067	RP00094	C00132	1.11.1.6	CTA1; CTT1	791.5	0	791.5	0	791.5	832.5	0	0	0	0	0	0	0	0	0	0	0	0	0	0	0	0	0	0	0	0	0
C00067	RP14624	C00143	spontaneous		791.5	0	791.5	0	791.5	832.5	0	0	0	0	0	0	0	0	0	0	0	0	0	0	0	0	0	0	0	0	0
C00067	RP01367	C00966	2.1.2.11	ECM31	791.5	0	791.5	0	791.5	832.5	0	0	0	0	0	0	0	0	0	0	0	0	0	0	0	0	0	0	0	0	0
C00067	RP13310	C01516	1.14.14.1	DIT2	791.5	0	791.5	0	791.5	832.5	0	0	0	0	0	0	0	0	0	0	0	0	0	0	0	0	0	0	0	0	0
C00067	RP12618	C06174	1.14.14.1	DIT2	791.5	0	791.5	0	791.5	832.5	0	0	0	0	0	0	0	0	0	0	0	0	0	0	0	0	0	0	0	0	0
C00067	RP12272	C07481	1.14.14.1	DIT2	791.5	0	791.5	0	791.5	832.5	0	0	0	0	0	0	0	0	0	0	0	0	0	0	0	0	0	0	0	0	0
C00067	RP14758	C19563	spontaneous		791.5	0	791.5	0	791.5	832.5	0	0	0	0	0	0	0	0	0	0	0	0	0	0	0	0	0	0	0	0	0
C00067	RP14760	C19580	spontaneous		791.5	0	791.5	0	791.5	832.5	0	0	0	0	0	0	0	0	0	0	0	0	0	0	0	0	0	0	0	0	0
C00067	RP16227	C18235	spontaneous		791.5	0	791.5	0	791.5	832.5	0	0	0	0	0	0	0	0	0	0	0	0	0	0	0	0	0	0	0	0	0
C00068	RP01011	C00378	2.7.6.2	THI80	791.5	0	791.5	0	791.5	832.5	0	0	0	0	0	0	0	0	0	0	0	0	0	0	0	0	0	0	0	0	0
C00068	RP00535	C03028	2.7.6.2	THI80	791.5	0	791.5	0	791.5	832.5	0	0	0	0	0	0	0	0	0	0	0	0	0	0	0	0	0	0	0	0	0
C00068	RP00074	C05125	1.2.4.1; 2.2.1.6; 4.1.1.1	PDB1; PDA1; ILV6; ILV2; THI3; PDC6; PDC1; PDC5	791.5	0	791.5	0	791.5	832.5	0	0	0	0	0	0	0	0	0	0	0	0	0	0	0	0	0	0	0	0	0
C00068	RP00538	C05381	1.2.4.2	KGD1	791.5	0	791.5	0	791.5	832.5	0	0	0	0	0	0	0	0	0	0	0	0	0	0	0	0	0	0	0	0	0
C00068	RP09128	C13378	2.2.1.1	TKL2; TKL1	791.5	0	791.5	0	791.5	832.5	0	0	0	0	0	0	0	0	0	0	0	0	0	0	0	0	0	0	0	0	0
C00071	RP00551	C00162	1.2.1.3; 1.2.1.5	ALD5; HFD1; ALD4; ALD6; ALD3; ALD2	791.5	0	791.5	0	791.5	832.5	0	0	0	0	0	0	0	0	0	0	0	0	0	0	0	0	0	0	0	0	0
C00071	RP00139	C00226	1.1.1.1; 1.1.1.2	ADH5; SFA1; ADH4; ADH3; ADH2; ADH1; ADH7; ADH6	791.5	0	791.5	0	791.5	832.5	0	0	0	0	0	0	0	0	0	0	0	0	0	0	0	0	0	0	0	0	0
C00071	RP01022	C00161	4.1.1.1	THI3; PDC6; PDC1; PDC5	791.5	0	791.5	0	791.5	832.5	0	0	0	0	0	0	0	0	0	0	0	0	0	0	0	0	0	0	0	0	0
C00071	RP00186	C00060	1.2.1.3; 1.2.1.5	ALD5; HFD1; ALD4; ALD6; ALD3; ALD2	791.5	0	791.5	0	791.5	832.5	0	0	0	0	0	0	0	0	0	0	0	0	0	0	0	0	0	0	0	0	0
C00071	RP12557	C03658	spontaneous		791.5	0	791.5	0	791.5	832.5	0	0	0	0	0	0	0	0	0	0	0	0	0	0	0	0	0	0	0	0	0
C00073	RP00096	C00155	2.1.1.10; 2.1.1.14	MHT1; SAM4; MET6	791.5	0	791.5	0	791.5	832.5	0	0	0	0	0	0	0	0	0	0	0	0	0	0	0	0	0	0	0	0	0
C00073	RP00561	C00409	2.5.1.49	MET17	791.5	0	791.5	0	791.5	832.5	0	0	0	0	0	0	0	0	0	0	0	0	0	0	0	0	0	0	0	0	0
C00073	RP00558	C01180	2.6.1.5; 2.6.1.57	ARO8; ARO8	791.5	0	791.5	0	791.5	832.5	0	0	0	0	0	0	0	0	0	0	0	0	0	0	0	0	0	0	0	0	0
C00073	RP03281	C02430	6.1.1.10	MSM1; MES1	791.5	0	791.5	0	791.5	832.5	0	0	0	0	0	0	0	0	0	0	0	0	0	0	0	0	0	0	0	0	0
C00073	RP01919	C02989	1.8.4.14	YKG9	791.5	0	791.5	0	791.5	832.5	0	0	0	0	0	0	0	0	0	0	0	0	0	0	0	0	0	0	0	0	0
C00073	RP13366	C15998	1.8.4.14	YKG9	791.5	0	791.5	0	791.5	832.5	0	0	0	0	0	0	0	0	0	0	0	0	0	0	0	0	0	0	0	0	0
C00074	RP01033	C00631	4.2.1.11	ENO1; ENO2; ERR3; ERR1; ERR2	791.5	0	791.5	0	791.5	832.5	0	0	0	0	0	0	0	0	0	0	0	0	0	0	0	0	0	0	0	0	0
C00077	RP01043	C00134	4.1.1.17	SPE1	791.5	0	791.5	0	791.5	832.5	0	0	0	0	0	0	0	0	0	0	0	0	0	0	0	0	0	0	0	0	0
C00077	RP00576	C00327	2.1.3.3	ARG3	791.5	0	791.5	0	791.5	832.5	0	0	0	0	0	0	0	0	0	0	0	0	0	0	0	0	0	0	0	0	0
C00077	RP01042	C00437	2.3.1.35	ARG7	791.5	0	791.5	0	791.5	832.5	0	0	0	0	0	0	0	0	0	0	0	0	0	0	0	0	0	0	0	0	0
C00077	RP00578	C01165	2.6.1.13	CAR2	791.5	0	791.5	0	791.5	832.5	0	0	0	0	0	0	0	0	0	0	0	0	0	0	0	0	0	0	0	0	0
C00077	RP01040	C04322	2.6.1.13	CAR2	791.5	0	791.5	0	791.5	832.5	0	0	0	0	0	0	0	0	0	0	0	0	0	0	0	0	0	0	0	0	0
C00078	RP00101	C00331	2.6.1.27; 2.6.1.28	ARO8; ARO9	791.5	0	791.5	0	791.5	832.5	0	0	0	0	0	0	0	0	0	0	0	0	0	0	0	0	0	0	0	0	0
C00078	RP00586	C00463	4.2.1.20	TRP5	791.5	0	791.5	0	791.5	832.5	0	0	0	0	0	0	0	0	0	0	0	0	0	0	0	0	0	0	0	0	0
C00078	RP01049	C02700	1.13.11.52	BNA2	791.5	0	791.5	0	791.5	832.5	0	0	0	0	0	0	0	0	0	0	0	0	0	0	0	0	0	0	0	0	0
C00078	RP07157	C03506	4.2.1.20	TRP5	791.5	0	791.5	0	791.5	832.5	0	0	0	0	0	0	0	0	0	0	0	0	0	0	0	0	0	0	0	0	0
C00078	RP03291	C03512	6.1.1.2	MSW1; WRS1	791.5	0	791.5	0	791.5	832.5	0	0	0	0	0	0	0	0	0	0	0	0	0	0	0	0	0	0	0	0	0
C00079	RP00057	C00166	2.6.1.1; 2.6.1.28; 2.6.1.5; 2.6.1.57; 2.6.1.58; 2.6.1.9	AAT1; AAT2; ARO9; ARO8; ARO8; ARO9; HIS5	791.5	0	791.5	0	791.5	832.5	0	0	0	0	0	0	0	0	0	0	0	0	0	0	0	0	0	0	0	0	0
C00079	RP01056	C00826	4.2.1.51	PHA2	791.5	0	791.5	0	791.5	832.5	0	0	0	0	0	0	0	0	0	0	0	0	0	0	0	0	0	0	0	0	0
C00079	RP03283	C03511	6.1.1.20	FRS2; FRS1; MSF1	791.5	0	791.5	0	791.5	832.5	0	0	0	0	0	0	0	0	0	0	0	0	0	0	0	0	0	0	0	0	0
C00081	RP00033	C00104	2.7.1.1; 2.7.1.11; 2.7.1.40; 2.7.1.48; 2.7.4.6; 3.6.1.5; 6.2.1.4	GLK1; EMI2; HXK1; HXK2; PFK1; PFK2; CDC19; PYK2; URK1; YNK1; YND1; LSC2; LSC1	791.5	0	791.5	0	791.5	832.5	0	0	0	0	0	0	0	0	0	0	0	0	0	0	0	0	0	0	0	0	0
C00082	RP00621	C01179	2.6.1.1; 2.6.1.5; 2.6.1.57; 2.6.1.58; 2.6.1.9	AAT1; AAT2; ARO8; ARO8; ARO9; HIS5	791.5	0	791.5	0	791.5	832.5	0	0	0	0	0	0	0	0	0	0	0	0	0	0	0	0	0	0	0	0	0
C00082	RP02599	C02839	6.1.1.1	TYS1; MSY1	791.5	0	791.5	0	791.5	832.5	0	0	0	0	0	0	0	0	0	0	0	0	0	0	0	0	0	0	0	0	0
C00082	RP13817	C08565	spontaneous		791.5	0	791.5	0	791.5	832.5	0	0	0	0	0	0	0	0	0	0	0	0	0	0	0	0	0	0	0	0	0
C00083	RP01077	C00288	6.4.1.2	HFA1; ACC1	791.5	0	791.5	0	791.5	832.5	0	0	0	0	0	0	0	0	0	0	0	0	0	0	0	0	0	0	0	0	0
C00083	RP06643	C01209	2.3.1.39; 2.3.1.86	MCT1; FAS1; FAS2	791.5	0	791.5	0	791.5	832.5	0	0	0	0	0	0	0	0	0	0	0	0	0	0	0	0	0	0	0	0	0
C00083	RP17066	C20877	2.3.1.199	ELO2; ELO1; SUR4	791.5	0	791.5	0	791.5	832.5	0	0	0	0	0	0	0	0	0	0	0	0	0	0	0	0	0	0	0	0	0
C00084	RP01086	C00188	4.1.2.5	GLY1	791.5	0	791.5	0	791.5	832.5	0	0	0	0	0	0	0	0	0	0	0	0	0	0	0	0	0	0	0	0	0
C00084	RP00238	C00469	1.1.1.1; 1.1.1.2	ADH5; SFA1; ADH4; ADH3; ADH2; ADH1; ADH7; ADH6	791.5	0	791.5	0	791.5	832.5	0	0	0	0	0	0	0	0	0	0	0	0	0	0	0	0	0	0	0	0	0
C00084	RP01089	C05125	4.1.1.1	THI3; PDC6; PDC1; PDC5	791.5	0	791.5	0	791.5	832.5	0	0	0	0	0	0	0	0	0	0	0	0	0	0	0	0	0	0	0	0	0
C00084	RP05476	C05519	4.1.2.5	GLY1	791.5	0	791.5	0	791.5	832.5	0	0	0	0	0	0	0	0	0	0	0	0	0	0	0	0	0	0	0	0	0
C00085	RP01093	C00092	5.3.1.9	PGI1	791.5	0	791.5	0	791.5	136	0.153747	0	0	0	0	0	0	0	0	0	0	0	0	0	0	0	0	0	0	0	0
C00085	RP00242	C00095	2.7.1.1	GLK1; EMI2; HXK1; HXK2	791.5	0	791.5	0	791.5	136	0.153747	0	0	0	0	0	0	0	0	0	0	0	0	0	0	0	0	0	0	0	0
C00085	RP13533	C00118	2.2.1.2	NQM1; TAL1	791.5	0	791.5	0	791.5	136	0.153747	0	0	0	0	0	0	0	0	0	0	0	0	0	0	0	0	0	0	0	0
C00085	RP01094	C00275	5.3.1.8	PMI40	791.5	0	791.5	0	791.5	136	0.153747	0	0	0	0	0	0	0	0	0	0	0	0	0	0	0	0	0	0	0	0
C00085	RP00649	C00279	2.2.1.1	TKL2; TKL1	791.5	0	791.5	0	791.5	136	0.153747	0	0	0	0	0	0	0	0	0	0	0	0	0	0	0	0	0	0	0	0
C00085	RP00434	C00352	2.6.1.16	GFA1	791.5	0	791.5	0	791.5	136	0.153747	0	0	0	0	0	0	0	0	0	0	0	0	0	0	0	0	0	0	0	0
C00085	RP00646	C00665	3.1.3.46	FBP26	791.5	0	791.5	0	791.5	136	0.153747	0	0	0	0	0	0	0	0	0	0	0	0	0	0	0	0	0	0	0	0
C00086	RP02197	C00499	3.5.3.4	DAL2	791.5	0	791.5	0	791.5	832.5	0	0	0	0	0	0	0	0	0	0	0	0	0	0	0	0	0	0	0	0	0
C00086	RP01099	C00603	4.3.2.3	DAL3	791.5	0	791.5	0	791.5	832.5	0	0	0	0	0	0	0	0	0	0	0	0	0	0	0	0	0	0	0	0	0
C00086	RP01096	C01010	6.3.4.6	DUR1	791.5	0	791.5	0	791.5	832.5	0	0	0	0	0	0	0	0	0	0	0	0	0	0	0	0	0	0	0	0	0
C00087	RP06341	C00320	spontaneous		791.5	0	791.5	0	791.5	832.5	0	0	0	0	0	0	0	0	0	0	0	0	0	0	0	0	0	0	0	0	0
C00089	RP00075	C00095	3.2.1.20	MAL32; IMA1; MAL12; IMA3; IMA5; IMA4; IMA2	791.5	0	791.5	0	791.5	141	0.12683	0	0	0	0	0	0	0	0	0	0	0	0	0	0	0	0	0	0	0	0
C00089	RP01109	C00267	3.2.1.20; 3.2.1.26	MAL32; IMA1; MAL12; IMA3; IMA5; IMA4; IMA2; SUC2	791.5	0	791.5	0	791.5	141	0.12683	0	0	0	0	0	0	0	0	0	0	0	0	0	0	0	0	0	0	0	0
C00089	RP01110	C02336	3.2.1.20; 3.2.1.26	MAL32; IMA1; MAL12; IMA3; IMA5; IMA4; IMA2; SUC2	791.5	0	791.5	0	791.5	176	0.0136194	0	0	0	0	0	0	0	0	0	0	0	0	0	0	0	0	0	0	0	0
C00092	RP10946	C00103	5.4.2.2	PGM1; PGM2; PRM15	791.5	0	791.5	0	791.5	832.5	0	0	0	0	0	0	0	0	0	0	0	0	0	0	0	0	0	0	0	0	0
C00092	RP00146	C00689	2.4.1.15	TPS1; TPS2; TSL1; TPS3	791.5	0	791.5	0	791.5	832.5	0	0	0	0	0	0	0	0	0	0	0	0	0	0	0	0	0	0	0	0	0
C00092	RP01133	C01236	1.1.1.49	ZWF1	791.5	0	791.5	0	791.5	832.5	0	0	0	0	0	0	0	0	0	0	0	0	0	0	0	0	0	0	0	0	0
C00092	RP10933	C04006	5.5.1.4	INO1	791.5	0	791.5	0	791.5	832.5	0	0	0	0	0	0	0	0	0	0	0	0	0	0	0	0	0	0	0	0	0
C00093	RP00077	C00111	1.1.1.8; 1.1.5.3	GPD1; GPD2; GUT2	791.5	0	791.5	0	791.5	832.5	0	0	0	0	0	0	0	0	0	0	0	0	0	0	0	0	0	0	0	0	0
C00093	RP00194	C00116	2.7.1.30; 3.1.3.21	GUT1; GPP2; GPP1	791.5	0	791.5	0	791.5	832.5	0	0	0	0	0	0	0	0	0	0	0	0	0	0	0	0	0	0	0	0	0
C00093	RP01244	C00670	3.1.4.46	GDE1	791.5	0	791.5	0	791.5	832.5	0	0	0	0	0	0	0	0	0	0	0	0	0	0	0	0	0	0	0	0	0
C00093	RP00605	C00681	2.3.1.15	SCT1; GPT2	791.5	0	791.5	0	791.5	832.5	0	0	0	0	0	0	0	0	0	0	0	0	0	0	0	0	0	0	0	0	0
C00093	RP01533	C01233	3.1.4.46	GDE1	791.5	0	791.5	0	791.5	832.5	0	0	0	0	0	0	0	0	0	0	0	0	0	0	0	0	0	0	0	0	0
C00093	RP01764	C03892	2.7.8.5	PGS1	791.5	0	791.5	0	791.5	832.5	0	0	0	0	0	0	0	0	0	0	0	0	0	0	0	0	0	0	0	0	0
C00093	RP01145	C03120	3.1.4.46	GDE1	791.5	0	791.5	0	791.5	832.5	0	0	0	0	0	0	0	0	0	0	0	0	0	0	0	0	0	0	0	0	0
C00094	RP00168	C00283	1.8.1.2	MET10; MET5	791.5	0	791.5	0	791.5	832.5	0	0	0	0	0	0	0	0	0	0	0	0	0	0	0	0	0	0	0	0	0
C00094	RP00110	C00320	2.5.1.47; 2.5.1.49; 2.8.1.1; 2.8.1.2	MET17; MET17; TUM1; TUM1	791.5	0	791.5	0	791.5	832.5	0	0	0	0	0	0	0	0	0	0	0	0	0	0	0	0	0	0	0	0	0
C00095	RP00231	C00392	1.1.1.67	DSF1	791.5	0	791.5	0	791.5	832.5	0	0	0	0	0	0	0	0	0	0	0	0	0	0	0	0	0	0	0	0	0
C00095	RP02187	C00492	3.2.1.26	SUC2	791.5	0	791.5	0	791.5	832.5	0	0	0	0	0	0	0	0	0	0	0	0	0	0	0	0	0	0	0	0	0
C00095	RP00692	C00794	1.1.1.14	SOR2; SOR1	791.5	0	791.5	0	791.5	832.5	0	0	0	0	0	0	0	0	0	0	0	0	0	0	0	0	0	0	0	0	0
C00095	RP03248	C01613	3.2.1.26	SUC2	791.5	0	791.5	0	791.5	832.5	0	0	0	0	0	0	0	0	0	0	0	0	0	0	0	0	0	0	0	0	0
C00095	RP01148	C05345	2.7.1.1	GLK1; EMI2; HXK1; HXK2	791.5	0	791.5	0	791.5	832.5	0	0	0	0	0	0	0	0	0	0	0	0	0	0	0	0	0	0	0	0	0
C00096	RP00225	C00636	2.7.7.13	PSA1	791.5	0	791.5	0	791.5	832.5	0	0	0	0	0	0	0	0	0	0	0	0	0	0	0	0	0	0	0	0	0
C00097	RP00857	C00283	2.5.1.47; 4.2.1.22; 4.4.1.1; 4.4.1.8	MET17; CYS4; CYS3; IRC7; STR3	791.5	0	791.5	0	791.5	832.5	0	0	0	0	0	0	0	0	0	0	0	0	0	0	0	0	0	0	0	0	0
C00097	RP00824	C00669	6.3.2.2	GSH1	791.5	0	791.5	0	791.5	832.5	0	0	0	0	0	0	0	0	0	0	0	0	0	0	0	0	0	0	0	0	0
C00097	RP00842	C00957	2.6.1.1	AAT1; AAT2	791.5	0	791.5	0	791.5	832.5	0	0	0	0	0	0	0	0	0	0	0	0	0	0	0	0	0	0	0	0	0
C00097	RP04474	C00979	2.5.1.47; 2.5.1.49	MET17; MET17	791.5	0	791.5	0	791.5	832.5	0	0	0	0	0	0	0	0	0	0	0	0	0	0	0	0	0	0	0	0	0
C00097	RP00182	C02291	2.5.1.48; 4.4.1.1	STR2; CYS3	791.5	0	791.5	0	791.5	832.5	0	0	0	0	0	0	0	0	0	0	0	0	0	0	0	0	0	0	0	0	0
C00097	RP00258	C04352	6.3.2.5	CAB2	791.5	0	791.5	0	791.5	832.5	0	0	0	0	0	0	0	0	0	0	0	0	0	0	0	0	0	0	0	0	0
C00097	RP13499	C05526	1.8.1.9	TRR1; TRR2	791.5	0	791.5	0	791.5	832.5	0	0	0	0	0	0	0	0	0	0	0	0	0	0	0	0	0	0	0	0	0
C00097	RP15330	C17935	spontaneous		791.5	0	791.5	0	791.5	832.5	0	0	0	0	0	0	0	0	0	0	0	0	0	0	0	0	0	0	0	0	0
C00097	RP02263	C00542	2.5.1.48	STR2	791.5	0	791.5	0	791.5	832.5	0	0	0	0	0	0	0	0	0	0	0	0	0	0	0	0	0	0	0	0	0
C00099	RP00276	C00222	2.6.1.19	UGA1	791.5	0	791.5	0	791.5	832.5	0	0	0	0	0	0	0	0	0	0	0	0	0	0	0	0	0	0	0	0	0
C00099	RP00373	C00864	6.3.2.1	PAN6	791.5	0	791.5	0	791.5	832.5	0	0	0	0	0	0	0	0	0	0	0	0	0	0	0	0	0	0	0	0	0
C00099	RP01167	C05665	1.2.1.3; 1.2.1.5	ALD5; HFD1; ALD4; ALD6; ALD3; ALD2	791.5	0	791.5	0	791.5	832.5	0	0	0	0	0	0	0	0	0	0	0	0	0	0	0	0	0	0	0	0	0
C00100	RP01180	C03344	2.3.1.16; 2.3.1.9	POT1; ERG10	791.5	0	791.5	0	791.5	832.5	0	0	0	0	0	0	0	0	0	0	0	0	0	0	0	0	0	0	0	0	0
C00101	RP00061	C00143	1.4.4.2; 1.8.1.4; 2.1.2.1; 2.1.2.10; 2.1.2.11	GCV2; LPD1; IRC15; SHM1; SHM2; GCV1; ECM31	791.5	0	791.5	0	791.5	832.5	0	0	0	0	0	0	0	0	0	0	0	0	0	0	0	0	0	0	0	0	0
C00101	RP00072	C00234	2.1.2.2; 2.1.2.3; 2.1.2.9; 6.3.4.3	ADE8; ADE16; ADE17; FMT1; MIS1; ADE3	791.5	0	791.5	0	791.5	832.5	0	0	0	0	0	0	0	0	0	0	0	0	0	0	0	0	0	0	0	0	0
C00101	RP00296	C00415	1.5.1.3	DFR1	791.5	0	791.5	0	791.5	832.5	0	0	0	0	0	0	0	0	0	0	0	0	0	0	0	0	0	0	0	0	0
C00101	RP03960	C00445	2.1.2.2	ADE8	791.5	0	791.5	0	791.5	832.5	0	0	0	0	0	0	0	0	0	0	0	0	0	0	0	0	0	0	0	0	0
C00101	RP00297	C00504	1.5.1.3	DFR1	791.5	0	791.5	0	791.5	832.5	0	0	0	0	0	0	0	0	0	0	0	0	0	0	0	0	0	0	0	0	0
C00101	RP01187	C09332	6.3.2.17	RMA1; FOL3; MET7	791.5	0	791.5	0	791.5	832.5	0	0	0	0	0	0	0	0	0	0	0	0	0	0	0	0	0	0	0	0	0
C00103	RP01197	C00668	5.4.2.2	PGM1; PGM2; PRM15	791.5	0	791.5	0	791.5	832.5	0	0	0	0	0	0	0	0	0	0	0	0	0	0	0	0	0	0	0	0	0
C00104	RP01200	C00130	3.6.1.5	YND1	791.5	0	791.5	0	791.5	832.5	0	0	0	0	0	0	0	0	0	0	0	0	0	0	0	0	0	0	0	0	0
C00105	RP01202	C00106	2.4.2.9	FUR1	791.5	0	791.5	0	791.5	85.5	0.59274	0	0	0	0	0	0	0	0	0	0	0	0	0	0	0	0	0	0	0	0
C00105	RP00042	C00299	2.7.1.48	URK1	791.5	0	791.5	0	791.5	832.5	0	0	0	0	0	0	0	0	0	0	0	0	0	0	0	0	0	0	0	0	0
C00105	RP01201	C01103	4.1.1.23	URA3	791.5	0	791.5	0	791.5	832.5	0	0	0	0	0	0	0	0	0	0	0	0	0	0	0	0	0	0	0	0	0
C00106	RP00416	C00299	3.2.2.3	URH1	791.5	0	791.5	0	791.5	85.5	0.59274	0	0	0	0	0	0	0	0	0	0	0	0	0	0	0	0	0	0	0	0
C00106	RP01207	C00380	3.5.4.1	FCY1	791.5	0	791.5	0	791.5	85.5	0.59274	0	0	0	0	0	0	0	0	0	0	0	0	0	0	0	0	0	0	0	0
C00106	RP00166	C00526	2.4.2.1	PNP1	791.5	0	791.5	0	791.5	85.5	0.59274	0	0	0	0	0	0	0	0	0	0	0	0	0	0	0	0	0	0	0	0
C00108	RP01215	C00251	4.1.3.27	TRP2; TRP3	791.5	0	791.5	0	791.5	832.5	0	0	0	0	0	0	0	0	0	0	0	0	0	0	0	0	0	0	0	0	0
C00108	RP01218	C00328	3.7.1.3	BNA5	791.5	0	791.5	0	791.5	832.5	0	0	0	0	0	0	0	0	0	0	0	0	0	0	0	0	0	0	0	0	0
C00108	RP01279	C04302	2.4.2.18	TRP4	791.5	0	791.5	0	791.5	832.5	0	0	0	0	0	0	0	0	0	0	0	0	0	0	0	0	0	0	0	0	0
C00108	RP01220	C05653	3.5.1.9	BNA7	791.5	0	791.5	0	791.5	832.5	0	0	0	0	0	0	0	0	0	0	0	0	0	0	0	0	0	0	0	0	0
C00109	RP01226	C00188	4.3.1.19	CHA1; ILV1	791.5	0	791.5	0	791.5	832.5	0	0	0	0	0	0	0	0	0	0	0	0	0	0	0	0	0	0	0	0	0
C00109	RP01229	C01118	2.5.1.48	STR2	791.5	0	791.5	0	791.5	832.5	0	0	0	0	0	0	0	0	0	0	0	0	0	0	0	0	0	0	0	0	0
C00109	RP01231	C02291	4.4.1.1	CYS3	791.5	0	791.5	0	791.5	832.5	0	0	0	0	0	0	0	0	0	0	0	0	0	0	0	0	0	0	0	0	0
C00109	RP04403	C05335	4.4.1.1	CYS3	791.5	0	791.5	0	791.5	832.5	0	0	0	0	0	0	0	0	0	0	0	0	0	0	0	0	0	0	0	0	0
C00109	RP04535	C05699	4.4.1.1	CYS3	791.5	0	791.5	0	791.5	832.5	0	0	0	0	0	0	0	0	0	0	0	0	0	0	0	0	0	0	0	0	0
C00109	RP04312	C06006	2.2.1.6	ILV6; ILV2	791.5	0	791.5	0	791.5	832.5	0	0	0	0	0	0	0	0	0	0	0	0	0	0	0	0	0	0	0	0	0
C00109	RP01224	C06032	1.1.1.85	LEU2	791.5	0	791.5	0	791.5	832.5	0	0	0	0	0	0	0	0	0	0	0	0	0	0	0	0	0	0	0	0	0
C00109	RP13436	C17234	4.4.1.1	CYS3	791.5	0	791.5	0	791.5	832.5	0	0	0	0	0	0	0	0	0	0	0	0	0	0	0	0	0	0	0	0	0
C00110	RP00352	C00381	2.7.1.108	SEC59	791.5	0	791.5	0	791.5	832.5	0	0	0	0	0	0	0	0	0	0	0	0	0	0	0	0	0	0	0	0	0
C00110	RP00353	C00621	3.6.1.43	CAX4	791.5	0	791.5	0	791.5	832.5	0	0	0	0	0	0	0	0	0	0	0	0	0	0	0	0	0	0	0	0	0
C00110	RP00083	C01246	2.4.1.117	ALG5	791.5	0	791.5	0	791.5	832.5	0	0	0	0	0	0	0	0	0	0	0	0	0	0	0	0	0	0	0	0	0
C00110	RP00069	C03862	2.4.1.83	DPM1	791.5	0	791.5	0	791.5	832.5	0	0	0	0	0	0	0	0	0	0	0	0	0	0	0	0	0	0	0	0	0
C00110	RP01233	C04500	2.7.8.15	ALG7	791.5	0	791.5	0	791.5	832.5	0	0	0	0	0	0	0	0	0	0	0	0	0	0	0	0	0	0	0	0	0
C00111	RP01238	C00118	5.3.1.1	TPI1	791.5	0	791.5	0	791.5	832.5	0	0	0	0	0	0	0	0	0	0	0	0	0	0	0	0	0	0	0	0	0
C00111	RP00164	C00184	2.7.1.29; 3.1.3.1; 3.1.3.2	DAK2; DAK1; PHO8; PHO5	791.5	0	791.5	0	791.5	832.5	0	0	0	0	0	0	0	0	0	0	0	0	0	0	0	0	0	0	0	0	0
C00111	RP02311	C01094	4.1.2.13	FBA1	791.5	0	791.5	0	791.5	832.5	0	0	0	0	0	0	0	0	0	0	0	0	0	0	0	0	0	0	0	0	0
C00111	RP01235	C03372	2.3.1.42	SCT1; GPT2	791.5	0	791.5	0	791.5	832.5	0	0	0	0	0	0	0	0	0	0	0	0	0	0	0	0	0	0	0	0	0
C00111	RP01274	C05378	4.1.2.13	FBA1	791.5	0	791.5	0	791.5	832.5	0	0	0	0	0	0	0	0	0	0	0	0	0	0	0	0	0	0	0	0	0
C00111	RP01788	C00447	4.1.2.13	FBA1	791.5	0	791.5	0	791.5	832.5	0	0	0	0	0	0	0	0	0	0	0	0	0	0	0	0	0	0	0	0	0
C00112	RP01918	C00705	1.17.4.1	RNR1; RNR4; RNR3; RNR2	791.5	0	791.5	0	791.5	832.5	0	0	0	0	0	0	0	0	0	0	0	0	0	0	0	0	0	0	0	0	0
C00114	RP00517	C00157	3.1.4.4	SPO14	791.5	0	791.5	0	791.5	832.5	0	0	0	0	0	0	0	0	0	0	0	0	0	0	0	0	0	0	0	0	0
C00114	RP00236	C00576	1.1.1.1	ADH5; SFA1; ADH4; ADH3; ADH2; ADH1	791.5	0	791.5	0	791.5	832.5	0	0	0	0	0	0	0	0	0	0	0	0	0	0	0	0	0	0	0	0	0
C00114	RP01240	C00588	2.7.1.32	CKI1	791.5	0	791.5	0	791.5	832.5	0	0	0	0	0	0	0	0	0	0	0	0	0	0	0	0	0	0	0	0	0
C00114	RP01245	C00670	3.1.4.46	GDE1	791.5	0	791.5	0	791.5	832.5	0	0	0	0	0	0	0	0	0	0	0	0	0	0	0	0	0	0	0	0	0
C00116	RP00157	C00184	1.1.1.156	GCY1	791.5	0	791.5	0	791.5	832.5	0	0	0	0	0	0	0	0	0	0	0	0	0	0	0	0	0	0	0	0	0
C00116	RP00374	C00577	1.1.1.2	ADH7; ADH6	791.5	0	791.5	0	791.5	832.5	0	0	0	0	0	0	0	0	0	0	0	0	0	0	0	0	0	0	0	0	0
C00116	RP01251	C00623	3.1.3.21	GPP2; GPP1	791.5	0	791.5	0	791.5	832.5	0	0	0	0	0	0	0	0	0	0	0	0	0	0	0	0	0	0	0	0	0
C00116	RP12558	C03658	spontaneous		791.5	0	791.5	0	791.5	832.5	0	0	0	0	0	0	0	0	0	0	0	0	0	0	0	0	0	0	0	0	0
C00116	RP13448	C03189	3.1.3.21	GPP2; GPP1	791.5	0	791.5	0	791.5	832.5	0	0	0	0	0	0	0	0	0	0	0	0	0	0	0	0	0	0	0	0	0
C00117	RP01255	C00119	2.7.6.1	PRS4; PRS2; PRS3; PRS1; PRS5	791.5	0	791.5	0	791.5	832.5	0	0	0	0	0	0	0	0	0	0	0	0	0	0	0	0	0	0	0	0	0
C00117	RP01257	C00121	2.7.1.15	RBK1	791.5	0	791.5	0	791.5	832.5	0	0	0	0	0	0	0	0	0	0	0	0	0	0	0	0	0	0	0	0	0
C00117	RP01262	C00199	5.3.1.6	RKI1	791.5	0	791.5	0	791.5	832.5	0	0	0	0	0	0	0	0	0	0	0	0	0	0	0	0	0	0	0	0	0
C00117	RP00384	C00301	3.6.1.13	YSA1	791.5	0	791.5	0	791.5	832.5	0	0	0	0	0	0	0	0	0	0	0	0	0	0	0	0	0	0	0	0	0
C00117	RP01263	C00620	5.4.2.2	PGM1; PGM2; PRM15	791.5	0	791.5	0	791.5	832.5	0	0	0	0	0	0	0	0	0	0	0	0	0	0	0	0	0	0	0	0	0
C00117	RP01654	C05382	2.2.1.1	TKL2; TKL1	791.5	0	791.5	0	791.5	832.5	0	0	0	0	0	0	0	0	0	0	0	0	0	0	0	0	0	0	0	0	0
C00118	RP00080	C00231	2.2.1.1	TKL2; TKL1	791.5	0	791.5	0	791.5	832.5	0	0	0	0	0	0	0	0	0	0	0	0	0	0	0	0	0	0	0	0	0
C00118	RP00395	C00236	1.2.1.12	TDH3; TDH1; TDH2	791.5	0	791.5	0	791.5	832.5	0	0	0	0	0	0	0	0	0	0	0	0	0	0	0	0	0	0	0	0	0
C00118	RP02139	C03506	4.2.1.20	TRP5	791.5	0	791.5	0	791.5	832.5	0	0	0	0	0	0	0	0	0	0	0	0	0	0	0	0	0	0	0	0	0
C00118	RP13340	C05345	2.2.1.2	NQM1; TAL1	791.5	0	791.5	0	791.5	832.5	0	0	0	0	0	0	0	0	0	0	0	0	0	0	0	0	0	0	0	0	0
C00118	RP01275	C05378	4.1.2.13	FBA1	791.5	0	791.5	0	791.5	832.5	0	0	0	0	0	0	0	0	0	0	0	0	0	0	0	0	0	0	0	0	0
C00119	RP01277	C02739	2.4.2.17	HIS1	791.5	0	791.5	0	791.5	832.5	0	0	0	0	0	0	0	0	0	0	0	0	0	0	0	0	0	0	0	0	0
C00119	RP01278	C03090	2.4.2.14	ADE4	791.5	0	791.5	0	791.5	832.5	0	0	0	0	0	0	0	0	0	0	0	0	0	0	0	0	0	0	0	0	0
C00120	RP01288	C01909	2.8.1.6	BIO2	791.5	0	791.5	0	791.5	832.5	0	0	0	0	0	0	0	0	0	0	0	0	0	0	0	0	0	0	0	0	0
C00120	RP01282	C05921	6.3.4.10; 6.3.4.11; 6.3.4.15; 6.3.4.9	BPL1; BPL1; BPL1; BPL1	791.5	0	791.5	0	791.5	832.5	0	0	0	0	0	0	0	0	0	0	0	0	0	0	0	0	0	0	0	0	0
C00120	RP12475	C04727	6.3.4.10	BPL1	791.5	0	791.5	0	791.5	832.5	0	0	0	0	0	0	0	0	0	0	0	0	0	0	0	0	0	0	0	0	0
C00120	RP12477	C04801	6.3.4.11	BPL1	791.5	0	791.5	0	791.5	832.5	0	0	0	0	0	0	0	0	0	0	0	0	0	0	0	0	0	0	0	0	0
C00120	RP12479	C04682	6.3.4.9	BPL1	791.5	0	791.5	0	791.5	832.5	0	0	0	0	0	0	0	0	0	0	0	0	0	0	0	0	0	0	0	0	0
C00120	RP12481	C04681	6.3.4.15	BPL1	791.5	0	791.5	0	791.5	832.5	0	0	0	0	0	0	0	0	0	0	0	0	0	0	0	0	0	0	0	0	0
C00121	RP01290	C00299	3.2.2.3	URH1	791.5	0	791.5	0	791.5	832.5	0	0	0	0	0	0	0	0	0	0	0	0	0	0	0	0	0	0	0	0	0
C00121	RP01401	C03150	3.2.2.3	URH1	791.5	0	791.5	0	791.5	832.5	0	0	0	0	0	0	0	0	0	0	0	0	0	0	0	0	0	0	0	0	0
C00121	RP15835	C05841	3.2.2.3	URH1	791.5	0	791.5	0	791.5	832.5	0	0	0	0	0	0	0	0	0	0	0	0	0	0	0	0	0	0	0	0	0
C00123	RP00424	C00233	2.6.1.42	BAT1; BAT2	791.5	0	791.5	0	791.5	127.5	0.339486	0	0	0	0	0	0	0	0	0	0	0	0	0	0	0	0	0	0	0	0
C00123	RP03277	C02047	6.1.1.4	NAM2; CDC60	791.5	0	791.5	0	791.5	127.5	0.339486	0	0	0	0	0	0	0	0	0	0	0	0	0	0	0	0	0	0	0	0
C00124	RP16808	C00984	5.1.3.3	GAL10	791.5	0	791.5	0	791.5	832.5	0	0	0	0	0	0	0	0	0	0	0	0	0	0	0	0	0	0	0	0	0
C00129	RP01318	C00235	5.3.3.2	IDI1	791.5	0	791.5	0	791.5	832.5	0	0	0	0	0	0	0	0	0	0	0	0	0	0	0	0	0	0	0	0	0
C00129	RP01673	C00341	2.5.1.1	ERG20; BTS1	791.5	0	791.5	0	791.5	832.5	0	0	0	0	0	0	0	0	0	0	0	0	0	0	0	0	0	0	0	0	0
C00129	RP01945	C00353	2.5.1.29	BTS1	791.5	0	791.5	0	791.5	832.5	0	0	0	0	0	0	0	0	0	0	0	0	0	0	0	0	0	0	0	0	0
C00129	RP01902	C00448	2.5.1.10	ERG20; BTS1	791.5	0	791.5	0	791.5	832.5	0	0	0	0	0	0	0	0	0	0	0	0	0	0	0	0	0	0	0	0	0
C00129	RP01315	C01143	4.1.1.33	MVD1	791.5	0	791.5	0	791.5	832.5	0	0	0	0	0	0	0	0	0	0	0	0	0	0	0	0	0	0	0	0	0
C00129	RP05210	C01230	2.5.1.82; 2.5.1.83	COQ1; COQ1	791.5	0	791.5	0	791.5	832.5	0	0	0	0	0	0	0	0	0	0	0	0	0	0	0	0	0	0	0	0	0
C00129	RP05142	C05859	2.5.1.87	RER2; NUS1; SRT1	791.5	0	791.5	0	791.5	832.5	0	0	0	0	0	0	0	0	0	0	0	0	0	0	0	0	0	0	0	0	0
C00130	RP01321	C00655	1.1.1.205	IMD2; IMD3; IMD4	791.5	0	791.5	0	791.5	832.5	0	0	0	0	0	0	0	0	0	0	0	0	0	0	0	0	0	0	0	0	0
C00130	RP01325	C03794	6.3.4.4	ADE12	791.5	0	791.5	0	791.5	832.5	0	0	0	0	0	0	0	0	0	0	0	0	0	0	0	0	0	0	0	0	0
C00130	RP01319	C04734	2.1.2.3; 3.5.4.10	ADE16; ADE17; ADE16; ADE17	791.5	0	791.5	0	791.5	832.5	0	0	0	0	0	0	0	0	0	0	0	0	0	0	0	0	0	0	0	0	0
C00131	RP00045	C00206	2.7.1.1; 2.7.1.40; 2.7.1.48; 2.7.4.6	GLK1; EMI2; HXK1; HXK2; CDC19; PYK2; URK1; YNK1	791.5	0	791.5	0	791.5	832.5	0	0	0	0	0	0	0	0	0	0	0	0	0	0	0	0	0	0	0	0	0
C00132	RP14542	C18345	spontaneous		791.5	0	791.5	0	791.5	832.5	0	0	0	0	0	0	0	0	0	0	0	0	0	0	0	0	0	0	0	0	0
C00134	RP01843	C00315	1.5.3.17; 2.5.1.16	FMS1; SPE3	791.5	0	791.5	0	791.5	832.5	0	0	0	0	0	0	0	0	0	0	0	0	0	0	0	0	0	0	0	0	0
C00134	RP14318	C00612	1.5.3.17	FMS1	791.5	0	791.5	0	791.5	832.5	0	0	0	0	0	0	0	0	0	0	0	0	0	0	0	0	0	0	0	0	0
C00135	RP01336	C00860	1.1.1.23	HIS4	791.5	0	791.5	0	791.5	832.5	0	0	0	0	0	0	0	0	0	0	0	0	0	0	0	0	0	0	0	0	0
C00135	RP01340	C01929	1.1.1.23	HIS4	791.5	0	791.5	0	791.5	832.5	0	0	0	0	0	0	0	0	0	0	0	0	0	0	0	0	0	0	0	0	0
C00135	RP03273	C02988	6.1.1.21	HTS1	791.5	0	791.5	0	791.5	832.5	0	0	0	0	0	0	0	0	0	0	0	0	0	0	0	0	0	0	0	0	0
C00136	RP00203	C00877	1.3.3.6	POX1	791.5	0	791.5	0	791.5	832.5	0	0	0	0	0	0	0	0	0	0	0	0	0	0	0	0	0	0	0	0	0
C00137	RP00521	C01177	3.1.3.25	INM2; INM1	791.5	0	791.5	0	791.5	832.5	0	0	0	0	0	0	0	0	0	0	0	0	0	0	0	0	0	0	0	0	0
C00137	RP01765	C01194	2.7.8.11	PIS1	791.5	0	791.5	0	791.5	832.5	0	0	0	0	0	0	0	0	0	0	0	0	0	0	0	0	0	0	0	0	0
C00137	RP01349	C03546	3.1.3.25	INM2; INM1	791.5	0	791.5	0	791.5	832.5	0	0	0	0	0	0	0	0	0	0	0	0	0	0	0	0	0	0	0	0	0
C00137	RP01350	C04006	3.1.3.25	INM2; INM1	791.5	0	791.5	0	791.5	832.5	0	0	0	0	0	0	0	0	0	0	0	0	0	0	0	0	0	0	0	0	0
C00140	RP01361	C00461	3.2.1.14	CTS2; CTS1	791.5	0	791.5	0	791.5	832.5	0	0	0	0	0	0	0	0	0	0	0	0	0	0	0	0	0	0	0	0	0
C00141	RP00097	C00183	2.6.1.42	BAT1; BAT2	791.5	0	791.5	0	791.5	91.5	0.529694	0	0	0	0	0	0	0	0	0	0	0	0	0	0	0	0	0	0	0	0
C00141	RP00566	C00966	2.1.2.11	ECM31	791.5	0	791.5	0	791.5	832.5	0	0	0	0	0	0	0	0	0	0	0	0	0	0	0	0	0	0	0	0	0
C00141	RP01366	C02504	2.3.3.13	LEU4; LEU9	791.5	0	791.5	0	791.5	832.5	0	0	0	0	0	0	0	0	0	0	0	0	0	0	0	0	0	0	0	0	0
C00141	RP01363	C04039	4.2.1.9	ILV3	791.5	0	791.5	0	791.5	832.5	0	0	0	0	0	0	0	0	0	0	0	0	0	0	0	0	0	0	0	0	0
C00141	RP04080	C04272	4.2.1.9	ILV3	791.5	0	791.5	0	791.5	832.5	0	0	0	0	0	0	0	0	0	0	0	0	0	0	0	0	0	0	0	0	0
C00143	RP00615	C00415	2.1.1.45	CDC21	791.5	0	791.5	0	791.5	832.5	0	0	0	0	0	0	0	0	0	0	0	0	0	0	0	0	0	0	0	0	0
C00143	RP00221	C00440	1.5.1.20	MET13; MET12	791.5	0	791.5	0	791.5	832.5	0	0	0	0	0	0	0	0	0	0	0	0	0	0	0	0	0	0	0	0	0
C00143	RP00568	C00445	1.5.1.15; 1.5.1.5	MTD1; MIS1; ADE3	791.5	0	791.5	0	791.5	832.5	0	0	0	0	0	0	0	0	0	0	0	0	0	0	0	0	0	0	0	0	0
C00144	RP01369	C00242	2.4.2.7	APT2; APT1	791.5	0	791.5	0	791.5	832.5	0	0	0	0	0	0	0	0	0	0	0	0	0	0	0	0	0	0	0	0	0
C00144	RP00573	C00655	6.3.5.2	GUA1	791.5	0	791.5	0	791.5	832.5	0	0	0	0	0	0	0	0	0	0	0	0	0	0	0	0	0	0	0	0	0
C00144	RP01373	C00942	3.1.4.17	PDE1; PDE2	791.5	0	791.5	0	791.5	832.5	0	0	0	0	0	0	0	0	0	0	0	0	0	0	0	0	0	0	0	0	0
C00147	RP00318	C00170	2.4.2.28	MEU1	791.5	0	791.5	0	791.5	124	0.382146	0	0	0	0	0	0	0	0	0	0	0	0	0	0	0	0	0	0	0	0
C00147	RP00596	C00212	2.4.2.1	PNP1	791.5	0	791.5	0	791.5	150	0.0797585	0	0	0	0	0	0	0	0	0	0	0	0	0	0	0	0	0	0	0	0
C00147	RP02306	C00559	2.4.2.1	PNP1	791.5	0	791.5	0	791.5	124	0.382146	0	0	0	0	0	0	0	0	0	0	0	0	0	0	0	0	0	0	0	0
C00148	RP03285	C02702	6.1.1.15	AIM10	791.5	0	791.5	0	791.5	832.5	0	0	0	0	0	0	0	0	0	0	0	0	0	0	0	0	0	0	0	0	0
C00148	RP00228	C03912	1.5.1.2	PRO3	791.5	0	791.5	0	791.5	832.5	0	0	0	0	0	0	0	0	0	0	0	0	0	0	0	0	0	0	0	0	0
C00151	RP00611	C03740	2.3.2.2	ECM38	791.5	0	791.5	0	791.5	832.5	0	0	0	0	0	0	0	0	0	0	0	0	0	0	0	0	0	0	0	0	0
C00151	RP00102	C00161	2.6.1.13	CAR2	791.5	0	791.5	0	791.5	832.5	0	0	0	0	0	0	0	0	0	0	0	0	0	0	0	0	0	0	0	0	0
C00152	RP03263	C03402	6.1.1.22	SLM5; DED81	791.5	0	791.5	0	791.5	131.5	0.174029	0	0	0	0	0	0	0	0	0	0	0	0	0	0	0	0	0	0	0	0
C00153	RP01397	C00253	3.5.1.19	PNC1	791.5	0	791.5	0	791.5	832.5	0	0	0	0	0	0	0	0	0	0	0	0	0	0	0	0	0	0	0	0	0
C00153	RP00631	C03150	2.4.2.1; 3.2.2.3	PNP1; URH1	791.5	0	791.5	0	791.5	832.5	0	0	0	0	0	0	0	0	0	0	0	0	0	0	0	0	0	0	0	0	0
C00154	RP00237	C00249	3.1.2.2; 6.2.1.3	TES1; FAA2; FAA3; FAA4; FAA1	791.5	0	791.5	0	791.5	832.5	0	0	0	0	0	0	0	0	0	0	0	0	0	0	0	0	0	0	0	0	0
C00154	RP06514	C02934	2.3.1.50	LCB2; LCB1	791.5	0	791.5	0	791.5	832.5	0	0	0	0	0	0	0	0	0	0	0	0	0	0	0	0	0	0	0	0	0
C00154	RP00147	C05272	1.3.1.38; 1.3.3.6	ETR1; POX1	791.5	0	791.5	0	791.5	832.5	0	0	0	0	0	0	0	0	0	0	0	0	0	0	0	0	0	0	0	0	0
C00154	RP16899	C05764	2.3.1.86	FAS1; FAS2	791.5	0	791.5	0	791.5	832.5	0	0	0	0	0	0	0	0	0	0	0	0	0	0	0	0	0	0	0	0	0
C00154	RP10980	C16216	2.3.1.199	ELO2; ELO1; SUR4	791.5	0	791.5	0	791.5	832.5	0	0	0	0	0	0	0	0	0	0	0	0	0	0	0	0	0	0	0	0	0
C00155	RP01406	C00283	2.5.1.48; 2.5.1.49	STR2; MET17	791.5	0	791.5	0	791.5	832.5	0	0	0	0	0	0	0	0	0	0	0	0	0	0	0	0	0	0	0	0	0
C00155	RP00647	C01077	2.5.1.49	MET17	791.5	0	791.5	0	791.5	832.5	0	0	0	0	0	0	0	0	0	0	0	0	0	0	0	0	0	0	0	0	0
C00155	RP01409	C01118	2.5.1.48	STR2	791.5	0	791.5	0	791.5	832.5	0	0	0	0	0	0	0	0	0	0	0	0	0	0	0	0	0	0	0	0	0
C00155	RP00644	C02291	4.2.1.22; 4.4.1.8	CYS4; IRC7; STR3	791.5	0	791.5	0	791.5	832.5	0	0	0	0	0	0	0	0	0	0	0	0	0	0	0	0	0	0	0	0	0
C00155	RP00642	C00542	4.2.1.22	CYS4	791.5	0	791.5	0	791.5	832.5	0	0	0	0	0	0	0	0	0	0	0	0	0	0	0	0	0	0	0	0	0
C00156	RP10981	C03885	2.5.1.39	COQ2	791.5	0	791.5	0	791.5	832.5	0	0	0	0	0	0	0	0	0	0	0	0	0	0	0	0	0	0	0	0	0
C00156	RP05213	C05809	2.5.1.39	COQ2	791.5	0	791.5	0	791.5	832.5	0	0	0	0	0	0	0	0	0	0	0	0	0	0	0	0	0	0	0	0	0
C00156	RP04608	C05848	2.5.1.39	COQ2	791.5	0	791.5	0	791.5	832.5	0	0	0	0	0	0	0	0	0	0	0	0	0	0	0	0	0	0	0	0	0
C00156	RP09166	C13425	2.5.1.39	COQ2	791.5	0	791.5	0	791.5	832.5	0	0	0	0	0	0	0	0	0	0	0	0	0	0	0	0	0	0	0	0	0
C00157	RP00252, RP13421	C00162	3.1.1.4; 3.1.1.5; 3.1.1.5	TGL4; NTE1; PLB2; PLB1; PLB3; NTE1; PLB2; PLB1; PLB3	791.5	0	791.5	0	791.5	832.5	0	0	0	0	0	0	0	0	0	0	0	0	0	0	0	0	0	0	0	0	0
C00157	RP01427	C00219	3.1.1.4	TGL4	791.5	0	791.5	0	791.5	832.5	0	0	0	0	0	0	0	0	0	0	0	0	0	0	0	0	0	0	0	0	0
C00157	RP01425	C00416	3.1.4.4	SPO14	791.5	0	791.5	0	791.5	832.5	0	0	0	0	0	0	0	0	0	0	0	0	0	0	0	0	0	0	0	0	0
C00157	RP00520	C00641	2.7.8.2	CPT1	791.5	0	791.5	0	791.5	832.5	0	0	0	0	0	0	0	0	0	0	0	0	0	0	0	0	0	0	0	0	0
C00157	RP01424	C00670	3.1.1.5	NTE1; PLB2; PLB1; PLB3	791.5	0	791.5	0	791.5	832.5	0	0	0	0	0	0	0	0	0	0	0	0	0	0	0	0	0	0	0	0	0
C00157	RP10102	C01595	3.1.1.4	TGL4	791.5	0	791.5	0	791.5	832.5	0	0	0	0	0	0	0	0	0	0	0	0	0	0	0	0	0	0	0	0	0
C00157	RP00537	C04230	2.3.1.23; 3.1.1.4	ALE1; TGL4	791.5	0	791.5	0	791.5	832.5	0	0	0	0	0	0	0	0	0	0	0	0	0	0	0	0	0	0	0	0	0
C00157	RP01429	C04308	2.1.1.16	OPI3	791.5	0	791.5	0	791.5	832.5	0	0	0	0	0	0	0	0	0	0	0	0	0	0	0	0	0	0	0	0	0
C00157	RP10983	C06427	3.1.1.4	TGL4	791.5	0	791.5	0	791.5	832.5	0	0	0	0	0	0	0	0	0	0	0	0	0	0	0	0	0	0	0	0	0
C00157	RP00526	C00060	3.1.1.4	TGL4	791.5	0	791.5	0	791.5	832.5	0	0	0	0	0	0	0	0	0	0	0	0	0	0	0	0	0	0	0	0	0
C00159	RP00151	C00275	2.7.1.1	GLK1; EMI2; HXK1; HXK2	791.5	0	791.5	0	791.5	832.5	0	0	0	0	0	0	0	0	0	0	0	0	0	0	0	0	0	0	0	0	0
C00162	RP00449	C00350	3.1.1.4	TGL4	791.5	0	791.5	0	791.5	832.5	0	0	0	0	0	0	0	0	0	0	0	0	0	0	0	0	0	0	0	0	0
C00162	RP00699	C00422	3.1.1.3	ATG15; TGL2; TGL4; TGL3	791.5	0	791.5	0	791.5	832.5	0	0	0	0	0	0	0	0	0	0	0	0	0	0	0	0	0	0	0	0	0
C00162	RP00584, RP12778	C00641	3.1.1.3; 3.1.1.3	ATG15; TGL2; TGL4; TGL3; ATG15; TGL2; TGL4; TGL3	791.5	0	791.5	0	791.5	832.5	0	0	0	0	0	0	0	0	0	0	0	0	0	0	0	0	0	0	0	0	0
C00162	RP02766	C00958	3.1.1.4	TGL4	791.5	0	791.5	0	791.5	832.5	0	0	0	0	0	0	0	0	0	0	0	0	0	0	0	0	0	0	0	0	0
C00162	RP02462	C04230	3.1.1.5	NTE1; PLB2; PLB1; PLB3	791.5	0	791.5	0	791.5	832.5	0	0	0	0	0	0	0	0	0	0	0	0	0	0	0	0	0	0	0	0	0
C00162	RP02464	C04233	3.1.1.5	NTE1; PLB2; PLB1; PLB3	791.5	0	791.5	0	791.5	832.5	0	0	0	0	0	0	0	0	0	0	0	0	0	0	0	0	0	0	0	0	0
C00162	RP03028	C04438	3.1.1.5	NTE1; PLB2; PLB1; PLB3	791.5	0	791.5	0	791.5	832.5	0	0	0	0	0	0	0	0	0	0	0	0	0	0	0	0	0	0	0	0	0
C00162	RP03030	C05973	3.1.1.5	NTE1; PLB2; PLB1; PLB3	791.5	0	791.5	0	791.5	832.5	0	0	0	0	0	0	0	0	0	0	0	0	0	0	0	0	0	0	0	0	0
C00162	RP01979	C01958	3.1.1.13	TGL1; TGL4	791.5	0	791.5	0	791.5	832.5	0	0	0	0	0	0	0	0	0	0	0	0	0	0	0	0	0	0	0	0	0
C00163	RP01453	C05983	6.2.1.1	ACS1; ACS2	791.5	0	791.5	0	791.5	832.5	0	0	0	0	0	0	0	0	0	0	0	0	0	0	0	0	0	0	0	0	0
C00165	RP00281	C00422	3.1.1.3	ATG15; TGL2; TGL4; TGL3	791.5	0	791.5	0	791.5	832.5	0	0	0	0	0	0	0	0	0	0	0	0	0	0	0	0	0	0	0	0	0
C00165	RP04806	C01885	3.1.1.3	ATG15; TGL2; TGL4; TGL3	791.5	0	791.5	0	791.5	832.5	0	0	0	0	0	0	0	0	0	0	0	0	0	0	0	0	0	0	0	0	0
C00165	RP04805	C00060	3.1.1.3	ATG15; TGL2; TGL4; TGL3	791.5	0	791.5	0	791.5	832.5	0	0	0	0	0	0	0	0	0	0	0	0	0	0	0	0	0	0	0	0	0
C00165	RP01462	C02112	2.3.1.22	DGA1	791.5	0	791.5	0	791.5	832.5	0	0	0	0	0	0	0	0	0	0	0	0	0	0	0	0	0	0	0	0	0
C00165	RP04525	C05675	2.7.8.1	EPT1	791.5	0	791.5	0	791.5	832.5	0	0	0	0	0	0	0	0	0	0	0	0	0	0	0	0	0	0	0	0	0
C00165	RP04528	C05676	2.7.8.2	CPT1	791.5	0	791.5	0	791.5	832.5	0	0	0	0	0	0	0	0	0	0	0	0	0	0	0	0	0	0	0	0	0
C00166	RP01465	C00254	4.2.1.51	PHA2	791.5	0	791.5	0	791.5	832.5	0	0	0	0	0	0	0	0	0	0	0	0	0	0	0	0	0	0	0	0	0
C00168	RP01474	C00975	spontaneous		791.5	0	791.5	0	791.5	832.5	0	0	0	0	0	0	0	0	0	0	0	0	0	0	0	0	0	0	0	0	0
C00169	RP01480	C00438	2.1.3.2	URA2	791.5	0	791.5	0	791.5	832.5	0	0	0	0	0	0	0	0	0	0	0	0	0	0	0	0	0	0	0	0	0
C00170	RP00201	C01137	2.5.1.16; 2.5.1.22	SPE3; SPE4	791.5	0	791.5	0	791.5	832.5	0	0	0	0	0	0	0	0	0	0	0	0	0	0	0	0	0	0	0	0	0
C00170	RP01484	C04188	2.4.2.28	MEU1	791.5	0	791.5	0	791.5	832.5	0	0	0	0	0	0	0	0	0	0	0	0	0	0	0	0	0	0	0	0	0
C00178	RP01490	C02376	3.5.4.1	FCY1	791.5	0	791.5	0	791.5	832.5	0	0	0	0	0	0	0	0	0	0	0	0	0	0	0	0	0	0	0	0	0
C00180	RP05184	C09815	3.5.1.4	AMD2	791.5	0	791.5	0	791.5	832.5	0	0	0	0	0	0	0	0	0	0	0	0	0	0	0	0	0	0	0	0	0
C00181	RP01507	C00379	1.1.1.307	GRE3	791.5	0	791.5	0	791.5	832.5	0	0	0	0	0	0	0	0	0	0	0	0	0	0	0	0	0	0	0	0	0
C00183	RP03293	C02554	6.1.1.9	VAS1	791.5	0	791.5	0	791.5	91.5	0.529694	0	0	0	0	0	0	0	0	0	0	0	0	0	0	0	0	0	0	0	0
C00187	RP00224	C02530	2.3.1.26; 3.1.1.13	ARE1; ARE2; TGL1; TGL4	791.5	0	791.5	0	791.5	832.5	0	0	0	0	0	0	0	0	0	0	0	0	0	0	0	0	0	0	0	0	0
C00188	RP01529	C01102	4.2.3.1	THR4	791.5	0	791.5	0	791.5	832.5	0	0	0	0	0	0	0	0	0	0	0	0	0	0	0	0	0	0	0	0	0
C00188	RP03289	C02992	6.1.1.3	THS1; MST1	791.5	0	791.5	0	791.5	832.5	0	0	0	0	0	0	0	0	0	0	0	0	0	0	0	0	0	0	0	0	0
C00189	RP01531	C00346	2.7.1.82	EKI1	791.5	0	791.5	0	791.5	832.5	0	0	0	0	0	0	0	0	0	0	0	0	0	0	0	0	0	0	0	0	0
C00189	RP01938	C00350	3.1.4.4	SPO14	791.5	0	791.5	0	791.5	832.5	0	0	0	0	0	0	0	0	0	0	0	0	0	0	0	0	0	0	0	0	0
C00189	RP01534	C01233	3.1.4.46	GDE1	791.5	0	791.5	0	791.5	832.5	0	0	0	0	0	0	0	0	0	0	0	0	0	0	0	0	0	0	0	0	0
C00189	RP11005	C04756	3.1.4.4	SPO14	791.5	0	791.5	0	791.5	832.5	0	0	0	0	0	0	0	0	0	0	0	0	0	0	0	0	0	0	0	0	0
C00191	RP01544	C00800	1.1.1.2	ADH7; ADH6	791.5	0	791.5	0	791.5	832.5	0	0	0	0	0	0	0	0	0	0	0	0	0	0	0	0	0	0	0	0	0
C00195	RP00269	C00319	2.3.1.24	LAG1; LAC1	791.5	0	791.5	0	791.5	832.5	0	0	0	0	0	0	0	0	0	0	0	0	0	0	0	0	0	0	0	0	0
C00195	RP00592	C00550	3.1.4.12	ISC1	791.5	0	791.5	0	791.5	832.5	0	0	0	0	0	0	0	0	0	0	0	0	0	0	0	0	0	0	0	0	0
C00195	RP00413	C02960	3.1.3.4	DPP1; PAH1	791.5	0	791.5	0	791.5	832.5	0	0	0	0	0	0	0	0	0	0	0	0	0	0	0	0	0	0	0	0	0
C00197	RP00113	C00236	2.7.2.3	PGK1	791.5	0	791.5	0	791.5	832.5	0	0	0	0	0	0	0	0	0	0	0	0	0	0	0	0	0	0	0	0	0
C00197	RP00435	C00258	2.7.1.31	TDA10	791.5	0	791.5	0	791.5	832.5	0	0	0	0	0	0	0	0	0	0	0	0	0	0	0	0	0	0	0	0	0
C00197	RP01568	C00631	5.4.2.11; 5.4.2.12	GPM2; GPM1; GPM3; SHB17	791.5	0	791.5	0	791.5	832.5	0	0	0	0	0	0	0	0	0	0	0	0	0	0	0	0	0	0	0	0	0
C00197	RP01565	C03232	1.1.1.95	SER3; SER33	791.5	0	791.5	0	791.5	832.5	0	0	0	0	0	0	0	0	0	0	0	0	0	0	0	0	0	0	0	0	0
C00199	RP01573	C00231	5.1.3.1	RPE1	791.5	0	791.5	0	791.5	832.5	0	0	0	0	0	0	0	0	0	0	0	0	0	0	0	0	0	0	0	0	0
C00199	RP01572	C00345	1.1.1.343; 1.1.1.44	GND2; GND1; GND2; GND1	791.5	0	791.5	0	791.5	832.5	0	0	0	0	0	0	0	0	0	0	0	0	0	0	0	0	0	0	0	0	0
C00199	RP11010	C15556	4.1.99.12	RIB3	791.5	0	791.5	0	791.5	832.5	0	0	0	0	0	0	0	0	0	0	0	0	0	0	0	0	0	0	0	0	0
C00203	RP16011	C18060	2.7.7.83	QRI1	791.5	0	791.5	0	791.5	832.5	0	0	0	0	0	0	0	0	0	0	0	0	0	0	0	0	0	0	0	0	0
C00206	RP01586	C00360	2.7.4.3	FAP7; ADK1; ADK2	791.5	0	791.5	0	791.5	832.5	0	0	0	0	0	0	0	0	0	0	0	0	0	0	0	0	0	0	0	0	0
C00208	RP02961, RP13522	C00267	3.2.1.20; 3.2.1.20	MAL32; IMA1; MAL12; IMA3; IMA5; IMA4; IMA2; MAL32; IMA1; MAL12; IMA3; IMA5; IMA4; IMA2	791.5	0	791.5	0	791.5	832.5	0	0	0	0	0	0	0	0	0	0	0	0	0	0	0	0	0	0	0	0	0
C00212	RP04540	C05692	3.3.1.1	SAH1	791.5	0	791.5	0	791.5	95	0.461904	0	0	0	0	0	0	0	0	0	0	0	0	0	0	0	0	0	0	0	0
C00219	RP01625	C02249	3.1.2.2	TES1	791.5	0	791.5	0	791.5	832.5	0	0	0	0	0	0	0	0	0	0	0	0	0	0	0	0	0	0	0	0	0
C00219	RP10105	C14749	1.14.14.1	DIT2	791.5	0	791.5	0	791.5	832.5	0	0	0	0	0	0	0	0	0	0	0	0	0	0	0	0	0	0	0	0	0
C00219	RP10106	C14768	1.14.14.1	DIT2	791.5	0	791.5	0	791.5	832.5	0	0	0	0	0	0	0	0	0	0	0	0	0	0	0	0	0	0	0	0	0
C00219	RP10107	C14769	1.14.14.1	DIT2	791.5	0	791.5	0	791.5	832.5	0	0	0	0	0	0	0	0	0	0	0	0	0	0	0	0	0	0	0	0	0
C00219	RP10108	C14770	1.14.14.1	DIT2	791.5	0	791.5	0	791.5	832.5	0	0	0	0	0	0	0	0	0	0	0	0	0	0	0	0	0	0	0	0	0
C00219	RP10109	C14771	1.14.14.1	DIT2	791.5	0	791.5	0	791.5	832.5	0	0	0	0	0	0	0	0	0	0	0	0	0	0	0	0	0	0	0	0	0
C00219	RP10110	C14778	1.14.14.1	DIT2	791.5	0	791.5	0	791.5	832.5	0	0	0	0	0	0	0	0	0	0	0	0	0	0	0	0	0	0	0	0	0
C00221	RP01629	C00267	5.1.3.3	GAL10	791.5	0	791.5	0	791.5	81.5	0.653244	0	0	0	0	0	0	0	0	0	0	0	0	0	0	0	0	0	0	0	0
C00221	RP01627	C01172	2.7.1.1	GLK1; EMI2; HXK1; HXK2	791.5	0	791.5	0	791.5	81.5	0.653244	0	0	0	0	0	0	0	0	0	0	0	0	0	0	0	0	0	0	0	0
C00224	RP01638	C01260	2.7.7.53	APA1; APA2	791.5	0	791.5	0	791.5	832.5	0	0	0	0	0	0	0	0	0	0	0	0	0	0	0	0	0	0	0	0	0
C00229	RP00624	C01209	2.3.1.39; 2.3.1.86	MCT1; FAS1; FAS2	791.5	0	791.5	0	791.5	832.5	0	0	0	0	0	0	0	0	0	0	0	0	0	0	0	0	0	0	0	0	0
C00229	RP12521	C03939	2.3.1.179; 2.3.1.86	CEM1; FAS1; FAS2	791.5	0	791.5	0	791.5	832.5	0	0	0	0	0	0	0	0	0	0	0	0	0	0	0	0	0	0	0	0	0
C00229	RP03636	C05223	2.3.1.179; 2.3.1.86	CEM1; FAS1; FAS2	791.5	0	791.5	0	791.5	832.5	0	0	0	0	0	0	0	0	0	0	0	0	0	0	0	0	0	0	0	0	0
C00229	RP04563	C05745	2.3.1.179; 2.3.1.86	CEM1; FAS1; FAS2	791.5	0	791.5	0	791.5	832.5	0	0	0	0	0	0	0	0	0	0	0	0	0	0	0	0	0	0	0	0	0
C00229	RP04568	C05749	2.3.1.179; 2.3.1.86	CEM1; FAS1; FAS2	791.5	0	791.5	0	791.5	832.5	0	0	0	0	0	0	0	0	0	0	0	0	0	0	0	0	0	0	0	0	0
C00229	RP04571	C05752	2.3.1.179; 2.3.1.181; 2.3.1.86	CEM1; LIP2; FAS1; FAS2	791.5	0	791.5	0	791.5	832.5	0	0	0	0	0	0	0	0	0	0	0	0	0	0	0	0	0	0	0	0	0
C00229	RP04574	C05755	2.3.1.179; 2.3.1.86	CEM1; FAS1; FAS2	791.5	0	791.5	0	791.5	832.5	0	0	0	0	0	0	0	0	0	0	0	0	0	0	0	0	0	0	0	0	0
C00229	RP04579	C05761	2.3.1.179; 2.3.1.86	CEM1; FAS1; FAS2	791.5	0	791.5	0	791.5	832.5	0	0	0	0	0	0	0	0	0	0	0	0	0	0	0	0	0	0	0	0	0
C00229	RP01706	C05764	2.3.1.179; 2.3.1.199; 2.3.1.86	CEM1; ELO2; ELO1; SUR4; FAS1; FAS2	791.5	0	791.5	0	791.5	832.5	0	0	0	0	0	0	0	0	0	0	0	0	0	0	0	0	0	0	0	0	0
C00229	RP11030	C16239	2.3.1.181	LIP2	791.5	0	791.5	0	791.5	832.5	0	0	0	0	0	0	0	0	0	0	0	0	0	0	0	0	0	0	0	0	0
C00229	RP15918	C19673	2.3.1.179	CEM1	791.5	0	791.5	0	791.5	832.5	0	0	0	0	0	0	0	0	0	0	0	0	0	0	0	0	0	0	0	0	0
C00229	RP15925	C20375	2.3.1.179	CEM1	791.5	0	791.5	0	791.5	832.5	0	0	0	0	0	0	0	0	0	0	0	0	0	0	0	0	0	0	0	0	0
C00229	RP00108	C00173	2.3.1.15; 2.3.1.51	SCT1; GPT2; SLC1; TGL4; ALE1	791.5	0	791.5	0	791.5	832.5	0	0	0	0	0	0	0	0	0	0	0	0	0	0	0	0	0	0	0	0	0
C00231	RP01652	C00310	2.7.1.17	XKS1	791.5	0	791.5	0	791.5	832.5	0	0	0	0	0	0	0	0	0	0	0	0	0	0	0	0	0	0	0	0	0
C00232	RP01662	C00334	2.6.1.19	UGA1	791.5	0	791.5	0	791.5	832.5	0	0	0	0	0	0	0	0	0	0	0	0	0	0	0	0	0	0	0	0	0
C00233	RP01667	C04236	1.1.1.85	LEU2	791.5	0	791.5	0	791.5	832.5	0	0	0	0	0	0	0	0	0	0	0	0	0	0	0	0	0	0	0	0	0
C00233	RP15842	C04411	1.1.1.85	LEU2	791.5	0	791.5	0	791.5	832.5	0	0	0	0	0	0	0	0	0	0	0	0	0	0	0	0	0	0	0	0	0
C00234	RP01670	C00445	3.5.4.9	MIS1; ADE3	791.5	0	791.5	0	791.5	832.5	0	0	0	0	0	0	0	0	0	0	0	0	0	0	0	0	0	0	0	0	0
C00234	RP01669	C05928	6.3.2.17	RMA1; FOL3; MET7	791.5	0	791.5	0	791.5	832.5	0	0	0	0	0	0	0	0	0	0	0	0	0	0	0	0	0	0	0	0	0
C00237	RP15815	C11148	spontaneous		791.5	0	791.5	0	791.5	832.5	0	0	0	0	0	0	0	0	0	0	0	0	0	0	0	0	0	0	0	0	0
C00239	RP01677	C00365	3.5.4.12	DCD1	791.5	0	791.5	0	791.5	832.5	0	0	0	0	0	0	0	0	0	0	0	0	0	0	0	0	0	0	0	0	0
C00239	RP00598	C00705	2.7.4.14	URA6	791.5	0	791.5	0	791.5	832.5	0	0	0	0	0	0	0	0	0	0	0	0	0	0	0	0	0	0	0	0	0
C00242	RP01880	C00330	2.4.2.1	PNP1	791.5	0	791.5	0	791.5	832.5	0	0	0	0	0	0	0	0	0	0	0	0	0	0	0	0	0	0	0	0	0
C00242	RP01682	C00385	3.5.4.3	GUD1	791.5	0	791.5	0	791.5	832.5	0	0	0	0	0	0	0	0	0	0	0	0	0	0	0	0	0	0	0	0	0
C00242	RP00185	C00387	2.4.2.1	PNP1	791.5	0	791.5	0	791.5	832.5	0	0	0	0	0	0	0	0	0	0	0	0	0	0	0	0	0	0	0	0	0
C00245	RP01687	C00506	4.1.1.15	GAD1	791.5	0	791.5	0	791.5	832.5	0	0	0	0	0	0	0	0	0	0	0	0	0	0	0	0	0	0	0	0	0
C00245	RP01690	C05844	2.3.2.2	ECM38	791.5	0	791.5	0	791.5	832.5	0	0	0	0	0	0	0	0	0	0	0	0	0	0	0	0	0	0	0	0	0
C00247	RP11049	C01507	1.1.1.14	SOR2; SOR1	791.5	0	791.5	0	791.5	832.5	0	0	0	0	0	0	0	0	0	0	0	0	0	0	0	0	0	0	0	0	0
C00250	RP00311	C00314	1.4.3.5	PDX3	791.5	0	791.5	0	791.5	832.5	0	0	0	0	0	0	0	0	0	0	0	0	0	0	0	0	0	0	0	0	0
C00250	RP00135	C00534	1.4.3.5	PDX3	791.5	0	791.5	0	791.5	832.5	0	0	0	0	0	0	0	0	0	0	0	0	0	0	0	0	0	0	0	0	0
C00251	RP01711	C00254	5.4.99.5	ARO7	791.5	0	791.5	0	791.5	832.5	0	0	0	0	0	0	0	0	0	0	0	0	0	0	0	0	0	0	0	0	0
C00251	RP01710	C01269	4.2.3.5	ARO2	791.5	0	791.5	0	791.5	832.5	0	0	0	0	0	0	0	0	0	0	0	0	0	0	0	0	0	0	0	0	0
C00251	RP05138	C11355	2.6.1.85	ABZ1	791.5	0	791.5	0	791.5	832.5	0	0	0	0	0	0	0	0	0	0	0	0	0	0	0	0	0	0	0	0	0
C00253	RP00331	C01185	6.3.4.21	NPT1	791.5	0	791.5	0	791.5	832.5	0	0	0	0	0	0	0	0	0	0	0	0	0	0	0	0	0	0	0	0	0
C00253	RP02111	C05841	2.4.2.1; 3.2.2.3	PNP1; URH1	791.5	0	791.5	0	791.5	832.5	0	0	0	0	0	0	0	0	0	0	0	0	0	0	0	0	0	0	0	0	0
C00254	RP01721	C00826	2.6.1.57	ARO8	791.5	0	791.5	0	791.5	832.5	0	0	0	0	0	0	0	0	0	0	0	0	0	0	0	0	0	0	0	0	0
C00254	RP00334	C01179	1.3.1.13	TYR1	791.5	0	791.5	0	791.5	832.5	0	0	0	0	0	0	0	0	0	0	0	0	0	0	0	0	0	0	0	0	0
C00255	RP03206	C04332	2.5.1.9	RIB5	791.5	0	791.5	0	791.5	832.5	0	0	0	0	0	0	0	0	0	0	0	0	0	0	0	0	0	0	0	0	0
C00256	RP01727	C03451	3.1.2.6	GLO2; GLO4	791.5	0	791.5	0	791.5	832.5	0	0	0	0	0	0	0	0	0	0	0	0	0	0	0	0	0	0	0	0	0
C00258	RP01731	C00577	1.2.1.3	ALD5; HFD1; ALD4; ALD6	791.5	0	791.5	0	791.5	832.5	0	0	0	0	0	0	0	0	0	0	0	0	0	0	0	0	0	0	0	0	0
C00262	RP02466	C05512	2.4.2.1	PNP1	791.5	0	791.5	0	791.5	143	0.121991	0	0	0	0	0	0	0	0	0	0	0	0	0	0	0	0	0	0	0	0
C00263	RP00385	C00441	1.1.1.3	HOM6	791.5	0	791.5	0	791.5	832.5	0	0	0	0	0	0	0	0	0	0	0	0	0	0	0	0	0	0	0	0	0
C00263	RP01746	C01077	2.3.1.31	MET2	791.5	0	791.5	0	791.5	832.5	0	0	0	0	0	0	0	0	0	0	0	0	0	0	0	0	0	0	0	0	0
C00263	RP01745	C01102	2.7.1.39	THR1	791.5	0	791.5	0	791.5	832.5	0	0	0	0	0	0	0	0	0	0	0	0	0	0	0	0	0	0	0	0	0
C00266	RP03116	C04874	4.1.2.25	FOL1	791.5	0	791.5	0	791.5	832.5	0	0	0	0	0	0	0	0	0	0	0	0	0	0	0	0	0	0	0	0	0
C00267	RP00404	C00369	3.2.1.3; 3.2.1.33	SGA1; FLO11; GDB1	791.5	0	791.5	0	791.5	832.5	0	0	0	0	0	0	0	0	0	0	0	0	0	0	0	0	0	0	0	0	0
C00267	RP00216	C00668	2.7.1.1	GLK1; EMI2; HXK1; HXK2	791.5	0	791.5	0	791.5	832.5	0	0	0	0	0	0	0	0	0	0	0	0	0	0	0	0	0	0	0	0	0
C00267	RP01760	C00721	3.2.1.3	SGA1; FLO11	791.5	0	791.5	0	791.5	832.5	0	0	0	0	0	0	0	0	0	0	0	0	0	0	0	0	0	0	0	0	0
C00269	RP00411	C00416	2.7.7.41	CDS1	791.5	0	791.5	0	791.5	832.5	0	0	0	0	0	0	0	0	0	0	0	0	0	0	0	0	0	0	0	0	0
C00269	RP06715	C01194	2.7.8.11	PIS1	791.5	0	791.5	0	791.5	832.5	0	0	0	0	0	0	0	0	0	0	0	0	0	0	0	0	0	0	0	0	0
C00269	RP06713	C02737	2.7.8.8	CHO1	791.5	0	791.5	0	791.5	832.5	0	0	0	0	0	0	0	0	0	0	0	0	0	0	0	0	0	0	0	0	0
C00269	RP06714	C03892	2.7.8.5	PGS1	791.5	0	791.5	0	791.5	832.5	0	0	0	0	0	0	0	0	0	0	0	0	0	0	0	0	0	0	0	0	0
C00275	RP01779	C00636	5.4.2.8	SEC53	791.5	0	791.5	0	791.5	832.5	0	0	0	0	0	0	0	0	0	0	0	0	0	0	0	0	0	0	0	0	0
C00275	RP01780	C05345	5.3.1.8	PMI40	791.5	0	791.5	0	791.5	832.5	0	0	0	0	0	0	0	0	0	0	0	0	0	0	0	0	0	0	0	0	0
C00279	RP01785	C04691	2.5.1.54	ARO4; ARO3	791.5	0	791.5	0	791.5	832.5	0	0	0	0	0	0	0	0	0	0	0	0	0	0	0	0	0	0	0	0	0
C00279	RP01790	C05345	2.2.1.1	TKL2; TKL1	791.5	0	791.5	0	791.5	832.5	0	0	0	0	0	0	0	0	0	0	0	0	0	0	0	0	0	0	0	0	0
C00279	RP06726	C05382	2.2.1.2	NQM1; TAL1	791.5	0	791.5	0	791.5	832.5	0	0	0	0	0	0	0	0	0	0	0	0	0	0	0	0	0	0	0	0	0
C00279	RP01789	C00447	4.1.2.13	FBA1	791.5	0	791.5	0	791.5	832.5	0	0	0	0	0	0	0	0	0	0	0	0	0	0	0	0	0	0	0	0	0
C00286	RP00137	C00361	2.7.1.40; 2.7.1.48; 2.7.4.6	CDC19; PYK2; URK1; YNK1	791.5	0	791.5	0	791.5	832.5	0	0	0	0	0	0	0	0	0	0	0	0	0	0	0	0	0	0	0	0	0
C00295	RP00141	C00337	1.3.98.1	URA1	791.5	0	791.5	0	791.5	832.5	0	0	0	0	0	0	0	0	0	0	0	0	0	0	0	0	0	0	0	0	0
C00295	RP01810	C01103	2.4.2.10	URA5; URA10	791.5	0	791.5	0	791.5	832.5	0	0	0	0	0	0	0	0	0	0	0	0	0	0	0	0	0	0	0	0	0
C00299	RP01815	C00475	3.5.4.5	CDD1	791.5	0	791.5	0	791.5	832.5	0	0	0	0	0	0	0	0	0	0	0	0	0	0	0	0	0	0	0	0	0
C00307	RP01824	C00588	2.7.7.15	PCT1	791.5	0	791.5	0	791.5	832.5	0	0	0	0	0	0	0	0	0	0	0	0	0	0	0	0	0	0	0	0	0
C00310	RP01827	C00379	1.1.1.14; 1.1.1.9	SOR2; SOR1; XYL2	791.5	0	791.5	0	791.5	832.5	0	0	0	0	0	0	0	0	0	0	0	0	0	0	0	0	0	0	0	0	0
C00311	RP01830	C00417	4.2.1.3	ACO1	791.5	0	791.5	0	791.5	832.5	0	0	0	0	0	0	0	0	0	0	0	0	0	0	0	0	0	0	0	0	0
C00311	RP01829	C05379	1.1.1.42	IDP1; IDP2; IDP3	791.5	0	791.5	0	791.5	832.5	0	0	0	0	0	0	0	0	0	0	0	0	0	0	0	0	0	0	0	0	0
C00314	RP00635	C00627	2.7.1.35	BUD16; BUD17	791.5	0	791.5	0	791.5	832.5	0	0	0	0	0	0	0	0	0	0	0	0	0	0	0	0	0	0	0	0	0
C00315	RP02564	C00750	1.5.3.17; 2.5.1.16; 2.5.1.22	FMS1; SPE3; SPE4	791.5	0	791.5	0	791.5	832.5	0	0	0	0	0	0	0	0	0	0	0	0	0	0	0	0	0	0	0	0	0
C00315	RP14323	C05665	1.5.3.17	FMS1	791.5	0	791.5	0	791.5	832.5	0	0	0	0	0	0	0	0	0	0	0	0	0	0	0	0	0	0	0	0	0
C00315	RP14783	C02567	1.5.3.17	FMS1	791.5	0	791.5	0	791.5	832.5	0	0	0	0	0	0	0	0	0	0	0	0	0	0	0	0	0	0	0	0	0
C00319	RP00503	C06124	2.7.1.91; 3.1.3.4	LCB5; LCB4; DPP1; PAH1	791.5	0	791.5	0	791.5	832.5	0	0	0	0	0	0	0	0	0	0	0	0	0	0	0	0	0	0	0	0	0
C00322	RP01857	C05662	1.1.1.87	LYS12	791.5	0	791.5	0	791.5	832.5	0	0	0	0	0	0	0	0	0	0	0	0	0	0	0	0	0	0	0	0	0
C00322	RP01861	C06157	1.2.4.2	KGD1	791.5	0	791.5	0	791.5	832.5	0	0	0	0	0	0	0	0	0	0	0	0	0	0	0	0	0	0	0	0	0
C00322	RP01858	C05533	1.1.1.87	LYS12	791.5	0	791.5	0	791.5	832.5	0	0	0	0	0	0	0	0	0	0	0	0	0	0	0	0	0	0	0	0	0
C00327	RP01871	C03406	6.3.4.5	ARG1	791.5	0	791.5	0	791.5	832.5	0	0	0	0	0	0	0	0	0	0	0	0	0	0	0	0	0	0	0	0	0
C00328	RP00271	C01252	2.6.1.7	BNA3	791.5	0	791.5	0	791.5	832.5	0	0	0	0	0	0	0	0	0	0	0	0	0	0	0	0	0	0	0	0	0
C00328	RP01875	C02700	3.5.1.9	BNA7	791.5	0	791.5	0	791.5	832.5	0	0	0	0	0	0	0	0	0	0	0	0	0	0	0	0	0	0	0	0	0
C00328	RP01876	C03227	1.14.13.9	BNA4	791.5	0	791.5	0	791.5	832.5	0	0	0	0	0	0	0	0	0	0	0	0	0	0	0	0	0	0	0	0	0
C00329	RP00118	C00352	2.7.1.1	GLK1; EMI2; HXK1; HXK2	791.5	0	791.5	0	791.5	832.5	0	0	0	0	0	0	0	0	0	0	0	0	0	0	0	0	0	0	0	0	0
C00332	RP01887	C00356	2.3.3.10	ERG13	791.5	0	791.5	0	791.5	832.5	0	0	0	0	0	0	0	0	0	0	0	0	0	0	0	0	0	0	0	0	0
C00333	RP01890	C00470	3.2.1.15	PGU1	791.5	0	791.5	0	791.5	832.5	0	0	0	0	0	0	0	0	0	0	0	0	0	0	0	0	0	0	0	0	0
C00334	RP00327	C00555	1.2.1.3	ALD5; HFD1; ALD4; ALD6	791.5	0	791.5	0	791.5	832.5	0	0	0	0	0	0	0	0	0	0	0	0	0	0	0	0	0	0	0	0	0
C00337	RP01895	C00438	3.5.2.3	URA4	791.5	0	791.5	0	791.5	832.5	0	0	0	0	0	0	0	0	0	0	0	0	0	0	0	0	0	0	0	0	0
C00342	RP00030	C00343	1.17.4.1; 1.8.1.9; 1.8.4.14; 1.8.4.8; 2.5.1.47; 2.5.1.49	RNR1; RNR4; RNR3; RNR2; TRR1; TRR2; YKG9; MET16; MET17; MET17	791.5	0	791.5	0	791.5	832.5	0	0	0	0	0	0	0	0	0	0	0	0	0	0	0	0	0	0	0	0	0
C00344	RP01923	C03892	3.1.3.27	GEP4	791.5	0	791.5	0	791.5	832.5	0	0	0	0	0	0	0	0	0	0	0	0	0	0	0	0	0	0	0	0	0
C00345	RP01925	C01236	3.1.1.31	A; SOL4; SOL3; SOL1	791.5	0	791.5	0	791.5	832.5	0	0	0	0	0	0	0	0	0	0	0	0	0	0	0	0	0	0	0	0	0
C00346	RP01928	C00570	2.7.7.14	ECT1	791.5	0	791.5	0	791.5	832.5	0	0	0	0	0	0	0	0	0	0	0	0	0	0	0	0	0	0	0	0	0
C00346	RP02234	C01120	4.1.2.27	DPL1	791.5	0	791.5	0	791.5	832.5	0	0	0	0	0	0	0	0	0	0	0	0	0	0	0	0	0	0	0	0	0
C00346	RP00814	C06124	4.1.2.27	DPL1	791.5	0	791.5	0	791.5	832.5	0	0	0	0	0	0	0	0	0	0	0	0	0	0	0	0	0	0	0	0	0
C00350	RP01939	C00416	3.1.4.4	SPO14	791.5	0	791.5	0	791.5	832.5	0	0	0	0	0	0	0	0	0	0	0	0	0	0	0	0	0	0	0	0	0
C00350	RP00447	C00641	2.7.8.1	EPT1	791.5	0	791.5	0	791.5	832.5	0	0	0	0	0	0	0	0	0	0	0	0	0	0	0	0	0	0	0	0	0
C00350	RP01942	C01241	2.1.1.17	CHO2	791.5	0	791.5	0	791.5	832.5	0	0	0	0	0	0	0	0	0	0	0	0	0	0	0	0	0	0	0	0	0
C00350	RP01941	C02737	4.1.1.65	PSD2; PSD1	791.5	0	791.5	0	791.5	832.5	0	0	0	0	0	0	0	0	0	0	0	0	0	0	0	0	0	0	0	0	0
C00350	RP00452	C04438	2.3.1.23; 3.1.1.4	ALE1; TGL4	791.5	0	791.5	0	791.5	832.5	0	0	0	0	0	0	0	0	0	0	0	0	0	0	0	0	0	0	0	0	0
C00352	RP00461	C00357	2.3.1.4	GNA1	791.5	0	791.5	0	791.5	832.5	0	0	0	0	0	0	0	0	0	0	0	0	0	0	0	0	0	0	0	0	0
C00355	RP13822	C08543	spontaneous		791.5	0	791.5	0	791.5	832.5	0	0	0	0	0	0	0	0	0	0	0	0	0	0	0	0	0	0	0	0	0
C00356	RP01960	C00418	1.1.1.34	HMG2; HMG1	791.5	0	791.5	0	791.5	832.5	0	0	0	0	0	0	0	0	0	0	0	0	0	0	0	0	0	0	0	0	0
C00357	RP12967	C04501	5.4.2.3	PCM1	791.5	0	791.5	0	791.5	832.5	0	0	0	0	0	0	0	0	0	0	0	0	0	0	0	0	0	0	0	0	0
C00361	RP01966	C00362	2.7.4.8	GUK1	791.5	0	791.5	0	791.5	832.5	0	0	0	0	0	0	0	0	0	0	0	0	0	0	0	0	0	0	0	0	0
C00363	RP00545	C00364	2.7.4.9; 3.6.1.5	CDC8; YND1	791.5	0	791.5	0	791.5	832.5	0	0	0	0	0	0	0	0	0	0	0	0	0	0	0	0	0	0	0	0	0
C00363	RP00142	C00459	2.7.1.48; 2.7.4.6; 3.6.1.5	URK1; YNK1; YND1	791.5	0	791.5	0	791.5	832.5	0	0	0	0	0	0	0	0	0	0	0	0	0	0	0	0	0	0	0	0	0
C00364	RP01970	C00365	2.1.1.45	CDC21	791.5	0	791.5	0	791.5	832.5	0	0	0	0	0	0	0	0	0	0	0	0	0	0	0	0	0	0	0	0	0
C00365	RP01969	C00460	3.6.1.23	DUT1	791.5	0	791.5	0	791.5	832.5	0	0	0	0	0	0	0	0	0	0	0	0	0	0	0	0	0	0	0	0	0
C00365	RP01968	C01346	2.7.4.9	CDC8	791.5	0	791.5	0	791.5	832.5	0	0	0	0	0	0	0	0	0	0	0	0	0	0	0	0	0	0	0	0	0
C00385	RP00504	C01762	2.4.2.1	PNP1	791.5	0	791.5	0	791.5	832.5	0	0	0	0	0	0	0	0	0	0	0	0	0	0	0	0	0	0	0	0	0
C00390	RP00162	C00399	1.1.5.3; 1.10.2.2	GUT2; RIP1	791.5	0	791.5	0	791.5	832.5	0	0	0	0	0	0	0	0	0	0	0	0	0	0	0	0	0	0	0	0	0
C00399	RP05212	C17562	2.1.1.64	COQ3	791.5	0	791.5	0	791.5	832.5	0	0	0	0	0	0	0	0	0	0	0	0	0	0	0	0	0	0	0	0	0
C00407	RP02042	C00671	2.6.1.42	BAT1; BAT2	791.5	0	791.5	0	791.5	832.5	0	0	0	0	0	0	0	0	0	0	0	0	0	0	0	0	0	0	0	0	0
C00407	RP03275	C03127	6.1.1.5	ILS1; ISM1	791.5	0	791.5	0	791.5	832.5	0	0	0	0	0	0	0	0	0	0	0	0	0	0	0	0	0	0	0	0	0
C00412	RP11130	C00510	1.14.19.1	OLE1	791.5	0	791.5	0	791.5	832.5	0	0	0	0	0	0	0	0	0	0	0	0	0	0	0	0	0	0	0	0	0
C00412	RP12974	C01530	3.1.2.2	TES1	791.5	0	791.5	0	791.5	832.5	0	0	0	0	0	0	0	0	0	0	0	0	0	0	0	0	0	0	0	0	0
C00412	RP11131	C16218	1.3.1.38; 1.3.1.93	ETR1; TSC13	791.5	0	791.5	0	791.5	832.5	0	0	0	0	0	0	0	0	0	0	0	0	0	0	0	0	0	0	0	0	0
C00415	RP00420	C00504	1.5.1.3	DFR1	791.5	0	791.5	0	791.5	832.5	0	0	0	0	0	0	0	0	0	0	0	0	0	0	0	0	0	0	0	0	0
C00415	RP02061	C00921	6.3.2.17	RMA1; FOL3; MET7	791.5	0	791.5	0	791.5	832.5	0	0	0	0	0	0	0	0	0	0	0	0	0	0	0	0	0	0	0	0	0
C00416	RP00441	C00641	2.7.1.174; 3.1.3.4; 3.1.3.81	DGK1; DPP1; PAH1; DPP1	791.5	0	791.5	0	791.5	832.5	0	0	0	0	0	0	0	0	0	0	0	0	0	0	0	0	0	0	0	0	0
C00416	RP00443	C00681	2.3.1.51	SLC1; TGL4; ALE1	791.5	0	791.5	0	791.5	832.5	0	0	0	0	0	0	0	0	0	0	0	0	0	0	0	0	0	0	0	0	0
C00416	RP15104	C19776	3.1.3.81	DPP1	791.5	0	791.5	0	791.5	832.5	0	0	0	0	0	0	0	0	0	0	0	0	0	0	0	0	0	0	0	0	0
C00418	RP02067	C01107	2.7.1.36	ERG12	791.5	0	791.5	0	791.5	832.5	0	0	0	0	0	0	0	0	0	0	0	0	0	0	0	0	0	0	0	0	0
C00422	RP00111	C00641	2.3.1.158; 3.1.1.3	LRO1; ATG15; TGL2; TGL4; TGL3	791.5	0	791.5	0	791.5	832.5	0	0	0	0	0	0	0	0	0	0	0	0	0	0	0	0	0	0	0	0	0
C00422	RP01463	C00060	3.1.1.3	ATG15; TGL2; TGL4; TGL3	791.5	0	791.5	0	791.5	832.5	0	0	0	0	0	0	0	0	0	0	0	0	0	0	0	0	0	0	0	0	0
C00424	RP02076	C00546	1.1.1.283	GRE2	791.5	0	791.5	0	791.5	832.5	0	0	0	0	0	0	0	0	0	0	0	0	0	0	0	0	0	0	0	0	0
C00430	RP03000, RP10369	C00931	4.2.1.24; 4.2.1.24	HEM2; HEM2	791.5	0	791.5	0	791.5	832.5	0	0	0	0	0	0	0	0	0	0	0	0	0	0	0	0	0	0	0	0	0
C00437	RP02102	C01250	2.6.1.11	ARG8	791.5	0	791.5	0	791.5	832.5	0	0	0	0	0	0	0	0	0	0	0	0	0	0	0	0	0	0	0	0	0
C00441	RP02107	C03082	1.2.1.11	HOM2	791.5	0	791.5	0	791.5	832.5	0	0	0	0	0	0	0	0	0	0	0	0	0	0	0	0	0	0	0	0	0
C00445	RP00514	C03479	2.1.2.10; 6.3.3.2	GCV1; FAU1	791.5	0	791.5	0	791.5	832.5	0	0	0	0	0	0	0	0	0	0	0	0	0	0	0	0	0	0	0	0	0
C00446	RP16672	C00984	2.7.1.6	GAL1; GAL3	791.5	0	791.5	0	791.5	832.5	0	0	0	0	0	0	0	0	0	0	0	0	0	0	0	0	0	0	0	0	0
C00448	RP11138	C00751	2.5.1.21	ERG9	791.5	0	791.5	0	791.5	832.5	0	0	0	0	0	0	0	0	0	0	0	0	0	0	0	0	0	0	0	0	0
C00448	RP01061	C03428	2.5.1.21	ERG9	791.5	0	791.5	0	791.5	832.5	0	0	0	0	0	0	0	0	0	0	0	0	0	0	0	0	0	0	0	0	0
C00448	RP15708	C05859	2.5.1.87	RER2; NUS1; SRT1	791.5	0	791.5	0	791.5	832.5	0	0	0	0	0	0	0	0	0	0	0	0	0	0	0	0	0	0	0	0	0
C00448	RP15468	C20120	2.5.1.58	RAM1; RAM2	791.5	0	791.5	0	791.5	832.5	0	0	0	0	0	0	0	0	0	0	0	0	0	0	0	0	0	0	0	0	0
C00449	RP05939	C04076	1.5.1.10	LYS9	791.5	0	791.5	0	791.5	832.5	0	0	0	0	0	0	0	0	0	0	0	0	0	0	0	0	0	0	0	0	0
C00455	RP00739	C03150	2.7.1.22	NRK1	791.5	0	791.5	0	791.5	832.5	0	0	0	0	0	0	0	0	0	0	0	0	0	0	0	0	0	0	0	0	0
C00458	RP00178	C00705	2.7.1.48; 2.7.4.6	URK1; YNK1	791.5	0	791.5	0	791.5	832.5	0	0	0	0	0	0	0	0	0	0	0	0	0	0	0	0	0	0	0	0	0
C00460	RP00127	C01346	2.7.1.48; 2.7.4.6	URK1; YNK1	791.5	0	791.5	0	791.5	832.5	0	0	0	0	0	0	0	0	0	0	0	0	0	0	0	0	0	0	0	0	0
C00461	RP02132	C00734	3.5.1.41	CDA1; CDA2	791.5	0	791.5	0	791.5	832.5	0	0	0	0	0	0	0	0	0	0	0	0	0	0	0	0	0	0	0	0	0
C00463	RP02140	C03506	4.2.1.20	TRP5	791.5	0	791.5	0	791.5	832.5	0	0	0	0	0	0	0	0	0	0	0	0	0	0	0	0	0	0	0	0	0
C00470	RP11150	C02273	3.2.1.15	PGU1	791.5	0	791.5	0	791.5	832.5	0	0	0	0	0	0	0	0	0	0	0	0	0	0	0	0	0	0	0	0	0
C00489	RP02182	C03273	1.2.1.20	UGA2	791.5	0	791.5	0	791.5	832.5	0	0	0	0	0	0	0	0	0	0	0	0	0	0	0	0	0	0	0	0	0
C00490	RP00140	C00531	6.2.1.4; 6.2.1.5	LSC2; LSC1; LSC2; LSC1	791.5	0	791.5	0	791.5	832.5	0	0	0	0	0	0	0	0	0	0	0	0	0	0	0	0	0	0	0	0	0
C00491	RP13337	C01962	4.4.1.1; 4.4.1.8	CYS3; IRC7; STR3	791.5	0	791.5	0	791.5	832.5	0	0	0	0	0	0	0	0	0	0	0	0	0	0	0	0	0	0	0	0	0
C00492	RP02188	C05402	3.2.1.26	SUC2	791.5	0	791.5	0	791.5	832.5	0	0	0	0	0	0	0	0	0	0	0	0	0	0	0	0	0	0	0	0	0
C00493	RP00577	C02637	1.1.1.25	ARO1	791.5	0	791.5	0	791.5	832.5	0	0	0	0	0	0	0	0	0	0	0	0	0	0	0	0	0	0	0	0	0
C00493	RP02189	C03175	2.7.1.71	ARO1	791.5	0	791.5	0	791.5	832.5	0	0	0	0	0	0	0	0	0	0	0	0	0	0	0	0	0	0	0	0	0
C00499	RP02198	C00603	3.5.3.4	DAL2	791.5	0	791.5	0	791.5	832.5	0	0	0	0	0	0	0	0	0	0	0	0	0	0	0	0	0	0	0	0	0
C00499	RP02201	C02350	3.5.2.5	DAL1	791.5	0	791.5	0	791.5	832.5	0	0	0	0	0	0	0	0	0	0	0	0	0	0	0	0	0	0	0	0	0
C00506	RP02210	C05528	2.6.1.1	AAT1; AAT2	791.5	0	791.5	0	791.5	832.5	0	0	0	0	0	0	0	0	0	0	0	0	0	0	0	0	0	0	0	0	0
C00510	RP12987	C00712	3.1.2.2	TES1	791.5	0	791.5	0	791.5	832.5	0	0	0	0	0	0	0	0	0	0	0	0	0	0	0	0	0	0	0	0	0
C00512	RP11167	C07118	2.3.1.16	POT1	791.5	0	791.5	0	791.5	832.5	0	0	0	0	0	0	0	0	0	0	0	0	0	0	0	0	0	0	0	0	0
C00517	RP02235	C01120	4.1.2.27	DPL1	791.5	0	791.5	0	791.5	832.5	0	0	0	0	0	0	0	0	0	0	0	0	0	0	0	0	0	0	0	0	0
C00519	RP02237	C00606	4.1.1.15	GAD1	791.5	0	791.5	0	791.5	832.5	0	0	0	0	0	0	0	0	0	0	0	0	0	0	0	0	0	0	0	0	0
C00522	RP00376	C00864	6.3.2.1	PAN6	791.5	0	791.5	0	791.5	832.5	0	0	0	0	0	0	0	0	0	0	0	0	0	0	0	0	0	0	0	0	0
C00522	RP02243	C00966	1.1.1.169	PAN5	791.5	0	791.5	0	791.5	832.5	0	0	0	0	0	0	0	0	0	0	0	0	0	0	0	0	0	0	0	0	0
C00524	RP12580	C02248	4.4.1.17	CYC3; CYT2	791.5	0	791.5	0	791.5	832.5	0	0	0	0	0	0	0	0	0	0	0	0	0	0	0	0	0	0	0	0	0
C00526	RP02251	C00881	3.5.4.5	CDD1	791.5	0	791.5	0	791.5	832.5	0	0	0	0	0	0	0	0	0	0	0	0	0	0	0	0	0	0	0	0	0
C00534	RP00427	C00647	2.7.1.35	BUD16; BUD17	791.5	0	791.5	0	791.5	832.5	0	0	0	0	0	0	0	0	0	0	0	0	0	0	0	0	0	0	0	0	0
C00546	RP02280	C03451	4.4.1.5	GLO1	791.5	0	791.5	0	791.5	832.5	0	0	0	0	0	0	0	0	0	0	0	0	0	0	0	0	0	0	0	0	0
C00550	RP02288	C00588	3.1.4.12	ISC1	791.5	0	791.5	0	791.5	832.5	0	0	0	0	0	0	0	0	0	0	0	0	0	0	0	0	0	0	0	0	0
C00550	RP02291	C03640	2.3.1.24	LAG1; LAC1	791.5	0	791.5	0	791.5	832.5	0	0	0	0	0	0	0	0	0	0	0	0	0	0	0	0	0	0	0	0	0
C00559	RP02305	C05512	3.5.4.4	AAH1	791.5	0	791.5	0	791.5	832.5	0	0	0	0	0	0	0	0	0	0	0	0	0	0	0	0	0	0	0	0	0
C00568	RP00325	C00921	2.5.1.15	FOL1	791.5	0	791.5	0	791.5	832.5	0	0	0	0	0	0	0	0	0	0	0	0	0	0	0	0	0	0	0	0	0
C00577	RP02312	C01094	4.1.2.13	FBA1	791.5	0	791.5	0	791.5	832.5	0	0	0	0	0	0	0	0	0	0	0	0	0	0	0	0	0	0	0	0	0
C00601	RP00650	C07086	1.2.1.5	ALD3; ALD2	791.5	0	791.5	0	791.5	832.5	0	0	0	0	0	0	0	0	0	0	0	0	0	0	0	0	0	0	0	0	0
C00606	RP00622	C05527	2.6.1.1	AAT1; AAT2	791.5	0	791.5	0	791.5	832.5	0	0	0	0	0	0	0	0	0	0	0	0	0	0	0	0	0	0	0	0	0
C00621	RP03848	C04213	2.4.99.18	STT3	791.5	0	791.5	0	791.5	832.5	0	0	0	0	0	0	0	0	0	0	0	0	0	0	0	0	0	0	0	0	0
C00624	RP02380	C04133	2.7.2.8	ARG5	791.5	0	791.5	0	791.5	832.5	0	0	0	0	0	0	0	0	0	0	0	0	0	0	0	0	0	0	0	0	0
C00632	RP02395	C03227	3.7.1.3	BNA5	791.5	0	791.5	0	791.5	832.5	0	0	0	0	0	0	0	0	0	0	0	0	0	0	0	0	0	0	0	0	0
C00632	RP02391	C04409	1.13.11.6	BNA1	791.5	0	791.5	0	791.5	832.5	0	0	0	0	0	0	0	0	0	0	0	0	0	0	0	0	0	0	0	0	0
C00632	RP02397, RP12780	C05640	1.11.1.6; 1.11.1.6	CTA1; CTT1; CTA1; CTT1	791.5	0	791.5	0	791.5	832.5	0	0	0	0	0	0	0	0	0	0	0	0	0	0	0	0	0	0	0	0	0
C00637	RP00240	C00954	1.2.1.3	ALD5; HFD1; ALD4; ALD6	791.5	0	791.5	0	791.5	832.5	0	0	0	0	0	0	0	0	0	0	0	0	0	0	0	0	0	0	0	0	0
C00641	RP00098	C01885	2.3.1.22; 3.1.1.3	DGA1; ATG15; TGL2; TGL4; TGL3	791.5	0	791.5	0	791.5	832.5	0	0	0	0	0	0	0	0	0	0	0	0	0	0	0	0	0	0	0	0	0
C00641	RP03046	C04637	3.1.4.11	PLC1	791.5	0	791.5	0	791.5	832.5	0	0	0	0	0	0	0	0	0	0	0	0	0	0	0	0	0	0	0	0	0
C00641	RP00589	C02112	2.3.1.22; 3.1.1.3	DGA1; ATG15; TGL2; TGL4; TGL3	791.5	0	791.5	0	791.5	832.5	0	0	0	0	0	0	0	0	0	0	0	0	0	0	0	0	0	0	0	0	0
C00642	RP00626	C03765	1.2.1.5	ALD3; ALD2	791.5	0	791.5	0	791.5	832.5	0	0	0	0	0	0	0	0	0	0	0	0	0	0	0	0	0	0	0	0	0
C00643	RP02418	C05646	2.6.1.27	ARO8	791.5	0	791.5	0	791.5	832.5	0	0	0	0	0	0	0	0	0	0	0	0	0	0	0	0	0	0	0	0	0
C00643	RP02420	C05648	1.13.11.52	BNA2	791.5	0	791.5	0	791.5	832.5	0	0	0	0	0	0	0	0	0	0	0	0	0	0	0	0	0	0	0	0	0
C00665	RP00403	C05345	2.7.1.105; 3.1.3.46	PFK26; FBP26; bifunctional; PFK27; FBP26	791.5	0	791.5	0	791.5	832.5	0	0	0	0	0	0	0	0	0	0	0	0	0	0	0	0	0	0	0	0	0
C00668	RP02451	C00689	2.4.1.15	TPS1; TPS2; TSL1; TPS3	791.5	0	791.5	0	791.5	832.5	0	0	0	0	0	0	0	0	0	0	0	0	0	0	0	0	0	0	0	0	0
C00668	RP02453	C01172	5.3.1.9	PGI1	791.5	0	791.5	0	791.5	832.5	0	0	0	0	0	0	0	0	0	0	0	0	0	0	0	0	0	0	0	0	0
C00668	RP02454	C05345	5.3.1.9	PGI1	791.5	0	791.5	0	791.5	832.5	0	0	0	0	0	0	0	0	0	0	0	0	0	0	0	0	0	0	0	0	0
C00668	RP12726	C16688	3.2.1.26	SUC2	791.5	0	791.5	0	791.5	832.5	0	0	0	0	0	0	0	0	0	0	0	0	0	0	0	0	0	0	0	0	0
C00670	RP02463	C04230	3.1.1.5	NTE1; PLB2; PLB1; PLB3	791.5	0	791.5	0	791.5	832.5	0	0	0	0	0	0	0	0	0	0	0	0	0	0	0	0	0	0	0	0	0
C00670	RP02465	C04233	3.1.1.5	NTE1; PLB2; PLB1; PLB3	791.5	0	791.5	0	791.5	832.5	0	0	0	0	0	0	0	0	0	0	0	0	0	0	0	0	0	0	0	0	0
C00671	RP10127	C06007	4.2.1.9	ILV3	791.5	0	791.5	0	791.5	832.5	0	0	0	0	0	0	0	0	0	0	0	0	0	0	0	0	0	0	0	0	0
C00673	RP02469	C01801	2.7.1.15	RBK1	791.5	0	791.5	0	791.5	832.5	0	0	0	0	0	0	0	0	0	0	0	0	0	0	0	0	0	0	0	0	0
C00681	RP02475	C03372	1.1.1.101	AYR1	791.5	0	791.5	0	791.5	832.5	0	0	0	0	0	0	0	0	0	0	0	0	0	0	0	0	0	0	0	0	0
C00689	RP00343	C01083	3.1.3.12	TPS2; TSL1; TPS3	791.5	0	791.5	0	791.5	832.5	0	0	0	0	0	0	0	0	0	0	0	0	0	0	0	0	0	0	0	0	0
C00725	RP11219	C16238	2.7.7.63	AIM22	791.5	0	791.5	0	791.5	832.5	0	0	0	0	0	0	0	0	0	0	0	0	0	0	0	0	0	0	0	0	0
C00740	RP02554	C02532	3.1.3.3	SER2	791.5	0	791.5	0	791.5	832.5	0	0	0	0	0	0	0	0	0	0	0	0	0	0	0	0	0	0	0	0	0
C00741	RP00574	C00810	1.1.1.303	BDH1; BDH2	791.5	0	791.5	0	791.5	832.5	0	0	0	0	0	0	0	0	0	0	0	0	0	0	0	0	0	0	0	0	0
C00741	RP16511	C06010	spontaneous		791.5	0	791.5	0	791.5	832.5	0	0	0	0	0	0	0	0	0	0	0	0	0	0	0	0	0	0	0	0	0
C00748	RP11221	C05778	4.99.1.4	MET8	791.5	0	791.5	0	791.5	832.5	0	0	0	0	0	0	0	0	0	0	0	0	0	0	0	0	0	0	0	0	0
C00750	RP14322	C05665	1.5.3.17	FMS1	791.5	0	791.5	0	791.5	832.5	0	0	0	0	0	0	0	0	0	0	0	0	0	0	0	0	0	0	0	0	0
C00751	RP00567	C01054	1.14.13.132	ERG1	791.5	0	791.5	0	791.5	832.5	0	0	0	0	0	0	0	0	0	0	0	0	0	0	0	0	0	0	0	0	0
C00751	RP02565	C03428	2.5.1.21	ERG9	791.5	0	791.5	0	791.5	832.5	0	0	0	0	0	0	0	0	0	0	0	0	0	0	0	0	0	0	0	0	0
C00780	RP02589	C05647	1.13.11.52	BNA2	791.5	0	791.5	0	791.5	832.5	0	0	0	0	0	0	0	0	0	0	0	0	0	0	0	0	0	0	0	0	0
C00791	RP11235	C02305	spontaneous		791.5	0	791.5	0	791.5	832.5	0	0	0	0	0	0	0	0	0	0	0	0	0	0	0	0	0	0	0	0	0
C00791	RP02606	C02565	3.5.4.1	FCY1	791.5	0	791.5	0	791.5	832.5	0	0	0	0	0	0	0	0	0	0	0	0	0	0	0	0	0	0	0	0	0
C00794	RP05405	C01096	2.7.1.1	GLK1; EMI2; HXK1; HXK2	791.5	0	791.5	0	791.5	832.5	0	0	0	0	0	0	0	0	0	0	0	0	0	0	0	0	0	0	0	0	0
C00804	RP00524	C05985	1.2.1.3	ALD5; HFD1; ALD4; ALD6	791.5	0	791.5	0	791.5	832.5	0	0	0	0	0	0	0	0	0	0	0	0	0	0	0	0	0	0	0	0	0
C00810	RP02625	C03044	1.1.1.4	BDH1; BDH2	791.5	0	791.5	0	791.5	832.5	0	0	0	0	0	0	0	0	0	0	0	0	0	0	0	0	0	0	0	0	0
C00822	RP02640	C05604	spontaneous		791.5	0	791.5	0	791.5	832.5	0	0	0	0	0	0	0	0	0	0	0	0	0	0	0	0	0	0	0	0	0
C00822	RP15329	C17935	spontaneous		791.5	0	791.5	0	791.5	832.5	0	0	0	0	0	0	0	0	0	0	0	0	0	0	0	0	0	0	0	0	0
C00831	RP02648	C01134	2.7.1.33	CAB1	791.5	0	791.5	0	791.5	832.5	0	0	0	0	0	0	0	0	0	0	0	0	0	0	0	0	0	0	0	0	0
C00836	RP00604	C01120	2.7.1.91; 3.1.3.4	LCB5; LCB4; DPP1; PAH1	791.5	0	791.5	0	791.5	832.5	0	0	0	0	0	0	0	0	0	0	0	0	0	0	0	0	0	0	0	0	0
C00836	RP02654	C02934	1.1.1.102	TSC10	791.5	0	791.5	0	791.5	832.5	0	0	0	0	0	0	0	0	0	0	0	0	0	0	0	0	0	0	0	0	0
C00836	RP00863	C12126	2.3.1.24	LAG1; LAC1	791.5	0	791.5	0	791.5	832.5	0	0	0	0	0	0	0	0	0	0	0	0	0	0	0	0	0	0	0	0	0
C00836	RP05668	C12144	1.14.13.169	SUR2	791.5	0	791.5	0	791.5	832.5	0	0	0	0	0	0	0	0	0	0	0	0	0	0	0	0	0	0	0	0	0
C00857	RP00583	C01185	2.7.7.1; 2.7.7.18; 3.6.1.22	NMA2; NMA1; NMA2; NMA1; NPY1	791.5	0	791.5	0	791.5	832.5	0	0	0	0	0	0	0	0	0	0	0	0	0	0	0	0	0	0	0	0	0
C00860	RP02685	C01100	3.1.3.15	HIS2	791.5	0	791.5	0	791.5	832.5	0	0	0	0	0	0	0	0	0	0	0	0	0	0	0	0	0	0	0	0	0
C00860	RP02684	C01929	1.1.1.23	HIS4	791.5	0	791.5	0	791.5	832.5	0	0	0	0	0	0	0	0	0	0	0	0	0	0	0	0	0	0	0	0	0
C00864	RP02689	C03492	2.7.1.33	CAB1	791.5	0	791.5	0	791.5	832.5	0	0	0	0	0	0	0	0	0	0	0	0	0	0	0	0	0	0	0	0	0
C00865	RP04936	C06254	2.3.1.158	LRO1	791.5	0	791.5	0	791.5	832.5	0	0	0	0	0	0	0	0	0	0	0	0	0	0	0	0	0	0	0	0	0
C00882	RP00613	C01134	2.7.7.3	CAB4	791.5	0	791.5	0	791.5	832.5	0	0	0	0	0	0	0	0	0	0	0	0	0	0	0	0	0	0	0	0	0
C00886	RP02710	C01635	6.1.1.7	ALA1	791.5	0	791.5	0	791.5	832.5	0	0	0	0	0	0	0	0	0	0	0	0	0	0	0	0	0	0	0	0	0
C00900	RP02722	C04039	1.1.1.86	ILV5	791.5	0	791.5	0	791.5	832.5	0	0	0	0	0	0	0	0	0	0	0	0	0	0	0	0	0	0	0	0	0
C00909	RP02728	C02165	3.3.2.6	LAP2	791.5	0	791.5	0	791.5	832.5	0	0	0	0	0	0	0	0	0	0	0	0	0	0	0	0	0	0	0	0	0
C00921	RP02736	C01300	2.5.1.15	FOL1	791.5	0	791.5	0	791.5	832.5	0	0	0	0	0	0	0	0	0	0	0	0	0	0	0	0	0	0	0	0	0
C00931	RP13502	C01024	2.5.1.61	HEM3	791.5	0	791.5	0	791.5	832.5	0	0	0	0	0	0	0	0	0	0	0	0	0	0	0	0	0	0	0	0	0
C00944	RP02750	C02637	4.2.1.10	ARO1	791.5	0	791.5	0	791.5	832.5	0	0	0	0	0	0	0	0	0	0	0	0	0	0	0	0	0	0	0	0	0
C00944	RP02749	C04691	4.2.3.4	ARO1	791.5	0	791.5	0	791.5	832.5	0	0	0	0	0	0	0	0	0	0	0	0	0	0	0	0	0	0	0	0	0
C00954	RP02762	C02693	3.5.1.4	AMD2	791.5	0	791.5	0	791.5	832.5	0	0	0	0	0	0	0	0	0	0	0	0	0	0	0	0	0	0	0	0	0
C00956	RP00500	C04076	1.2.1.31	LYS2	791.5	0	791.5	0	791.5	832.5	0	0	0	0	0	0	0	0	0	0	0	0	0	0	0	0	0	0	0	0	0
C00956	RP00497	C05560	1.2.1.31	LYS2	791.5	0	791.5	0	791.5	832.5	0	0	0	0	0	0	0	0	0	0	0	0	0	0	0	0	0	0	0	0	0
C00958	RP00328	C04517	3.1.1.4	TGL4	791.5	0	791.5	0	791.5	832.5	0	0	0	0	0	0	0	0	0	0	0	0	0	0	0	0	0	0	0	0	0
C00975	RP02781	C03459	spontaneous		791.5	0	791.5	0	791.5	832.5	0	0	0	0	0	0	0	0	0	0	0	0	0	0	0	0	0	0	0	0	0
C00979	RP02786	C05824	2.5.1.47	MET17	791.5	0	791.5	0	791.5	832.5	0	0	0	0	0	0	0	0	0	0	0	0	0	0	0	0	0	0	0	0	0
C01005	RP03806	C03232	2.6.1.52	SER1	791.5	0	791.5	0	791.5	832.5	0	0	0	0	0	0	0	0	0	0	0	0	0	0	0	0	0	0	0	0	0
C01013	RP00479	C05668	3.1.2.4	EHD3	791.5	0	791.5	0	791.5	832.5	0	0	0	0	0	0	0	0	0	0	0	0	0	0	0	0	0	0	0	0	0
C01024	RP11263	C01051	4.2.1.75	HEM4	791.5	0	791.5	0	791.5	832.5	0	0	0	0	0	0	0	0	0	0	0	0	0	0	0	0	0	0	0	0	0
C01024	RP02809	C05766	spontaneous		791.5	0	791.5	0	791.5	832.5	0	0	0	0	0	0	0	0	0	0	0	0	0	0	0	0	0	0	0	0	0
C01031	RP10132	C14180	1.1.1.284	SFA1	791.5	0	791.5	0	791.5	832.5	0	0	0	0	0	0	0	0	0	0	0	0	0	0	0	0	0	0	0	0	0
C01035	RP02819	C03078	3.5.1.4	AMD2	791.5	0	791.5	0	791.5	832.5	0	0	0	0	0	0	0	0	0	0	0	0	0	0	0	0	0	0	0	0	0
C01037	RP02866	C01092	2.6.1.62	BIO3	791.5	0	791.5	0	791.5	832.5	0	0	0	0	0	0	0	0	0	0	0	0	0	0	0	0	0	0	0	0	0
C01037	RP02821	C01909	6.3.3.3	BIO4	791.5	0	791.5	0	791.5	832.5	0	0	0	0	0	0	0	0	0	0	0	0	0	0	0	0	0	0	0	0	0
C01051	RP02830	C02463	2.1.1.107	MET1	791.5	0	791.5	0	791.5	832.5	0	0	0	0	0	0	0	0	0	0	0	0	0	0	0	0	0	0	0	0	0
C01051	RP11266	C02469	spontaneous		791.5	0	791.5	0	791.5	832.5	0	0	0	0	0	0	0	0	0	0	0	0	0	0	0	0	0	0	0	0	0
C01051	RP02832	C03263	4.1.1.37	HEM12	791.5	0	791.5	0	791.5	832.5	0	0	0	0	0	0	0	0	0	0	0	0	0	0	0	0	0	0	0	0	0
C01051	RP10356	C15527	2.1.1.107	MET1	791.5	0	791.5	0	791.5	832.5	0	0	0	0	0	0	0	0	0	0	0	0	0	0	0	0	0	0	0	0	0
C01054	RP02834	C01724	5.4.99.7	ERG7	791.5	0	791.5	0	791.5	832.5	0	0	0	0	0	0	0	0	0	0	0	0	0	0	0	0	0	0	0	0	0
C01077	RP07409	C02291	2.5.1.48	STR2	791.5	0	791.5	0	791.5	832.5	0	0	0	0	0	0	0	0	0	0	0	0	0	0	0	0	0	0	0	0	0
C01079	RP02855	C02191	1.3.3.4	HEM14	791.5	0	791.5	0	791.5	832.5	0	0	0	0	0	0	0	0	0	0	0	0	0	0	0	0	0	0	0	0	0
C01079	RP02854	C03263	1.3.3.3	HEM13	791.5	0	791.5	0	791.5	832.5	0	0	0	0	0	0	0	0	0	0	0	0	0	0	0	0	0	0	0	0	0
C01081	RP02856	C04327	2.5.1.3	THI6	791.5	0	791.5	0	791.5	832.5	0	0	0	0	0	0	0	0	0	0	0	0	0	0	0	0	0	0	0	0	0
C01081	RP16922	C20247	2.5.1.3	THI6	791.5	0	791.5	0	791.5	832.5	0	0	0	0	0	0	0	0	0	0	0	0	0	0	0	0	0	0	0	0	0
C01097	RP00149	C03785	2.7.1.11	PFK1; PFK2	791.5	0	791.5	0	791.5	832.5	0	0	0	0	0	0	0	0	0	0	0	0	0	0	0	0	0	0	0	0	0
C01100	RP02871	C01267	2.6.1.9	HIS5	791.5	0	791.5	0	791.5	832.5	0	0	0	0	0	0	0	0	0	0	0	0	0	0	0	0	0	0	0	0	0
C01107	RP02873	C01143	2.7.4.2	ERG8	791.5	0	791.5	0	791.5	832.5	0	0	0	0	0	0	0	0	0	0	0	0	0	0	0	0	0	0	0	0	0
C01110	RP02877	C03564	spontaneous		791.5	0	791.5	0	791.5	832.5	0	0	0	0	0	0	0	0	0	0	0	0	0	0	0	0	0	0	0	0	0
C01118	RP07436	C02291	2.5.1.48	STR2	791.5	0	791.5	0	791.5	832.5	0	0	0	0	0	0	0	0	0	0	0	0	0	0	0	0	0	0	0	0	0
C01118	RP07058	C00542	2.5.1.48	STR2	791.5	0	791.5	0	791.5	832.5	0	0	0	0	0	0	0	0	0	0	0	0	0	0	0	0	0	0	0	0	0
C01134	RP02900	C04352	4.1.1.36	CAB3	791.5	0	791.5	0	791.5	832.5	0	0	0	0	0	0	0	0	0	0	0	0	0	0	0	0	0	0	0	0	0
C01149	RP02912	C01181	1.2.1.3	ALD5; HFD1; ALD4; ALD6	791.5	0	791.5	0	791.5	832.5	0	0	0	0	0	0	0	0	0	0	0	0	0	0	0	0	0	0	0	0	0
C01153	RP01015	C00069	3.1.3.1; 3.1.3.2	PHO8; PHO5	791.5	0	791.5	0	791.5	832.5	0	0	0	0	0	0	0	0	0	0	0	0	0	0	0	0	0	0	0	0	0
C01157	RP00150	C04281	1.5.1.2	PRO3	791.5	0	791.5	0	791.5	832.5	0	0	0	0	0	0	0	0	0	0	0	0	0	0	0	0	0	0	0	0	0
C01161	RP00659	C04043	1.2.1.5	ALD3; ALD2	791.5	0	791.5	0	791.5	832.5	0	0	0	0	0	0	0	0	0	0	0	0	0	0	0	0	0	0	0	0	0
C01164	RP02931	C01189	1.14.21.6	ERG3	791.5	0	791.5	0	791.5	832.5	0	0	0	0	0	0	0	0	0	0	0	0	0	0	0	0	0	0	0	0	0
C01164	RP02932	C05443	spontaneous		791.5	0	791.5	0	791.5	832.5	0	0	0	0	0	0	0	0	0	0	0	0	0	0	0	0	0	0	0	0	0
C01165	RP02934	C03287	1.2.1.41	PRO2	791.5	0	791.5	0	791.5	832.5	0	0	0	0	0	0	0	0	0	0	0	0	0	0	0	0	0	0	0	0	0
C01165	RP02935	C03912	spontaneous		791.5	0	791.5	0	791.5	832.5	0	0	0	0	0	0	0	0	0	0	0	0	0	0	0	0	0	0	0	0	0
C01172	RP02450	C01236	1.1.1.49	ZWF1	791.5	0	791.5	0	791.5	832.5	0	0	0	0	0	0	0	0	0	0	0	0	0	0	0	0	0	0	0	0	0
C01172	RP02940	C05345	5.3.1.9	PGI1	791.5	0	791.5	0	791.5	832.5	0	0	0	0	0	0	0	0	0	0	0	0	0	0	0	0	0	0	0	0	0
C01180	RP11281	C15606	1.13.11.54	ADI1	791.5	0	791.5	0	791.5	832.5	0	0	0	0	0	0	0	0	0	0	0	0	0	0	0	0	0	0	0	0	0
C01185	RP02963	C03722	2.4.2.19	BNA6	791.5	0	791.5	0	791.5	832.5	0	0	0	0	0	0	0	0	0	0	0	0	0	0	0	0	0	0	0	0	0
C01185	RP00664	C05841	2.7.1.173	NRK1	791.5	0	791.5	0	791.5	832.5	0	0	0	0	0	0	0	0	0	0	0	0	0	0	0	0	0	0	0	0	0
C01189	RP11282	C05111	1.1.1.170; 1.1.1.270; 1.14.13.72	ERG26; ERG27; ERG25	791.5	0	791.5	0	791.5	832.5	0	0	0	0	0	0	0	0	0	0	0	0	0	0	0	0	0	0	0	0	0
C01194	RP02980	C01277	2.7.1.67	STT4; PIK1	791.5	0	791.5	0	791.5	832.5	0	0	0	0	0	0	0	0	0	0	0	0	0	0	0	0	0	0	0	0	0
C01194	RP00667	C04549	2.7.1.137	VPS34	791.5	0	791.5	0	791.5	832.5	0	0	0	0	0	0	0	0	0	0	0	0	0	0	0	0	0	0	0	0	0
C01194	RP02385	C01288	2.4.1.198	SPT14	791.5	0	791.5	0	791.5	832.5	0	0	0	0	0	0	0	0	0	0	0	0	0	0	0	0	0	0	0	0	0
C01209	RP08057	C05744	2.3.1.179; 2.3.1.86	CEM1; FAS1; FAS2	791.5	0	791.5	0	791.5	832.5	0	0	0	0	0	0	0	0	0	0	0	0	0	0	0	0	0	0	0	0	0
C01209	RP04562	C05746	2.3.1.179; 2.3.1.86	CEM1; FAS1; FAS2	791.5	0	791.5	0	791.5	832.5	0	0	0	0	0	0	0	0	0	0	0	0	0	0	0	0	0	0	0	0	0
C01209	RP04567	C05750	2.3.1.179; 2.3.1.86	CEM1; FAS1; FAS2	791.5	0	791.5	0	791.5	832.5	0	0	0	0	0	0	0	0	0	0	0	0	0	0	0	0	0	0	0	0	0
C01209	RP04570	C05753	2.3.1.179; 2.3.1.86	CEM1; FAS1; FAS2	791.5	0	791.5	0	791.5	832.5	0	0	0	0	0	0	0	0	0	0	0	0	0	0	0	0	0	0	0	0	0
C01209	RP04573	C05756	2.3.1.179; 2.3.1.86	CEM1; FAS1; FAS2	791.5	0	791.5	0	791.5	832.5	0	0	0	0	0	0	0	0	0	0	0	0	0	0	0	0	0	0	0	0	0
C01209	RP04365	C05759	2.3.1.179; 2.3.1.86	CEM1; FAS1; FAS2	791.5	0	791.5	0	791.5	832.5	0	0	0	0	0	0	0	0	0	0	0	0	0	0	0	0	0	0	0	0	0
C01209	RP04578	C05762	2.3.1.179; 2.3.1.86	CEM1; FAS1; FAS2	791.5	0	791.5	0	791.5	832.5	0	0	0	0	0	0	0	0	0	0	0	0	0	0	0	0	0	0	0	0	0
C01209	RP11285	C16219	2.3.1.179; 2.3.1.199	CEM1; ELO2; ELO1; SUR4	791.5	0	791.5	0	791.5	832.5	0	0	0	0	0	0	0	0	0	0	0	0	0	0	0	0	0	0	0	0	0
C01209	RP15917	C20372	2.3.1.179	CEM1	791.5	0	791.5	0	791.5	832.5	0	0	0	0	0	0	0	0	0	0	0	0	0	0	0	0	0	0	0	0	0
C01209	RP15924	C20376	2.3.1.179	CEM1	791.5	0	791.5	0	791.5	832.5	0	0	0	0	0	0	0	0	0	0	0	0	0	0	0	0	0	0	0	0	0
C01217	RP09223	C04377	2.1.2.1	SHM1; SHM2	791.5	0	791.5	0	791.5	832.5	0	0	0	0	0	0	0	0	0	0	0	0	0	0	0	0	0	0	0	0	0
C01220	RP03011	C01245	3.1.3.56	INP52; INP54; INP53	791.5	0	791.5	0	791.5	832.5	0	0	0	0	0	0	0	0	0	0	0	0	0	0	0	0	0	0	0	0	0
C01228	RP03023	C04494	3.6.1.11	PPX1	791.5	0	791.5	0	791.5	832.5	0	0	0	0	0	0	0	0	0	0	0	0	0	0	0	0	0	0	0	0	0
C01230	RP09226	C13425	2.5.1.39	COQ2	791.5	0	791.5	0	791.5	832.5	0	0	0	0	0	0	0	0	0	0	0	0	0	0	0	0	0	0	0	0	0
C01233	RP03029	C04438	3.1.1.5	NTE1; PLB2; PLB1; PLB3	791.5	0	791.5	0	791.5	832.5	0	0	0	0	0	0	0	0	0	0	0	0	0	0	0	0	0	0	0	0	0
C01233	RP03031	C05973	3.1.1.5	NTE1; PLB2; PLB1; PLB3	791.5	0	791.5	0	791.5	832.5	0	0	0	0	0	0	0	0	0	0	0	0	0	0	0	0	0	0	0	0	0
C01241	RP03039	C04308	2.1.1.16	OPI3	791.5	0	791.5	0	791.5	832.5	0	0	0	0	0	0	0	0	0	0	0	0	0	0	0	0	0	0	0	0	0
C01242	RP03040	C02051	1.4.4.2	GCV2	791.5	0	791.5	0	791.5	832.5	0	0	0	0	0	0	0	0	0	0	0	0	0	0	0	0	0	0	0	0	0
C01242	RP03755	C02972	2.1.2.10	GCV1	791.5	0	791.5	0	791.5	832.5	0	0	0	0	0	0	0	0	0	0	0	0	0	0	0	0	0	0	0	0	0
C01243	RP00677	C01272	3.1.3.56	INP52; INP54; INP53	791.5	0	791.5	0	791.5	832.5	0	0	0	0	0	0	0	0	0	0	0	0	0	0	0	0	0	0	0	0	0
C01245	RP15855	C01284	2.7.1.151	ARG82	791.5	0	791.5	0	791.5	832.5	0	0	0	0	0	0	0	0	0	0	0	0	0	0	0	0	0	0	0	0	0
C01245	RP03047	C04637	3.1.4.11	PLC1	791.5	0	791.5	0	791.5	832.5	0	0	0	0	0	0	0	0	0	0	0	0	0	0	0	0	0	0	0	0	0
C01245	RP05390	C11555	2.7.1.151	ARG82	791.5	0	791.5	0	791.5	832.5	0	0	0	0	0	0	0	0	0	0	0	0	0	0	0	0	0	0	0	0	0
C01250	RP03052	C04133	1.2.1.38	ARG5	791.5	0	791.5	0	791.5	832.5	0	0	0	0	0	0	0	0	0	0	0	0	0	0	0	0	0	0	0	0	0
C01252	RP03054	C01717	spontaneous		791.5	0	791.5	0	791.5	832.5	0	0	0	0	0	0	0	0	0	0	0	0	0	0	0	0	0	0	0	0	0
C01267	RP03067	C04666	4.2.1.19	HIS3	791.5	0	791.5	0	791.5	832.5	0	0	0	0	0	0	0	0	0	0	0	0	0	0	0	0	0	0	0	0	0
C01269	RP03070	C03175	2.5.1.19	ARO1	791.5	0	791.5	0	791.5	832.5	0	0	0	0	0	0	0	0	0	0	0	0	0	0	0	0	0	0	0	0	0
C01277	RP03083	C04637	2.7.1.68	MSS4	791.5	0	791.5	0	791.5	832.5	0	0	0	0	0	0	0	0	0	0	0	0	0	0	0	0	0	0	0	0	0
C01279	RP03085	C04556	2.7.1.49	THI20; THI21	791.5	0	791.5	0	791.5	832.5	0	0	0	0	0	0	0	0	0	0	0	0	0	0	0	0	0	0	0	0	0
C01284	RP05391	C11555	2.7.1.151	ARG82	791.5	0	791.5	0	791.5	832.5	0	0	0	0	0	0	0	0	0	0	0	0	0	0	0	0	0	0	0	0	0
C01300	RP03115	C04807	2.7.6.3	FOL1	791.5	0	791.5	0	791.5	832.5	0	0	0	0	0	0	0	0	0	0	0	0	0	0	0	0	0	0	0	0	0
C01300	RP03117	C04874	4.1.2.25	FOL1	791.5	0	791.5	0	791.5	832.5	0	0	0	0	0	0	0	0	0	0	0	0	0	0	0	0	0	0	0	0	0
C01302	RP03120	C03506	4.1.1.48	TRP3	791.5	0	791.5	0	791.5	832.5	0	0	0	0	0	0	0	0	0	0	0	0	0	0	0	0	0	0	0	0	0
C01302	RP03121	C04302	5.3.1.24	TRP1	791.5	0	791.5	0	791.5	832.5	0	0	0	0	0	0	0	0	0	0	0	0	0	0	0	0	0	0	0	0	0
C01304	RP14671	C18910	1.1.1.302	RIB7	791.5	0	791.5	0	791.5	832.5	0	0	0	0	0	0	0	0	0	0	0	0	0	0	0	0	0	0	0	0	0
C01312	RP11296	C05961	spontaneous		791.5	0	791.5	0	791.5	832.5	0	0	0	0	0	0	0	0	0	0	0	0	0	0	0	0	0	0	0	0	0
C01344	RP03143	C01345	2.7.4.6	YNK1	791.5	0	791.5	0	791.5	832.5	0	0	0	0	0	0	0	0	0	0	0	0	0	0	0	0	0	0	0	0	0
C01371	RP13899	C01335	1.14.14.1	DIT2	791.5	0	791.5	0	791.5	832.5	0	0	0	0	0	0	0	0	0	0	0	0	0	0	0	0	0	0	0	0	0
C01528	RP00251	C05684	1.8.1.9	TRR1; TRR2	791.5	0	791.5	0	791.5	832.5	0	0	0	0	0	0	0	0	0	0	0	0	0	0	0	0	0	0	0	0	0
C01595	RP13018	C02050	3.1.2.2	TES1	791.5	0	791.5	0	791.5	832.5	0	0	0	0	0	0	0	0	0	0	0	0	0	0	0	0	0	0	0	0	0
C01595	RP10141	C14825	1.14.14.1	DIT2	791.5	0	791.5	0	791.5	832.5	0	0	0	0	0	0	0	0	0	0	0	0	0	0	0	0	0	0	0	0	0
C01595	RP10142	C14826	1.14.14.1	DIT2	791.5	0	791.5	0	791.5	832.5	0	0	0	0	0	0	0	0	0	0	0	0	0	0	0	0	0	0	0	0	0
C01598	RP03240	C05642	1.13.11.52	BNA2	791.5	0	791.5	0	791.5	832.5	0	0	0	0	0	0	0	0	0	0	0	0	0	0	0	0	0	0	0	0	0
C01598	RP03241	C05643	1.14.14.1	DIT2	791.5	0	791.5	0	791.5	832.5	0	0	0	0	0	0	0	0	0	0	0	0	0	0	0	0	0	0	0	0	0
C01613	RP03249	C05404	3.2.1.26	SUC2	791.5	0	791.5	0	791.5	832.5	0	0	0	0	0	0	0	0	0	0	0	0	0	0	0	0	0	0	0	0	0
C01647	RP03282	C02430	6.1.1.10	MSM1; MES1	791.5	0	791.5	0	791.5	832.5	0	0	0	0	0	0	0	0	0	0	0	0	0	0	0	0	0	0	0	0	0
C01647	RP04407	C05336	6.1.1.10	MSM1; MES1	791.5	0	791.5	0	791.5	832.5	0	0	0	0	0	0	0	0	0	0	0	0	0	0	0	0	0	0	0	0	0
C01672	RP13022	C16565	2.5.1.16	SPE3	791.5	0	791.5	0	791.5	832.5	0	0	0	0	0	0	0	0	0	0	0	0	0	0	0	0	0	0	0	0	0
C01693	RP03301	C05578	spontaneous		791.5	0	791.5	0	791.5	832.5	0	0	0	0	0	0	0	0	0	0	0	0	0	0	0	0	0	0	0	0	0
C01693	RP03299	C05604	spontaneous		791.5	0	791.5	0	791.5	832.5	0	0	0	0	0	0	0	0	0	0	0	0	0	0	0	0	0	0	0	0	0
C01694	RP00704	C05440	1.3.1.71	ERG4	791.5	0	791.5	0	791.5	832.5	0	0	0	0	0	0	0	0	0	0	0	0	0	0	0	0	0	0	0	0	0
C01694	RP03304	C05441	spontaneous		791.5	0	791.5	0	791.5	832.5	0	0	0	0	0	0	0	0	0	0	0	0	0	0	0	0	0	0	0	0	0
C01724	RP05247	C11455	1.14.13.70	ERG11	791.5	0	791.5	0	791.5	832.5	0	0	0	0	0	0	0	0	0	0	0	0	0	0	0	0	0	0	0	0	0
C01832	RP00254	C03221	1.3.1.38; 1.3.3.6	ETR1; POX1	791.5	0	791.5	0	791.5	832.5	0	0	0	0	0	0	0	0	0	0	0	0	0	0	0	0	0	0	0	0	0
C01888	RP03381	C03508	1.1.1.381	oxidoreductase	791.5	0	791.5	0	791.5	832.5	0	0	0	0	0	0	0	0	0	0	0	0	0	0	0	0	0	0	0	0	0
C01888	RP17106	C05519	1.1.1.381	oxidoreductase	791.5	0	791.5	0	791.5	832.5	0	0	0	0	0	0	0	0	0	0	0	0	0	0	0	0	0	0	0	0	0
C01902	RP11351	C08830	2.1.1.41	ERG6	791.5	0	791.5	0	791.5	832.5	0	0	0	0	0	0	0	0	0	0	0	0	0	0	0	0	0	0	0	0	0
C01931	RP03280	C01646	6.1.1.6	KRS1; MSK1	791.5	0	791.5	0	791.5	832.5	0	0	0	0	0	0	0	0	0	0	0	0	0	0	0	0	0	0	0	0	0
C01943	RP05322	C11508	1.14.13.70	ERG11	791.5	0	791.5	0	791.5	832.5	0	0	0	0	0	0	0	0	0	0	0	0	0	0	0	0	0	0	0	0	0
C01944	RP00711	C05276	1.3.1.38; 1.3.3.6	ETR1; POX1	791.5	0	791.5	0	791.5	832.5	0	0	0	0	0	0	0	0	0	0	0	0	0	0	0	0	0	0	0	0	0
C01967	RP11356	C03226	2.1.1.64	COQ3	791.5	0	791.5	0	791.5	832.5	0	0	0	0	0	0	0	0	0	0	0	0	0	0	0	0	0	0	0	0	0
C02041	RP13025	C06425	3.1.2.2	TES1	791.5	0	791.5	0	791.5	832.5	0	0	0	0	0	0	0	0	0	0	0	0	0	0	0	0	0	0	0	0	0
C02047	RP03278	C01645	6.1.1.4	NAM2; CDC60	791.5	0	791.5	0	791.5	832.5	0	0	0	0	0	0	0	0	0	0	0	0	0	0	0	0	0	0	0	0	0
C02051	RP03438	C02972	1.8.1.4	LPD1; IRC15	791.5	0	791.5	0	791.5	832.5	0	0	0	0	0	0	0	0	0	0	0	0	0	0	0	0	0	0	0	0	0
C02090	RP03447	C03170	1.11.1.15; 1.17.4.1	AHP1; RNR1; RNR4; RNR3; RNR2	791.5	0	791.5	0	791.5	832.5	0	0	0	0	0	0	0	0	0	0	0	0	0	0	0	0	0	0	0	0	0
C02141	RP11377	C08830	1.14.13.72	ERG25	791.5	0	791.5	0	791.5	832.5	0	0	0	0	0	0	0	0	0	0	0	0	0	0	0	0	0	0	0	0	0
C02163	RP03260	C01636	6.1.1.19	RRS1; MSR1	791.5	0	791.5	0	791.5	832.5	0	0	0	0	0	0	0	0	0	0	0	0	0	0	0	0	0	0	0	0	0
C02166	RP03482	C05951	2.3.2.2	ECM38	791.5	0	791.5	0	791.5	832.5	0	0	0	0	0	0	0	0	0	0	0	0	0	0	0	0	0	0	0	0	0
C02170	RP00717	C06002	1.2.1.3	ALD5; HFD1; ALD4; ALD6	791.5	0	791.5	0	791.5	832.5	0	0	0	0	0	0	0	0	0	0	0	0	0	0	0	0	0	0	0	0	0
C02188	RP12575	C05544	2.1.1.43; 2.1.1.59	DOT1; SET1; SET2; CTM1	791.5	0	791.5	0	791.5	832.5	0	0	0	0	0	0	0	0	0	0	0	0	0	0	0	0	0	0	0	0	0
C02198	RP03495	C05963	spontaneous		791.5	0	791.5	0	791.5	832.5	0	0	0	0	0	0	0	0	0	0	0	0	0	0	0	0	0	0	0	0	0
C02225	RP04065	C04225	4.2.1.79	PDH1	791.5	0	791.5	0	791.5	832.5	0	0	0	0	0	0	0	0	0	0	0	0	0	0	0	0	0	0	0	0	0
C02265	RP03520	C05620	2.3.1.36	HPA3; HPA2	791.5	0	791.5	0	791.5	832.5	0	0	0	0	0	0	0	0	0	0	0	0	0	0	0	0	0	0	0	0	0
C02282	RP03523	C06112	6.3.5.7	PET112; HER2	791.5	0	791.5	0	791.5	832.5	0	0	0	0	0	0	0	0	0	0	0	0	0	0	0	0	0	0	0	0	0
C02282	RP03270	C01640	6.1.1.18	GLN4	791.5	0	791.5	0	791.5	832.5	0	0	0	0	0	0	0	0	0	0	0	0	0	0	0	0	0	0	0	0	0
C02291	RP13433	C17234	4.4.1.1	CYS3	791.5	0	791.5	0	791.5	832.5	0	0	0	0	0	0	0	0	0	0	0	0	0	0	0	0	0	0	0	0	0
C02320	RP03533	C05729	2.3.2.2	ECM38	791.5	0	791.5	0	791.5	832.5	0	0	0	0	0	0	0	0	0	0	0	0	0	0	0	0	0	0	0	0	0
C02336	RP03539	C05345	2.7.1.1	GLK1; EMI2; HXK1; HXK2	791.5	0	791.5	0	791.5	144.5	0.113211	0	0	0	0	0	0	0	0	0	0	0	0	0	0	0	0	0	0	0	0
C02336	RP12727	C16688	3.2.1.26	SUC2	791.5	0	791.5	0	791.5	144.5	0.113211	0	0	0	0	0	0	0	0	0	0	0	0	0	0	0	0	0	0	0	0
C02348	RP05463	C11821	spontaneous		791.5	0	791.5	0	791.5	832.5	0	0	0	0	0	0	0	0	0	0	0	0	0	0	0	0	0	0	0	0	0
C02350	RP05464	C11821	spontaneous		791.5	0	791.5	0	791.5	832.5	0	0	0	0	0	0	0	0	0	0	0	0	0	0	0	0	0	0	0	0	0
C02412	RP00152	C01642	6.1.1.14	GRS1; GRS2	791.5	0	791.5	0	791.5	832.5	0	0	0	0	0	0	0	0	0	0	0	0	0	0	0	0	0	0	0	0	0
C02430	RP03562	C03294	2.1.2.9	FMT1	791.5	0	791.5	0	791.5	832.5	0	0	0	0	0	0	0	0	0	0	0	0	0	0	0	0	0	0	0	0	0
C02463	RP03568	C05778	1.3.1.76	MET8	791.5	0	791.5	0	791.5	832.5	0	0	0	0	0	0	0	0	0	0	0	0	0	0	0	0	0	0	0	0	0
C02463	RP10357	C15527	2.1.1.107	MET1	791.5	0	791.5	0	791.5	832.5	0	0	0	0	0	0	0	0	0	0	0	0	0	0	0	0	0	0	0	0	0
C02469	RP03570	C05778	2.1.1.107	MET1	791.5	0	791.5	0	791.5	832.5	0	0	0	0	0	0	0	0	0	0	0	0	0	0	0	0	0	0	0	0	0
C02470	RP03574	C05645	spontaneous		791.5	0	791.5	0	791.5	832.5	0	0	0	0	0	0	0	0	0	0	0	0	0	0	0	0	0	0	0	0	0
C02504	RP03584	C02631	4.2.1.33	LEU1	791.5	0	791.5	0	791.5	832.5	0	0	0	0	0	0	0	0	0	0	0	0	0	0	0	0	0	0	0	0	0
C02504	RP15986	C04411	4.2.1.33	LEU1	791.5	0	791.5	0	791.5	832.5	0	0	0	0	0	0	0	0	0	0	0	0	0	0	0	0	0	0	0	0	0
C02505	RP02287	C07086	3.5.1.4	AMD2	791.5	0	791.5	0	791.5	832.5	0	0	0	0	0	0	0	0	0	0	0	0	0	0	0	0	0	0	0	0	0
C02512	RP03587	C05711	2.3.2.2	ECM38	791.5	0	791.5	0	791.5	832.5	0	0	0	0	0	0	0	0	0	0	0	0	0	0	0	0	0	0	0	0	0
C02553	RP03288	C01650	6.1.1.11	SES1; DIA4	791.5	0	791.5	0	791.5	832.5	0	0	0	0	0	0	0	0	0	0	0	0	0	0	0	0	0	0	0	0	0
C02554	RP03294	C01653	6.1.1.9	VAS1	791.5	0	791.5	0	791.5	832.5	0	0	0	0	0	0	0	0	0	0	0	0	0	0	0	0	0	0	0	0	0
C02593	RP00256	C05273	1.3.1.38; 1.3.3.6	ETR1; POX1	791.5	0	791.5	0	791.5	832.5	0	0	0	0	0	0	0	0	0	0	0	0	0	0	0	0	0	0	0	0	0
C02631	RP03621	C04411	4.2.1.33	LEU1	791.5	0	791.5	0	791.5	832.5	0	0	0	0	0	0	0	0	0	0	0	0	0	0	0	0	0	0	0	0	0
C02700	RP11420	C05653	3.7.1.3	BNA5	791.5	0	791.5	0	791.5	832.5	0	0	0	0	0	0	0	0	0	0	0	0	0	0	0	0	0	0	0	0	0
C02702	RP03286	C01649	6.1.1.15	AIM10	791.5	0	791.5	0	791.5	832.5	0	0	0	0	0	0	0	0	0	0	0	0	0	0	0	0	0	0	0	0	0
C02739	RP03661	C02741	3.6.1.31	HIS4	791.5	0	791.5	0	791.5	832.5	0	0	0	0	0	0	0	0	0	0	0	0	0	0	0	0	0	0	0	0	0
C02741	RP03663	C04896	3.5.4.19	HIS4	791.5	0	791.5	0	791.5	832.5	0	0	0	0	0	0	0	0	0	0	0	0	0	0	0	0	0	0	0	0	0
C02835	RP03691	C05130	1.2.1.3	ALD5; HFD1; ALD4; ALD6	791.5	0	791.5	0	791.5	832.5	0	0	0	0	0	0	0	0	0	0	0	0	0	0	0	0	0	0	0	0	0
C02839	RP02600	C00787	6.1.1.1	TYS1; MSY1	791.5	0	791.5	0	791.5	832.5	0	0	0	0	0	0	0	0	0	0	0	0	0	0	0	0	0	0	0	0	0
C02946	RP04654	C05936	1.2.1.3	ALD5; HFD1; ALD4; ALD6	791.5	0	791.5	0	791.5	832.5	0	0	0	0	0	0	0	0	0	0	0	0	0	0	0	0	0	0	0	0	0
C02962	RP14213	C18096	5.3.1.6	RKI1	791.5	0	791.5	0	791.5	832.5	0	0	0	0	0	0	0	0	0	0	0	0	0	0	0	0	0	0	0	0	0
C02984	RP05172	C01638	6.1.1.12	DPS1; MSD1	791.5	0	791.5	0	791.5	832.5	0	0	0	0	0	0	0	0	0	0	0	0	0	0	0	0	0	0	0	0	0
C02987	RP00730	C01641	6.1.1.17	GUS1; MSE1	791.5	0	791.5	0	791.5	832.5	0	0	0	0	0	0	0	0	0	0	0	0	0	0	0	0	0	0	0	0	0
C02988	RP03274	C01643	6.1.1.21	HTS1	791.5	0	791.5	0	791.5	832.5	0	0	0	0	0	0	0	0	0	0	0	0	0	0	0	0	0	0	0	0	0
C02992	RP03290	C01651	6.1.1.3	THS1; MST1	791.5	0	791.5	0	791.5	832.5	0	0	0	0	0	0	0	0	0	0	0	0	0	0	0	0	0	0	0	0	0
C03021	RP03847	C11572	2.4.99.18	STT3	791.5	0	791.5	0	791.5	832.5	0	0	0	0	0	0	0	0	0	0	0	0	0	0	0	0	0	0	0	0	0
C03035	RP13038	C06426	3.1.2.2	TES1	791.5	0	791.5	0	791.5	832.5	0	0	0	0	0	0	0	0	0	0	0	0	0	0	0	0	0	0	0	0	0
C03069	RP11438	C16471	2.3.1.16	POT1	791.5	0	791.5	0	791.5	832.5	0	0	0	0	0	0	0	0	0	0	0	0	0	0	0	0	0	0	0	0	0
C03090	RP03775	C03838	6.3.4.13	ADE5	791.5	0	791.5	0	791.5	832.5	0	0	0	0	0	0	0	0	0	0	0	0	0	0	0	0	0	0	0	0	0
C03127	RP03276	C01644	6.1.1.5	ILS1; ISM1	791.5	0	791.5	0	791.5	832.5	0	0	0	0	0	0	0	0	0	0	0	0	0	0	0	0	0	0	0	0	0
C03160	RP11441	C06986	spontaneous		791.5	0	791.5	0	791.5	832.5	0	0	0	0	0	0	0	0	0	0	0	0	0	0	0	0	0	0	0	0	0
C03201	RP05521	C04475	2.7.8.1	EPT1	791.5	0	791.5	0	791.5	832.5	0	0	0	0	0	0	0	0	0	0	0	0	0	0	0	0	0	0	0	0	0
C03201	RP11446	C05212	2.7.8.2	CPT1	791.5	0	791.5	0	791.5	832.5	0	0	0	0	0	0	0	0	0	0	0	0	0	0	0	0	0	0	0	0	0
C03201	RP03796	C05977	3.1.3.4	DPP1; PAH1	791.5	0	791.5	0	791.5	832.5	0	0	0	0	0	0	0	0	0	0	0	0	0	0	0	0	0	0	0	0	0
C03219	RP15784	C20315	spontaneous		791.5	0	791.5	0	791.5	832.5	0	0	0	0	0	0	0	0	0	0	0	0	0	0	0	0	0	0	0	0	0
C03221	RP03725	C02944	5.3.3.8	ECI1	791.5	0	791.5	0	791.5	832.5	0	0	0	0	0	0	0	0	0	0	0	0	0	0	0	0	0	0	0	0	0
C03227	RP03804	C05645	2.6.1.7	BNA3	791.5	0	791.5	0	791.5	832.5	0	0	0	0	0	0	0	0	0	0	0	0	0	0	0	0	0	0	0	0	0
C03239	RP03809	C04092	spontaneous		791.5	0	791.5	0	791.5	832.5	0	0	0	0	0	0	0	0	0	0	0	0	0	0	0	0	0	0	0	0	0
C03242	RP13039	C03595	3.1.2.2	TES1	791.5	0	791.5	0	791.5	832.5	0	0	0	0	0	0	0	0	0	0	0	0	0	0	0	0	0	0	0	0	0
C03284	RP00736	C06002	2.6.1.22	UGA1	791.5	0	791.5	0	791.5	832.5	0	0	0	0	0	0	0	0	0	0	0	0	0	0	0	0	0	0	0	0	0
C03373	RP03838	C04640	6.3.3.1	ADE5	791.5	0	791.5	0	791.5	832.5	0	0	0	0	0	0	0	0	0	0	0	0	0	0	0	0	0	0	0	0	0
C03373	RP03839	C04751	4.1.1.21	ADE2	791.5	0	791.5	0	791.5	832.5	0	0	0	0	0	0	0	0	0	0	0	0	0	0	0	0	0	0	0	0	0
C03402	RP03842	C06113	6.3.5.6	PET112; HER2	791.5	0	791.5	0	791.5	832.5	0	0	0	0	0	0	0	0	0	0	0	0	0	0	0	0	0	0	0	0	0
C03402	RP03264	C01637	6.1.1.22	SLM5; DED81	791.5	0	791.5	0	791.5	832.5	0	0	0	0	0	0	0	0	0	0	0	0	0	0	0	0	0	0	0	0	0
C03454	RP11454	C04756	2.7.8.1	EPT1	791.5	0	791.5	0	791.5	832.5	0	0	0	0	0	0	0	0	0	0	0	0	0	0	0	0	0	0	0	0	0
C03458	RP11456	C16152	spontaneous		791.5	0	791.5	0	791.5	832.5	0	0	0	0	0	0	0	0	0	0	0	0	0	0	0	0	0	0	0	0	0
C03492	RP00259	C04352	6.3.2.5	CAB2	791.5	0	791.5	0	791.5	832.5	0	0	0	0	0	0	0	0	0	0	0	0	0	0	0	0	0	0	0	0	0
C03508	RP17105	C05519	1.1.1.381	oxidoreductase	791.5	0	791.5	0	791.5	832.5	0	0	0	0	0	0	0	0	0	0	0	0	0	0	0	0	0	0	0	0	0
C03511	RP03284	C01648	6.1.1.20	FRS2; FRS1; MSF1	791.5	0	791.5	0	791.5	832.5	0	0	0	0	0	0	0	0	0	0	0	0	0	0	0	0	0	0	0	0	0
C03512	RP03292	C01652	6.1.1.2	MSW1; WRS1	791.5	0	791.5	0	791.5	832.5	0	0	0	0	0	0	0	0	0	0	0	0	0	0	0	0	0	0	0	0	0
C03557	RP03880	C05673	2.7.7.14	ECT1	791.5	0	791.5	0	791.5	832.5	0	0	0	0	0	0	0	0	0	0	0	0	0	0	0	0	0	0	0	0	0
C03680	RP11466	C05572	spontaneous		791.5	0	791.5	0	791.5	832.5	0	0	0	0	0	0	0	0	0	0	0	0	0	0	0	0	0	0	0	0	0
C03680	RP12535	C16674	spontaneous		791.5	0	791.5	0	791.5	832.5	0	0	0	0	0	0	0	0	0	0	0	0	0	0	0	0	0	0	0	0	0
C03715	RP03997	C03968	1.1.1.101	AYR1	791.5	0	791.5	0	791.5	832.5	0	0	0	0	0	0	0	0	0	0	0	0	0	0	0	0	0	0	0	0	0
C03722	RP03924	C04409	spontaneous		791.5	0	791.5	0	791.5	832.5	0	0	0	0	0	0	0	0	0	0	0	0	0	0	0	0	0	0	0	0	0
C03758	RP13833	C08557	spontaneous		791.5	0	791.5	0	791.5	832.5	0	0	0	0	0	0	0	0	0	0	0	0	0	0	0	0	0	0	0	0	0
C03820	RP03956	C04598	2.7.8.2	CPT1	791.5	0	791.5	0	791.5	832.5	0	0	0	0	0	0	0	0	0	0	0	0	0	0	0	0	0	0	0	0	0
C03838	RP00749	C04376	2.1.2.2	ADE8	791.5	0	791.5	0	791.5	832.5	0	0	0	0	0	0	0	0	0	0	0	0	0	0	0	0	0	0	0	0	0
C03871	RP03970	C03972	spontaneous		791.5	0	791.5	0	791.5	832.5	0	0	0	0	0	0	0	0	0	0	0	0	0	0	0	0	0	0	0	0	0
C03885	RP11470	C04145	2.5.1.39	COQ2	791.5	0	791.5	0	791.5	832.5	0	0	0	0	0	0	0	0	0	0	0	0	0	0	0	0	0	0	0	0	0
C03939	RP12520	C05744	2.3.1.179; 2.3.1.86	CEM1; FAS1; FAS2	791.5	0	791.5	0	791.5	832.5	0	0	0	0	0	0	0	0	0	0	0	0	0	0	0	0	0	0	0	0	0
C04002	RP04012	C05662	4.2.1.36	LYS4	791.5	0	791.5	0	791.5	832.5	0	0	0	0	0	0	0	0	0	0	0	0	0	0	0	0	0	0	0	0	0
C04051	RP04020	C04677	2.4.2.7	APT2; APT1	791.5	0	791.5	0	791.5	832.5	0	0	0	0	0	0	0	0	0	0	0	0	0	0	0	0	0	0	0	0	0
C04076	RP04034	C05535	1.2.1.31	LYS2	791.5	0	791.5	0	791.5	832.5	0	0	0	0	0	0	0	0	0	0	0	0	0	0	0	0	0	0	0	0	0
C04079	RP04036	C04352	2.7.1.33	CAB1	791.5	0	791.5	0	791.5	832.5	0	0	0	0	0	0	0	0	0	0	0	0	0	0	0	0	0	0	0	0	0
C04146	RP05214	C05809	2.5.1.39	COQ2	791.5	0	791.5	0	791.5	832.5	0	0	0	0	0	0	0	0	0	0	0	0	0	0	0	0	0	0	0	0	0
C04181	RP04079	C04272	1.1.1.86	ILV5	791.5	0	791.5	0	791.5	832.5	0	0	0	0	0	0	0	0	0	0	0	0	0	0	0	0	0	0	0	0	0
C04181	RP10166	C06010	1.1.1.86	ILV5	791.5	0	791.5	0	791.5	832.5	0	0	0	0	0	0	0	0	0	0	0	0	0	0	0	0	0	0	0	0	0
C04188	RP04060	C04582	5.3.1.23	MRI1	791.5	0	791.5	0	791.5	832.5	0	0	0	0	0	0	0	0	0	0	0	0	0	0	0	0	0	0	0	0	0
C04230	RP10845	C00060	3.1.1.5	NTE1; PLB2; PLB1; PLB3	791.5	0	791.5	0	791.5	832.5	0	0	0	0	0	0	0	0	0	0	0	0	0	0	0	0	0	0	0	0	0
C04233	RP09154	C00060	3.1.1.5	NTE1; PLB2; PLB1; PLB3	791.5	0	791.5	0	791.5	832.5	0	0	0	0	0	0	0	0	0	0	0	0	0	0	0	0	0	0	0	0	0
C04236	RP04067	C04411	1.1.1.85	LEU2	791.5	0	791.5	0	791.5	832.5	0	0	0	0	0	0	0	0	0	0	0	0	0	0	0	0	0	0	0	0	0
C04246	RP04069	C04618	2.3.1.86	FAS1; FAS2	791.5	0	791.5	0	791.5	832.5	0	0	0	0	0	0	0	0	0	0	0	0	0	0	0	0	0	0	0	0	0
C04246	RP00755	C05745	2.3.1.86	FAS1; FAS2	791.5	0	791.5	0	791.5	832.5	0	0	0	0	0	0	0	0	0	0	0	0	0	0	0	0	0	0	0	0	0
C04272	RP04078	C06010	1.1.1.86	ILV5	791.5	0	791.5	0	791.5	832.5	0	0	0	0	0	0	0	0	0	0	0	0	0	0	0	0	0	0	0	0	0
C04281	RP00757	C05947	1.2.1.88	PUT2	791.5	0	791.5	0	791.5	832.5	0	0	0	0	0	0	0	0	0	0	0	0	0	0	0	0	0	0	0	0	0
C04282	RP04084	C05941	spontaneous		791.5	0	791.5	0	791.5	832.5	0	0	0	0	0	0	0	0	0	0	0	0	0	0	0	0	0	0	0	0	0
C04294	RP04086	C04327	2.7.1.50	THI6	791.5	0	791.5	0	791.5	832.5	0	0	0	0	0	0	0	0	0	0	0	0	0	0	0	0	0	0	0	0	0
C04317	RP03049	C05212	2.3.1.23; 3.1.1.4	ALE1; TGL4	791.5	0	791.5	0	791.5	832.5	0	0	0	0	0	0	0	0	0	0	0	0	0	0	0	0	0	0	0	0	0
C04332	RP03210	C04732	2.5.1.78; 2.5.1.9	RIB4; RIB5	791.5	0	791.5	0	791.5	832.5	0	0	0	0	0	0	0	0	0	0	0	0	0	0	0	0	0	0	0	0	0
C04332	RP11491	C05995	spontaneous		791.5	0	791.5	0	791.5	832.5	0	0	0	0	0	0	0	0	0	0	0	0	0	0	0	0	0	0	0	0	0
C04376	RP04102	C04640	6.3.5.3	ADE6	791.5	0	791.5	0	791.5	832.5	0	0	0	0	0	0	0	0	0	0	0	0	0	0	0	0	0	0	0	0	0
C04506	RP04137	C04748	2.1.1.100	STE14	791.5	0	791.5	0	791.5	832.5	0	0	0	0	0	0	0	0	0	0	0	0	0	0	0	0	0	0	0	0	0
C04506	RP15470	C20120	3.4.24.84	STE24	791.5	0	791.5	0	791.5	832.5	0	0	0	0	0	0	0	0	0	0	0	0	0	0	0	0	0	0	0	0	0
C04525	RP04068	C05437	2.1.1.41	ERG6	791.5	0	791.5	0	791.5	832.5	0	0	0	0	0	0	0	0	0	0	0	0	0	0	0	0	0	0	0	0	0
C04549	RP05392	C11556	2.7.1.150	FAB1	791.5	0	791.5	0	791.5	832.5	0	0	0	0	0	0	0	0	0	0	0	0	0	0	0	0	0	0	0	0	0
C04556	RP04149	C04752	2.7.4.7	THI20; THI21	791.5	0	791.5	0	791.5	832.5	0	0	0	0	0	0	0	0	0	0	0	0	0	0	0	0	0	0	0	0	0
C04582	RP11503	C15650	4.2.1.109	MDE1	791.5	0	791.5	0	791.5	832.5	0	0	0	0	0	0	0	0	0	0	0	0	0	0	0	0	0	0	0	0	0
C04618	RP04177	C05744	1.1.1.100; 2.3.1.86	OAR1; FAS1; FAS2	791.5	0	791.5	0	791.5	832.5	0	0	0	0	0	0	0	0	0	0	0	0	0	0	0	0	0	0	0	0	0
C04619	RP12495	C05753	1.1.1.100; 2.3.1.86	OAR1; FAS1; FAS2	791.5	0	791.5	0	791.5	832.5	0	0	0	0	0	0	0	0	0	0	0	0	0	0	0	0	0	0	0	0	0
C04619	RP12493	C05754	2.3.1.86	FAS1; FAS2	791.5	0	791.5	0	791.5	832.5	0	0	0	0	0	0	0	0	0	0	0	0	0	0	0	0	0	0	0	0	0
C04620	RP04180	C05750	1.1.1.100; 2.3.1.86	OAR1; FAS1; FAS2	791.5	0	791.5	0	791.5	832.5	0	0	0	0	0	0	0	0	0	0	0	0	0	0	0	0	0	0	0	0	0
C04620	RP04181	C05751	2.3.1.86	FAS1; FAS2	791.5	0	791.5	0	791.5	832.5	0	0	0	0	0	0	0	0	0	0	0	0	0	0	0	0	0	0	0	0	0
C04633	RP04187	C05762	1.1.1.100; 2.3.1.86	OAR1; FAS1; FAS2	791.5	0	791.5	0	791.5	832.5	0	0	0	0	0	0	0	0	0	0	0	0	0	0	0	0	0	0	0	0	0
C04633	RP04188	C05763	2.3.1.86	FAS1; FAS2	791.5	0	791.5	0	791.5	832.5	0	0	0	0	0	0	0	0	0	0	0	0	0	0	0	0	0	0	0	0	0
C04635	RP04055	C04756	3.1.1.4	TGL4	791.5	0	791.5	0	791.5	832.5	0	0	0	0	0	0	0	0	0	0	0	0	0	0	0	0	0	0	0	0	0
C04677	RP04205	C04734	2.1.2.3	ADE16; ADE17	791.5	0	791.5	0	791.5	832.5	0	0	0	0	0	0	0	0	0	0	0	0	0	0	0	0	0	0	0	0	0
C04677	RP04204	C04823	4.3.2.2	ADE13	791.5	0	791.5	0	791.5	832.5	0	0	0	0	0	0	0	0	0	0	0	0	0	0	0	0	0	0	0	0	0
C04688	RP12488	C05759	1.1.1.100; 2.3.1.86	OAR1; FAS1; FAS2	791.5	0	791.5	0	791.5	832.5	0	0	0	0	0	0	0	0	0	0	0	0	0	0	0	0	0	0	0	0	0
C04688	RP12484	C05760	2.3.1.86	FAS1; FAS2	791.5	0	791.5	0	791.5	832.5	0	0	0	0	0	0	0	0	0	0	0	0	0	0	0	0	0	0	0	0	0
C04742	RP10171	C05966	1.11.1.9	GPX2; HYR1; GPX1	791.5	0	791.5	0	791.5	832.5	0	0	0	0	0	0	0	0	0	0	0	0	0	0	0	0	0	0	0	0	0
C04751	RP04241	C04823	6.3.2.6	ADE1	791.5	0	791.5	0	791.5	832.5	0	0	0	0	0	0	0	0	0	0	0	0	0	0	0	0	0	0	0	0	0
C04756	RP11523	C15647	3.1.4.4	SPO14	791.5	0	791.5	0	791.5	832.5	0	0	0	0	0	0	0	0	0	0	0	0	0	0	0	0	0	0	0	0	0
C04756	RP10846	C00060	3.1.1.4	TGL4	791.5	0	791.5	0	791.5	832.5	0	0	0	0	0	0	0	0	0	0	0	0	0	0	0	0	0	0	0	0	0
C04805	RP05518	C05356	1.11.1.9	GPX2; HYR1; GPX1	791.5	0	791.5	0	791.5	832.5	0	0	0	0	0	0	0	0	0	0	0	0	0	0	0	0	0	0	0	0	0
C04874	RP04270	C04895	3.1.3.1	PHO8	791.5	0	791.5	0	791.5	832.5	0	0	0	0	0	0	0	0	0	0	0	0	0	0	0	0	0	0	0	0	0
C04895	RP04283	C06148	3.5.4.16	FOL2	791.5	0	791.5	0	791.5	832.5	0	0	0	0	0	0	0	0	0	0	0	0	0	0	0	0	0	0	0	0	0
C04896	RP04284	C04916	5.3.1.16	HIS6	791.5	0	791.5	0	791.5	832.5	0	0	0	0	0	0	0	0	0	0	0	0	0	0	0	0	0	0	0	0	0
C05103	RP11539	C15816	1.1.1.270	ERG27	791.5	0	791.5	0	791.5	832.5	0	0	0	0	0	0	0	0	0	0	0	0	0	0	0	0	0	0	0	0	0
C05108	RP05246	C11455	1.3.1.70	ERG24	791.5	0	791.5	0	791.5	832.5	0	0	0	0	0	0	0	0	0	0	0	0	0	0	0	0	0	0	0	0	0
C05108	RP11540	C15808	1.14.13.72	ERG25	791.5	0	791.5	0	791.5	832.5	0	0	0	0	0	0	0	0	0	0	0	0	0	0	0	0	0	0	0	0	0
C05125	RP08251	C06010	2.2.1.6	ILV6; ILV2	791.5	0	791.5	0	791.5	832.5	0	0	0	0	0	0	0	0	0	0	0	0	0	0	0	0	0	0	0	0	0
C05125	RP11543	C16255	1.2.4.1	PDB1; PDA1	791.5	0	791.5	0	791.5	832.5	0	0	0	0	0	0	0	0	0	0	0	0	0	0	0	0	0	0	0	0	0
C05200	RP04349	C05313	2.1.1.114	COQ3	791.5	0	791.5	0	791.5	832.5	0	0	0	0	0	0	0	0	0	0	0	0	0	0	0	0	0	0	0	0	0
C05212	RP10847	C00060	3.1.1.4	TGL4	791.5	0	791.5	0	791.5	832.5	0	0	0	0	0	0	0	0	0	0	0	0	0	0	0	0	0	0	0	0	0
C05223	RP00782	C05758	2.3.1.86	FAS1; FAS2	791.5	0	791.5	0	791.5	832.5	0	0	0	0	0	0	0	0	0	0	0	0	0	0	0	0	0	0	0	0	0
C05223	RP08287	C05759	2.3.1.179; 2.3.1.86	CEM1; FAS1; FAS2	791.5	0	791.5	0	791.5	832.5	0	0	0	0	0	0	0	0	0	0	0	0	0	0	0	0	0	0	0	0	0
C05270	RP00783	C05271	1.3.1.38; 1.3.3.6	ETR1; POX1	791.5	0	791.5	0	791.5	832.5	0	0	0	0	0	0	0	0	0	0	0	0	0	0	0	0	0	0	0	0	0
C05274	RP00262	C05275	1.3.1.38; 1.3.3.6	ETR1; POX1	791.5	0	791.5	0	791.5	832.5	0	0	0	0	0	0	0	0	0	0	0	0	0	0	0	0	0	0	0	0	0
C05279	RP04396	C05280	5.3.3.8	ECI1	791.5	0	791.5	0	791.5	832.5	0	0	0	0	0	0	0	0	0	0	0	0	0	0	0	0	0	0	0	0	0
C05335	RP04408	C05336	6.1.1.10	MSM1; MES1	791.5	0	791.5	0	791.5	832.5	0	0	0	0	0	0	0	0	0	0	0	0	0	0	0	0	0	0	0	0	0
C05335	RP11551	C05698	2.1.1.14	MET6	791.5	0	791.5	0	791.5	832.5	0	0	0	0	0	0	0	0	0	0	0	0	0	0	0	0	0	0	0	0	0
C05335	RP04404	C05703	4.4.1.1	CYS3	791.5	0	791.5	0	791.5	832.5	0	0	0	0	0	0	0	0	0	0	0	0	0	0	0	0	0	0	0	0	0
C05335	RP04405	C05691	2.5.1.6	SAM2; SAM1	791.5	0	791.5	0	791.5	832.5	0	0	0	0	0	0	0	0	0	0	0	0	0	0	0	0	0	0	0	0	0
C05345	RP00191	C05378	2.7.1.11; 3.1.3.11	PFK1; PFK2; FBP1	791.5	0	791.5	0	791.5	832.5	0	0	0	0	0	0	0	0	0	0	0	0	0	0	0	0	0	0	0	0	0
C05381	RP11553	C16254	1.2.4.2	KGD1	791.5	0	791.5	0	791.5	832.5	0	0	0	0	0	0	0	0	0	0	0	0	0	0	0	0	0	0	0	0	0
C05382	RP11137	C00447	2.7.1.11; 3.1.3.11	PFK1; PFK2; FBP1	791.5	0	791.5	0	791.5	832.5	0	0	0	0	0	0	0	0	0	0	0	0	0	0	0	0	0	0	0	0	0
C05528	RP11583	C11537	1.1.1.37	MDH3; MDH1; MDH2	791.5	0	791.5	0	791.5	832.5	0	0	0	0	0	0	0	0	0	0	0	0	0	0	0	0	0	0	0	0	0
C05535	RP08329	C05560	1.2.1.31	LYS2	791.5	0	791.5	0	791.5	832.5	0	0	0	0	0	0	0	0	0	0	0	0	0	0	0	0	0	0	0	0	0
C05535	RP00752	C11482	1.2.1.31	LYS2	791.5	0	791.5	0	791.5	832.5	0	0	0	0	0	0	0	0	0	0	0	0	0	0	0	0	0	0	0	0	0
C05544	RP12450	C05545	2.1.1.43; 2.1.1.59	DOT1; SET1; SET2; CTM1	791.5	0	791.5	0	791.5	832.5	0	0	0	0	0	0	0	0	0	0	0	0	0	0	0	0	0	0	0	0	0
C05545	RP12452	C05546	2.1.1.43; 2.1.1.59	DOT1; SET1; SET2; CTM1	791.5	0	791.5	0	791.5	832.5	0	0	0	0	0	0	0	0	0	0	0	0	0	0	0	0	0	0	0	0	0
C05576	RP04492	C05577	1.1.1.1	ADH5; SFA1; ADH4; ADH3; ADH2; ADH1	791.5	0	791.5	0	791.5	832.5	0	0	0	0	0	0	0	0	0	0	0	0	0	0	0	0	0	0	0	0	0
C05577	RP00796	C05580	1.2.1.5	ALD3; ALD2	791.5	0	791.5	0	791.5	832.5	0	0	0	0	0	0	0	0	0	0	0	0	0	0	0	0	0	0	0	0	0
C05581	RP00797	C05582	1.2.1.5	ALD3; ALD2	791.5	0	791.5	0	791.5	832.5	0	0	0	0	0	0	0	0	0	0	0	0	0	0	0	0	0	0	0	0	0
C05583	RP00798	C05584	1.2.1.5	ALD3; ALD2	791.5	0	791.5	0	791.5	832.5	0	0	0	0	0	0	0	0	0	0	0	0	0	0	0	0	0	0	0	0	0
C05587	RP13827	C17754	spontaneous		791.5	0	791.5	0	791.5	832.5	0	0	0	0	0	0	0	0	0	0	0	0	0	0	0	0	0	0	0	0	0
C05604	RP13812	C08539	spontaneous		791.5	0	791.5	0	791.5	832.5	0	0	0	0	0	0	0	0	0	0	0	0	0	0	0	0	0	0	0	0	0
C05634	RP00799	C05635	1.2.1.3	ALD5; HFD1; ALD4; ALD6	791.5	0	791.5	0	791.5	832.5	0	0	0	0	0	0	0	0	0	0	0	0	0	0	0	0	0	0	0	0	0
C05648	RP04516	C05651	3.5.1.9	BNA7	791.5	0	791.5	0	791.5	832.5	0	0	0	0	0	0	0	0	0	0	0	0	0	0	0	0	0	0	0	0	0
C05652	RP04519	C05663	spontaneous		791.5	0	791.5	0	791.5	832.5	0	0	0	0	0	0	0	0	0	0	0	0	0	0	0	0	0	0	0	0	0
C05662	RP04477	C05533	1.1.1.87	LYS12	791.5	0	791.5	0	791.5	832.5	0	0	0	0	0	0	0	0	0	0	0	0	0	0	0	0	0	0	0	0	0
C05670	RP13898	C06114	2.3.2.2	ECM38	791.5	0	791.5	0	791.5	832.5	0	0	0	0	0	0	0	0	0	0	0	0	0	0	0	0	0	0	0	0	0
C05684	RP14638	C18870	spontaneous		791.5	0	791.5	0	791.5	832.5	0	0	0	0	0	0	0	0	0	0	0	0	0	0	0	0	0	0	0	0	0
C05686	RP04533	C05697	2.7.7.4	MET3	791.5	0	791.5	0	791.5	832.5	0	0	0	0	0	0	0	0	0	0	0	0	0	0	0	0	0	0	0	0	0
C05686	RP04532	C05696	2.7.1.25	MET14	791.5	0	791.5	0	791.5	832.5	0	0	0	0	0	0	0	0	0	0	0	0	0	0	0	0	0	0	0	0	0
C05688	RP00154	C05699	2.5.1.48; 4.4.1.1	STR2; CYS3	791.5	0	791.5	0	791.5	832.5	0	0	0	0	0	0	0	0	0	0	0	0	0	0	0	0	0	0	0	0	0
C05689	RP04539	C05695	2.3.2.2	ECM38	791.5	0	791.5	0	791.5	832.5	0	0	0	0	0	0	0	0	0	0	0	0	0	0	0	0	0	0	0	0	0
C05689	RP14636	C05703	4.4.1.1	CYS3	791.5	0	791.5	0	791.5	832.5	0	0	0	0	0	0	0	0	0	0	0	0	0	0	0	0	0	0	0	0	0
C05698	RP00805	C05699	4.2.1.22; 4.4.1.8	CYS4; IRC7; STR3	791.5	0	791.5	0	791.5	832.5	0	0	0	0	0	0	0	0	0	0	0	0	0	0	0	0	0	0	0	0	0
C05698	RP04541	C05692	3.3.1.1	SAH1	791.5	0	791.5	0	791.5	832.5	0	0	0	0	0	0	0	0	0	0	0	0	0	0	0	0	0	0	0	0	0
C05703	RP14665	C18902	1.8.1.9	TRR1; TRR2	791.5	0	791.5	0	791.5	832.5	0	0	0	0	0	0	0	0	0	0	0	0	0	0	0	0	0	0	0	0	0
C05745	RP08376	C05746	2.3.1.179; 2.3.1.86	CEM1; FAS1; FAS2	791.5	0	791.5	0	791.5	832.5	0	0	0	0	0	0	0	0	0	0	0	0	0	0	0	0	0	0	0	0	0
C05746	RP04564	C05747	1.1.1.100; 2.3.1.86	OAR1; FAS1; FAS2	791.5	0	791.5	0	791.5	832.5	0	0	0	0	0	0	0	0	0	0	0	0	0	0	0	0	0	0	0	0	0
C05747	RP04565	C05748	2.3.1.86	FAS1; FAS2	791.5	0	791.5	0	791.5	832.5	0	0	0	0	0	0	0	0	0	0	0	0	0	0	0	0	0	0	0	0	0
C05748	RP00807	C05749	2.3.1.86	FAS1; FAS2	791.5	0	791.5	0	791.5	832.5	0	0	0	0	0	0	0	0	0	0	0	0	0	0	0	0	0	0	0	0	0
C05749	RP08378	C05750	2.3.1.179; 2.3.1.86	CEM1; FAS1; FAS2	791.5	0	791.5	0	791.5	832.5	0	0	0	0	0	0	0	0	0	0	0	0	0	0	0	0	0	0	0	0	0
C05751	RP00808	C05752	2.3.1.86	FAS1; FAS2	791.5	0	791.5	0	791.5	832.5	0	0	0	0	0	0	0	0	0	0	0	0	0	0	0	0	0	0	0	0	0
C05752	RP08379	C05753	2.3.1.179; 2.3.1.86	CEM1; FAS1; FAS2	791.5	0	791.5	0	791.5	832.5	0	0	0	0	0	0	0	0	0	0	0	0	0	0	0	0	0	0	0	0	0
C05752	RP11598	C16236	2.3.1.181	LIP2	791.5	0	791.5	0	791.5	832.5	0	0	0	0	0	0	0	0	0	0	0	0	0	0	0	0	0	0	0	0	0
C05752	RP11599	C16239	2.8.1.8	LIP5	791.5	0	791.5	0	791.5	832.5	0	0	0	0	0	0	0	0	0	0	0	0	0	0	0	0	0	0	0	0	0
C05754	RP00809	C05755	2.3.1.86	FAS1; FAS2	791.5	0	791.5	0	791.5	832.5	0	0	0	0	0	0	0	0	0	0	0	0	0	0	0	0	0	0	0	0	0
C05755	RP08380	C05756	2.3.1.179; 2.3.1.86	CEM1; FAS1; FAS2	791.5	0	791.5	0	791.5	832.5	0	0	0	0	0	0	0	0	0	0	0	0	0	0	0	0	0	0	0	0	0
C05756	RP04575	C05757	1.1.1.100; 2.3.1.86	OAR1; FAS1; FAS2	791.5	0	791.5	0	791.5	832.5	0	0	0	0	0	0	0	0	0	0	0	0	0	0	0	0	0	0	0	0	0
C05757	RP04576	C05758	2.3.1.86	FAS1; FAS2	791.5	0	791.5	0	791.5	832.5	0	0	0	0	0	0	0	0	0	0	0	0	0	0	0	0	0	0	0	0	0
C05760	RP00810	C05761	2.3.1.86	FAS1; FAS2	791.5	0	791.5	0	791.5	832.5	0	0	0	0	0	0	0	0	0	0	0	0	0	0	0	0	0	0	0	0	0
C05761	RP08382	C05762	2.3.1.179; 2.3.1.86	CEM1; FAS1; FAS2	791.5	0	791.5	0	791.5	832.5	0	0	0	0	0	0	0	0	0	0	0	0	0	0	0	0	0	0	0	0	0
C05763	RP00811	C05764	2.3.1.86	FAS1; FAS2	791.5	0	791.5	0	791.5	832.5	0	0	0	0	0	0	0	0	0	0	0	0	0	0	0	0	0	0	0	0	0
C05764	RP11601	C16219	2.3.1.179; 2.3.1.199	CEM1; ELO2; ELO1; SUR4	791.5	0	791.5	0	791.5	832.5	0	0	0	0	0	0	0	0	0	0	0	0	0	0	0	0	0	0	0	0	0
C05766	RP04582	C05768	4.1.1.37	HEM12	791.5	0	791.5	0	791.5	832.5	0	0	0	0	0	0	0	0	0	0	0	0	0	0	0	0	0	0	0	0	0
C05789	RP11611	C05793	spontaneous		791.5	0	791.5	0	791.5	832.5	0	0	0	0	0	0	0	0	0	0	0	0	0	0	0	0	0	0	0	0	0
C05790	RP11613	C05794	spontaneous		791.5	0	791.5	0	791.5	832.5	0	0	0	0	0	0	0	0	0	0	0	0	0	0	0	0	0	0	0	0	0
C05791	RP03251	C05795	spontaneous		791.5	0	791.5	0	791.5	832.5	0	0	0	0	0	0	0	0	0	0	0	0	0	0	0	0	0	0	0	0	0
C05803	RP04593	C05804	2.1.1.201	COQ5	791.5	0	791.5	0	791.5	832.5	0	0	0	0	0	0	0	0	0	0	0	0	0	0	0	0	0	0	0	0	0
C05805	RP15698	C17568	2.1.1.64	COQ3	791.5	0	791.5	0	791.5	832.5	0	0	0	0	0	0	0	0	0	0	0	0	0	0	0	0	0	0	0	0	0
C05813	RP04599	C05814	2.1.1.201	COQ5	791.5	0	791.5	0	791.5	832.5	0	0	0	0	0	0	0	0	0	0	0	0	0	0	0	0	0	0	0	0	0
C05815	RP15706	C17569	2.1.1.64	COQ3	791.5	0	791.5	0	791.5	832.5	0	0	0	0	0	0	0	0	0	0	0	0	0	0	0	0	0	0	0	0	0
C05827	RP04604	C05828	1.2.1.5	ALD3; ALD2	791.5	0	791.5	0	791.5	832.5	0	0	0	0	0	0	0	0	0	0	0	0	0	0	0	0	0	0	0	0	0
C05847	RP08405	C05848	2.5.1.39	COQ2	791.5	0	791.5	0	791.5	832.5	0	0	0	0	0	0	0	0	0	0	0	0	0	0	0	0	0	0	0	0	0
C05921	RP08478	C06250	6.3.4.10; 6.3.4.11; 6.3.4.15; 6.3.4.9	BPL1; BPL1; BPL1; BPL1	791.5	0	791.5	0	791.5	832.5	0	0	0	0	0	0	0	0	0	0	0	0	0	0	0	0	0	0	0	0	0
C05922	RP00812	C05923	3.5.4.16	FOL2	791.5	0	791.5	0	791.5	832.5	0	0	0	0	0	0	0	0	0	0	0	0	0	0	0	0	0	0	0	0	0
C05923	RP04652	C06148	3.5.4.16	FOL2	791.5	0	791.5	0	791.5	832.5	0	0	0	0	0	0	0	0	0	0	0	0	0	0	0	0	0	0	0	0	0
C05938	RP04655	C05947	1.2.1.88	PUT2	791.5	0	791.5	0	791.5	832.5	0	0	0	0	0	0	0	0	0	0	0	0	0	0	0	0	0	0	0	0	0
C05946	RP00813	C05947	2.6.1.1	AAT1; AAT2	791.5	0	791.5	0	791.5	832.5	0	0	0	0	0	0	0	0	0	0	0	0	0	0	0	0	0	0	0	0	0
C05966	RP10177	C14781	1.14.14.1	DIT2	791.5	0	791.5	0	791.5	832.5	0	0	0	0	0	0	0	0	0	0	0	0	0	0	0	0	0	0	0	0	0
C05966	RP10178	C14813	1.14.14.1	DIT2	791.5	0	791.5	0	791.5	832.5	0	0	0	0	0	0	0	0	0	0	0	0	0	0	0	0	0	0	0	0	0
C06000	RP04667	C06001	3.1.2.4	EHD3	791.5	0	791.5	0	791.5	832.5	0	0	0	0	0	0	0	0	0	0	0	0	0	0	0	0	0	0	0	0	0
C06006	RP10179	C14463	1.1.1.86	ILV5	791.5	0	791.5	0	791.5	832.5	0	0	0	0	0	0	0	0	0	0	0	0	0	0	0	0	0	0	0	0	0
C06007	RP10180	C14463	1.1.1.86	ILV5	791.5	0	791.5	0	791.5	832.5	0	0	0	0	0	0	0	0	0	0	0	0	0	0	0	0	0	0	0	0	0
C06054	RP04689	C06055	2.6.1.52	SER1	791.5	0	791.5	0	791.5	832.5	0	0	0	0	0	0	0	0	0	0	0	0	0	0	0	0	0	0	0	0	0
C06055	RP04691	C06056	4.2.3.1	THR4	791.5	0	791.5	0	791.5	832.5	0	0	0	0	0	0	0	0	0	0	0	0	0	0	0	0	0	0	0	0	0
C06124	RP04701	C06123	4.1.2.27	DPL1	791.5	0	791.5	0	791.5	832.5	0	0	0	0	0	0	0	0	0	0	0	0	0	0	0	0	0	0	0	0	0
C06157	RP01860	C15972	1.2.4.2	KGD1	791.5	0	791.5	0	791.5	832.5	0	0	0	0	0	0	0	0	0	0	0	0	0	0	0	0	0	0	0	0	0
C06157	RP02315	C15973	2.3.1.61	KGD2	791.5	0	791.5	0	791.5	832.5	0	0	0	0	0	0	0	0	0	0	0	0	0	0	0	0	0	0	0	0	0
C06250	RP00751	C04419	6.3.4.14; 6.4.1.2	HFA1; ACC1; HFA1; ACC1	791.5	0	791.5	0	791.5	832.5	0	0	0	0	0	0	0	0	0	0	0	0	0	0	0	0	0	0	0	0	0
C06250	RP12428	C06249	6.3.4.10; 6.3.4.11; 6.3.4.15; 6.3.4.9	BPL1; BPL1; BPL1; BPL1	791.5	0	791.5	0	791.5	832.5	0	0	0	0	0	0	0	0	0	0	0	0	0	0	0	0	0	0	0	0	0
C06427	RP13081	C16162	3.1.2.2	TES1	791.5	0	791.5	0	791.5	832.5	0	0	0	0	0	0	0	0	0	0	0	0	0	0	0	0	0	0	0	0	0
C06428	RP13082	C16165	3.1.2.2	TES1	791.5	0	791.5	0	791.5	832.5	0	0	0	0	0	0	0	0	0	0	0	0	0	0	0	0	0	0	0	0	0
C06429	RP13083	C16169	3.1.2.2	TES1	791.5	0	791.5	0	791.5	832.5	0	0	0	0	0	0	0	0	0	0	0	0	0	0	0	0	0	0	0	0	0
C06481	RP13085	C16636	6.1.1.11	SES1; DIA4	791.5	0	791.5	0	791.5	832.5	0	0	0	0	0	0	0	0	0	0	0	0	0	0	0	0	0	0	0	0	0
C06735	RP09394	C11822	spontaneous		791.5	0	791.5	0	791.5	832.5	0	0	0	0	0	0	0	0	0	0	0	0	0	0	0	0	0	0	0	0	0
C08276	RP11724	C15606	1.13.11.53	ADI1	791.5	0	791.5	0	791.5	832.5	0	0	0	0	0	0	0	0	0	0	0	0	0	0	0	0	0	0	0	0	0
C08492	RP17017	C16310	1.1.1.1	ADH5; SFA1; ADH4; ADH3; ADH2; ADH1	791.5	0	791.5	0	791.5	832.5	0	0	0	0	0	0	0	0	0	0	0	0	0	0	0	0	0	0	0	0	0
C11038	RP03819	C11039	2.7.4.6	YNK1	791.5	0	791.5	0	791.5	832.5	0	0	0	0	0	0	0	0	0	0	0	0	0	0	0	0	0	0	0	0	0
C11508	RP11846	C15776	1.3.1.70	ERG24	791.5	0	791.5	0	791.5	832.5	0	0	0	0	0	0	0	0	0	0	0	0	0	0	0	0	0	0	0	0	0
C11522	RP11848	C15777	1.14.13.72	ERG25	791.5	0	791.5	0	791.5	832.5	0	0	0	0	0	0	0	0	0	0	0	0	0	0	0	0	0	0	0	0	0
C11523	RP11849	C15782	1.14.13.72	ERG25	791.5	0	791.5	0	791.5	832.5	0	0	0	0	0	0	0	0	0	0	0	0	0	0	0	0	0	0	0	0	0
C12126	RP05669	C12145	1.14.13.169	SUR2	791.5	0	791.5	0	791.5	832.5	0	0	0	0	0	0	0	0	0	0	0	0	0	0	0	0	0	0	0	0	0
C12144	RP00864	C12145	2.3.1.24	LAG1; LAC1	791.5	0	791.5	0	791.5	832.5	0	0	0	0	0	0	0	0	0	0	0	0	0	0	0	0	0	0	0	0	0
C14781	RP10241	C14782	1.14.14.1	DIT2	791.5	0	791.5	0	791.5	832.5	0	0	0	0	0	0	0	0	0	0	0	0	0	0	0	0	0	0	0	0	0
C14813	RP10258	C14814	1.14.14.1	DIT2	791.5	0	791.5	0	791.5	832.5	0	0	0	0	0	0	0	0	0	0	0	0	0	0	0	0	0	0	0	0	0
C14818	RP10259	C14819	1.16.3.1	YFH1	791.5	0	791.5	0	791.5	832.5	0	0	0	0	0	0	0	0	0	0	0	0	0	0	0	0	0	0	0	0	0
C15606	RP11967	C15650	3.1.3.77	UTR4	791.5	0	791.5	0	791.5	832.5	0	0	0	0	0	0	0	0	0	0	0	0	0	0	0	0	0	0	0	0	0
C15606	RP11968	C15651	3.1.3.77	UTR4	791.5	0	791.5	0	791.5	832.5	0	0	0	0	0	0	0	0	0	0	0	0	0	0	0	0	0	0	0	0	0
C15650	RP11972	C15651	3.1.3.77	UTR4	791.5	0	791.5	0	791.5	832.5	0	0	0	0	0	0	0	0	0	0	0	0	0	0	0	0	0	0	0	0	0
C15777	RP11979	C15778	1.14.21.6	ERG3	791.5	0	791.5	0	791.5	832.5	0	0	0	0	0	0	0	0	0	0	0	0	0	0	0	0	0	0	0	0	0
C15777	RP11980	C15780	1.14.21.6	ERG3	791.5	0	791.5	0	791.5	832.5	0	0	0	0	0	0	0	0	0	0	0	0	0	0	0	0	0	0	0	0	0
C15782	RP11982	C15783	1.14.21.6	ERG3	791.5	0	791.5	0	791.5	832.5	0	0	0	0	0	0	0	0	0	0	0	0	0	0	0	0	0	0	0	0	0
C15808	RP12008	C15816	1.1.1.170	ERG26	791.5	0	791.5	0	791.5	832.5	0	0	0	0	0	0	0	0	0	0	0	0	0	0	0	0	0	0	0	0	0
C15811	RP13463	C15812	2.8.1.7	NFS1	791.5	0	791.5	0	791.5	832.5	0	0	0	0	0	0	0	0	0	0	0	0	0	0	0	0	0	0	0	0	0
C15972	RP12056	C15973	1.8.1.4	LPD1; IRC15	791.5	0	791.5	0	791.5	832.5	0	0	0	0	0	0	0	0	0	0	0	0	0	0	0	0	0	0	0	0	0
C15972	RP12060	C16254	1.2.4.2	KGD1	791.5	0	791.5	0	791.5	832.5	0	0	0	0	0	0	0	0	0	0	0	0	0	0	0	0	0	0	0	0	0
C15972	RP12061	C16255	1.2.4.1	PDB1; PDA1	791.5	0	791.5	0	791.5	832.5	0	0	0	0	0	0	0	0	0	0	0	0	0	0	0	0	0	0	0	0	0
C15973	RP12065	C16254	2.3.1.61	KGD2	791.5	0	791.5	0	791.5	832.5	0	0	0	0	0	0	0	0	0	0	0	0	0	0	0	0	0	0	0	0	0
C15973	RP12066	C16255	2.3.1.12	LAT1	791.5	0	791.5	0	791.5	832.5	0	0	0	0	0	0	0	0	0	0	0	0	0	0	0	0	0	0	0	0	0
C15986	RP12074	C16151	spontaneous		791.5	0	791.5	0	791.5	832.5	0	0	0	0	0	0	0	0	0	0	0	0	0	0	0	0	0	0	0	0	0
C16075	RP15829	C19714	spontaneous		791.5	0	791.5	0	791.5	832.5	0	0	0	0	0	0	0	0	0	0	0	0	0	0	0	0	0	0	0	0	0
C16138	RP15754	C20279	spontaneous		791.5	0	791.5	0	791.5	832.5	0	0	0	0	0	0	0	0	0	0	0	0	0	0	0	0	0	0	0	0	0
C16168	RP12089	C16374	1.3.3.6	POX1	791.5	0	791.5	0	791.5	832.5	0	0	0	0	0	0	0	0	0	0	0	0	0	0	0	0	0	0	0	0	0
C16172	RP12091	C16387	1.3.3.6	POX1	791.5	0	791.5	0	791.5	832.5	0	0	0	0	0	0	0	0	0	0	0	0	0	0	0	0	0	0	0	0	0
C16173	RP12273	C16389	2.3.1.16	POT1	791.5	0	791.5	0	791.5	832.5	0	0	0	0	0	0	0	0	0	0	0	0	0	0	0	0	0	0	0	0	0
C16219	RP12111	C16220	1.1.1.100	OAR1	791.5	0	791.5	0	791.5	832.5	0	0	0	0	0	0	0	0	0	0	0	0	0	0	0	0	0	0	0	0	0
C16236	RP12120	C16237	2.8.1.8	LIP5	791.5	0	791.5	0	791.5	832.5	0	0	0	0	0	0	0	0	0	0	0	0	0	0	0	0	0	0	0	0	0
C16236	RP12121	C16240	2.3.1.181	LIP2	791.5	0	791.5	0	791.5	832.5	0	0	0	0	0	0	0	0	0	0	0	0	0	0	0	0	0	0	0	0	0
C16237	RP12122	C16238	2.7.7.63	AIM22	791.5	0	791.5	0	791.5	832.5	0	0	0	0	0	0	0	0	0	0	0	0	0	0	0	0	0	0	0	0	0
C16237	RP12123	C16239	2.3.1.181	LIP2	791.5	0	791.5	0	791.5	832.5	0	0	0	0	0	0	0	0	0	0	0	0	0	0	0	0	0	0	0	0	0
C16237	RP12124	C16240	2.3.1.181; 2.7.7.63	LIP2; AIM22	791.5	0	791.5	0	791.5	832.5	0	0	0	0	0	0	0	0	0	0	0	0	0	0	0	0	0	0	0	0	0
C16237	RP12783	C16832	1.8.1.4	LPD1; IRC15	791.5	0	791.5	0	791.5	832.5	0	0	0	0	0	0	0	0	0	0	0	0	0	0	0	0	0	0	0	0	0
C16324	RP12161	C16325	spontaneous		791.5	0	791.5	0	791.5	832.5	0	0	0	0	0	0	0	0	0	0	0	0	0	0	0	0	0	0	0	0	0
C16327	RP12162	C16328	1.3.3.6	POX1	791.5	0	791.5	0	791.5	832.5	0	0	0	0	0	0	0	0	0	0	0	0	0	0	0	0	0	0	0	0	0
C16330	RP12165	C16331	2.3.1.16	POT1	791.5	0	791.5	0	791.5	832.5	0	0	0	0	0	0	0	0	0	0	0	0	0	0	0	0	0	0	0	0	0
C16331	RP12166	C16332	1.3.3.6	POX1	791.5	0	791.5	0	791.5	832.5	0	0	0	0	0	0	0	0	0	0	0	0	0	0	0	0	0	0	0	0	0
C16334	RP12169	C16335	2.3.1.16	POT1	791.5	0	791.5	0	791.5	832.5	0	0	0	0	0	0	0	0	0	0	0	0	0	0	0	0	0	0	0	0	0
C16335	RP12170	C16336	1.3.3.6	POX1	791.5	0	791.5	0	791.5	832.5	0	0	0	0	0	0	0	0	0	0	0	0	0	0	0	0	0	0	0	0	0
C16338	RP12173	C16339	2.3.1.16	POT1	791.5	0	791.5	0	791.5	832.5	0	0	0	0	0	0	0	0	0	0	0	0	0	0	0	0	0	0	0	0	0
C17554	RP13767	C17559	2.1.1.114	COQ3	791.5	0	791.5	0	791.5	832.5	0	0	0	0	0	0	0	0	0	0	0	0	0	0	0	0	0	0	0	0	0
C17560	RP15715	C17561	2.1.1.201	COQ5	791.5	0	791.5	0	791.5	832.5	0	0	0	0	0	0	0	0	0	0	0	0	0	0	0	0	0	0	0	0	0
C18870	RP14640	C18871	spontaneous		791.5	0	791.5	0	791.5	832.5	0	0	0	0	0	0	0	0	0	0	0	0	0	0	0	0	0	0	0	0	0
C19491	RP15776	C20312	spontaneous		791.5	0	791.5	0	791.5	832.5	0	0	0	0	0	0	0	0	0	0	0	0	0	0	0	0	0	0	0	0	0
C19673	RP15916	C20372	2.3.1.179	CEM1	791.5	0	791.5	0	791.5	832.5	0	0	0	0	0	0	0	0	0	0	0	0	0	0	0	0	0	0	0	0	0
C20120	RP15469	C20119	2.5.1.58	RAM1; RAM2	791.5	0	791.5	0	791.5	832.5	0	0	0	0	0	0	0	0	0	0	0	0	0	0	0	0	0	0	0	0	0
C20231	RP15646	C20254	spontaneous		791.5	0	791.5	0	791.5	832.5	0	0	0	0	0	0	0	0	0	0	0	0	0	0	0	0	0	0	0	0	0
C20372	RP15919	C20373	1.1.1.100	OAR1	791.5	0	791.5	0	791.5	832.5	0	0	0	0	0	0	0	0	0	0	0	0	0	0	0	0	0	0	0	0	0
C20375	RP15923	C20376	2.3.1.179	CEM1	791.5	0	791.5	0	791.5	832.5	0	0	0	0	0	0	0	0	0	0	0	0	0	0	0	0	0	0	0	0	0
C20376	RP15926	C20377	1.1.1.100	OAR1	791.5	0	791.5	0	791.5	832.5	0	0	0	0	0	0	0	0	0	0	0	0	0	0	0	0	0	0	0	0	0
C20876	RP17069	C20879	1.3.1.93	TSC13	791.5	0	791.5	0	791.5	832.5	0	0	0	0	0	0	0	0	0	0	0	0	0	0	0	0	0	0	0	0	0
C20877	RP17067	C20878	1.1.1.330	IFA38	791.5	0	791.5	0	791.5	832.5	0	0	0	0	0	0	0	0	0	0	0	0	0	0	0	0	0	0	0	0	0
C20878	RP17068	C20879	4.2.1.134	PHS1	791.5	0	791.5	0	791.5	832.5	0	0	0	0	0	0	0	0	0	0	0	0	0	0	0	0	0	0	0	0	0
C20917	RP17173	C20919	spontaneous		791.5	0	791.5	0	791.5	832.5	0	0	0	0	0	0	0	0	0	0	0	0	0	0	0	0	0	0	0	0	0
C20918	RP17172	C20920	spontaneous		791.5	0	791.5	0	791.5	832.5	0	0	0	0	0	0	0	0	0	0	0	0	0	0	0	0	0	0	0	0	0
C00125	RP00038	C00126	1.1.2.3; 1.1.2.4; 1.10.2.2; 1.9.3.1	CYB2; DLD1; DLD2; DLD3; RIP1; COX1	791.5	0	791.5	0	791.5	832.5	0	0	0	0	0	0	0	0	0	0	0	0	0	0	0	0	0	0	0	0	0
C00161	RP00068	C05167	1.4.1.2; 1.4.1.4; 4.3.1.17; 4.3.1.19	GDH2; GDH3; GDH1; CHA1; CHA1; ILV1	791.5	0	791.5	0	791.5	832.5	0	0	0	0	0	0	0	0	0	0	0	0	0	0	0	0	0	0	0	0	0
C00060	RP03529	C03620	3.5.1.4	AMD2	791.5	0	791.5	0	791.5	832.5	0	0	0	0	0	0	0	0	0	0	0	0	0	0	0	0	0	0	0	0	0
C00060	RP05471	C00241	3.5.1.1; 3.5.1.19; 3.5.1.4	ASP1; ASP3; ASP3; ASP3; ASP3; PNC1; AMD2	791.5	0	791.5	0	791.5	832.5	0	0	0	0	0	0	0	0	0	0	0	0	0	0	0	0	0	0	0	0	0
C00738	RP00207	C02965	2.7.1.1	GLK1; EMI2; HXK1; HXK2	791.5	0	791.5	0	791.5	832.5	0	0	0	0	0	0	0	0	0	0	0	0	0	0	0	0	0	0	0	0	0
C00370	RP00226	C01958	3.1.1.13	TGL1; TGL4	791.5	0	791.5	0	791.5	832.5	0	0	0	0	0	0	0	0	0	0	0	0	0	0	0	0	0	0	0	0	0
C00685	RP00278	C01271	1.1.1.100	OAR1	791.5	0	791.5	0	791.5	832.5	0	0	0	0	0	0	0	0	0	0	0	0	0	0	0	0	0	0	0	0	0
C00468	RP00350	C00951	1.1.1.62	IFA38	791.5	0	791.5	0	791.5	832.5	0	0	0	0	0	0	0	0	0	0	0	0	0	0	0	0	0	0	0	0	0
C00468	RP00359	C05298	1.14.14.1	DIT2	791.5	0	791.5	0	791.5	832.5	0	0	0	0	0	0	0	0	0	0	0	0	0	0	0	0	0	0	0	0	0
C00468	RP02148	C05300	1.14.14.1	DIT2	791.5	0	791.5	0	791.5	832.5	0	0	0	0	0	0	0	0	0	0	0	0	0	0	0	0	0	0	0	0	0
C00951	RP00390	C05301	1.14.14.1	DIT2	791.5	0	791.5	0	791.5	832.5	0	0	0	0	0	0	0	0	0	0	0	0	0	0	0	0	0	0	0	0	0
C00951	RP02755	C05141	1.14.14.1	DIT2	791.5	0	791.5	0	791.5	832.5	0	0	0	0	0	0	0	0	0	0	0	0	0	0	0	0	0	0	0	0	0
C00585	RP00402	C01167	2.7.12.1; 3.1.3.48	MPS1; CDC14; MIH1	791.5	0	791.5	0	791.5	832.5	0	0	0	0	0	0	0	0	0	0	0	0	0	0	0	0	0	0	0	0	0
C00972	RP00550	C01021	2.6.1.57	ARO8	791.5	0	791.5	0	791.5	832.5	0	0	0	0	0	0	0	0	0	0	0	0	0	0	0	0	0	0	0	0	0
C04530	RP00764	C04814	1.14.13.72	ERG25	791.5	0	791.5	0	791.5	832.5	0	0	0	0	0	0	0	0	0	0	0	0	0	0	0	0	0	0	0	0	0
C04530	RP15848	C04840	1.14.13.72	ERG25	791.5	0	791.5	0	791.5	832.5	0	0	0	0	0	0	0	0	0	0	0	0	0	0	0	0	0	0	0	0	0
C04814	RP09134	C11509	1.14.13.72	ERG25	791.5	0	791.5	0	791.5	832.5	0	0	0	0	0	0	0	0	0	0	0	0	0	0	0	0	0	0	0	0	0
C05141	RP00777	C05300	1.1.1.62	IFA38	791.5	0	791.5	0	791.5	832.5	0	0	0	0	0	0	0	0	0	0	0	0	0	0	0	0	0	0	0	0	0
C05673	RP08361	C05675	2.7.8.1	EPT1	791.5	0	791.5	0	791.5	832.5	0	0	0	0	0	0	0	0	0	0	0	0	0	0	0	0	0	0	0	0	0
C06102	RP00819	C06103	1.1.1.2	ADH7; ADH6	791.5	0	791.5	0	791.5	832.5	0	0	0	0	0	0	0	0	0	0	0	0	0	0	0	0	0	0	0	0	0
C06102	RP04695	C03241	spontaneous		791.5	0	791.5	0	791.5	832.5	0	0	0	0	0	0	0	0	0	0	0	0	0	0	0	0	0	0	0	0	0
C00069	RP01144	C03120	3.1.4.46	GDE1	791.5	0	791.5	0	791.5	832.5	0	0	0	0	0	0	0	0	0	0	0	0	0	0	0	0	0	0	0	0	0
C00069	RP11304	C15498	1.11.1.15	AHP1	791.5	0	791.5	0	791.5	832.5	0	0	0	0	0	0	0	0	0	0	0	0	0	0	0	0	0	0	0	0	0
C04500	RP04135	C04537	2.4.1.141	ALG14; ALG13	791.5	0	791.5	0	791.5	832.5	0	0	0	0	0	0	0	0	0	0	0	0	0	0	0	0	0	0	0	0	0
C05928	RP04796	C05929	6.3.2.17	RMA1; FOL3; MET7	791.5	0	791.5	0	791.5	832.5	0	0	0	0	0	0	0	0	0	0	0	0	0	0	0	0	0	0	0	0	0
C00248	RP01696	C00579	1.8.1.4	LPD1; IRC15	791.5	0	791.5	0	791.5	832.5	0	0	0	0	0	0	0	0	0	0	0	0	0	0	0	0	0	0	0	0	0
C00376	RP01983	C00473	1.1.1.1	ADH5; SFA1; ADH4; ADH3; ADH2; ADH1	791.5	0	791.5	0	791.5	832.5	0	0	0	0	0	0	0	0	0	0	0	0	0	0	0	0	0	0	0	0	0
C00376	RP11115	C05916	spontaneous		791.5	0	791.5	0	791.5	832.5	0	0	0	0	0	0	0	0	0	0	0	0	0	0	0	0	0	0	0	0	0
C00376	RP11116	C05917	spontaneous		791.5	0	791.5	0	791.5	832.5	0	0	0	0	0	0	0	0	0	0	0	0	0	0	0	0	0	0	0	0	0
C00405	RP02037	C03135	2.3.1.36	HPA3; HPA2	791.5	0	791.5	0	791.5	832.5	0	0	0	0	0	0	0	0	0	0	0	0	0	0	0	0	0	0	0	0	0
C00535	RP02260	C05291	1.14.14.1	DIT2	791.5	0	791.5	0	791.5	832.5	0	0	0	0	0	0	0	0	0	0	0	0	0	0	0	0	0	0	0	0	0
C05674	RP02328	C06459	2.7.7.15	PCT1	791.5	0	791.5	0	791.5	832.5	0	0	0	0	0	0	0	0	0	0	0	0	0	0	0	0	0	0	0	0	0
C05674	RP08363	C05676	2.7.8.2	CPT1	791.5	0	791.5	0	791.5	832.5	0	0	0	0	0	0	0	0	0	0	0	0	0	0	0	0	0	0	0	0	0
C01288	RP03097	C04248	3.5.1.89	GPI12	791.5	0	791.5	0	791.5	832.5	0	0	0	0	0	0	0	0	0	0	0	0	0	0	0	0	0	0	0	0	0
C00756	RP02568	C01545	1.1.1.1	ADH5; SFA1; ADH4; ADH3; ADH2; ADH1	791.5	0	791.5	0	791.5	832.5	0	0	0	0	0	0	0	0	0	0	0	0	0	0	0	0	0	0	0	0	0
C00818	RP02637	C02670	1.2.1.3	ALD5; HFD1; ALD4; ALD6	791.5	0	791.5	0	791.5	832.5	0	0	0	0	0	0	0	0	0	0	0	0	0	0	0	0	0	0	0	0	0
C00842	RP02659	C02097	5.1.3.2	GAL10	791.5	0	791.5	0	791.5	832.5	0	0	0	0	0	0	0	0	0	0	0	0	0	0	0	0	0	0	0	0	0
C00870	RP02695	C03360	3.1.3.1; 3.1.3.2	PHO8; PHO5	791.5	0	791.5	0	791.5	832.5	0	0	0	0	0	0	0	0	0	0	0	0	0	0	0	0	0	0	0	0	0
C01117	RP02891	C04212	3.1.4.17	PDE1; PDE2	791.5	0	791.5	0	791.5	832.5	0	0	0	0	0	0	0	0	0	0	0	0	0	0	0	0	0	0	0	0	0
C01117	RP16366	C00201	3.6.1.5	YND1	791.5	0	791.5	0	791.5	832.5	0	0	0	0	0	0	0	0	0	0	0	0	0	0	0	0	0	0	0	0	0
C01117	RP16365	C00454	3.6.1.5	YND1	791.5	0	791.5	0	791.5	832.5	0	0	0	0	0	0	0	0	0	0	0	0	0	0	0	0	0	0	0	0	0
C01171	RP02939	C03735	5.4.2.2	PGM1; PGM2; PRM15	791.5	0	791.5	0	791.5	832.5	0	0	0	0	0	0	0	0	0	0	0	0	0	0	0	0	0	0	0	0	0
C04047	RP02969	C01188	3.1.2.4	EHD3	791.5	0	791.5	0	791.5	832.5	0	0	0	0	0	0	0	0	0	0	0	0	0	0	0	0	0	0	0	0	0
C01192	RP02974	C04036	1.1.1.101	AYR1	791.5	0	791.5	0	791.5	832.5	0	0	0	0	0	0	0	0	0	0	0	0	0	0	0	0	0	0	0	0	0
C01227	RP03022	C05139	1.14.14.1	DIT2	791.5	0	791.5	0	791.5	832.5	0	0	0	0	0	0	0	0	0	0	0	0	0	0	0	0	0	0	0	0	0
C01229	RP03024	C04215	2.1.1.16	OPI3	791.5	0	791.5	0	791.5	832.5	0	0	0	0	0	0	0	0	0	0	0	0	0	0	0	0	0	0	0	0	0
C01450	RP03172	C01612	1.1.1.1	ADH5; SFA1; ADH4; ADH3; ADH2; ADH1	791.5	0	791.5	0	791.5	832.5	0	0	0	0	0	0	0	0	0	0	0	0	0	0	0	0	0	0	0	0	0
C03899	RP03717	C02929	3.1.2.6	GLO2; GLO4	791.5	0	791.5	0	791.5	832.5	0	0	0	0	0	0	0	0	0	0	0	0	0	0	0	0	0	0	0	0	0
C03356	RP03837	C04309	4.2.1.11	ENO1; ENO2; ERR3; ERR1; ERR2	791.5	0	791.5	0	791.5	832.5	0	0	0	0	0	0	0	0	0	0	0	0	0	0	0	0	0	0	0	0	0
C03723	RP03925	C04232	1.17.4.1	RNR1; RNR4; RNR3; RNR2	791.5	0	791.5	0	791.5	832.5	0	0	0	0	0	0	0	0	0	0	0	0	0	0	0	0	0	0	0	0	0
C04144	RP04049	C04489	2.1.1.14	MET6	791.5	0	791.5	0	791.5	832.5	0	0	0	0	0	0	0	0	0	0	0	0	0	0	0	0	0	0	0	0	0
C04453	RP04122	C04840	1.1.1.170	ERG26	791.5	0	791.5	0	791.5	832.5	0	0	0	0	0	0	0	0	0	0	0	0	0	0	0	0	0	0	0	0	0
C04453	RP05295	C08825	1.1.1.270	ERG27	791.5	0	791.5	0	791.5	832.5	0	0	0	0	0	0	0	0	0	0	0	0	0	0	0	0	0	0	0	0	0
C04840	RP09135	C11509	1.14.13.72	ERG25	791.5	0	791.5	0	791.5	832.5	0	0	0	0	0	0	0	0	0	0	0	0	0	0	0	0	0	0	0	0	0
C04537	RP04142	C05860	2.4.1.142	ALG1	791.5	0	791.5	0	791.5	832.5	0	0	0	0	0	0	0	0	0	0	0	0	0	0	0	0	0	0	0	0	0
C04431	RP04140	C04522	spontaneous		791.5	0	791.5	0	791.5	832.5	0	0	0	0	0	0	0	0	0	0	0	0	0	0	0	0	0	0	0	0	0
C05860	RP04610	C05861	2.4.1.132	ALG2	791.5	0	791.5	0	791.5	832.5	0	0	0	0	0	0	0	0	0	0	0	0	0	0	0	0	0	0	0	0	0
C04554	RP04146	C05445	1.2.1.3	ALD5; HFD1; ALD4; ALD6	791.5	0	791.5	0	791.5	832.5	0	0	0	0	0	0	0	0	0	0	0	0	0	0	0	0	0	0	0	0	0
C05445	RP04436	C05444	1.1.1.1	ADH5; SFA1; ADH4; ADH3; ADH2; ADH1	791.5	0	791.5	0	791.5	832.5	0	0	0	0	0	0	0	0	0	0	0	0	0	0	0	0	0	0	0	0	0
C05838	RP04607	C05851	spontaneous		791.5	0	791.5	0	791.5	832.5	0	0	0	0	0	0	0	0	0	0	0	0	0	0	0	0	0	0	0	0	0
C06611	RP04835	C06613	1.1.1.1	ADH5; SFA1; ADH4; ADH3; ADH2; ADH1	791.5	0	791.5	0	791.5	832.5	0	0	0	0	0	0	0	0	0	0	0	0	0	0	0	0	0	0	0	0	0
C06613	RP04839	C06614	1.2.1.3	ALD5; HFD1; ALD4; ALD6	791.5	0	791.5	0	791.5	832.5	0	0	0	0	0	0	0	0	0	0	0	0	0	0	0	0	0	0	0	0	0
C06604	RP04860	C06606	1.14.14.1	DIT2	791.5	0	791.5	0	791.5	832.5	0	0	0	0	0	0	0	0	0	0	0	0	0	0	0	0	0	0	0	0	0
C06754	RP04888	C06755	1.2.1.3	ALD5; HFD1; ALD4; ALD6	791.5	0	791.5	0	791.5	832.5	0	0	0	0	0	0	0	0	0	0	0	0	0	0	0	0	0	0	0	0	0
C06754	RP13097, RP13311	C07047	1.14.14.1; 1.14.14.1	DIT2; DIT2	791.5	0	791.5	0	791.5	832.5	0	0	0	0	0	0	0	0	0	0	0	0	0	0	0	0	0	0	0	0	0
C05165	RP05131	C08063	spontaneous		791.5	0	791.5	0	791.5	832.5	0	0	0	0	0	0	0	0	0	0	0	0	0	0	0	0	0	0	0	0	0
C00511	RP05137	C01659	3.5.1.4	AMD2	791.5	0	791.5	0	791.5	832.5	0	0	0	0	0	0	0	0	0	0	0	0	0	0	0	0	0	0	0	0	0
C02576	RP05524	C11924	1.2.1.3	ALD5; HFD1; ALD4; ALD6	791.5	0	791.5	0	791.5	832.5	0	0	0	0	0	0	0	0	0	0	0	0	0	0	0	0	0	0	0	0	0
C12214	RP09108	C12215	2.2.1.1	TKL2; TKL1	791.5	0	791.5	0	791.5	832.5	0	0	0	0	0	0	0	0	0	0	0	0	0	0	0	0	0	0	0	0	0
C02909	RP09285	C14099	1.1.1.1	ADH5; SFA1; ADH4; ADH3; ADH2; ADH1	791.5	0	791.5	0	791.5	832.5	0	0	0	0	0	0	0	0	0	0	0	0	0	0	0	0	0	0	0	0	0
C03309	RP09295	C11678	spontaneous		791.5	0	791.5	0	791.5	832.5	0	0	0	0	0	0	0	0	0	0	0	0	0	0	0	0	0	0	0	0	0
C11678	RP09428	C11679	spontaneous		791.5	0	791.5	0	791.5	832.5	0	0	0	0	0	0	0	0	0	0	0	0	0	0	0	0	0	0	0	0	0
C03677	RP09304	C11679	spontaneous		791.5	0	791.5	0	791.5	832.5	0	0	0	0	0	0	0	0	0	0	0	0	0	0	0	0	0	0	0	0	0
C03677	RP09305	C11680	spontaneous		791.5	0	791.5	0	791.5	832.5	0	0	0	0	0	0	0	0	0	0	0	0	0	0	0	0	0	0	0	0	0
C11633	RP09424	C11634	spontaneous		791.5	0	791.5	0	791.5	832.5	0	0	0	0	0	0	0	0	0	0	0	0	0	0	0	0	0	0	0	0	0
C12396	RP09506	C12397	spontaneous		791.5	0	791.5	0	791.5	832.5	0	0	0	0	0	0	0	0	0	0	0	0	0	0	0	0	0	0	0	0	0
C14089	RP09622	C14090	1.1.1.1	ADH5; SFA1; ADH4; ADH3; ADH2; ADH1	791.5	0	791.5	0	791.5	832.5	0	0	0	0	0	0	0	0	0	0	0	0	0	0	0	0	0	0	0	0	0
C14791	RP10242	C14786	2.5.1.18	GTT1; URE2	791.5	0	791.5	0	791.5	832.5	0	0	0	0	0	0	0	0	0	0	0	0	0	0	0	0	0	0	0	0	0
C14792	RP10243	C14787	2.5.1.18	GTT1; URE2	791.5	0	791.5	0	791.5	832.5	0	0	0	0	0	0	0	0	0	0	0	0	0	0	0	0	0	0	0	0	0
C14793	RP10244	C14787	2.5.1.18	GTT1; URE2	791.5	0	791.5	0	791.5	832.5	0	0	0	0	0	0	0	0	0	0	0	0	0	0	0	0	0	0	0	0	0
C14803	RP10254	C14802	2.5.1.18	GTT1; URE2	791.5	0	791.5	0	791.5	832.5	0	0	0	0	0	0	0	0	0	0	0	0	0	0	0	0	0	0	0	0	0
C14804	RP10255	C14802	2.5.1.18	GTT1; URE2	791.5	0	791.5	0	791.5	832.5	0	0	0	0	0	0	0	0	0	0	0	0	0	0	0	0	0	0	0	0	0
C14805	RP10252	C14800	2.5.1.18	GTT1; URE2	791.5	0	791.5	0	791.5	832.5	0	0	0	0	0	0	0	0	0	0	0	0	0	0	0	0	0	0	0	0	0
C14806	RP10253	C14800	2.5.1.18	GTT1; URE2	791.5	0	791.5	0	791.5	832.5	0	0	0	0	0	0	0	0	0	0	0	0	0	0	0	0	0	0	0	0	0
C14847	RP10263	C14839	2.5.1.18	GTT1; URE2	791.5	0	791.5	0	791.5	832.5	0	0	0	0	0	0	0	0	0	0	0	0	0	0	0	0	0	0	0	0	0
C14848	RP10266	C14840	2.5.1.18	GTT1; URE2	791.5	0	791.5	0	791.5	832.5	0	0	0	0	0	0	0	0	0	0	0	0	0	0	0	0	0	0	0	0	0
C14855	RP10271	C14851	2.5.1.18	GTT1; URE2	791.5	0	791.5	0	791.5	832.5	0	0	0	0	0	0	0	0	0	0	0	0	0	0	0	0	0	0	0	0	0
C14856	RP10273	C14852	2.5.1.18	GTT1; URE2	791.5	0	791.5	0	791.5	832.5	0	0	0	0	0	0	0	0	0	0	0	0	0	0	0	0	0	0	0	0	0
C14861	RP10276	C14858	2.5.1.18	GTT1; URE2	791.5	0	791.5	0	791.5	832.5	0	0	0	0	0	0	0	0	0	0	0	0	0	0	0	0	0	0	0	0	0
C14863	RP10280	C14865	2.5.1.18	GTT1; URE2	791.5	0	791.5	0	791.5	832.5	0	0	0	0	0	0	0	0	0	0	0	0	0	0	0	0	0	0	0	0	0
C14864	RP10277	C14859	2.5.1.18	GTT1; URE2	791.5	0	791.5	0	791.5	832.5	0	0	0	0	0	0	0	0	0	0	0	0	0	0	0	0	0	0	0	0	0
C14865	RP10274	C14857	2.5.1.18	GTT1; URE2	791.5	0	791.5	0	791.5	832.5	0	0	0	0	0	0	0	0	0	0	0	0	0	0	0	0	0	0	0	0	0
C14868	RP10190	C06790	2.5.1.18	GTT1; URE2	791.5	0	791.5	0	791.5	832.5	0	0	0	0	0	0	0	0	0	0	0	0	0	0	0	0	0	0	0	0	0
C14871	RP10281	C14870	2.5.1.18	GTT1; URE2	791.5	0	791.5	0	791.5	832.5	0	0	0	0	0	0	0	0	0	0	0	0	0	0	0	0	0	0	0	0	0
C14874	RP10204	C11088	2.5.1.18	GTT1; URE2	791.5	0	791.5	0	791.5	832.5	0	0	0	0	0	0	0	0	0	0	0	0	0	0	0	0	0	0	0	0	0
C00829	RP10130	C14786	1.14.14.1	DIT2	791.5	0	791.5	0	791.5	832.5	0	0	0	0	0	0	0	0	0	0	0	0	0	0	0	0	0	0	0	0	0
C00829	RP10131	C14787	1.14.14.1	DIT2	791.5	0	791.5	0	791.5	832.5	0	0	0	0	0	0	0	0	0	0	0	0	0	0	0	0	0	0	0	0	0
C14786	RP10208	C11713	spontaneous		791.5	0	791.5	0	791.5	832.5	0	0	0	0	0	0	0	0	0	0	0	0	0	0	0	0	0	0	0	0	0
C14786	RP10211	C11714	spontaneous		791.5	0	791.5	0	791.5	832.5	0	0	0	0	0	0	0	0	0	0	0	0	0	0	0	0	0	0	0	0	0
C14787	RP10209	C11713	spontaneous		791.5	0	791.5	0	791.5	832.5	0	0	0	0	0	0	0	0	0	0	0	0	0	0	0	0	0	0	0	0	0
C14787	RP10212	C11714	spontaneous		791.5	0	791.5	0	791.5	832.5	0	0	0	0	0	0	0	0	0	0	0	0	0	0	0	0	0	0	0	0	0
C06790	RP10188	C11148	1.14.14.1	DIT2	791.5	0	791.5	0	791.5	832.5	0	0	0	0	0	0	0	0	0	0	0	0	0	0	0	0	0	0	0	0	0
C06790	RP10189	C14866	1.14.14.1	DIT2	791.5	0	791.5	0	791.5	832.5	0	0	0	0	0	0	0	0	0	0	0	0	0	0	0	0	0	0	0	0	0
C11148	RP15336	C11149	spontaneous		791.5	0	791.5	0	791.5	832.5	0	0	0	0	0	0	0	0	0	0	0	0	0	0	0	0	0	0	0	0	0
C06899	RP10191	C07490	1.1.1.1	ADH5; SFA1; ADH4; ADH3; ADH2; ADH1	791.5	0	791.5	0	791.5	832.5	0	0	0	0	0	0	0	0	0	0	0	0	0	0	0	0	0	0	0	0	0
C06899	RP10192	C11150	1.2.1.5	ALD3; ALD2	791.5	0	791.5	0	791.5	832.5	0	0	0	0	0	0	0	0	0	0	0	0	0	0	0	0	0	0	0	0	0
C07535	RP10197	C14849	1.14.14.1	DIT2	791.5	0	791.5	0	791.5	832.5	0	0	0	0	0	0	0	0	0	0	0	0	0	0	0	0	0	0	0	0	0
C07535	RP10198	C14850	1.14.14.1	DIT2	791.5	0	791.5	0	791.5	832.5	0	0	0	0	0	0	0	0	0	0	0	0	0	0	0	0	0	0	0	0	0
C07535	RP10199	C14851	1.14.14.1	DIT2	791.5	0	791.5	0	791.5	832.5	0	0	0	0	0	0	0	0	0	0	0	0	0	0	0	0	0	0	0	0	0
C14849	RP10229	C14556	spontaneous		791.5	0	791.5	0	791.5	832.5	0	0	0	0	0	0	0	0	0	0	0	0	0	0	0	0	0	0	0	0	0
C14040	RP10224	C14800	1.14.14.1	DIT2	791.5	0	791.5	0	791.5	832.5	0	0	0	0	0	0	0	0	0	0	0	0	0	0	0	0	0	0	0	0	0
C14040	RP10225	C14802	1.14.14.1	DIT2	791.5	0	791.5	0	791.5	832.5	0	0	0	0	0	0	0	0	0	0	0	0	0	0	0	0	0	0	0	0	0
C14453	RP10227	C14839	spontaneous		791.5	0	791.5	0	791.5	832.5	0	0	0	0	0	0	0	0	0	0	0	0	0	0	0	0	0	0	0	0	0
C14556	RP10230	C14854	1.14.14.1	DIT2	791.5	0	791.5	0	791.5	832.5	0	0	0	0	0	0	0	0	0	0	0	0	0	0	0	0	0	0	0	0	0
C14843	RP10268	C14845	spontaneous		791.5	0	791.5	0	791.5	832.5	0	0	0	0	0	0	0	0	0	0	0	0	0	0	0	0	0	0	0	0	0
C14852	RP10272	C14853	1.14.14.1	DIT2	791.5	0	791.5	0	791.5	832.5	0	0	0	0	0	0	0	0	0	0	0	0	0	0	0	0	0	0	0	0	0
C16466	RP12226	C16470	2.3.1.16	POT1	791.5	0	791.5	0	791.5	832.5	0	0	0	0	0	0	0	0	0	0	0	0	0	0	0	0	0	0	0	0	0
C00090	RP10927	C16484	spontaneous		791.5	0	791.5	0	791.5	832.5	0	0	0	0	0	0	0	0	0	0	0	0	0	0	0	0	0	0	0	0	0
C16216	RP12109	C16217	1.1.1.330	IFA38	791.5	0	791.5	0	791.5	832.5	0	0	0	0	0	0	0	0	0	0	0	0	0	0	0	0	0	0	0	0	0
C00201	RP11012	C00454	2.7.1.40; 2.7.4.6; 3.6.1.5	CDC19; PYK2; YNK1; YND1	791.5	0	791.5	0	791.5	832.5	0	0	0	0	0	0	0	0	0	0	0	0	0	0	0	0	0	0	0	0	0
C00201	RP17031	C20864	2.7.7.6	RPO21; RPO31; RPB2; RET1; RPA190; RPA135	791.5	0	791.5	0	791.5	832.5	0	0	0	0	0	0	0	0	0	0	0	0	0	0	0	0	0	0	0	0	0
C00280	RP11055	C05296	1.14.14.1	DIT2	791.5	0	791.5	0	791.5	832.5	0	0	0	0	0	0	0	0	0	0	0	0	0	0	0	0	0	0	0	0	0
C16218	RP12110	C16217	4.2.1.134	PHS1	791.5	0	791.5	0	791.5	832.5	0	0	0	0	0	0	0	0	0	0	0	0	0	0	0	0	0	0	0	0	0
C00525	RP11168	C15605	1.13.11.52	BNA2	791.5	0	791.5	0	791.5	832.5	0	0	0	0	0	0	0	0	0	0	0	0	0	0	0	0	0	0	0	0	0
C00778	RP11232	C05914	spontaneous		791.5	0	791.5	0	791.5	832.5	0	0	0	0	0	0	0	0	0	0	0	0	0	0	0	0	0	0	0	0	0
C15498	RP13009	C01335	1.11.1.15	AHP1	791.5	0	791.5	0	791.5	832.5	0	0	0	0	0	0	0	0	0	0	0	0	0	0	0	0	0	0	0	0	0
C01516	RP11325	C06174	1.14.14.1	DIT2	791.5	0	791.5	0	791.5	832.5	0	0	0	0	0	0	0	0	0	0	0	0	0	0	0	0	0	0	0	0	0
C01516	RP13015	C11785	1.14.14.1	DIT2	791.5	0	791.5	0	791.5	832.5	0	0	0	0	0	0	0	0	0	0	0	0	0	0	0	0	0	0	0	0	0
C05190	RP11544	C05191	spontaneous		791.5	0	791.5	0	791.5	832.5	0	0	0	0	0	0	0	0	0	0	0	0	0	0	0	0	0	0	0	0	0
C05322	RP11548	C06173	spontaneous		791.5	0	791.5	0	791.5	832.5	0	0	0	0	0	0	0	0	0	0	0	0	0	0	0	0	0	0	0	0	0
C06594	RP11675	C06597	spontaneous		791.5	0	791.5	0	791.5	832.5	0	0	0	0	0	0	0	0	0	0	0	0	0	0	0	0	0	0	0	0	0
C06598	RP11676	C06602	spontaneous		791.5	0	791.5	0	791.5	832.5	0	0	0	0	0	0	0	0	0	0	0	0	0	0	0	0	0	0	0	0	0
C06612	RP11679	C16348	1.1.1.1	ADH5; SFA1; ADH4; ADH3; ADH2; ADH1	791.5	0	791.5	0	791.5	832.5	0	0	0	0	0	0	0	0	0	0	0	0	0	0	0	0	0	0	0	0	0
C16348	RP11680	C06615	1.2.1.3	ALD5; HFD1; ALD4; ALD6	791.5	0	791.5	0	791.5	832.5	0	0	0	0	0	0	0	0	0	0	0	0	0	0	0	0	0	0	0	0	0
C07304	RP11710	C11814	spontaneous		791.5	0	791.5	0	791.5	832.5	0	0	0	0	0	0	0	0	0	0	0	0	0	0	0	0	0	0	0	0	0
C07307	RP11712	C11813	spontaneous		791.5	0	791.5	0	791.5	832.5	0	0	0	0	0	0	0	0	0	0	0	0	0	0	0	0	0	0	0	0	0
C07481	RP11720	C13747	1.14.14.1	DIT2	791.5	0	791.5	0	791.5	832.5	0	0	0	0	0	0	0	0	0	0	0	0	0	0	0	0	0	0	0	0	0
C13747	RP11918	C16356	1.14.14.1	DIT2	791.5	0	791.5	0	791.5	832.5	0	0	0	0	0	0	0	0	0	0	0	0	0	0	0	0	0	0	0	0	0
C13747	RP11919	C16358	1.14.14.1	DIT2	791.5	0	791.5	0	791.5	832.5	0	0	0	0	0	0	0	0	0	0	0	0	0	0	0	0	0	0	0	0	0
C15586	RP11966	C15587	2.4.2.1	PNP1	791.5	0	791.5	0	791.5	832.5	0	0	0	0	0	0	0	0	0	0	0	0	0	0	0	0	0	0	0	0	0
C15587	RP16127	C20463	2.4.2.1	PNP1	791.5	0	791.5	0	791.5	832.5	0	0	0	0	0	0	0	0	0	0	0	0	0	0	0	0	0	0	0	0	0
C16365	RP12180	C16366	spontaneous		791.5	0	791.5	0	791.5	832.5	0	0	0	0	0	0	0	0	0	0	0	0	0	0	0	0	0	0	0	0	0
C16392	RP12190, RP12313	C16413	spontaneous; spontaneous		791.5	0	791.5	0	791.5	832.5	0	0	0	0	0	0	0	0	0	0	0	0	0	0	0	0	0	0	0	0	0
C05206	RP12461	C05320	2.1.1.125	HSL7	791.5	0	791.5	0	791.5	832.5	0	0	0	0	0	0	0	0	0	0	0	0	0	0	0	0	0	0	0	0	0
C04727	RP12476	C04763	6.3.4.10	BPL1	791.5	0	791.5	0	791.5	832.5	0	0	0	0	0	0	0	0	0	0	0	0	0	0	0	0	0	0	0	0	0
C04801	RP12478	C04827	6.3.4.11	BPL1	791.5	0	791.5	0	791.5	832.5	0	0	0	0	0	0	0	0	0	0	0	0	0	0	0	0	0	0	0	0	0
C04682	RP12480	C04736	6.3.4.9	BPL1	791.5	0	791.5	0	791.5	832.5	0	0	0	0	0	0	0	0	0	0	0	0	0	0	0	0	0	0	0	0	0
C04681	RP12482	C04735	6.3.4.15	BPL1	791.5	0	791.5	0	791.5	832.5	0	0	0	0	0	0	0	0	0	0	0	0	0	0	0	0	0	0	0	0	0
C04718	RP12483	C06066	spontaneous		791.5	0	791.5	0	791.5	832.5	0	0	0	0	0	0	0	0	0	0	0	0	0	0	0	0	0	0	0	0	0
C03105	RP12551	C04061	2.1.1.59	CTM1	791.5	0	791.5	0	791.5	832.5	0	0	0	0	0	0	0	0	0	0	0	0	0	0	0	0	0	0	0	0	0
C02415	RP12555	C03702	2.1.1.43	DOT1; SET1; SET2	791.5	0	791.5	0	791.5	832.5	0	0	0	0	0	0	0	0	0	0	0	0	0	0	0	0	0	0	0	0	0
C11583	RP13148	C07645	2.5.1.18	GTT1; URE2	791.5	0	791.5	0	791.5	832.5	0	0	0	0	0	0	0	0	0	0	0	0	0	0	0	0	0	0	0	0	0
C00777	RP12997	C16677	1.14.14.1	DIT2	791.5	0	791.5	0	791.5	832.5	0	0	0	0	0	0	0	0	0	0	0	0	0	0	0	0	0	0	0	0	0
C00777	RP12998	C16679	1.14.14.1	DIT2	791.5	0	791.5	0	791.5	832.5	0	0	0	0	0	0	0	0	0	0	0	0	0	0	0	0	0	0	0	0	0
C00777	RP12999	C16680	1.14.14.1	DIT2	791.5	0	791.5	0	791.5	832.5	0	0	0	0	0	0	0	0	0	0	0	0	0	0	0	0	0	0	0	0	0
C01471	RP13010	C07645	spontaneous		791.5	0	791.5	0	791.5	832.5	0	0	0	0	0	0	0	0	0	0	0	0	0	0	0	0	0	0	0	0	0
C01471	RP13011	C16556	spontaneous		791.5	0	791.5	0	791.5	832.5	0	0	0	0	0	0	0	0	0	0	0	0	0	0	0	0	0	0	0	0	0
C07645	RP13146	C07646	1.2.1.5	ALD3; ALD2	791.5	0	791.5	0	791.5	832.5	0	0	0	0	0	0	0	0	0	0	0	0	0	0	0	0	0	0	0	0	0
C07645	RP13147	C07647	spontaneous		791.5	0	791.5	0	791.5	832.5	0	0	0	0	0	0	0	0	0	0	0	0	0	0	0	0	0	0	0	0	0
C07645	RP13149	C16551	1.1.1.1	ADH5; SFA1; ADH4; ADH3; ADH2; ADH1	791.5	0	791.5	0	791.5	832.5	0	0	0	0	0	0	0	0	0	0	0	0	0	0	0	0	0	0	0	0	0
C16556	RP13217	C16559	spontaneous		791.5	0	791.5	0	791.5	832.5	0	0	0	0	0	0	0	0	0	0	0	0	0	0	0	0	0	0	0	0	0
C02380	RP13032	C06837	spontaneous		791.5	0	791.5	0	791.5	832.5	0	0	0	0	0	0	0	0	0	0	0	0	0	0	0	0	0	0	0	0	0
C06837	RP13099	C16621	spontaneous		791.5	0	791.5	0	791.5	832.5	0	0	0	0	0	0	0	0	0	0	0	0	0	0	0	0	0	0	0	0	0
C04646	RP13056	C16618	1.1.1.205	IMD2; IMD3; IMD4	791.5	0	791.5	0	791.5	832.5	0	0	0	0	0	0	0	0	0	0	0	0	0	0	0	0	0	0	0	0	0
C16618	RP13247	C16619	6.3.5.2	GUA1	791.5	0	791.5	0	791.5	832.5	0	0	0	0	0	0	0	0	0	0	0	0	0	0	0	0	0	0	0	0	0
C05011	RP13057	C07108	1.14.14.1	DIT2	791.5	0	791.5	0	791.5	832.5	0	0	0	0	0	0	0	0	0	0	0	0	0	0	0	0	0	0	0	0	0
C07047	RP13105	C16550	1.14.14.1	DIT2	791.5	0	791.5	0	791.5	832.5	0	0	0	0	0	0	0	0	0	0	0	0	0	0	0	0	0	0	0	0	0
C07047	RP13107	C16555	1.14.14.1	DIT2	791.5	0	791.5	0	791.5	832.5	0	0	0	0	0	0	0	0	0	0	0	0	0	0	0	0	0	0	0	0	0
C06868	RP13100	C07496	1.14.14.1	DIT2	791.5	0	791.5	0	791.5	832.5	0	0	0	0	0	0	0	0	0	0	0	0	0	0	0	0	0	0	0	0	0
C07073	RP13113	C16560	1.14.14.1	DIT2	791.5	0	791.5	0	791.5	832.5	0	0	0	0	0	0	0	0	0	0	0	0	0	0	0	0	0	0	0	0	0
C07073	RP13114	C16561	1.14.14.1	DIT2	791.5	0	791.5	0	791.5	832.5	0	0	0	0	0	0	0	0	0	0	0	0	0	0	0	0	0	0	0	0	0
C07572	RP13137	C16607	1.14.14.1	DIT2	791.5	0	791.5	0	791.5	832.5	0	0	0	0	0	0	0	0	0	0	0	0	0	0	0	0	0	0	0	0	0
C07572	RP13138	C16608	1.14.14.1	DIT2	791.5	0	791.5	0	791.5	832.5	0	0	0	0	0	0	0	0	0	0	0	0	0	0	0	0	0	0	0	0	0
C16608	RP13241	C16609	1.14.14.1	DIT2	791.5	0	791.5	0	791.5	832.5	0	0	0	0	0	0	0	0	0	0	0	0	0	0	0	0	0	0	0	0	0
C07649	RP13157	C16634	2.4.2.10	URA5; URA10	791.5	0	791.5	0	791.5	832.5	0	0	0	0	0	0	0	0	0	0	0	0	0	0	0	0	0	0	0	0	0
C16634	RP13251	C16633	2.7.1.48	URK1	791.5	0	791.5	0	791.5	832.5	0	0	0	0	0	0	0	0	0	0	0	0	0	0	0	0	0	0	0	0	0
C12739	RP13195	C16635	3.5.4.5	CDD1	791.5	0	791.5	0	791.5	832.5	0	0	0	0	0	0	0	0	0	0	0	0	0	0	0	0	0	0	0	0	0
C16546	RP13210	C16547	1.14.14.1	DIT2	791.5	0	791.5	0	791.5	832.5	0	0	0	0	0	0	0	0	0	0	0	0	0	0	0	0	0	0	0	0	0
C16586	RP13225	C16587	1.1.1.1	ADH5; SFA1; ADH4; ADH3; ADH2; ADH1	791.5	0	791.5	0	791.5	832.5	0	0	0	0	0	0	0	0	0	0	0	0	0	0	0	0	0	0	0	0	0
C16587	RP13226	C16591	1.2.1.5	ALD3; ALD2	791.5	0	791.5	0	791.5	832.5	0	0	0	0	0	0	0	0	0	0	0	0	0	0	0	0	0	0	0	0	0
C16591	RP13233	C16596	spontaneous		791.5	0	791.5	0	791.5	832.5	0	0	0	0	0	0	0	0	0	0	0	0	0	0	0	0	0	0	0	0	0
C16596	RP13235	C16595	1.1.1.1	ADH5; SFA1; ADH4; ADH3; ADH2; ADH1	791.5	0	791.5	0	791.5	832.5	0	0	0	0	0	0	0	0	0	0	0	0	0	0	0	0	0	0	0	0	0
C01239	RP13479	C04375	3.5.1.52	PNG1	791.5	0	791.5	0	791.5	832.5	0	0	0	0	0	0	0	0	0	0	0	0	0	0	0	0	0	0	0	0	0
C04375	RP13480	C02871	3.5.1.52	PNG1	791.5	0	791.5	0	791.5	832.5	0	0	0	0	0	0	0	0	0	0	0	0	0	0	0	0	0	0	0	0	0
C08537	RP13806	C17752	spontaneous		791.5	0	791.5	0	791.5	832.5	0	0	0	0	0	0	0	0	0	0	0	0	0	0	0	0	0	0	0	0	0
C08537	RP13807	C08538	spontaneous		791.5	0	791.5	0	791.5	832.5	0	0	0	0	0	0	0	0	0	0	0	0	0	0	0	0	0	0	0	0	0
C08538	RP13810	C08540	spontaneous		791.5	0	791.5	0	791.5	832.5	0	0	0	0	0	0	0	0	0	0	0	0	0	0	0	0	0	0	0	0	0
C08538	RP13811	C08539	spontaneous		791.5	0	791.5	0	791.5	832.5	0	0	0	0	0	0	0	0	0	0	0	0	0	0	0	0	0	0	0	0	0
C08538	RP13818	C08565	spontaneous		791.5	0	791.5	0	791.5	832.5	0	0	0	0	0	0	0	0	0	0	0	0	0	0	0	0	0	0	0	0	0
C08538	RP13823	C08543	spontaneous		791.5	0	791.5	0	791.5	832.5	0	0	0	0	0	0	0	0	0	0	0	0	0	0	0	0	0	0	0	0	0
C08538	RP13828	C17754	spontaneous		791.5	0	791.5	0	791.5	832.5	0	0	0	0	0	0	0	0	0	0	0	0	0	0	0	0	0	0	0	0	0
C08538	RP13832	C17757	spontaneous		791.5	0	791.5	0	791.5	832.5	0	0	0	0	0	0	0	0	0	0	0	0	0	0	0	0	0	0	0	0	0
C08538	RP13834	C08557	spontaneous		791.5	0	791.5	0	791.5	832.5	0	0	0	0	0	0	0	0	0	0	0	0	0	0	0	0	0	0	0	0	0
C08538	RP13837	C17758	spontaneous		791.5	0	791.5	0	791.5	832.5	0	0	0	0	0	0	0	0	0	0	0	0	0	0	0	0	0	0	0	0	0
C08540	RP13809	C17751	spontaneous		791.5	0	791.5	0	791.5	832.5	0	0	0	0	0	0	0	0	0	0	0	0	0	0	0	0	0	0	0	0	0
C08539	RP13824	C17753	spontaneous		791.5	0	791.5	0	791.5	832.5	0	0	0	0	0	0	0	0	0	0	0	0	0	0	0	0	0	0	0	0	0
C17755	RP13830	C17756	spontaneous		791.5	0	791.5	0	791.5	832.5	0	0	0	0	0	0	0	0	0	0	0	0	0	0	0	0	0	0	0	0	0
C17756	RP13831	C17757	spontaneous		791.5	0	791.5	0	791.5	832.5	0	0	0	0	0	0	0	0	0	0	0	0	0	0	0	0	0	0	0	0	0
C05284	RP14139	C18075	1.1.1.62	IFA38	791.5	0	791.5	0	791.5	832.5	0	0	0	0	0	0	0	0	0	0	0	0	0	0	0	0	0	0	0	0	0
C01780	RP14143	C18039	spontaneous		791.5	0	791.5	0	791.5	832.5	0	0	0	0	0	0	0	0	0	0	0	0	0	0	0	0	0	0	0	0	0
C00612	RP14319	C18170	1.5.3.17	FMS1	791.5	0	791.5	0	791.5	832.5	0	0	0	0	0	0	0	0	0	0	0	0	0	0	0	0	0	0	0	0	0
C18170	RP14784	C02567	1.5.3.17	FMS1	791.5	0	791.5	0	791.5	832.5	0	0	0	0	0	0	0	0	0	0	0	0	0	0	0	0	0	0	0	0	0
C14519	RP14421	C18267	spontaneous		791.5	0	791.5	0	791.5	832.5	0	0	0	0	0	0	0	0	0	0	0	0	0	0	0	0	0	0	0	0	0
C18263	RP14424	C18265	spontaneous		791.5	0	791.5	0	791.5	832.5	0	0	0	0	0	0	0	0	0	0	0	0	0	0	0	0	0	0	0	0	0
C18263	RP14425	C18257	spontaneous		791.5	0	791.5	0	791.5	832.5	0	0	0	0	0	0	0	0	0	0	0	0	0	0	0	0	0	0	0	0	0
C18264	RP14428	C18266	spontaneous		791.5	0	791.5	0	791.5	832.5	0	0	0	0	0	0	0	0	0	0	0	0	0	0	0	0	0	0	0	0	0
C18264	RP14429	C18258	spontaneous		791.5	0	791.5	0	791.5	832.5	0	0	0	0	0	0	0	0	0	0	0	0	0	0	0	0	0	0	0	0	0
C18261	RP14434	C18262	spontaneous		791.5	0	791.5	0	791.5	832.5	0	0	0	0	0	0	0	0	0	0	0	0	0	0	0	0	0	0	0	0	0
C18345	RP14543	C03671	spontaneous		791.5	0	791.5	0	791.5	832.5	0	0	0	0	0	0	0	0	0	0	0	0	0	0	0	0	0	0	0	0	0
C02211	RP14679	C19078	2.7.7.72	CCA1	791.5	0	791.5	0	791.5	832.5	0	0	0	0	0	0	0	0	0	0	0	0	0	0	0	0	0	0	0	0	0
C19078	RP14681	C19080	2.7.7.72	CCA1	791.5	0	791.5	0	791.5	832.5	0	0	0	0	0	0	0	0	0	0	0	0	0	0	0	0	0	0	0	0	0
C19080	RP14683	C19085	2.7.7.72	CCA1	791.5	0	791.5	0	791.5	832.5	0	0	0	0	0	0	0	0	0	0	0	0	0	0	0	0	0	0	0	0	0
C06800	RP14716	C19585	1.14.14.1	DIT2	791.5	0	791.5	0	791.5	832.5	0	0	0	0	0	0	0	0	0	0	0	0	0	0	0	0	0	0	0	0	0
C06800	RP14718	C16756	1.14.14.1	DIT2	791.5	0	791.5	0	791.5	832.5	0	0	0	0	0	0	0	0	0	0	0	0	0	0	0	0	0	0	0	0	0
C06800	RP14722	C19595	1.14.14.1	DIT2	791.5	0	791.5	0	791.5	832.5	0	0	0	0	0	0	0	0	0	0	0	0	0	0	0	0	0	0	0	0	0
C06800	RP14723	C19586	1.14.14.1	DIT2	791.5	0	791.5	0	791.5	832.5	0	0	0	0	0	0	0	0	0	0	0	0	0	0	0	0	0	0	0	0	0
C16756	RP14720	C19594	1.14.14.1	DIT2	791.5	0	791.5	0	791.5	832.5	0	0	0	0	0	0	0	0	0	0	0	0	0	0	0	0	0	0	0	0	0
C19586	RP14726	C11278	2.5.1.18	GTT1; URE2	791.5	0	791.5	0	791.5	832.5	0	0	0	0	0	0	0	0	0	0	0	0	0	0	0	0	0	0	0	0	0
C19488	RP14735	C19489	1.14.14.1	DIT2	791.5	0	791.5	0	791.5	832.5	0	0	0	0	0	0	0	0	0	0	0	0	0	0	0	0	0	0	0	0	0
C19488	RP14770	C19604	1.14.14.1	DIT2	791.5	0	791.5	0	791.5	832.5	0	0	0	0	0	0	0	0	0	0	0	0	0	0	0	0	0	0	0	0	0
C19490	RP14739	C19559	1.14.14.1	DIT2	791.5	0	791.5	0	791.5	832.5	0	0	0	0	0	0	0	0	0	0	0	0	0	0	0	0	0	0	0	0	0
C16453	RP14743	C19563	1.14.14.1	DIT2	791.5	0	791.5	0	791.5	832.5	0	0	0	0	0	0	0	0	0	0	0	0	0	0	0	0	0	0	0	0	0
C16453	RP14745	C19566	1.14.14.1	DIT2	791.5	0	791.5	0	791.5	832.5	0	0	0	0	0	0	0	0	0	0	0	0	0	0	0	0	0	0	0	0	0
C19563	RP14757	C19564	spontaneous		791.5	0	791.5	0	791.5	832.5	0	0	0	0	0	0	0	0	0	0	0	0	0	0	0	0	0	0	0	0	0
C19566	RP14761	C19567	spontaneous		791.5	0	791.5	0	791.5	832.5	0	0	0	0	0	0	0	0	0	0	0	0	0	0	0	0	0	0	0	0	0
C19566	RP14762	C19568	spontaneous		791.5	0	791.5	0	791.5	832.5	0	0	0	0	0	0	0	0	0	0	0	0	0	0	0	0	0	0	0	0	0
C19574	RP14747	C19577	1.14.14.1	DIT2	791.5	0	791.5	0	791.5	832.5	0	0	0	0	0	0	0	0	0	0	0	0	0	0	0	0	0	0	0	0	0
C19574	RP14749	C19580	1.14.14.1	DIT2	791.5	0	791.5	0	791.5	832.5	0	0	0	0	0	0	0	0	0	0	0	0	0	0	0	0	0	0	0	0	0
C19577	RP14764	C19568	spontaneous		791.5	0	791.5	0	791.5	832.5	0	0	0	0	0	0	0	0	0	0	0	0	0	0	0	0	0	0	0	0	0
C19577	RP14763	C19578	spontaneous		791.5	0	791.5	0	791.5	832.5	0	0	0	0	0	0	0	0	0	0	0	0	0	0	0	0	0	0	0	0	0
C19580	RP14759	C19581	spontaneous		791.5	0	791.5	0	791.5	832.5	0	0	0	0	0	0	0	0	0	0	0	0	0	0	0	0	0	0	0	0	0
C19564	RP14842	C19565	spontaneous		791.5	0	791.5	0	791.5	832.5	0	0	0	0	0	0	0	0	0	0	0	0	0	0	0	0	0	0	0	0	0
C19581	RP14846	C19582	spontaneous		791.5	0	791.5	0	791.5	832.5	0	0	0	0	0	0	0	0	0	0	0	0	0	0	0	0	0	0	0	0	0
C19858	RP15251	C19859	2.1.1.201	COQ5	791.5	0	791.5	0	791.5	832.5	0	0	0	0	0	0	0	0	0	0	0	0	0	0	0	0	0	0	0	0	0
C14909	RP15488	C19944	spontaneous		791.5	0	791.5	0	791.5	832.5	0	0	0	0	0	0	0	0	0	0	0	0	0	0	0	0	0	0	0	0	0
C02952	RP15756	C20271	spontaneous		791.5	0	791.5	0	791.5	832.5	0	0	0	0	0	0	0	0	0	0	0	0	0	0	0	0	0	0	0	0	0
C04625	RP15881	C04706	spontaneous		791.5	0	791.5	0	791.5	832.5	0	0	0	0	0	0	0	0	0	0	0	0	0	0	0	0	0	0	0	0	0
C20646	RP17095	C20895	2.6.1.57	ARO8	791.5	0	791.5	0	791.5	832.5	0	0	0	0	0	0	0	0	0	0	0	0	0	0	0	0	0	0	0	0	0
