# Supplementary material for: Metaboverse enables automated discovery and visualization of diverse metabolic regulatory patterns
Source: Nat Cell Biol. 2023 Apr 3;25(4):616–25. doi: 10.1038/s41556-023-01117-9 (PMC10104781; doi:10.1038/s41556-023-01117-9)
Supplement: Source Data Fig. 5 — Source numerical data. [file 41556_2023_1117_MOESM7_ESM.zip › fig_5_source/mns/outputs/MCT1vsWT - mns_nodes.xls]

## Sheet: Sheet1
MetId	metName	Detected	Data	nl_1	nl_2	nl_3	nl_4	nl_5	nl_6	nl_7	nl_8	nl_9	nl_10	nl_11	nl_12	nl_13	nl_14	nl_15	nl_16	nl_17	nl_18
C00001	H2O	0	0	1	1	1	1	1	1	1	1	1	1	1	1	1	1	1	1	1	1
C00002	ATP	1	-1.182	0	0	0	0	0	0	0	0	0	0	1	1	1	1	1	1	1	1
C00003	NAD+	0	0	1	1	1	1	1	1	1	1	1	1	1	1	1	1	1	1	1	1
C00004	NADH	0	0	1	1	1	1	1	1	1	1	1	1	1	1	1	1	1	1	1	1
C00005	NADPH	0	0	1	1	1	1	1	1	1	1	1	1	1	1	1	1	1	1	1	1
C00006	NADP+	0	0	1	1	1	1	1	1	1	1	1	1	1	1	1	1	1	1	1	1
C00007	Oxygen	0	0	1	1	1	1	1	1	1	1	1	1	1	1	1	1	1	1	1	1
C00008	ADP	0	0	1	1	1	1	1	1	1	1	1	1	1	1	1	1	1	1	1	1
C00009	Orthophosphate	0	0	1	1	1	1	1	1	1	1	1	1	1	1	1	1	1	1	1	1
C00010	CoA	1	-1.24531	0	0	1	1	1	1	1	1	1	1	1	1	1	1	1	1	1	1
C00011	CO2	0	0	1	1	1	1	1	1	1	1	1	1	1	1	1	1	1	1	1	1
C00012	Peptide	0	0	1	1	1	1	1	1	1	1	1	1	1	1	1	1	1	1	1	1
C00013	Diphosphate	0	0	1	1	1	1	1	1	1	1	1	1	1	1	1	1	1	1	1	1
C00014	Ammonia	0	0	1	1	1	1	1	1	1	1	1	1	1	1	1	1	1	1	1	1
C00015	UDP	0	0	1	1	1	1	1	1	1	1	1	1	1	1	1	1	1	1	1	1
C00016	FAD	0	0	1	1	1	1	1	1	1	1	1	1	1	1	1	1	1	1	1	1
C00017	Protein	0	0	1	1	1	1	1	1	1	1	1	1	1	1	1	1	1	1	1	1
C00018	Pyridoxal phosphate	0	0	1	1	1	1	1	1	1	1	1	1	1	1	1	1	1	1	1	1
C00019	S-Adenosyl-L-methionine	0	0	1	1	1	1	1	1	1	1	1	1	1	1	1	1	1	1	1	1
C00020	AMP	0	0	1	1	1	1	1	1	1	1	1	1	1	1	1	1	1	1	1	1
C00021	S-Adenosyl-L-homocysteine	0	0	1	1	1	1	1	1	1	1	1	1	1	1	1	1	1	1	1	1
C00022	Pyruvate	1	-0.0625415	1	1	1	1	1	1	1	1	1	1	1	1	1	1	1	1	1	1
C00024	Acetyl-CoA	0	0	1	1	1	1	1	1	1	1	1	1	1	1	1	1	1	1	1	1
C00025	L-Glutamate	1	-0.669851	0	0	1	1	1	1	1	1	1	1	1	1	1	1	1	1	1	1
C00026	2-Oxoglutarate	1	0.442943	1	1	1	1	1	1	1	1	1	1	1	1	1	1	1	1	1	1
C00027	Hydrogen peroxide	0	0	1	1	1	1	1	1	1	1	1	1	1	1	1	1	1	1	1	1
C00029	UDP-glucose	0	0	1	1	1	1	1	1	1	1	1	1	1	1	1	1	1	1	1	1
C00031	D-Glucose	0	0	1	1	1	1	1	1	1	1	1	1	1	1	1	1	1	1	1	1
C00032	Heme	0	0	1	1	1	1	1	1	1	1	1	1	1	1	1	1	1	1	1	1
C00033	Acetate	0	0	1	1	1	1	1	1	1	1	1	1	1	1	1	1	1	1	1	1
C00034	Manganese	0	0	1	1	1	1	1	1	1	1	1	1	1	1	1	1	1	1	1	1
C00035	GDP	0	0	1	1	1	1	1	1	1	1	1	1	1	1	1	1	1	1	1	1
C00036	Oxaloacetate	0	0	1	1	1	1	1	1	1	1	1	1	1	1	1	1	1	1	1	1
C00037	Glycine	0	0	1	1	1	1	1	1	1	1	1	1	1	1	1	1	1	1	1	1
C00038	Zinc cation	0	0	1	1	1	1	1	1	1	1	1	1	1	1	1	1	1	1	1	1
C00039	DNA	0	0	1	1	1	1	1	1	1	1	1	1	1	1	1	1	1	1	1	1
C00040	Acyl-CoA	0	0	1	0	1	1	1	1	1	1	1	1	1	1	1	1	1	1	1	1
C00041	L-Alanine	1	0.452822	1	1	1	1	1	1	1	1	1	1	1	1	1	1	1	1	1	1
C00042	Succinate	1	1.55557	2	2	2	2	2	2	2	1	1	1	1	1	1	1	1	1	1	1
C00043	UDP-N-acetyl-alpha-D-glucosamine	0	0	1	1	1	1	1	1	1	1	1	1	1	1	1	1	1	1	1	1
C00044	GTP	0	0	1	1	1	1	1	1	1	1	1	1	1	1	1	1	1	1	1	1
C00045	Amino acid	0	0	1	1	1	1	1	1	1	1	1	1	1	1	1	1	1	1	1	1
C00046	RNA	0	0	1	1	1	1	1	1	1	1	1	1	1	1	1	1	1	1	1	1
C00047	L-Lysine	1	0.178803	1	1	1	1	1	1	1	1	1	1	1	1	1	1	1	1	1	1
C00048	Glyoxylate	0	0	1	1	1	1	1	1	1	1	1	1	1	1	1	1	1	1	1	1
C00049	L-Aspartate	1	0.394441	1	1	1	1	1	1	1	1	1	1	1	1	1	1	1	1	1	1
C00051	Glutathione	0	0	1	1	1	1	1	1	1	1	1	1	1	1	1	1	1	1	1	1
C00052	UDP-alpha-D-galactose	0	0	1	1	1	1	1	1	1	1	1	1	1	1	1	1	1	1	1	1
C00053	3'-Phosphoadenylyl sulfate	0	0	1	1	1	1	1	1	1	1	1	1	1	1	1	1	1	1	1	1
C00054	Adenosine 3',5'-bisphosphate	0	0	1	1	1	1	1	1	1	1	1	1	1	1	1	1	1	1	1	1
C00055	CMP	0	0	1	1	1	1	1	1	1	1	1	1	1	1	1	1	1	1	1	1
C00058	Formate	0	0	1	1	1	1	1	1	1	1	1	1	1	1	1	1	1	1	1	1
C00059	Sulfate	0	0	1	1	1	1	1	1	1	1	1	1	1	1	1	1	1	1	1	1
C00061	FMN	0	0	1	1	1	1	1	1	1	1	1	1	1	1	1	1	1	1	1	1
C00062	L-Arginine	1	-0.0907655	1	1	1	1	1	1	1	1	1	1	1	1	1	1	1	1	1	1
C00063	CTP	0	0	1	1	1	1	1	1	1	1	1	1	1	1	1	1	1	1	1	1
C00064	L-Glutamine	1	-0.0706767	1	1	1	1	1	1	1	1	1	1	1	1	1	1	1	1	1	1
C00065	L-Serine	0	0	1	1	1	1	1	1	1	1	1	1	1	1	1	1	1	1	1	1
C00067	Formaldehyde	0	0	1	1	1	1	1	1	1	1	1	1	1	1	1	1	1	1	1	1
C00068	Thiamin diphosphate	0	0	1	1	1	1	1	1	1	1	1	1	1	1	1	1	1	1	1	1
C00071	Aldehyde	0	0	1	1	1	1	1	1	1	1	1	1	1	1	1	1	1	1	1	1
C00072	Ascorbate	0	0	1	1	1	1	1	1	1	1	1	1	1	1	1	1	1	1	1	1
C00073	L-Methionine	0	0	1	1	1	1	1	1	1	1	1	1	1	1	1	1	1	1	1	1
C00074	Phosphoenolpyruvate	0	0	1	1	1	1	1	1	1	1	1	1	1	1	1	1	1	1	1	1
C00075	UTP	0	0	1	1	1	1	1	1	1	1	1	1	1	1	1	1	1	1	1	1
C00076	Calcium cation	0	0	1	1	1	1	1	1	1	1	1	1	1	1	1	1	1	1	1	1
C00077	L-Ornithine	0	0	1	1	1	1	1	1	1	1	1	1	1	1	1	1	1	1	1	1
C00078	L-Tryptophan	0	0	1	1	1	1	1	1	1	1	1	1	1	1	1	1	1	1	1	1
C00079	L-Phenylalanine	0	0	1	1	1	1	1	1	1	1	1	1	1	1	1	1	1	1	1	1
C00080	H+	0	0	1	1	1	1	1	1	1	1	1	1	1	1	1	1	1	1	1	1
C00081	ITP	0	0	1	1	1	1	1	1	1	1	1	1	1	1	1	1	1	1	1	1
C00082	L-Tyrosine	0	0	1	1	1	1	1	1	1	1	1	1	1	1	1	1	1	1	1	1
C00083	Malonyl-CoA	0	0	1	1	1	1	1	1	1	1	1	1	1	1	1	1	1	1	1	1
C00084	Acetaldehyde	0	0	1	1	1	1	1	1	1	1	1	1	1	1	1	1	1	1	1	1
C00085	D-Fructose 6-phosphate	1	-0.153747	1	1	1	1	1	1	1	1	1	1	1	1	1	1	1	1	1	1
C00086	Urea	0	0	1	1	1	1	1	1	1	1	1	1	1	1	1	1	1	1	1	1
C00087	Sulfur	0	0	1	1	1	1	1	1	1	1	1	1	1	1	1	1	1	1	1	1
C00088	Nitrite	0	0	1	1	1	1	1	1	1	1	1	1	1	1	1	1	1	1	1	1
C00089	Sucrose	1	0.12683	1	1	1	1	1	1	1	1	1	1	1	1	1	1	1	1	1	1
C00091	Succinyl-CoA	0	0	1	0	1	1	1	1	1	1	1	1	1	1	1	1	1	1	1	1
C00092	D-Glucose 6-phosphate	0	0	1	1	1	1	1	1	1	1	1	1	1	1	1	1	1	1	1	1
C00093	sn-Glycerol 3-phosphate	0	0	1	1	1	1	1	1	1	1	1	1	1	1	1	1	1	1	1	1
C00094	Sulfite	0	0	1	1	1	1	1	1	1	1	1	1	1	1	1	1	1	1	1	1
C00095	D-Fructose	0	0	1	1	1	1	1	1	1	1	1	1	1	1	1	1	1	1	1	1
C00096	GDP-mannose	0	0	1	1	1	1	1	1	1	1	1	1	1	1	1	1	1	1	1	1
C00097	L-Cysteine	0	0	1	1	1	1	1	1	1	1	1	1	1	1	1	1	1	1	1	1
C00098	Oligopeptide	0	0	1	1	1	1	1	1	1	1	1	1	1	1	1	1	1	1	1	1
C00099	beta-Alanine	0	0	1	1	1	1	1	1	1	1	1	1	1	1	1	1	1	1	1	1
C00100	Propanoyl-CoA	0	0	1	0	1	1	1	1	1	1	1	1	1	1	1	1	1	1	1	1
C00101	Tetrahydrofolate	0	0	1	1	1	1	1	1	1	1	1	1	1	1	1	1	1	1	1	1
C00103	D-Glucose 1-phosphate	0	0	1	1	1	1	1	1	1	1	1	1	1	1	1	1	1	1	1	1
C00104	IDP	0	0	1	1	1	1	1	1	1	1	1	1	1	1	1	1	1	1	1	1
C00105	UMP	0	0	1	1	1	1	1	1	1	1	1	1	1	1	1	1	1	1	1	1
C00106	Uracil	1	0.59274	1	1	1	1	1	1	1	1	1	1	1	1	1	1	1	1	1	1
C00107	Dipeptide	0	0	1	1	1	1	1	1	1	1	1	1	1	1	1	1	1	1	1	1
C00108	Anthranilate	0	0	1	1	1	1	1	1	1	1	1	1	1	1	1	1	1	1	1	1
C00109	2-Oxobutanoate	0	0	1	1	1	1	1	1	1	1	1	1	1	1	1	1	1	1	1	1
C00110	Dolichyl phosphate	0	0	1	1	1	1	1	1	1	1	1	1	1	1	1	1	1	1	1	1
C00111	Glycerone phosphate	0	0	1	1	1	1	1	1	1	1	1	1	1	1	1	1	1	1	1	1
C00112	CDP	0	0	1	1	1	1	1	1	1	1	1	1	1	1	1	1	1	1	1	1
C00114	Choline	0	0	1	1	1	1	1	1	1	1	1	1	1	1	1	1	1	1	1	1
C00116	Glycerol	0	0	1	1	1	1	1	1	1	1	1	1	1	1	1	1	1	1	1	1
C00117	D-Ribose 5-phosphate	0	0	1	1	1	1	1	1	1	1	1	1	1	1	1	1	1	1	1	1
C00118	D-Glyceraldehyde 3-phosphate	0	0	1	1	1	1	1	1	1	1	1	1	1	1	1	1	1	1	1	1
C00119	5-Phospho-alpha-D-ribose 1-diphosphate	0	0	1	1	1	1	1	1	1	1	1	1	1	1	1	1	1	1	1	1
C00120	Biotin	0	0	1	1	1	1	1	1	1	1	1	1	1	1	1	1	1	1	1	1
C00121	D-Ribose	0	0	1	1	1	1	1	1	1	1	1	1	1	1	1	1	1	1	1	1
C00122	Fumarate	1	1.10158	2	2	2	2	2	1	1	1	1	1	1	1	1	1	1	1	1	1
C00123	L-Leucine	1	0.339486	1	1	1	1	1	1	1	1	1	1	1	1	1	1	1	1	1	1
C00124	D-Galactose	0	0	1	1	1	1	1	1	1	1	1	1	1	1	1	1	1	1	1	1
C00127	Glutathione disulfide	1	-0.429393	0	0	0	0	0	0	1	1	1	1	1	1	1	1	1	1	1	1
C00128	CMP-N-acetylneuraminate	0	0	1	1	1	1	1	1	1	1	1	1	1	1	1	1	1	1	1	1
C00129	Isopentenyl diphosphate	0	0	1	1	1	1	1	1	1	1	1	1	1	1	1	1	1	1	1	1
C00130	IMP	0	0	1	1	1	1	1	1	1	1	1	1	1	1	1	1	1	1	1	1
C00131	dATP	0	0	1	1	1	1	1	1	1	1	1	1	1	1	1	1	1	1	1	1
C00132	Methanol	0	0	1	1	1	1	1	1	1	1	1	1	1	1	1	1	1	1	1	1
C00134	Putrescine	0	0	1	1	1	1	1	1	1	1	1	1	1	1	1	1	1	1	1	1
C00135	L-Histidine	0	0	1	1	1	1	1	1	1	1	1	1	1	1	1	1	1	1	1	1
C00136	Butanoyl-CoA	0	0	1	0	1	1	1	1	1	1	1	1	1	1	1	1	1	1	1	1
C00137	myo-Inositol	0	0	1	1	1	1	1	1	1	1	1	1	1	1	1	1	1	1	1	1
C00140	N-Acetyl-D-glucosamine	0	0	1	1	1	1	1	1	1	1	1	1	1	1	1	1	1	1	1	1
C00141	3-Methyl-2-oxobutanoic acid	0	0	1	1	1	1	1	1	1	1	1	1	1	1	1	1	1	1	1	1
C00143	5,10-Methylenetetrahydrofolate	0	0	1	1	1	1	1	1	1	1	1	1	1	1	1	1	1	1	1	1
C00144	GMP	0	0	1	1	1	1	1	1	1	1	1	1	1	1	1	1	1	1	1	1
C00146	Phenol	0	0	1	1	1	1	1	1	1	1	1	1	1	1	1	1	1	1	1	1
C00147	Adenine	1	0.382146	1	1	1	1	1	1	1	1	1	1	1	1	1	1	1	1	1	1
C00148	L-Proline	0	0	1	1	1	1	1	1	1	1	1	1	1	1	1	1	1	1	1	1
C00149	(S)-Malate	0	0	1	1	1	1	1	1	1	1	1	1	1	1	1	1	1	1	1	1
C00151	L-Amino acid	0	0	1	1	1	1	1	1	1	1	1	1	1	1	1	1	1	1	1	1
C00152	L-Asparagine	1	-0.174029	1	1	1	1	1	1	1	1	1	1	1	1	1	1	1	1	1	1
C00153	Nicotinamide	0	0	1	1	1	1	1	1	1	1	1	1	1	1	1	1	1	1	1	1
C00154	Palmitoyl-CoA	0	0	1	1	1	1	1	1	1	1	1	1	1	1	1	1	1	1	1	1
C00155	L-Homocysteine	0	0	1	1	1	1	1	1	1	1	1	1	1	1	1	1	1	1	1	1
C00156	4-Hydroxybenzoate	0	0	1	1	1	1	1	1	1	1	1	1	1	1	1	1	1	1	1	1
C00157	Phosphatidylcholine	0	0	1	1	1	1	1	1	1	1	1	1	1	1	1	1	1	1	1	1
C00158	Citrate	1	1.39428	2	2	2	2	2	2	2	2	2	2	2	2	2	2	2	2	2	1
C00159	D-Mannose	0	0	1	1	1	1	1	1	1	1	1	1	1	1	1	1	1	1	1	1
C00160	Glycolate	0	0	1	1	1	1	1	1	1	1	1	1	1	1	1	1	1	1	1	1
C00162	Fatty acid	0	0	1	1	1	1	1	1	1	1	1	1	1	1	1	1	1	1	1	1
C00163	Propanoate	0	0	1	1	1	1	1	1	1	1	1	1	1	1	1	1	1	1	1	1
C00164	Acetoacetate	1	0.690045	1	1	1	1	1	1	1	1	1	1	1	1	1	1	1	1	1	1
C00165	Diacylglycerol	0	0	1	1	1	1	1	1	1	1	1	1	1	1	1	1	1	1	1	1
C00166	Phenylpyruvate	0	0	1	1	1	1	1	1	1	1	1	1	1	1	1	1	1	1	1	1
C00167	UDP-glucuronate	0	0	1	1	1	1	1	1	1	1	1	1	1	1	1	1	1	1	1	1
C00168	Hydroxypyruvate	0	0	1	1	1	1	1	1	1	1	1	1	1	1	1	1	1	1	1	1
C00169	Carbamoyl phosphate	0	0	1	1	1	1	1	1	1	1	1	1	1	1	1	1	1	1	1	1
C00170	5'-Methylthioadenosine	0	0	1	1	1	1	1	1	1	1	1	1	1	1	1	1	1	1	1	1
C00175	Cobalt ion	0	0	1	1	1	1	1	1	1	1	1	1	1	1	1	1	1	1	1	1
C00178	Thymine	0	0	1	1	1	1	1	1	1	1	1	1	1	1	1	1	1	1	1	1
C00179	Agmatine	0	0	1	1	1	1	1	1	1	1	1	1	1	1	1	1	1	1	1	1
C00180	Benzoate	0	0	1	1	1	1	1	1	1	1	1	1	1	1	1	1	1	1	1	1
C00181	D-Xylose	0	0	1	1	1	1	1	1	1	1	1	1	1	1	1	1	1	1	1	1
C00183	L-Valine	1	0.529694	1	1	1	1	1	1	1	1	1	1	1	1	1	1	1	1	1	1
C00184	Glycerone	0	0	1	1	1	1	1	1	1	1	1	1	1	1	1	1	1	1	1	1
C00185	Cellobiose	0	0	1	1	1	1	1	1	1	1	1	1	1	1	1	1	1	1	1	1
C00186	(S)-Lactate	0	0	1	1	1	1	1	1	1	1	1	1	1	1	1	1	1	1	1	1
C00187	Cholesterol	0	0	1	1	1	1	1	1	1	1	1	1	1	1	1	1	1	1	1	1
C00188	L-Threonine	0	0	1	1	1	1	1	1	1	1	1	1	1	1	1	1	1	1	1	1
C00189	Ethanolamine	0	0	1	1	1	1	1	1	1	1	1	1	1	1	1	1	1	1	1	1
C00190	UDP-D-xylose	0	0	1	1	1	1	1	1	1	1	1	1	1	1	1	1	1	1	1	1
C00191	D-Glucuronate	0	0	1	1	1	1	1	1	1	1	1	1	1	1	1	1	1	1	1	1
C00192	Hydroxylamine	0	0	1	1	1	1	1	1	1	1	1	1	1	1	1	1	1	1	1	1
C00194	Cobamide coenzyme	0	0	1	1	1	1	1	1	1	1	1	1	1	1	1	1	1	1	1	1
C00195	N-Acylsphingosine	0	0	1	1	1	1	1	1	1	1	1	1	1	1	1	1	1	1	1	1
C00197	3-Phospho-D-glycerate	0	0	1	1	1	1	1	1	1	1	1	1	1	1	1	1	1	1	1	1
C00198	D-Glucono-1,5-lactone	0	0	1	1	1	1	1	1	1	1	1	1	1	1	1	1	1	1	1	1
C00199	D-Ribulose 5-phosphate	0	0	1	1	1	1	1	1	1	1	1	1	1	1	1	1	1	1	1	1
C00203	UDP-N-acetyl-D-galactosamine	0	0	1	1	1	1	1	1	1	1	1	1	1	1	1	1	1	1	1	1
C00204	2-Dehydro-3-deoxy-D-gluconate	0	0	1	1	1	1	1	1	1	1	1	1	1	1	1	1	1	1	1	1
C00206	dADP	0	0	1	1	1	1	1	1	1	1	1	1	1	1	1	1	1	1	1	1
C00207	Acetone	0	0	1	1	1	1	1	1	1	1	1	1	1	1	1	1	1	1	1	1
C00208	Maltose	0	0	1	1	1	1	1	1	1	1	1	1	1	1	1	1	1	1	1	1
C00209	Oxalate	0	0	1	1	1	1	1	1	1	1	1	1	1	1	1	1	1	1	1	1
C00212	Adenosine	1	0.461904	1	1	1	1	1	1	1	1	1	1	1	1	1	1	1	1	1	1
C00213	Sarcosine	0	0	1	1	1	1	1	1	1	1	1	1	1	1	1	1	1	1	1	1
C00214	Thymidine	0	0	1	1	1	1	1	1	1	1	1	1	1	1	1	1	1	1	1	1
C00218	Methylamine	0	0	1	1	1	1	1	1	1	1	1	1	1	1	1	1	1	1	1	1
C00219	Arachidonate	0	0	1	1	1	1	1	1	1	1	1	1	1	1	1	1	1	1	1	1
C00221	beta-D-Glucose	1	0.653244	1	1	1	1	1	1	1	1	1	1	1	1	1	1	1	1	1	1
C00222	3-Oxopropanoate	0	0	1	1	1	1	1	1	1	1	1	1	1	1	1	1	1	1	1	1
C00223	p-Coumaroyl-CoA	0	0	1	1	1	1	1	1	1	1	1	1	1	1	1	1	1	1	1	1
C00224	Adenylyl sulfate	0	0	1	1	1	1	1	1	1	1	1	1	1	1	1	1	1	1	1	1
C00226	Primary alcohol	0	0	1	1	1	1	1	1	1	1	1	1	1	1	1	1	1	1	1	1
C00227	Acetyl phosphate	0	0	1	1	1	1	1	1	1	1	1	1	1	1	1	1	1	1	1	1
C00229	Acyl-carrier protein	0	0	1	1	1	1	1	1	1	1	1	1	1	1	1	1	1	1	1	1
C00230	3,4-Dihydroxybenzoate	0	0	1	1	1	1	1	1	1	1	1	1	1	1	1	1	1	1	1	1
C00231	D-Xylulose 5-phosphate	0	0	1	1	1	1	1	1	1	1	1	1	1	1	1	1	1	1	1	1
C00232	Succinate semialdehyde	0	0	1	1	1	1	1	1	1	1	1	1	1	1	1	1	1	1	1	1
C00233	4-Methyl-2-oxopentanoate	0	0	1	1	1	1	1	1	1	1	1	1	1	1	1	1	1	1	1	1
C00234	10-Formyltetrahydrofolate	0	0	1	1	1	1	1	1	1	1	1	1	1	1	1	1	1	1	1	1
C00235	Dimethylallyl diphosphate	0	0	1	1	1	1	1	1	1	1	1	1	1	1	1	1	1	1	1	1
C00236	3-Phospho-D-glyceroyl phosphate	0	0	1	1	1	1	1	1	1	1	1	1	1	1	1	1	1	1	1	1
C00237	CO	0	0	1	1	1	1	1	1	1	1	1	1	1	1	1	1	1	1	1	1
C00239	dCMP	0	0	1	1	1	1	1	1	1	1	1	1	1	1	1	1	1	1	1	1
C00242	Guanine	0	0	1	1	1	1	1	1	1	1	1	1	1	1	1	1	1	1	1	1
C00243	Lactose	0	0	1	1	1	1	1	1	1	1	1	1	1	1	1	1	1	1	1	1
C00244	Nitrate	0	0	1	1	1	1	1	1	1	1	1	1	1	1	1	1	1	1	1	1
C00245	Taurine	0	0	1	1	1	1	1	1	1	1	1	1	1	1	1	1	1	1	1	1
C00246	Butanoic acid	0	0	1	1	1	1	1	1	1	1	1	1	1	1	1	1	1	1	1	1
C00247	L-Sorbose	0	0	1	1	1	1	1	1	1	1	1	1	1	1	1	1	1	1	1	1
C00249	Hexadecanoic acid	0	0	1	1	1	1	1	1	1	1	1	1	1	1	1	1	1	1	1	1
C00250	Pyridoxal	0	0	1	1	1	1	1	1	1	1	1	1	1	1	1	1	1	1	1	1
C00251	Chorismate	0	0	1	1	1	1	1	1	1	1	1	1	1	1	1	1	1	1	1	1
C00252	Isomaltose	0	0	1	1	1	1	1	1	1	1	1	1	1	1	1	1	1	1	1	1
C00253	Nicotinate	0	0	1	1	1	1	1	1	1	1	1	1	1	1	1	1	1	1	1	1
C00254	Prephenate	0	0	1	1	1	1	1	1	1	1	1	1	1	1	1	1	1	1	1	1
C00255	Riboflavin	0	0	1	1	1	1	1	1	1	1	1	1	1	1	1	1	1	1	1	1
C00256	(R)-Lactate	0	0	1	1	1	1	1	1	1	1	1	1	1	1	1	1	1	1	1	1
C00257	D-Gluconic acid	0	0	1	1	1	1	1	1	1	1	1	1	1	1	1	1	1	1	1	1
C00258	D-Glycerate	0	0	1	1	1	1	1	1	1	1	1	1	1	1	1	1	1	1	1	1
C00259	L-Arabinose	0	0	1	1	1	1	1	1	1	1	1	1	1	1	1	1	1	1	1	1
C00262	Hypoxanthine	1	-0.121991	1	1	1	1	1	1	1	1	1	1	1	1	1	1	1	1	1	1
C00263	L-Homoserine	0	0	1	1	1	1	1	1	1	1	1	1	1	1	1	1	1	1	1	1
C00264	3-Oxoacyl-CoA	0	0	1	0	1	1	1	1	1	1	1	1	1	1	1	1	1	1	1	1
C00266	Glycolaldehyde	0	0	1	1	1	1	1	1	1	1	1	1	1	1	1	1	1	1	1	1
C00267	alpha-D-Glucose	0	0	1	1	1	1	1	1	1	1	1	1	1	1	1	1	1	1	1	1
C00268	Dihydrobiopterin	0	0	1	1	1	1	1	1	1	1	1	1	1	1	1	1	1	1	1	1
C00269	CDP-diacylglycerol	0	0	1	1	1	1	1	1	1	1	1	1	1	1	1	1	1	1	1	1
C00270	N-Acetylneuraminate	0	0	1	1	1	1	1	1	1	1	1	1	1	1	1	1	1	1	1	1
C00272	Tetrahydrobiopterin	0	0	1	1	1	1	1	1	1	1	1	1	1	1	1	1	1	1	1	1
C00275	D-Mannose 6-phosphate	0	0	1	1	1	1	1	1	1	1	1	1	1	1	1	1	1	1	1	1
C00279	D-Erythrose 4-phosphate	0	0	1	1	1	1	1	1	1	1	1	1	1	1	1	1	1	1	1	1
C00283	Hydrogen sulfide	0	0	1	1	1	1	1	1	1	1	1	1	1	1	1	1	1	1	1	1
C00286	dGTP	0	0	1	1	1	1	1	1	1	1	1	1	1	1	1	1	1	1	1	1
C00288	HCO3-	0	0	1	1	1	1	1	1	1	1	1	1	1	1	1	1	1	1	1	1
C00291	Nickel	0	0	1	1	1	1	1	1	1	1	1	1	1	1	1	1	1	1	1	1
C00294	Inosine	1	1.32193	2	2	2	2	2	2	2	2	2	2	2	2	1	1	1	1	1	1
C00295	Orotate	0	0	1	1	1	1	1	1	1	1	1	1	1	1	1	1	1	1	1	1
C00296	Quinate	0	0	1	1	1	1	1	1	1	1	1	1	1	1	1	1	1	1	1	1
C00299	Uridine	0	0	1	1	1	1	1	1	1	1	1	1	1	1	1	1	1	1	1	1
C00300	Creatine	0	0	1	1	1	1	1	1	1	1	1	1	1	1	1	1	1	1	1	1
C00301	ADP-ribose	0	0	1	1	1	1	1	1	1	1	1	1	1	1	1	1	1	1	1	1
C00302	Glutamate	0	0	1	1	1	1	1	1	1	1	1	1	1	1	1	1	1	1	1	1
C00307	CDP-choline	0	0	1	1	1	1	1	1	1	1	1	1	1	1	1	1	1	1	1	1
C00309	D-Ribulose	0	0	1	1	1	1	1	1	1	1	1	1	1	1	1	1	1	1	1	1
C00310	D-Xylulose	0	0	1	1	1	1	1	1	1	1	1	1	1	1	1	1	1	1	1	1
C00311	Isocitrate	0	0	1	1	1	1	1	1	1	1	1	1	1	1	1	1	1	1	1	1
C00312	L-Xylulose	0	0	1	1	1	1	1	1	1	1	1	1	1	1	1	1	1	1	1	1
C00313	Oxalyl-CoA	0	0	1	1	1	1	1	1	1	1	1	1	1	1	1	1	1	1	1	1
C00314	Pyridoxine	0	0	1	1	1	1	1	1	1	1	1	1	1	1	1	1	1	1	1	1
C00315	Spermidine	0	0	1	1	1	1	1	1	1	1	1	1	1	1	1	1	1	1	1	1
C00319	Sphingosine	0	0	1	1	1	1	1	1	1	1	1	1	1	1	1	1	1	1	1	1
C00320	Thiosulfate	0	0	1	1	1	1	1	1	1	1	1	1	1	1	1	1	1	1	1	1
C00322	2-Oxoadipate	0	0	1	1	1	1	1	1	1	1	1	1	1	1	1	1	1	1	1	1
C00323	Caffeoyl-CoA	0	0	1	1	1	1	1	1	1	1	1	1	1	1	1	1	1	1	1	1
C00325	GDP-L-fucose	0	0	1	1	1	1	1	1	1	1	1	1	1	1	1	1	1	1	1	1
C00327	L-Citrulline	0	0	1	1	1	1	1	1	1	1	1	1	1	1	1	1	1	1	1	1
C00328	L-Kynurenine	0	0	1	1	1	1	1	1	1	1	1	1	1	1	1	1	1	1	1	1
C00329	D-Glucosamine	0	0	1	1	1	1	1	1	1	1	1	1	1	1	1	1	1	1	1	1
C00330	Deoxyguanosine	0	0	1	1	1	1	1	1	1	1	1	1	1	1	1	1	1	1	1	1
C00331	Indolepyruvate	0	0	1	1	1	1	1	1	1	1	1	1	1	1	1	1	1	1	1	1
C00332	Acetoacetyl-CoA	0	0	1	1	1	1	1	1	1	1	1	1	1	1	1	1	1	1	1	1
C00333	D-Galacturonate	0	0	1	1	1	1	1	1	1	1	1	1	1	1	1	1	1	1	1	1
C00334	4-Aminobutanoate	0	0	1	1	1	1	1	1	1	1	1	1	1	1	1	1	1	1	1	1
C00337	(S)-Dihydroorotate	0	0	1	1	1	1	1	1	1	1	1	1	1	1	1	1	1	1	1	1
C00338	Lipopolysaccharide	0	0	1	1	1	1	1	1	1	1	1	1	1	1	1	1	1	1	1	1
C00340	Reduced rubredoxin	0	0	1	1	1	1	1	1	1	1	1	1	1	1	1	1	1	1	1	1
C00341	Geranyl diphosphate	0	0	1	1	1	1	1	1	1	1	1	1	1	1	1	1	1	1	1	1
C00342	Thioredoxin	0	0	1	1	1	1	1	1	1	1	1	1	1	1	1	1	1	1	1	1
C00343	Thioredoxin disulfide	0	0	1	1	1	1	1	1	1	1	1	1	1	1	1	1	1	1	1	1
C00344	Phosphatidylglycerol	0	0	1	1	1	1	1	1	1	1	1	1	1	1	1	1	1	1	1	1
C00345	6-Phospho-D-gluconate	0	0	1	1	1	1	1	1	1	1	1	1	1	1	1	1	1	1	1	1
C00346	Ethanolamine phosphate	0	0	1	1	1	1	1	1	1	1	1	1	1	1	1	1	1	1	1	1
C00350	Phosphatidylethanolamine	0	0	1	1	1	1	1	1	1	1	1	1	1	1	1	1	1	1	1	1
C00352	D-Glucosamine 6-phosphate	0	0	1	1	1	1	1	1	1	1	1	1	1	1	1	1	1	1	1	1
C00353	Geranylgeranyl diphosphate	0	0	1	1	1	1	1	1	1	1	1	1	1	1	1	1	1	1	1	1
C00354	D-Fructose 1,6-bisphosphate	1	-0.533874	0	0	0	0	0	0	0	0	1	1	1	1	1	1	1	1	1	1
C00355	3,4-Dihydroxy-L-phenylalanine	0	0	1	1	1	1	1	1	1	1	1	1	1	1	1	1	1	1	1	1
C00356	(S)-3-Hydroxy-3-methylglutaryl-CoA	0	0	1	1	1	1	1	1	1	1	1	1	1	1	1	1	1	1	1	1
C00357	N-Acetyl-D-glucosamine 6-phosphate	0	0	1	1	1	1	1	1	1	1	1	1	1	1	1	1	1	1	1	1
C00360	dAMP	0	0	1	1	1	1	1	1	1	1	1	1	1	1	1	1	1	1	1	1
C00361	dGDP	0	0	1	1	1	1	1	1	1	1	1	1	1	1	1	1	1	1	1	1
C00362	dGMP	0	0	1	1	1	1	1	1	1	1	1	1	1	1	1	1	1	1	1	1
C00363	dTDP	0	0	1	1	1	1	1	1	1	1	1	1	1	1	1	1	1	1	1	1
C00364	dTMP	0	0	1	1	1	1	1	1	1	1	1	1	1	1	1	1	1	1	1	1
C00365	dUMP	0	0	1	1	1	1	1	1	1	1	1	1	1	1	1	1	1	1	1	1
C00366	Urate	0	0	1	1	1	1	1	1	1	1	1	1	1	1	1	1	1	1	1	1
C00369	Starch	0	0	1	1	1	1	1	1	1	1	1	1	1	1	1	1	1	1	1	1
C00378	Thiamine	0	0	1	1	1	1	1	1	1	1	1	1	1	1	1	1	1	1	1	1
C00379	Xylitol	0	0	1	1	1	1	1	1	1	1	1	1	1	1	1	1	1	1	1	1
C00380	Cytosine	0	0	1	1	1	1	1	1	1	1	1	1	1	1	1	1	1	1	1	1
C00381	Dolichol	0	0	1	1	1	1	1	1	1	1	1	1	1	1	1	1	1	1	1	1
C00383	Malonate	0	0	1	1	1	1	1	1	1	1	1	1	1	1	1	1	1	1	1	1
C00385	Xanthine	0	0	1	1	1	1	1	1	1	1	1	1	1	1	1	1	1	1	1	1
C00386	Carnosine	0	0	1	1	1	1	1	1	1	1	1	1	1	1	1	1	1	1	1	1
C00387	Guanosine	0	0	1	1	1	1	1	1	1	1	1	1	1	1	1	1	1	1	1	1
C00388	Histamine	0	0	1	1	1	1	1	1	1	1	1	1	1	1	1	1	1	1	1	1
C00390	Ubiquinol	0	0	1	1	1	1	1	1	1	1	1	1	1	1	1	1	1	1	1	1
C00392	Mannitol	0	0	1	1	1	1	1	1	1	1	1	1	1	1	1	1	1	1	1	1
C00394	GDP-glucose	0	0	1	1	1	1	1	1	1	1	1	1	1	1	1	1	1	1	1	1
C00398	Tryptamine	0	0	1	1	1	1	1	1	1	1	1	1	1	1	1	1	1	1	1	1
C00399	Ubiquinone	0	0	1	1	1	1	1	1	1	1	1	1	1	1	1	1	1	1	1	1
C00402	D-Aspartate	0	0	1	1	1	1	1	1	1	1	1	1	1	1	1	1	1	1	1	1
C00406	Feruloyl-CoA	0	0	1	1	1	1	1	1	1	1	1	1	1	1	1	1	1	1	1	1
C00407	L-Isoleucine	0	0	1	1	1	1	1	1	1	1	1	1	1	1	1	1	1	1	1	1
C00408	L-Pipecolate	0	0	1	1	1	1	1	1	1	1	1	1	1	1	1	1	1	1	1	1
C00409	Methanethiol	0	0	1	1	1	1	1	1	1	1	1	1	1	1	1	1	1	1	1	1
C00412	Stearoyl-CoA	0	0	1	1	1	1	1	1	1	1	1	1	1	1	1	1	1	1	1	1
C00415	Dihydrofolate	0	0	1	1	1	1	1	1	1	1	1	1	1	1	1	1	1	1	1	1
C00416	Phosphatidate	0	0	1	1	1	1	1	1	1	1	1	1	1	1	1	1	1	1	1	1
C00417	cis-Aconitate	0	0	1	1	1	1	1	1	1	1	1	1	1	1	1	1	1	1	1	1
C00418	(R)-Mevalonate	0	0	1	1	1	1	1	1	1	1	1	1	1	1	1	1	1	1	1	1
C00422	Triacylglycerol	0	0	1	1	1	1	1	1	1	1	1	1	1	1	1	1	1	1	1	1
C00423	trans-Cinnamate	0	0	1	1	1	1	1	1	1	1	1	1	1	1	1	1	1	1	1	1
C00424	(S)-Lactaldehyde	0	0	1	1	1	1	1	1	1	1	1	1	1	1	1	1	1	1	1	1
C00427	Prostaglandin H2	0	0	1	1	1	1	1	1	1	1	1	1	1	1	1	1	1	1	1	1
C00429	5,6-Dihydrouracil	0	0	1	1	1	1	1	1	1	1	1	1	1	1	1	1	1	1	1	1
C00430	5-Aminolevulinate	0	0	1	1	1	1	1	1	1	1	1	1	1	1	1	1	1	1	1	1
C00431	5-Aminopentanoate	0	0	1	1	1	1	1	1	1	1	1	1	1	1	1	1	1	1	1	1
C00433	2,5-Dioxopentanoate	0	0	1	1	1	1	1	1	1	1	1	1	1	1	1	1	1	1	1	1
C00435	Oxidized rubredoxin	0	0	1	1	1	1	1	1	1	1	1	1	1	1	1	1	1	1	1	1
C00436	N-Carbamoylputrescine	0	0	1	1	1	1	1	1	1	1	1	1	1	1	1	1	1	1	1	1
C00437	N-Acetylornithine	0	0	1	1	1	1	1	1	1	1	1	1	1	1	1	1	1	1	1	1
C00438	N-Carbamoyl-L-aspartate	0	0	1	1	1	1	1	1	1	1	1	1	1	1	1	1	1	1	1	1
C00439	N-Formimino-L-glutamate	0	0	1	1	1	1	1	1	1	1	1	1	1	1	1	1	1	1	1	1
C00440	5-Methyltetrahydrofolate	0	0	1	1	1	1	1	1	1	1	1	1	1	1	1	1	1	1	1	1
C00441	L-Aspartate 4-semialdehyde	0	0	1	1	1	1	1	1	1	1	1	1	1	1	1	1	1	1	1	1
C00445	5,10-Methenyltetrahydrofolate	0	0	1	1	1	1	1	1	1	1	1	1	1	1	1	1	1	1	1	1
C00446	alpha-D-Galactose 1-phosphate	0	0	1	1	1	1	1	1	1	1	1	1	1	1	1	1	1	1	1	1
C00448	trans,trans-Farnesyl diphosphate	0	0	1	1	1	1	1	1	1	1	1	1	1	1	1	1	1	1	1	1
C00449	N6-(L-1,3-Dicarboxypropyl)-L-lysine	0	0	1	1	1	1	1	1	1	1	1	1	1	1	1	1	1	1	1	1
C00450	(S)-2,3,4,5-Tetrahydropyridine-2-carboxylate	0	0	1	1	1	1	1	1	1	1	1	1	1	1	1	1	1	1	1	1
C00455	Nicotinamide D-ribonucleotide	0	0	1	1	1	1	1	1	1	1	1	1	1	1	1	1	1	1	1	1
C00458	dCTP	0	0	1	1	1	1	1	1	1	1	1	1	1	1	1	1	1	1	1	1
C00459	dTTP	0	0	1	1	1	1	1	1	1	1	1	1	1	1	1	1	1	1	1	1
C00460	dUTP	0	0	1	1	1	1	1	1	1	1	1	1	1	1	1	1	1	1	1	1
C00461	Chitin	0	0	1	1	1	1	1	1	1	1	1	1	1	1	1	1	1	1	1	1
C00463	Indole	0	0	1	1	1	1	1	1	1	1	1	1	1	1	1	1	1	1	1	1
C00464	Mannan	0	0	1	1	1	1	1	1	1	1	1	1	1	1	1	1	1	1	1	1
C00469	Ethanol	0	0	1	1	1	1	1	1	1	1	1	1	1	1	1	1	1	1	1	1
C00470	Pectate	0	0	1	1	1	1	1	1	1	1	1	1	1	1	1	1	1	1	1	1
C00472	p-Benzoquinone	0	0	1	1	1	1	1	1	1	1	1	1	1	1	1	1	1	1	1	1
C00474	Ribitol	0	0	1	1	1	1	1	1	1	1	1	1	1	1	1	1	1	1	1	1
C00475	Cytidine	0	0	1	1	1	1	1	1	1	1	1	1	1	1	1	1	1	1	1	1
C00476	D-Lyxose	0	0	1	1	1	1	1	1	1	1	1	1	1	1	1	1	1	1	1	1
C00479	Propanal	0	0	1	1	1	1	1	1	1	1	1	1	1	1	1	1	1	1	1	1
C00483	Tyramine	0	0	1	1	1	1	1	1	1	1	1	1	1	1	1	1	1	1	1	1
C00486	Bilirubin	0	0	1	1	1	1	1	1	1	1	1	1	1	1	1	1	1	1	1	1
C00487	Carnitine	0	0	1	1	1	1	1	1	1	1	1	1	1	1	1	1	1	1	1	1
C00488	Formamide	0	0	1	1	1	1	1	1	1	1	1	1	1	1	1	1	1	1	1	1
C00489	Glutarate	0	0	1	1	1	1	1	1	1	1	1	1	1	1	1	1	1	1	1	1
C00490	Itaconate	0	0	1	0	1	1	1	1	1	1	1	1	1	1	1	1	1	1	1	1
C00491	L-Cystine	0	0	1	1	1	1	1	1	1	1	1	1	1	1	1	1	1	1	1	1
C00492	Raffinose	0	0	1	1	1	1	1	1	1	1	1	1	1	1	1	1	1	1	1	1
C00493	Shikimate	0	0	1	1	1	1	1	1	1	1	1	1	1	1	1	1	1	1	1	1
C00497	(R)-Malate	1	1.30117	2	2	2	2	2	2	2	2	2	2	2	2	2	2	2	2	2	2
C00498	ADP-glucose	0	0	1	1	1	1	1	1	1	1	1	1	1	1	1	1	1	1	1	1
C00499	Allantoate	0	0	1	1	1	1	1	1	1	1	1	1	1	1	1	1	1	1	1	1
C00500	Biliverdin	0	0	1	1	1	1	1	1	1	1	1	1	1	1	1	1	1	1	1	1
C00501	CDP-glucose	0	0	1	1	1	1	1	1	1	1	1	1	1	1	1	1	1	1	1	1
C00502	D-Xylonate	0	0	1	1	1	1	1	1	1	1	1	1	1	1	1	1	1	1	1	1
C00503	Erythritol	0	0	1	1	1	1	1	1	1	1	1	1	1	1	1	1	1	1	1	1
C00504	Folate	0	0	1	1	1	1	1	1	1	1	1	1	1	1	1	1	1	1	1	1
C00506	L-Cysteate	0	0	1	1	1	1	1	1	1	1	1	1	1	1	1	1	1	1	1	1
C00507	L-Rhamnose	0	0	1	1	1	1	1	1	1	1	1	1	1	1	1	1	1	1	1	1
C00508	L-Ribulose	0	0	1	1	1	1	1	1	1	1	1	1	1	1	1	1	1	1	1	1
C00510	Oleoyl-CoA	0	0	1	1	1	1	1	1	1	1	1	1	1	1	1	1	1	1	1	1
C00512	S-Benzoate coenzyme A	0	0	1	1	1	1	1	1	1	1	1	1	1	1	1	1	1	1	1	1
C00513	CDP-glycerol	0	0	1	1	1	1	1	1	1	1	1	1	1	1	1	1	1	1	1	1
C00514	D-Mannonate	0	0	1	1	1	1	1	1	1	1	1	1	1	1	1	1	1	1	1	1
C00517	Hexadecanal	0	0	1	1	1	1	1	1	1	1	1	1	1	1	1	1	1	1	1	1
C00519	Hypotaurine	0	0	1	1	1	1	1	1	1	1	1	1	1	1	1	1	1	1	1	1
C00522	(R)-Pantoate	0	0	1	1	1	1	1	1	1	1	1	1	1	1	1	1	1	1	1	1
C00524	Cytochrome c	0	0	1	1	1	1	1	1	1	1	1	1	1	1	1	1	1	1	1	1
C00526	Deoxyuridine	0	0	1	1	1	1	1	1	1	1	1	1	1	1	1	1	1	1	1	1
C00527	Glutaryl-CoA	0	0	1	0	1	1	1	1	1	1	1	1	1	1	1	1	1	1	1	1
C00530	Hydroquinone	0	0	1	1	1	1	1	1	1	1	1	1	1	1	1	1	1	1	1	1
C00531	Itaconyl-CoA	0	0	1	0	1	1	1	1	1	1	1	1	1	1	1	1	1	1	1	1
C00532	L-Arabitol	0	0	1	1	1	1	1	1	1	1	1	1	1	1	1	1	1	1	1	1
C00533	Nitric oxide	0	0	1	1	1	1	1	1	1	1	1	1	1	1	1	1	1	1	1	1
C00534	Pyridoxamine	0	0	1	1	1	1	1	1	1	1	1	1	1	1	1	1	1	1	1	1
C00536	Triphosphate	0	0	1	1	1	1	1	1	1	1	1	1	1	1	1	1	1	1	1	1
C00541	Cob(II)alamin	0	0	1	1	1	1	1	1	1	1	1	1	1	1	1	1	1	1	1	1
C00543	Dimethylamine	0	0	1	1	1	1	1	1	1	1	1	1	1	1	1	1	1	1	1	1
C00544	Homogentisate	0	0	1	1	1	1	1	1	1	1	1	1	1	1	1	1	1	1	1	1
C00546	Methylglyoxal	0	0	1	1	1	1	1	1	1	1	1	1	1	1	1	1	1	1	1	1
C00547	L-Noradrenaline	0	0	1	1	1	1	1	1	1	1	1	1	1	1	1	1	1	1	1	1
C00550	Sphingomyelin	0	0	1	1	1	1	1	1	1	1	1	1	1	1	1	1	1	1	1	1
C00552	meso-Tartaric acid	0	0	1	1	1	1	1	1	1	1	1	1	1	1	1	1	1	1	1	1
C00555	4-Aminobutyraldehyde	0	0	1	1	1	1	1	1	1	1	1	1	1	1	1	1	1	1	1	1
C00558	D-Tagaturonate	0	0	1	1	1	1	1	1	1	1	1	1	1	1	1	1	1	1	1	1
C00559	Deoxyadenosine	0	0	1	1	1	1	1	1	1	1	1	1	1	1	1	1	1	1	1	1
C00561	Mandelonitrile	0	0	1	1	1	1	1	1	1	1	1	1	1	1	1	1	1	1	1	1
C00565	Trimethylamine	0	0	1	1	1	1	1	1	1	1	1	1	1	1	1	1	1	1	1	1
C00568	4-Aminobenzoate	0	0	1	1	1	1	1	1	1	1	1	1	1	1	1	1	1	1	1	1
C00570	CDP-ethanolamine	0	0	1	1	1	1	1	1	1	1	1	1	1	1	1	1	1	1	1	1
C00575	3',5'-Cyclic AMP	0	0	1	1	1	1	1	1	1	1	1	1	1	1	1	1	1	1	1	1
C00576	Betaine aldehyde	0	0	1	1	1	1	1	1	1	1	1	1	1	1	1	1	1	1	1	1
C00577	D-Glyceraldehyde	0	0	1	1	1	1	1	1	1	1	1	1	1	1	1	1	1	1	1	1
C00580	Dimethyl sulfide	0	0	1	1	1	1	1	1	1	1	1	1	1	1	1	1	1	1	1	1
C00581	Guanidinoacetate	0	0	1	1	1	1	1	1	1	1	1	1	1	1	1	1	1	1	1	1
C00582	Phenylacetyl-CoA	0	0	1	1	1	1	1	1	1	1	1	1	1	1	1	1	1	1	1	1
C00583	Propane-1,2-diol	0	0	1	1	1	1	1	1	1	1	1	1	1	1	1	1	1	1	1	1
C00584	Prostaglandin E2	0	0	1	1	1	1	1	1	1	1	1	1	1	1	1	1	1	1	1	1
C00587	3-Hydroxybenzoate	0	0	1	1	1	1	1	1	1	1	1	1	1	1	1	1	1	1	1	1
C00588	Choline phosphate	0	0	1	1	1	1	1	1	1	1	1	1	1	1	1	1	1	1	1	1
C00593	Sulfoacetaldehyde	0	0	1	1	1	1	1	1	1	1	1	1	1	1	1	1	1	1	1	1
C00596	2-Hydroxy-2,4-pentadienoate	0	0	1	1	1	1	1	1	1	1	1	1	1	1	1	1	1	1	1	1
C00601	Phenylacetaldehyde	0	0	1	1	1	1	1	1	1	1	1	1	1	1	1	1	1	1	1	1
C00603	(-)-Ureidoglycolate	0	0	1	1	1	1	1	1	1	1	1	1	1	1	1	1	1	1	1	1
C00605	2,3-Dehydroacyl-CoA	0	0	1	0	1	1	1	1	1	1	1	1	1	1	1	1	1	1	1	1
C00606	3-Sulfino-L-alanine	0	0	1	1	1	1	1	1	1	1	1	1	1	1	1	1	1	1	1	1
C00617	UDP-D-galacturonate	0	0	1	1	1	1	1	1	1	1	1	1	1	1	1	1	1	1	1	1
C00618	3-Dehydro-L-gulonate	0	0	1	1	1	1	1	1	1	1	1	1	1	1	1	1	1	1	1	1
C00620	alpha-D-Ribose 1-phosphate	0	0	1	1	1	1	1	1	1	1	1	1	1	1	1	1	1	1	1	1
C00621	Dolichyl diphosphate	0	0	1	1	1	1	1	1	1	1	1	1	1	1	1	1	1	1	1	1
C00623	sn-Glycerol 1-phosphate	0	0	1	1	1	1	1	1	1	1	1	1	1	1	1	1	1	1	1	1
C00624	N-Acetyl-L-glutamate	0	0	1	1	1	1	1	1	1	1	1	1	1	1	1	1	1	1	1	1
C00627	Pyridoxine phosphate	0	0	1	1	1	1	1	1	1	1	1	1	1	1	1	1	1	1	1	1
C00628	2,5-Dihydroxybenzoate	0	0	1	1	1	1	1	1	1	1	1	1	1	1	1	1	1	1	1	1
C00630	2-Methylpropanoyl-CoA	0	0	1	1	1	1	1	1	1	1	1	1	1	1	1	1	1	1	1	1
C00631	2-Phospho-D-glycerate	0	0	1	1	1	1	1	1	1	1	1	1	1	1	1	1	1	1	1	1
C00632	3-Hydroxyanthranilate	0	0	1	1	1	1	1	1	1	1	1	1	1	1	1	1	1	1	1	1
C00636	D-Mannose 1-phosphate	0	0	1	1	1	1	1	1	1	1	1	1	1	1	1	1	1	1	1	1
C00637	Indole-3-acetaldehyde	0	0	1	1	1	1	1	1	1	1	1	1	1	1	1	1	1	1	1	1
C00638	Long-chain fatty acid	0	0	1	1	1	1	1	1	1	1	1	1	1	1	1	1	1	1	1	1
C00639	Prostaglandin F2alpha	0	0	1	1	1	1	1	1	1	1	1	1	1	1	1	1	1	1	1	1
C00640	(3S)-3-Hydroxyacyl-CoA	0	0	1	1	1	1	1	1	1	1	1	1	1	1	1	1	1	1	1	1
C00641	1,2-Diacyl-sn-glycerol	0	0	1	1	1	1	1	1	1	1	1	1	1	1	1	1	1	1	1	1
C00642	4-Hydroxyphenylacetate	0	0	1	1	1	1	1	1	1	1	1	1	1	1	1	1	1	1	1	1
C00643	5-Hydroxy-L-tryptophan	0	0	1	1	1	1	1	1	1	1	1	1	1	1	1	1	1	1	1	1
C00644	D-Mannitol 1-phosphate	0	0	1	1	1	1	1	1	1	1	1	1	1	1	1	1	1	1	1	1
C00645	N-Acetyl-D-mannosamine	0	0	1	1	1	1	1	1	1	1	1	1	1	1	1	1	1	1	1	1
C00647	Pyridoxamine phosphate	0	0	1	1	1	1	1	1	1	1	1	1	1	1	1	1	1	1	1	1
C00651	4-Methylene-L-glutamate	0	0	1	1	1	1	1	1	1	1	1	1	1	1	1	1	1	1	1	1
C00655	Xanthosine 5'-phosphate	0	0	1	1	1	1	1	1	1	1	1	1	1	1	1	1	1	1	1	1
C00658	trans-2,3-Dehydroacyl-CoA	0	0	1	1	1	1	1	1	1	1	1	1	1	1	1	1	1	1	1	1
C00663	beta-D-Glucose 1-phosphate	0	0	1	1	1	1	1	1	1	1	1	1	1	1	1	1	1	1	1	1
C00664	5-Formiminotetrahydrofolate	0	0	1	1	1	1	1	1	1	1	1	1	1	1	1	1	1	1	1	1
C00665	beta-D-Fructose 2,6-bisphosphate	0	0	1	1	1	1	1	1	1	1	1	1	1	1	1	1	1	1	1	1
C00666	LL-2,6-Diaminoheptanedioate	0	0	1	1	1	1	1	1	1	1	1	1	1	1	1	1	1	1	1	1
C00668	alpha-D-Glucose 6-phosphate	0	0	1	1	1	1	1	1	1	1	1	1	1	1	1	1	1	1	1	1
C00669	gamma-L-Glutamyl-L-cysteine	0	0	1	1	1	1	1	1	1	1	1	1	1	1	1	1	1	1	1	1
C00670	sn-Glycero-3-phosphocholine	0	0	1	1	1	1	1	1	1	1	1	1	1	1	1	1	1	1	1	1
C00671	(S)-3-Methyl-2-oxopentanoic acid	0	0	1	1	1	1	1	1	1	1	1	1	1	1	1	1	1	1	1	1
C00672	2-Deoxy-D-ribose 1-phosphate	0	0	1	1	1	1	1	1	1	1	1	1	1	1	1	1	1	1	1	1
C00673	2-Deoxy-D-ribose 5-phosphate	0	0	1	1	1	1	1	1	1	1	1	1	1	1	1	1	1	1	1	1
C00680	meso-2,6-Diaminoheptanedioate	0	0	1	1	1	1	1	1	1	1	1	1	1	1	1	1	1	1	1	1
C00681	1-Acyl-sn-glycerol 3-phosphate	0	0	1	1	1	1	1	1	1	1	1	1	1	1	1	1	1	1	1	1
C00683	(S)-Methylmalonyl-CoA	0	0	1	1	1	1	1	1	1	1	1	1	1	1	1	1	1	1	1	1
C00689	alpha,alpha'-Trehalose 6-phosphate	0	0	1	1	1	1	1	1	1	1	1	1	1	1	1	1	1	1	1	1
C00691	2,4,6/3,5-Pentahydroxycyclohexanone	0	0	1	1	1	1	1	1	1	1	1	1	1	1	1	1	1	1	1	1
C00696	Prostaglandin D2	0	0	1	1	1	1	1	1	1	1	1	1	1	1	1	1	1	1	1	1
C00697	Nitrogen	0	0	1	1	1	1	1	1	1	1	1	1	1	1	1	1	1	1	1	1
C00700	XTP	0	0	1	1	1	1	1	1	1	1	1	1	1	1	1	1	1	1	1	1
C00705	dCDP	0	0	1	1	1	1	1	1	1	1	1	1	1	1	1	1	1	1	1	1
C00712	(9Z)-Octadecenoic acid	0	0	1	1	1	1	1	1	1	1	1	1	1	1	1	1	1	1	1	1
C00714	Pectin	0	0	1	1	1	1	1	1	1	1	1	1	1	1	1	1	1	1	1	1
C00718	Amylose	0	0	1	1	1	1	1	1	1	1	1	1	1	1	1	1	1	1	1	1
C00719	Betaine	0	0	1	1	1	1	1	1	1	1	1	1	1	1	1	1	1	1	1	1
C00721	Dextrin	0	0	1	1	1	1	1	1	1	1	1	1	1	1	1	1	1	1	1	1
C00725	Lipoate	0	0	1	1	1	1	1	1	1	1	1	1	1	1	1	1	1	1	1	1
C00726	Nitrile	0	0	1	1	1	1	1	1	1	1	1	1	1	1	1	1	1	1	1	1
C00734	Chitosan	0	0	1	1	1	1	1	1	1	1	1	1	1	1	1	1	1	1	1	1
C00739	D-Lysine	0	0	1	1	1	1	1	1	1	1	1	1	1	1	1	1	1	1	1	1
C00740	D-Serine	0	0	1	1	1	1	1	1	1	1	1	1	1	1	1	1	1	1	1	1
C00741	Diacetyl	0	0	1	1	1	1	1	1	1	1	1	1	1	1	1	1	1	1	1	1
C00748	Siroheme	0	0	1	1	1	1	1	1	1	1	1	1	1	1	1	1	1	1	1	1
C00750	Spermine	0	0	1	1	1	1	1	1	1	1	1	1	1	1	1	1	1	1	1	1
C00751	Squalene	0	0	1	1	1	1	1	1	1	1	1	1	1	1	1	1	1	1	1	1
C00753	Tungsten	0	0	1	1	1	1	1	1	1	1	1	1	1	1	1	1	1	1	1	1
C00755	4-Hydroxy-3-methoxy-benzaldehyde	0	0	1	1	1	1	1	1	1	1	1	1	1	1	1	1	1	1	1	1
C00760	Cellulose	0	0	1	1	1	1	1	1	1	1	1	1	1	1	1	1	1	1	1	1
C00763	D-Proline	0	0	1	1	1	1	1	1	1	1	1	1	1	1	1	1	1	1	1	1
C00780	Serotonin	0	0	1	1	1	1	1	1	1	1	1	1	1	1	1	1	1	1	1	1
C00785	Urocanate	0	0	1	1	1	1	1	1	1	1	1	1	1	1	1	1	1	1	1	1
C00788	L-Adrenaline	0	0	1	1	1	1	1	1	1	1	1	1	1	1	1	1	1	1	1	1
C00789	CDP-ribitol	0	0	1	1	1	1	1	1	1	1	1	1	1	1	1	1	1	1	1	1
C00791	Creatinine	0	0	1	1	1	1	1	1	1	1	1	1	1	1	1	1	1	1	1	1
C00793	D-Cysteine	0	0	1	1	1	1	1	1	1	1	1	1	1	1	1	1	1	1	1	1
C00794	D-Sorbitol	0	0	1	1	1	1	1	1	1	1	1	1	1	1	1	1	1	1	1	1
C00795	D-Tagatose	0	0	1	1	1	1	1	1	1	1	1	1	1	1	1	1	1	1	1	1
C00798	Formyl-CoA	0	0	1	1	1	1	1	1	1	1	1	1	1	1	1	1	1	1	1	1
C00800	L-Gulonate	0	0	1	1	1	1	1	1	1	1	1	1	1	1	1	1	1	1	1	1
C00802	Oxalureate	0	0	1	1	1	1	1	1	1	1	1	1	1	1	1	1	1	1	1	1
C00804	Propynoate	0	0	1	1	1	1	1	1	1	1	1	1	1	1	1	1	1	1	1	1
C00805	Salicylate	0	0	1	1	1	1	1	1	1	1	1	1	1	1	1	1	1	1	1	1
C00810	(R)-Acetoin	0	0	1	1	1	1	1	1	1	1	1	1	1	1	1	1	1	1	1	1
C00811	4-Coumarate	0	0	1	1	1	1	1	1	1	1	1	1	1	1	1	1	1	1	1	1
C00813	Barbiturate	0	0	1	1	1	1	1	1	1	1	1	1	1	1	1	1	1	1	1	1
C00817	D-Altronate	0	0	1	1	1	1	1	1	1	1	1	1	1	1	1	1	1	1	1	1
C00822	Dopaquinone	0	0	1	1	1	1	1	1	1	1	1	1	1	1	1	1	1	1	1	1
C00823	1-Hexadecanol	0	0	1	1	1	1	1	1	1	1	1	1	1	1	1	1	1	1	1	1
C00826	L-Arogenate	0	0	1	1	1	1	1	1	1	1	1	1	1	1	1	1	1	1	1	1
C00827	Lactoyl-CoA	0	0	1	1	1	1	1	1	1	1	1	1	1	1	1	1	1	1	1	1
C00828	Menaquinone	0	0	1	1	1	1	1	1	1	1	1	1	1	1	1	1	1	1	1	1
C00831	Pantetheine	0	0	1	1	1	1	1	1	1	1	1	1	1	1	1	1	1	1	1	1
C00836	Sphinganine	0	0	1	1	1	1	1	1	1	1	1	1	1	1	1	1	1	1	1	1
C00844	Prunasin	0	0	1	1	1	1	1	1	1	1	1	1	1	1	1	1	1	1	1	1
C00847	4-Pyridoxate	0	0	1	1	1	1	1	1	1	1	1	1	1	1	1	1	1	1	1	1
C00853	Cob(I)alamin	0	0	1	1	1	1	1	1	1	1	1	1	1	1	1	1	1	1	1	1
C00855	D-Methionine	0	0	1	1	1	1	1	1	1	1	1	1	1	1	1	1	1	1	1	1
C00857	Deamino-NAD+	0	0	1	1	1	1	1	1	1	1	1	1	1	1	1	1	1	1	1	1
C00860	L-Histidinol	0	0	1	1	1	1	1	1	1	1	1	1	1	1	1	1	1	1	1	1
C00861	L-Rhamnulose	0	0	1	1	1	1	1	1	1	1	1	1	1	1	1	1	1	1	1	1
C00862	Methanofuran	0	0	1	1	1	1	1	1	1	1	1	1	1	1	1	1	1	1	1	1
C00864	Pantothenate	0	0	1	1	1	1	1	1	1	1	1	1	1	1	1	1	1	1	1	1
C00865	Phospholipid	0	0	1	1	1	1	1	1	1	1	1	1	1	1	1	1	1	1	1	1
C00868	tRNA uridine	0	0	1	1	1	1	1	1	1	1	1	1	1	1	1	1	1	1	1	1
C00876	Coenzyme F420	0	0	1	1	1	1	1	1	1	1	1	1	1	1	1	1	1	1	1	1
C00877	Crotonoyl-CoA	0	0	1	0	1	1	1	1	1	1	1	1	1	1	1	1	1	1	1	1
C00880	D-Galactonate	0	0	1	1	1	1	1	1	1	1	1	1	1	1	1	1	1	1	1	1
C00881	Deoxycytidine	0	0	1	1	1	1	1	1	1	1	1	1	1	1	1	1	1	1	1	1
C00882	Dephospho-CoA	0	0	1	1	1	1	1	1	1	1	1	1	1	1	1	1	1	1	1	1
C00884	Homocarnosine	0	0	1	1	1	1	1	1	1	1	1	1	1	1	1	1	1	1	1	1
C00885	Isochorismate	0	0	1	1	1	1	1	1	1	1	1	1	1	1	1	1	1	1	1	1
C00886	L-Alanyl-tRNA	0	0	1	1	1	1	1	1	1	1	1	1	1	1	1	1	1	1	1	1
C00887	Nitrous oxide	0	0	1	1	1	1	1	1	1	1	1	1	1	1	1	1	1	1	1	1
C00888	Pentanoyl-CoA	0	0	1	1	1	1	1	1	1	1	1	1	1	1	1	1	1	1	1	1
C00894	Propenoyl-CoA	0	0	1	1	1	1	1	1	1	1	1	1	1	1	1	1	1	1	1	1
C00898	(R,R)-Tartaric acid	0	0	1	1	1	1	1	1	1	1	1	1	1	1	1	1	1	1	1	1
C00900	2-Acetolactate	0	0	1	1	1	1	1	1	1	1	1	1	1	1	1	1	1	1	1	1
C00905	D-Fructuronate	0	0	1	1	1	1	1	1	1	1	1	1	1	1	1	1	1	1	1	1
C00906	5,6-Dihydrothymine	0	0	1	1	1	1	1	1	1	1	1	1	1	1	1	1	1	1	1	1
C00909	Leukotriene A4	0	0	1	1	1	1	1	1	1	1	1	1	1	1	1	1	1	1	1	1
C00913	3-Methyladenine	0	0	1	1	1	1	1	1	1	1	1	1	1	1	1	1	1	1	1	1
C00919	Choline sulfate	0	0	1	1	1	1	1	1	1	1	1	1	1	1	1	1	1	1	1	1
C00921	Dihydropteroate	0	0	1	1	1	1	1	1	1	1	1	1	1	1	1	1	1	1	1	1
C00922	2,3-Dimethylmaleate	0	0	1	1	1	1	1	1	1	1	1	1	1	1	1	1	1	1	1	1
C00927	Isonocardicin A	0	0	1	1	1	1	1	1	1	1	1	1	1	1	1	1	1	1	1	1
C00931	Porphobilinogen	0	0	1	1	1	1	1	1	1	1	1	1	1	1	1	1	1	1	1	1
C00935	UDP-L-arabinose	0	0	1	1	1	1	1	1	1	1	1	1	1	1	1	1	1	1	1	1
C00937	(R)-Lactaldehyde	0	0	1	1	1	1	1	1	1	1	1	1	1	1	1	1	1	1	1	1
C00940	2-Oxoglutaramate	0	0	1	1	1	1	1	1	1	1	1	1	1	1	1	1	1	1	1	1
C00942	3',5'-Cyclic GMP	0	0	1	1	1	1	1	1	1	1	1	1	1	1	1	1	1	1	1	1
C00944	3-Dehydroquinate	0	0	1	1	1	1	1	1	1	1	1	1	1	1	1	1	1	1	1	1
C00954	Indole-3-acetate	0	0	1	1	1	1	1	1	1	1	1	1	1	1	1	1	1	1	1	1
C00955	Indole-3-ethanol	0	0	1	1	1	1	1	1	1	1	1	1	1	1	1	1	1	1	1	1
C00956	L-2-Aminoadipate	0	0	1	1	1	1	1	1	1	1	1	1	1	1	1	1	1	1	1	1
C00957	Mercaptopyruvate	0	0	1	1	1	1	1	1	1	1	1	1	1	1	1	1	1	1	1	1
C00958	Plasmenylcholine	0	0	1	1	1	1	1	1	1	1	1	1	1	1	1	1	1	1	1	1
C00965	1,3-beta-D-Glucan	0	0	1	1	1	1	1	1	1	1	1	1	1	1	1	1	1	1	1	1
C00966	2-Dehydropantoate	0	0	1	1	1	1	1	1	1	1	1	1	1	1	1	1	1	1	1	1
C00969	3-Hydroxypropanal	0	0	1	1	1	1	1	1	1	1	1	1	1	1	1	1	1	1	1	1
C00971	4-Pyridoxolactone	0	0	1	1	1	1	1	1	1	1	1	1	1	1	1	1	1	1	1	1
C00973	Cyclomaltodextrin	0	0	1	1	1	1	1	1	1	1	1	1	1	1	1	1	1	1	1	1
C00975	Dihydroxyfumarate	0	0	1	1	1	1	1	1	1	1	1	1	1	1	1	1	1	1	1	1
C00976	GDP-D-mannuronate	0	0	1	1	1	1	1	1	1	1	1	1	1	1	1	1	1	1	1	1
C00978	N-Acetylserotonin	0	0	1	1	1	1	1	1	1	1	1	1	1	1	1	1	1	1	1	1
C00979	O-Acetyl-L-serine	0	0	1	1	1	1	1	1	1	1	1	1	1	1	1	1	1	1	1	1
C00984	alpha-D-Galactose	0	0	1	1	1	1	1	1	1	1	1	1	1	1	1	1	1	1	1	1
C00986	1,3-Diaminopropane	0	0	1	1	1	1	1	1	1	1	1	1	1	1	1	1	1	1	1	1
C00988	2-Phosphoglycolate	0	0	1	1	1	1	1	1	1	1	1	1	1	1	1	1	1	1	1	1
C00989	4-Hydroxybutanoic acid	0	0	1	1	1	1	1	1	1	1	1	1	1	1	1	1	1	1	1	1
C00990	5-Aminopentanamide	0	0	1	1	1	1	1	1	1	1	1	1	1	1	1	1	1	1	1	1
C00992	Aquacob(III)alamin	0	0	1	1	1	1	1	1	1	1	1	1	1	1	1	1	1	1	1	1
C00996	Ferricytochrome b5	0	0	1	1	1	1	1	1	1	1	1	1	1	1	1	1	1	1	1	1
C00999	Ferrocytochrome b5	0	0	1	1	1	1	1	1	1	1	1	1	1	1	1	1	1	1	1	1
C01001	Formylmethanofuran	0	0	1	1	1	1	1	1	1	1	1	1	1	1	1	1	1	1	1	1
C01004	N-Methylnicotinate	0	0	1	1	1	1	1	1	1	1	1	1	1	1	1	1	1	1	1	1
C01005	O-Phospho-L-serine	0	0	1	1	1	1	1	1	1	1	1	1	1	1	1	1	1	1	1	1
C01007	Reduced riboflavin	0	0	1	1	1	1	1	1	1	1	1	1	1	1	1	1	1	1	1	1
C01010	Urea-1-carboxylate	0	0	1	1	1	1	1	1	1	1	1	1	1	1	1	1	1	1	1	1
C01011	(3S)-Citramalyl-CoA	0	0	1	1	1	1	1	1	1	1	1	1	1	1	1	1	1	1	1	1
C01013	3-Hydroxypropanoate	0	0	1	0	1	1	1	1	1	1	1	1	1	1	1	1	1	1	1	1
C01019	6-Deoxy-L-galactose	0	0	1	1	1	1	1	1	1	1	1	1	1	1	1	1	1	1	1	1
C01020	6-Hydroxynicotinate	0	0	1	1	1	1	1	1	1	1	1	1	1	1	1	1	1	1	1	1
C01024	Hydroxymethylbilane	0	0	1	1	1	1	1	1	1	1	1	1	1	1	1	1	1	1	1	1
C01026	N,N-Dimethylglycine	0	0	1	1	1	1	1	1	1	1	1	1	1	1	1	1	1	1	1	1
C01028	N6-Hydroxy-L-lysine	0	0	1	1	1	1	1	1	1	1	1	1	1	1	1	1	1	1	1	1
C01031	S-Formylglutathione	0	0	1	1	1	1	1	1	1	1	1	1	1	1	1	1	1	1	1	1
C01035	4-Guanidinobutanoate	0	0	1	1	1	1	1	1	1	1	1	1	1	1	1	1	1	1	1	1
C01036	4-Maleylacetoacetate	0	0	1	1	1	1	1	1	1	1	1	1	1	1	1	1	1	1	1	1
C01037	7,8-Diaminononanoate	0	0	1	1	1	1	1	1	1	1	1	1	1	1	1	1	1	1	1	1
C01042	N-Acetyl-L-aspartate	0	0	1	1	1	1	1	1	1	1	1	1	1	1	1	1	1	1	1	1
C01043	N-Carbamoylsarcosine	0	0	1	1	1	1	1	1	1	1	1	1	1	1	1	1	1	1	1	1
C01044	N-Formyl-L-aspartate	0	0	1	1	1	1	1	1	1	1	1	1	1	1	1	1	1	1	1	1
C01045	N-Formyl-L-glutamate	0	0	1	1	1	1	1	1	1	1	1	1	1	1	1	1	1	1	1	1
C01046	N-Methyl-L-glutamate	0	0	1	1	1	1	1	1	1	1	1	1	1	1	1	1	1	1	1	1
C01050	UDP-N-acetylmuramate	0	0	1	1	1	1	1	1	1	1	1	1	1	1	1	1	1	1	1	1
C01051	Uroporphyrinogen III	0	0	1	1	1	1	1	1	1	1	1	1	1	1	1	1	1	1	1	1
C01053	(R)-4-Dehydropantoate	0	0	1	1	1	1	1	1	1	1	1	1	1	1	1	1	1	1	1	1
C01054	(S)-2,3-Epoxysqualene	0	0	1	1	1	1	1	1	1	1	1	1	1	1	1	1	1	1	1	1
C01056	(S)-6-Hydroxynicotine	0	0	1	1	1	1	1	1	1	1	1	1	1	1	1	1	1	1	1	1
C01059	2,5-Dihydroxypyridine	0	0	1	1	1	1	1	1	1	1	1	1	1	1	1	1	1	1	1	1
C01060	3,5-Diiodo-L-tyrosine	0	0	1	1	1	1	1	1	1	1	1	1	1	1	1	1	1	1	1	1
C01061	4-Fumarylacetoacetate	0	0	1	1	1	1	1	1	1	1	1	1	1	1	1	1	1	1	1	1
C01063	6-Carboxyhexanoyl-CoA	0	0	1	1	1	1	1	1	1	1	1	1	1	1	1	1	1	1	1	1
C01068	D-Ribitol 5-phosphate	0	0	1	1	1	1	1	1	1	1	1	1	1	1	1	1	1	1	1	1
C01073	N-Acetyl-beta-alanine	0	0	1	1	1	1	1	1	1	1	1	1	1	1	1	1	1	1	1	1
C01077	O-Acetyl-L-homoserine	0	0	1	1	1	1	1	1	1	1	1	1	1	1	1	1	1	1	1	1
C01079	Protoporphyrinogen IX	0	0	1	1	1	1	1	1	1	1	1	1	1	1	1	1	1	1	1	1
C01080	Reduced coenzyme F420	0	0	1	1	1	1	1	1	1	1	1	1	1	1	1	1	1	1	1	1
C01081	Thiamin monophosphate	0	0	1	1	1	1	1	1	1	1	1	1	1	1	1	1	1	1	1	1
C01083	alpha,alpha-Trehalose	0	0	1	1	1	1	1	1	1	1	1	1	1	1	1	1	1	1	1	1
C01088	(R)-3,3-Dimethylmalate	0	0	1	1	1	1	1	1	1	1	1	1	1	1	1	1	1	1	1	1
C01089	(R)-3-Hydroxybutanoate	0	0	1	1	1	1	1	1	1	1	1	1	1	1	1	1	1	1	1	1
C01092	8-Amino-7-oxononanoate	0	0	1	1	1	1	1	1	1	1	1	1	1	1	1	1	1	1	1	1
C01094	D-Fructose 1-phosphate	0	0	1	1	1	1	1	1	1	1	1	1	1	1	1	1	1	1	1	1
C01096	Sorbitol 6-phosphate	0	0	1	1	1	1	1	1	1	1	1	1	1	1	1	1	1	1	1	1
C01097	D-Tagatose 6-phosphate	0	0	1	1	1	1	1	1	1	1	1	1	1	1	1	1	1	1	1	1
C01099	L-Fuculose 1-phosphate	0	0	1	1	1	1	1	1	1	1	1	1	1	1	1	1	1	1	1	1
C01100	L-Histidinol phosphate	0	0	1	1	1	1	1	1	1	1	1	1	1	1	1	1	1	1	1	1
C01101	L-Ribulose 5-phosphate	0	0	1	1	1	1	1	1	1	1	1	1	1	1	1	1	1	1	1	1
C01102	O-Phospho-L-homoserine	0	0	1	1	1	1	1	1	1	1	1	1	1	1	1	1	1	1	1	1
C01103	Orotidine 5'-phosphate	0	0	1	1	1	1	1	1	1	1	1	1	1	1	1	1	1	1	1	1
C01104	Trimethylamine N-oxide	0	0	1	1	1	1	1	1	1	1	1	1	1	1	1	1	1	1	1	1
C01107	(R)-5-Phosphomevalonate	0	0	1	1	1	1	1	1	1	1	1	1	1	1	1	1	1	1	1	1
C01109	4-Methylene-L-glutamine	0	0	1	1	1	1	1	1	1	1	1	1	1	1	1	1	1	1	1	1
C01110	5-Amino-2-oxopentanoic acid	0	0	1	1	1	1	1	1	1	1	1	1	1	1	1	1	1	1	1	1
C01111	7,8-Dihydroxykynurenate	0	0	1	1	1	1	1	1	1	1	1	1	1	1	1	1	1	1	1	1
C01113	D-Galactose 6-phosphate	0	0	1	1	1	1	1	1	1	1	1	1	1	1	1	1	1	1	1	1
C01118	O-Succinyl-L-homoserine	0	0	1	1	1	1	1	1	1	1	1	1	1	1	1	1	1	1	1	1
C01120	Sphinganine 1-phosphate	0	0	1	1	1	1	1	1	1	1	1	1	1	1	1	1	1	1	1	1
C01126	(2E,6E)-Farnesol	0	0	1	1	1	1	1	1	1	1	1	1	1	1	1	1	1	1	1	1
C01127	4-Hydroxy-2-oxoglutarate	0	0	1	1	1	1	1	1	1	1	1	1	1	1	1	1	1	1	1	1
C01131	L-Rhamnulose 1-phosphate	0	0	1	1	1	1	1	1	1	1	1	1	1	1	1	1	1	1	1	1
C01132	N-Acetyl-D-galactosamine	0	0	1	1	1	1	1	1	1	1	1	1	1	1	1	1	1	1	1	1
C01134	Pantetheine 4'-phosphate	0	0	1	1	1	1	1	1	1	1	1	1	1	1	1	1	1	1	1	1
C01137	S-Adenosylmethioninamine	0	0	1	1	1	1	1	1	1	1	1	1	1	1	1	1	1	1	1	1
C01142	(3S)-3,6-Diaminohexanoate	0	0	1	1	1	1	1	1	1	1	1	1	1	1	1	1	1	1	1	1
C01143	(R)-5-Diphosphomevalonate	0	0	1	1	1	1	1	1	1	1	1	1	1	1	1	1	1	1	1	1
C01144	(S)-3-Hydroxybutanoyl-CoA	0	0	1	1	1	1	1	1	1	1	1	1	1	1	1	1	1	1	1	1
C01146	2-Hydroxy-3-oxopropanoate	0	0	1	1	1	1	1	1	1	1	1	1	1	1	1	1	1	1	1	1
C01149	4-Trimethylammoniobutanal	0	0	1	1	1	1	1	1	1	1	1	1	1	1	1	1	1	1	1	1
C01151	D-Ribose 1,5-bisphosphate	0	0	1	1	1	1	1	1	1	1	1	1	1	1	1	1	1	1	1	1
C01152	N(pi)-Methyl-L-histidine	0	0	1	1	1	1	1	1	1	1	1	1	1	1	1	1	1	1	1	1
C01153	Orthophosphoric monoester	0	0	1	1	1	1	1	1	1	1	1	1	1	1	1	1	1	1	1	1
C01157	Hydroxyproline	0	0	1	1	1	1	1	1	1	1	1	1	1	1	1	1	1	1	1	1
C01159	2,3-Bisphospho-D-glycerate	0	0	1	1	1	1	1	1	1	1	1	1	1	1	1	1	1	1	1	1
C01161	3,4-Dihydroxyphenylacetate	0	0	1	1	1	1	1	1	1	1	1	1	1	1	1	1	1	1	1	1
C01164	7-Dehydrocholesterol	0	0	1	1	1	1	1	1	1	1	1	1	1	1	1	1	1	1	1	1
C01165	L-Glutamate 5-semialdehyde	0	0	1	1	1	1	1	1	1	1	1	1	1	1	1	1	1	1	1	1
C01168	Pseudouridine 5'-phosphate	0	0	1	1	1	1	1	1	1	1	1	1	1	1	1	1	1	1	1	1
C01170	UDP-N-acetyl-D-mannosamine	0	0	1	1	1	1	1	1	1	1	1	1	1	1	1	1	1	1	1	1
C01172	beta-D-Glucose 6-phosphate	0	0	1	1	1	1	1	1	1	1	1	1	1	1	1	1	1	1	1	1
C01177	Inositol 1-phosphate	0	0	1	1	1	1	1	1	1	1	1	1	1	1	1	1	1	1	1	1
C01179	3-(4-Hydroxyphenyl)pyruvate	0	0	1	1	1	1	1	1	1	1	1	1	1	1	1	1	1	1	1	1
C01180	4-Methylthio-2-oxobutanoic acid	0	0	1	1	1	1	1	1	1	1	1	1	1	1	1	1	1	1	1	1
C01181	4-Trimethylammoniobutanoate	0	0	1	1	1	1	1	1	1	1	1	1	1	1	1	1	1	1	1	1
C01182	D-Ribulose 1,5-bisphosphate	0	0	1	1	1	1	1	1	1	1	1	1	1	1	1	1	1	1	1	1
C01185	Nicotinate D-ribonucleotide	0	0	1	1	1	1	1	1	1	1	1	1	1	1	1	1	1	1	1	1
C01186	(3S,5S)-3,5-Diaminohexanoate	0	0	1	1	1	1	1	1	1	1	1	1	1	1	1	1	1	1	1	1
C01189	Lathosterol	0	0	1	1	1	1	1	1	1	1	1	1	1	1	1	1	1	1	1	1
C01190	beta-D-Glucosyl-(1<->1)-ceramide	0	0	1	1	1	1	1	1	1	1	1	1	1	1	1	1	1	1	1	1
C01194	1-Phosphatidyl-D-myo-inositol	0	0	1	1	1	1	1	1	1	1	1	1	1	1	1	1	1	1	1	1
C01198	3-(2-Hydroxyphenyl)propanoate	0	0	1	1	1	1	1	1	1	1	1	1	1	1	1	1	1	1	1	1
C01203	Oleoyl-[acyl-carrier protein]	0	0	1	1	1	1	1	1	1	1	1	1	1	1	1	1	1	1	1	1
C01204	Phytic acid	0	0	1	1	1	1	1	1	1	1	1	1	1	1	1	1	1	1	1	1
C01207	3-(3,4-Dihydroxyphenyl)lactate	0	0	1	1	1	1	1	1	1	1	1	1	1	1	1	1	1	1	1	1
C01209	Malonyl-[acyl-carrier protein]	0	0	1	1	1	1	1	1	1	1	1	1	1	1	1	1	1	1	1	1
C01210	N-Methylethanolamine phosphate	0	0	1	1	1	1	1	1	1	1	1	1	1	1	1	1	1	1	1	1
C01211	Procollagen 5-hydroxy-L-lysine	0	0	1	1	1	1	1	1	1	1	1	1	1	1	1	1	1	1	1	1
C01213	(R)-Methylmalonyl-CoA	0	0	1	1	1	1	1	1	1	1	1	1	1	1	1	1	1	1	1	1
C01215	2-(Acetamidomethylene)succinate	0	0	1	1	1	1	1	1	1	1	1	1	1	1	1	1	1	1	1	1
C01216	2-Dehydro-3-deoxy-D-galactonate	0	0	1	1	1	1	1	1	1	1	1	1	1	1	1	1	1	1	1	1
C01217	5,6,7,8-Tetrahydromethanopterin	0	0	1	1	1	1	1	1	1	1	1	1	1	1	1	1	1	1	1	1
C01218	6-Phospho-2-dehydro-D-gluconate	0	0	1	1	1	1	1	1	1	1	1	1	1	1	1	1	1	1	1	1
C01219	CDP-4-dehydro-6-deoxy-D-glucose	0	0	1	1	1	1	1	1	1	1	1	1	1	1	1	1	1	1	1	1
C01220	1D-myo-Inositol 1,4-bisphosphate	0	0	1	1	1	1	1	1	1	1	1	1	1	1	1	1	1	1	1	1
C01222	GDP-4-dehydro-6-deoxy-D-mannose	0	0	1	1	1	1	1	1	1	1	1	1	1	1	1	1	1	1	1	1
C01226	12-OPDA	0	0	1	1	1	1	1	1	1	1	1	1	1	1	1	1	1	1	1	1
C01228	Guanosine 3',5'-bis(diphosphate)	0	0	1	1	1	1	1	1	1	1	1	1	1	1	1	1	1	1	1	1
C01230	all-trans-Hexaprenyl diphosphate	0	0	1	1	1	1	1	1	1	1	1	1	1	1	1	1	1	1	1	1
C01231	alpha-D-Glucose 1,6-bisphosphate	0	0	1	1	1	1	1	1	1	1	1	1	1	1	1	1	1	1	1	1
C01233	sn-Glycero-3-phosphoethanolamine	0	0	1	1	1	1	1	1	1	1	1	1	1	1	1	1	1	1	1	1
C01234	1-Aminocyclopropane-1-carboxylate	0	0	1	1	1	1	1	1	1	1	1	1	1	1	1	1	1	1	1	1
C01235	alpha-D-Galactosyl-(1->3)-1D-myo-inositol	0	0	1	1	1	1	1	1	1	1	1	1	1	1	1	1	1	1	1	1
C01236	D-Glucono-1,5-lactone 6-phosphate	0	0	1	1	1	1	1	1	1	1	1	1	1	1	1	1	1	1	1	1
C01241	Phosphatidyl-N-methylethanolamine	0	0	1	1	1	1	1	1	1	1	1	1	1	1	1	1	1	1	1	1
C01242	S-Aminomethyldihydrolipoylprotein	0	0	1	1	1	1	1	1	1	1	1	1	1	1	1	1	1	1	1	1
C01243	1D-myo-Inositol 1,3,4-trisphosphate	0	0	1	1	1	1	1	1	1	1	1	1	1	1	1	1	1	1	1	1
C01245	D-myo-Inositol 1,4,5-trisphosphate	0	0	1	1	1	1	1	1	1	1	1	1	1	1	1	1	1	1	1	1
C01246	Dolichyl beta-D-glucosyl phosphate	0	0	1	1	1	1	1	1	1	1	1	1	1	1	1	1	1	1	1	1
C01249	7,8-Dihydro-7,8-dihydroxykynurenate	0	0	1	1	1	1	1	1	1	1	1	1	1	1	1	1	1	1	1	1
C01250	N-Acetyl-L-glutamate 5-semialdehyde	0	0	1	1	1	1	1	1	1	1	1	1	1	1	1	1	1	1	1	1
C01251	(R)-2-Hydroxybutane-1,2,4-tricarboxylate	0	0	1	1	1	1	1	1	1	1	1	1	1	1	1	1	1	1	1	1
C01252	4-(2-Aminophenyl)-2,4-dioxobutanoate	0	0	1	1	1	1	1	1	1	1	1	1	1	1	1	1	1	1	1	1
C01259	3-Hydroxy-N6,N6,N6-trimethyl-L-lysine	0	0	1	1	1	1	1	1	1	1	1	1	1	1	1	1	1	1	1	1
C01260	P1,P4-Bis(5'-adenosyl)tetraphosphate	0	0	1	1	1	1	1	1	1	1	1	1	1	1	1	1	1	1	1	1
C01261	P1,P4-Bis(5'-guanosyl) tetraphosphate	0	0	1	1	1	1	1	1	1	1	1	1	1	1	1	1	1	1	1	1
C01262	beta-Alanyl-N(pi)-methyl-L-histidine	0	0	1	1	1	1	1	1	1	1	1	1	1	1	1	1	1	1	1	1
C01264	2-Acetyl-1-alkyl-sn-glycero-3-phosphate	0	0	1	1	1	1	1	1	1	1	1	1	1	1	1	1	1	1	1	1
C01267	3-(Imidazol-4-yl)-2-oxopropyl phosphate	0	0	1	1	1	1	1	1	1	1	1	1	1	1	1	1	1	1	1	1
C01268	5-Amino-6-(5'-phosphoribosylamino)uracil	0	0	1	1	1	1	1	1	1	1	1	1	1	1	1	1	1	1	1	1
C01269	5-O-(1-Carboxyvinyl)-3-phosphoshikimate	0	0	1	1	1	1	1	1	1	1	1	1	1	1	1	1	1	1	1	1
C01270	3-Hydroxy-2-methylpyridine-5-carboxylate	0	0	1	1	1	1	1	1	1	1	1	1	1	1	1	1	1	1	1	1
C01272	1D-myo-Inositol 1,3,4,5-tetrakisphosphate	0	0	1	1	1	1	1	1	1	1	1	1	1	1	1	1	1	1	1	1
C01274	5-Formyl-5,6,7,8-tetrahydromethanopterin	0	0	1	1	1	1	1	1	1	1	1	1	1	1	1	1	1	1	1	1
C01277	1-Phosphatidyl-1D-myo-inositol 4-phosphate	0	0	1	1	1	1	1	1	1	1	1	1	1	1	1	1	1	1	1	1
C01279	4-Amino-5-hydroxymethyl-2-methylpyrimidine	0	0	1	1	1	1	1	1	1	1	1	1	1	1	1	1	1	1	1	1
C01284	1D-myo-Inositol 1,3,4,5,6-pentakisphosphate	0	0	1	1	1	1	1	1	1	1	1	1	1	1	1	1	1	1	1	1
C01286	2-Dehydro-3-deoxy-6-phospho-D-galactonate	0	0	1	1	1	1	1	1	1	1	1	1	1	1	1	1	1	1	1	1
C01290	beta-D-Galactosyl-(1->4)-beta-D-glucosyl-(1<->1)-ceramide	0	0	1	1	1	1	1	1	1	1	1	1	1	1	1	1	1	1	1	1
C01297	6-Hydroxypseudooxynicotine	0	0	1	1	1	1	1	1	1	1	1	1	1	1	1	1	1	1	1	1
C01300	2-Amino-4-hydroxy-6-hydroxymethyl-7,8-dihydropteridine	0	0	1	1	1	1	1	1	1	1	1	1	1	1	1	1	1	1	1	1
C01302	1-(2-Carboxyphenylamino)-1-deoxy-D-ribulose 5-phosphate	0	0	1	1	1	1	1	1	1	1	1	1	1	1	1	1	1	1	1	1
C01304	2,5-Diamino-6-(5-phospho-D-ribosylamino)pyrimidin-4(3H)-one	0	0	1	1	1	1	1	1	1	1	1	1	1	1	1	1	1	1	1	1
C01312	Prostaglandin I2	0	0	1	1	1	1	1	1	1	1	1	1	1	1	1	1	1	1	1	1
C01322	RX	0	0	1	1	1	1	1	1	1	1	1	1	1	1	1	1	1	1	1	1
C01326	Hydrogen cyanide	0	0	1	1	1	1	1	1	1	1	1	1	1	1	1	1	1	1	1	1
C01330	Sodium cation	0	0	1	1	1	1	1	1	1	1	1	1	1	1	1	1	1	1	1	1
C01344	dIDP	0	0	1	1	1	1	1	1	1	1	1	1	1	1	1	1	1	1	1	1
C01345	dITP	0	0	1	1	1	1	1	1	1	1	1	1	1	1	1	1	1	1	1	1
C01346	dUDP	0	0	1	1	1	1	1	1	1	1	1	1	1	1	1	1	1	1	1	1
C01352	FADH2	0	0	1	1	1	1	1	1	1	1	1	1	1	1	1	1	1	1	1	1
C01355	Fructan	0	0	1	1	1	1	1	1	1	1	1	1	1	1	1	1	1	1	1	1
C01367	3'-AMP	0	0	1	1	1	1	1	1	1	1	1	1	1	1	1	1	1	1	1	1
C01368	3'-UMP	0	0	1	1	1	1	1	1	1	1	1	1	1	1	1	1	1	1	1	1
C01371	Alkane	0	0	1	1	1	1	1	1	1	1	1	1	1	1	1	1	1	1	1	1
C01380	Ethylene glycol	0	0	1	1	1	1	1	1	1	1	1	1	1	1	1	1	1	1	1	1
C01384	Maleic acid	0	0	1	1	1	1	1	1	1	1	1	1	1	1	1	1	1	1	1	1
C01401	Alanine	0	0	1	1	1	1	1	1	1	1	1	1	1	1	1	1	1	1	1	1
C01412	Butanal	0	0	1	1	1	1	1	1	1	1	1	1	1	1	1	1	1	1	1	1
C01417	Cyanate	0	0	1	1	1	1	1	1	1	1	1	1	1	1	1	1	1	1	1	1
C01419	Cys-Gly	0	0	1	1	1	1	1	1	1	1	1	1	1	1	1	1	1	1	1	1
C01438	Methane	0	0	1	1	1	1	1	1	1	1	1	1	1	1	1	1	1	1	1	1
C01451	Salicin	0	0	1	1	1	1	1	1	1	1	1	1	1	1	1	1	1	1	1	1
C01487	D-Allose	0	0	1	1	1	1	1	1	1	1	1	1	1	1	1	1	1	1	1	1
C01508	L-Lyxose	0	0	1	1	1	1	1	1	1	1	1	1	1	1	1	1	1	1	1	1
C01528	Hydrogen selenide	0	0	1	1	1	1	1	1	1	1	1	1	1	1	1	1	1	1	1	1
C01530	Octadecanoic acid	0	0	1	1	1	1	1	1	1	1	1	1	1	1	1	1	1	1	1	1
C01561	Calcidiol	0	0	1	1	1	1	1	1	1	1	1	1	1	1	1	1	1	1	1	1
C01563	Carbamate	0	0	1	1	1	1	1	1	1	1	1	1	1	1	1	1	1	1	1	1
C01571	Decanoic acid	0	0	1	1	1	1	1	1	1	1	1	1	1	1	1	1	1	1	1	1
C01575	Ephedrine	0	0	1	1	1	1	1	1	1	1	1	1	1	1	1	1	1	1	1	1
C01586	Hippurate	0	0	1	1	1	1	1	1	1	1	1	1	1	1	1	1	1	1	1	1
C01594	Linamarin	0	0	1	1	1	1	1	1	1	1	1	1	1	1	1	1	1	1	1	1
C01595	Linoleate	0	0	1	1	1	1	1	1	1	1	1	1	1	1	1	1	1	1	1	1
C01596	Maleamate	0	0	1	1	1	1	1	1	1	1	1	1	1	1	1	1	1	1	1	1
C01598	Melatonin	0	0	1	1	1	1	1	1	1	1	1	1	1	1	1	1	1	1	1	1
C01606	Phthalate	0	0	1	1	1	1	1	1	1	1	1	1	1	1	1	1	1	1	1	1
C01613	Stachyose	0	0	1	1	1	1	1	1	1	1	1	1	1	1	1	1	1	1	1	1
C01623	UDP-apiose	0	0	1	1	1	1	1	1	1	1	1	1	1	1	1	1	1	1	1	1
C01630	Xylobiose	0	0	1	1	1	1	1	1	1	1	1	1	1	1	1	1	1	1	1	1
C01647	tRNA(Met)	0	0	1	1	1	1	1	1	1	1	1	1	1	1	1	1	1	1	1	1
C01667	Bacitracin	0	0	1	1	1	1	1	1	1	1	1	1	1	1	1	1	1	1	1	1
C01672	Cadaverine	0	0	1	1	1	1	1	1	1	1	1	1	1	1	1	1	1	1	1	1
C01673	Calcitriol	0	0	1	1	1	1	1	1	1	1	1	1	1	1	1	1	1	1	1	1
C01674	Chitobiose	0	0	1	1	1	1	1	1	1	1	1	1	1	1	1	1	1	1	1	1
C01678	Cysteamine	0	0	1	1	1	1	1	1	1	1	1	1	1	1	1	1	1	1	1	1
C01682	Nopaline	0	0	1	1	1	1	1	1	1	1	1	1	1	1	1	1	1	1	1	1
C01684	D-Rhamnose	0	0	1	1	1	1	1	1	1	1	1	1	1	1	1	1	1	1	1	1
C01693	L-Dopachrome	0	0	1	1	1	1	1	1	1	1	1	1	1	1	1	1	1	1	1	1
C01694	Ergosterol	0	0	1	1	1	1	1	1	1	1	1	1	1	1	1	1	1	1	1	1
C01697	Galactitol	0	0	1	1	1	1	1	1	1	1	1	1	1	1	1	1	1	1	1	1
C01708	Hemoglobin	0	0	1	1	1	1	1	1	1	1	1	1	1	1	1	1	1	1	1	1
C01717	4-Hydroxy-2-quinolinecarboxylic acid	0	0	1	1	1	1	1	1	1	1	1	1	1	1	1	1	1	1	1	1
C01720	L-Fuconate	0	0	1	1	1	1	1	1	1	1	1	1	1	1	1	1	1	1	1	1
C01721	L-Fuculose	0	0	1	1	1	1	1	1	1	1	1	1	1	1	1	1	1	1	1	1
C01724	Lanosterol	0	0	1	1	1	1	1	1	1	1	1	1	1	1	1	1	1	1	1	1
C01726	D-Lombricine	0	0	1	1	1	1	1	1	1	1	1	1	1	1	1	1	1	1	1	1
C01727	Lumichrome	0	0	1	1	1	1	1	1	1	1	1	1	1	1	1	1	1	1	1	1
C01732	Mesaconate	0	0	1	1	1	1	1	1	1	1	1	1	1	1	1	1	1	1	1	1
C01739	Nocardicin E	0	0	1	1	1	1	1	1	1	1	1	1	1	1	1	1	1	1	1	1
C01747	Psychosine	0	0	1	1	1	1	1	1	1	1	1	1	1	1	1	1	1	1	1	1
C01753	beta-Sitosterol	0	0	1	1	1	1	1	1	1	1	1	1	1	1	1	1	1	1	1	1
C01762	Xanthosine	0	0	1	1	1	1	1	1	1	1	1	1	1	1	1	1	1	1	1	1
C01768	(Alginate)n	0	0	1	1	1	1	1	1	1	1	1	1	1	1	1	1	1	1	1	1
C01769	(S)-Acetoin	0	0	1	1	1	1	1	1	1	1	1	1	1	1	1	1	1	1	1	1
C01772	trans-2-Hydroxycinnamate	0	0	1	1	1	1	1	1	1	1	1	1	1	1	1	1	1	1	1	1
C01788	CDP-abequose	0	0	1	1	1	1	1	1	1	1	1	1	1	1	1	1	1	1	1	1
C01789	Campesterol	0	0	1	1	1	1	1	1	1	1	1	1	1	1	1	1	1	1	1	1
C01798	D-Glucoside	0	0	1	1	1	1	1	1	1	1	1	1	1	1	1	1	1	1	1	1
C01801	Deoxyribose	0	0	1	1	1	1	1	1	1	1	1	1	1	1	1	1	1	1	1	1
C01802	Desmosterol	0	0	1	1	1	1	1	1	1	1	1	1	1	1	1	1	1	1	1	1
C01817	L-Homocystine	0	0	1	1	1	1	1	1	1	1	1	1	1	1	1	1	1	1	1	1
C01829	Thyroxine	0	0	1	1	1	1	1	1	1	1	1	1	1	1	1	1	1	1	1	1
C01832	Lauroyl-CoA	0	0	1	1	1	1	1	1	1	1	1	1	1	1	1	1	1	1	1	1
C01834	Lipoprotein	0	0	1	1	1	1	1	1	1	1	1	1	1	1	1	1	1	1	1	1
C01835	Maltotriose	0	0	1	1	1	1	1	1	1	1	1	1	1	1	1	1	1	1	1	1
C01841	Pentalenene	0	0	1	1	1	1	1	1	1	1	1	1	1	1	1	1	1	1	1	1
C01845	Propan-2-ol	0	0	1	1	1	1	1	1	1	1	1	1	1	1	1	1	1	1	1	1
C01847	Reduced FMN	0	0	1	1	1	1	1	1	1	1	1	1	1	1	1	1	1	1	1	1
C01850	Rosmarinate	0	0	1	1	1	1	1	1	1	1	1	1	1	1	1	1	1	1	1	1
C01860	Trichodiene	0	0	1	1	1	1	1	1	1	1	1	1	1	1	1	1	1	1	1	1
C01861	Trithionate	0	0	1	1	1	1	1	1	1	1	1	1	1	1	1	1	1	1	1	1
C01877	4-Oxoproline	0	0	1	1	1	1	1	1	1	1	1	1	1	1	1	1	1	1	1	1
C01879	Pidolic acid	0	0	1	0	1	1	1	1	1	1	1	1	1	1	1	1	1	1	1	1
C01885	1-Acylglycerol	0	0	1	1	1	1	1	1	1	1	1	1	1	1	1	1	1	1	1	1
C01888	Aminoacetone	0	0	1	1	1	1	1	1	1	1	1	1	1	1	1	1	1	1	1	1
C01894	Biotinyl-CoA	0	0	1	1	1	1	1	1	1	1	1	1	1	1	1	1	1	1	1	1
C01902	Cycloartenol	0	0	1	1	1	1	1	1	1	1	1	1	1	1	1	1	1	1	1	1
C01904	D-Arabitol	0	0	1	1	1	1	1	1	1	1	1	1	1	1	1	1	1	1	1	1
C01909	Dethiobiotin	0	0	1	1	1	1	1	1	1	1	1	1	1	1	1	1	1	1	1	1
C01929	L-Histidinal	0	0	1	1	1	1	1	1	1	1	1	1	1	1	1	1	1	1	1	1
C01931	L-Lysyl-tRNA	0	0	1	1	1	1	1	1	1	1	1	1	1	1	1	1	1	1	1	1
C01934	L-Rhamnonate	0	0	1	1	1	1	1	1	1	1	1	1	1	1	1	1	1	1	1	1
C01935	Maltodextrin	0	0	1	1	1	1	1	1	1	1	1	1	1	1	1	1	1	1	1	1
C01941	Nocardicin A	0	0	1	1	1	1	1	1	1	1	1	1	1	1	1	1	1	1	1	1
C01943	Obtusifoliol	0	0	1	1	1	1	1	1	1	1	1	1	1	1	1	1	1	1	1	1
C01944	Octanoyl-CoA	0	0	1	0	1	1	1	1	1	1	1	1	1	1	1	1	1	1	1	1
C01946	Oleandomycin	0	0	1	1	1	1	1	1	1	1	1	1	1	1	1	1	1	1	1	1
C01959	Taurocyamine	0	0	1	1	1	1	1	1	1	1	1	1	1	1	1	1	1	1	1	1
C01962	Thiocysteine	0	0	1	1	1	1	1	1	1	1	1	1	1	1	1	1	1	1	1	1
C01967	Ubiquinone-9	0	0	1	1	1	1	1	1	1	1	1	1	1	1	1	1	1	1	1	1
C01987	2-Aminophenol	0	0	1	1	1	1	1	1	1	1	1	1	1	1	1	1	1	1	1	1
C01989	3-Ethylmalate	0	0	1	1	1	1	1	1	1	1	1	1	1	1	1	1	1	1	1	1
C01990	3-Oxalomalate	0	0	1	1	1	1	1	1	1	1	1	1	1	1	1	1	1	1	1	1
C01996	Acetylcholine	0	0	1	1	1	1	1	1	1	1	1	1	1	1	1	1	1	1	1	1
C02004	Aristolochene	0	0	1	1	1	1	1	1	1	1	1	1	1	1	1	1	1	1	1	1
C02013	Cellotetraose	0	0	1	1	1	1	1	1	1	1	1	1	1	1	1	1	1	1	1	1
C02041	Eicosanoyl-CoA	0	0	1	0	1	1	1	1	1	1	1	1	1	1	1	1	1	1	1	1
C02043	Indolelactate	0	0	1	1	1	1	1	1	1	1	1	1	1	1	1	1	1	1	1	1
C02047	L-Leucyl-tRNA	0	0	1	1	1	1	1	1	1	1	1	1	1	1	1	1	1	1	1	1
C02050	Linoleoyl-CoA	0	0	1	1	1	1	1	1	1	1	1	1	1	1	1	1	1	1	1	1
C02051	Lipoylprotein	0	0	1	1	1	1	1	1	1	1	1	1	1	1	1	1	1	1	1	1
C02059	Phylloquinone	0	0	1	1	1	1	1	1	1	1	1	1	1	1	1	1	1	1	1	1
C02067	Pseudouridine	0	0	1	1	1	1	1	1	1	1	1	1	1	1	1	1	1	1	1	1
C02084	Tetrathionate	0	0	1	1	1	1	1	1	1	1	1	1	1	1	1	1	1	1	1	1
C02090	Trypanothione	0	0	1	1	1	1	1	1	1	1	1	1	1	1	1	1	1	1	1	1
C02091	(S)-Ureidoglycine	0	0	1	1	1	1	1	1	1	1	1	1	1	1	1	1	1	1	1	1
C02123	3-Propylmalate	0	0	1	1	1	1	1	1	1	1	1	1	1	1	1	1	1	1	1	1
C02137	alpha-Oxo-benzeneacetic acid	0	0	1	1	1	1	1	1	1	1	1	1	1	1	1	1	1	1	1	1
C02139	Chlorophyllide	0	0	1	1	1	1	1	1	1	1	1	1	1	1	1	1	1	1	1	1
C02141	Cycloeucalenol	0	0	1	1	1	1	1	1	1	1	1	1	1	1	1	1	1	1	1	1
C02160	Isomaltotriose	0	0	1	1	1	1	1	1	1	1	1	1	1	1	1	1	1	1	1	1
C02161	2-Aminophenoxazin-3-one	0	0	1	1	1	1	1	1	1	1	1	1	1	1	1	1	1	1	1	1
C02163	L-Arginyl-tRNA(Arg)	0	0	1	1	1	1	1	1	1	1	1	1	1	1	1	1	1	1	1	1
C02165	Leukotriene B4	0	0	1	1	1	1	1	1	1	1	1	1	1	1	1	1	1	1	1	1
C02166	Leukotriene C4	0	0	1	1	1	1	1	1	1	1	1	1	1	1	1	1	1	1	1	1
C02167	Maleylpyruvate	0	0	1	1	1	1	1	1	1	1	1	1	1	1	1	1	1	1	1	1
C02170	Methylmalonate	0	0	1	1	1	1	1	1	1	1	1	1	1	1	1	1	1	1	1	1
C02172	N-Acetylisatin	0	0	1	1	1	1	1	1	1	1	1	1	1	1	1	1	1	1	1	1
C02188	Protein lysine	0	0	1	1	1	1	1	1	1	1	1	1	1	1	1	1	1	1	1	1
C02191	Protoporphyrin	0	0	1	1	1	1	1	1	1	1	1	1	1	1	1	1	1	1	1	1
C02198	Thromboxane A2	0	0	1	1	1	1	1	1	1	1	1	1	1	1	1	1	1	1	1	1
C02199	UDP-L-rhamnose	0	0	1	1	1	1	1	1	1	1	1	1	1	1	1	1	1	1	1	1
C02218	Dehydroalanine	0	0	1	1	1	1	1	1	1	1	1	1	1	1	1	1	1	1	1	1
C02220	2-Aminomuconate	0	0	1	1	1	1	1	1	1	1	1	1	1	1	1	1	1	1	1	1
C02225	2-Methylcitrate	0	0	1	1	1	1	1	1	1	1	1	1	1	1	1	1	1	1	1	1
C02226	2-Methylmaleate	0	0	1	1	1	1	1	1	1	1	1	1	1	1	1	1	1	1	1	1
C02232	3-Oxoadipyl-CoA	0	0	1	1	1	1	1	1	1	1	1	1	1	1	1	1	1	1	1	1
C02249	Arachidonyl-CoA	0	0	1	1	1	1	1	1	1	1	1	1	1	1	1	1	1	1	1	1
C02262	D-Galactosamine	0	0	1	1	1	1	1	1	1	1	1	1	1	1	1	1	1	1	1	1
C02265	D-Phenylalanine	0	0	1	1	1	1	1	1	1	1	1	1	1	1	1	1	1	1	1	1
C02266	D-Xylonolactone	0	0	1	1	1	1	1	1	1	1	1	1	1	1	1	1	1	1	1	1
C02273	Digalacturonate	0	0	1	1	1	1	1	1	1	1	1	1	1	1	1	1	1	1	1	1
C02280	GDP-L-galactose	0	0	1	1	1	1	1	1	1	1	1	1	1	1	1	1	1	1	1	1
C02282	Glutaminyl-tRNA	0	0	1	1	1	1	1	1	1	1	1	1	1	1	1	1	1	1	1	1
C02291	L-Cystathionine	0	0	1	1	1	1	1	1	1	1	1	1	1	1	1	1	1	1	1	1
C02295	Methylitaconate	0	0	1	1	1	1	1	1	1	1	1	1	1	1	1	1	1	1	1	1
C02298	N-Acetylindoxyl	0	0	1	1	1	1	1	1	1	1	1	1	1	1	1	1	1	1	1	1
C02305	Phosphocreatine	0	0	1	1	1	1	1	1	1	1	1	1	1	1	1	1	1	1	1	1
C02320	R-S-Glutathione	0	0	1	1	1	1	1	1	1	1	1	1	1	1	1	1	1	1	1	1
C02321	Rubber particle	0	0	1	1	1	1	1	1	1	1	1	1	1	1	1	1	1	1	1	1
C02330	UDP-L-iduronate	0	0	1	1	1	1	1	1	1	1	1	1	1	1	1	1	1	1	1	1
C02331	Vinylacetyl-CoA	0	0	1	1	1	1	1	1	1	1	1	1	1	1	1	1	1	1	1	1
C02335	beta-Alanyl-CoA	0	0	1	1	1	1	1	1	1	1	1	1	1	1	1	1	1	1	1	1
C02336	beta-D-Fructose	1	0.113211	1	1	1	1	1	1	1	1	1	1	1	1	1	1	1	1	1	1
C02348	(R)(-)-Allantoin	0	0	1	1	1	1	1	1	1	1	1	1	1	1	1	1	1	1	1	1
C02350	(S)-Allantoin	0	0	1	1	1	1	1	1	1	1	1	1	1	1	1	1	1	1	1	1
C02352	1,4-beta-D-Xylan	0	0	1	1	1	1	1	1	1	1	1	1	1	1	1	1	1	1	1	1
C02353	2',3'-Cyclic AMP	0	0	1	1	1	1	1	1	1	1	1	1	1	1	1	1	1	1	1	1
C02354	2',3'-Cyclic CMP	0	0	1	1	1	1	1	1	1	1	1	1	1	1	1	1	1	1	1	1
C02355	2',3'-Cyclic UMP	0	0	1	1	1	1	1	1	1	1	1	1	1	1	1	1	1	1	1	1
C02362	2-Oxosuccinamate	0	0	1	1	1	1	1	1	1	1	1	1	1	1	1	1	1	1	1	1
C02376	5-Methylcytosine	0	0	1	1	1	1	1	1	1	1	1	1	1	1	1	1	1	1	1	1
C02405	Formyl phosphate	0	0	1	1	1	1	1	1	1	1	1	1	1	1	1	1	1	1	1	1
C02411	Glutaconyl-1-CoA	0	0	1	1	1	1	1	1	1	1	1	1	1	1	1	1	1	1	1	1
C02412	Glycyl-tRNA(Gly)	0	0	1	1	1	1	1	1	1	1	1	1	1	1	1	1	1	1	1	1
C02426	L-Glyceraldehyde	0	0	1	1	1	1	1	1	1	1	1	1	1	1	1	1	1	1	1	1
C02430	L-Methionyl-tRNA	0	0	1	1	1	1	1	1	1	1	1	1	1	1	1	1	1	1	1	1
C02431	L-Rhamnofuranose	0	0	1	1	1	1	1	1	1	1	1	1	1	1	1	1	1	1	1	1
C02442	N-Methyltyramine	0	0	1	1	1	1	1	1	1	1	1	1	1	1	1	1	1	1	1	1
C02457	Propane-1,3-diol	0	0	1	1	1	1	1	1	1	1	1	1	1	1	1	1	1	1	1	1
C02463	Precorrin 2	0	0	1	1	1	1	1	1	1	1	1	1	1	1	1	1	1	1	1	1
C02465	Triiodothyronine	0	0	1	1	1	1	1	1	1	1	1	1	1	1	1	1	1	1	1	1
C02469	Uroporphyrin III	0	0	1	1	1	1	1	1	1	1	1	1	1	1	1	1	1	1	1	1
C02470	Xanthurenic acid	0	0	1	1	1	1	1	1	1	1	1	1	1	1	1	1	1	1	1	1
C02474	Arabinan	0	0	1	1	1	1	1	1	1	1	1	1	1	1	1	1	1	1	1	1
C02477	alpha-Tocopherol	0	0	1	1	1	1	1	1	1	1	1	1	1	1	1	1	1	1	1	1
C02483	gamma-Tocopherol	0	0	1	1	1	1	1	1	1	1	1	1	1	1	1	1	1	1	1	1
C02488	(R)-2-Ethylmalate	0	0	1	1	1	1	1	1	1	1	1	1	1	1	1	1	1	1	1	1
C02492	1,4-beta-D-Mannan	0	0	1	1	1	1	1	1	1	1	1	1	1	1	1	1	1	1	1	1
C02504	alpha-Isopropylmalate	0	0	1	1	1	1	1	1	1	1	1	1	1	1	1	1	1	1	1	1
C02505	2-Phenylacetamide	0	0	1	1	1	1	1	1	1	1	1	1	1	1	1	1	1	1	1	1
C02512	3-Cyano-L-alanine	0	0	1	0	1	1	1	1	1	1	1	1	1	1	1	1	1	1	1	1
C02514	3-Fumarylpyruvate	0	0	1	1	1	1	1	1	1	1	1	1	1	1	1	1	1	1	1	1
C02515	3-Iodo-L-tyrosine	0	0	1	1	1	1	1	1	1	1	1	1	1	1	1	1	1	1	1	1
C02527	Butanoylphosphate	0	0	1	1	1	1	1	1	1	1	1	1	1	1	1	1	1	1	1	1
C02530	Cholesterol ester	0	0	1	1	1	1	1	1	1	1	1	1	1	1	1	1	1	1	1	1
C02535	Dimethyl selenide	0	0	1	1	1	1	1	1	1	1	1	1	1	1	1	1	1	1	1	1
C02553	L-Seryl-tRNA(Ser)	0	0	1	1	1	1	1	1	1	1	1	1	1	1	1	1	1	1	1	1
C02554	L-Valyl-tRNA(Val)	0	0	1	1	1	1	1	1	1	1	1	1	1	1	1	1	1	1	1	1
C02565	N-Methylhydantoin	0	0	1	1	1	1	1	1	1	1	1	1	1	1	1	1	1	1	1	1
C02587	Pyrimidodiazepine	0	0	1	1	1	1	1	1	1	1	1	1	1	1	1	1	1	1	1	1
C02591	Sucrose 6'-phosphate	0	0	1	1	1	1	1	1	1	1	1	1	1	1	1	1	1	1	1	1
C02593	Tetradecanoyl-CoA	0	0	1	0	1	1	1	1	1	1	1	1	1	1	1	1	1	1	1	1
C02612	(R)-2-Methylmalate	0	0	1	1	1	1	1	1	1	1	1	1	1	1	1	1	1	1	1	1
C02614	(S)-2-Methylmalate	0	0	1	1	1	1	1	1	1	1	1	1	1	1	1	1	1	1	1	1
C02630	2-Hydroxyglutarate	0	0	1	1	1	1	1	1	1	1	1	1	1	1	1	1	1	1	1	1
C02631	2-Isopropylmaleate	0	0	1	1	1	1	1	1	1	1	1	1	1	1	1	1	1	1	1	1
C02637	3-Dehydroshikimate	0	0	1	1	1	1	1	1	1	1	1	1	1	1	1	1	1	1	1	1
C02642	3-Ureidopropionate	0	0	1	1	1	1	1	1	1	1	1	1	1	1	1	1	1	1	1	1
C02647	4-Guanidinobutanal	0	0	1	1	1	1	1	1	1	1	1	1	1	1	1	1	1	1	1	1
C02656	Pimelate	0	0	1	1	1	1	1	1	1	1	1	1	1	1	1	1	1	1	1	1
C02659	Acetone cyanohydrin	0	0	1	1	1	1	1	1	1	1	1	1	1	1	1	1	1	1	1	1
C02669	D-Galactono-1,5-lactone	0	0	1	1	1	1	1	1	1	1	1	1	1	1	1	1	1	1	1	1
C02679	Dodecanoic acid	0	0	1	1	1	1	1	1	1	1	1	1	1	1	1	1	1	1	1	1
C02686	Galactosylceramide	0	0	1	1	1	1	1	1	1	1	1	1	1	1	1	1	1	1	1	1
C02691	Heteropyrithiamine	0	0	1	1	1	1	1	1	1	1	1	1	1	1	1	1	1	1	1	1
C02693	(Indol-3-yl)acetamide	0	0	1	1	1	1	1	1	1	1	1	1	1	1	1	1	1	1	1	1
C02700	L-Formylkynurenine	0	0	1	1	1	1	1	1	1	1	1	1	1	1	1	1	1	1	1	1
C02702	L-Prolyl-tRNA(Pro)	0	0	1	1	1	1	1	1	1	1	1	1	1	1	1	1	1	1	1	1
C02713	N-Acetylmuramate	0	0	1	1	1	1	1	1	1	1	1	1	1	1	1	1	1	1	1	1
C02714	N-Acetylputrescine	0	0	1	1	1	1	1	1	1	1	1	1	1	1	1	1	1	1	1	1
C02718	N-Formiminoglycine	0	0	1	1	1	1	1	1	1	1	1	1	1	1	1	1	1	1	1	1
C02727	N6-Acetyl-L-lysine	0	0	1	1	1	1	1	1	1	1	1	1	1	1	1	1	1	1	1	1
C02730	2-Succinylbenzoate	0	0	1	1	1	1	1	1	1	1	1	1	1	1	1	1	1	1	1	1
C02737	Phosphatidylserine	0	0	1	1	1	1	1	1	1	1	1	1	1	1	1	1	1	1	1	1
C02739	1-(5-Phospho-D-ribosyl)-ATP	0	0	1	1	1	1	1	1	1	1	1	1	1	1	1	1	1	1	1	1
C02741	Phosphoribosyl-AMP	0	0	1	1	1	1	1	1	1	1	1	1	1	1	1	1	1	1	1	1
C02763	2-Hydroxy-3-phenylpropenoate	0	0	1	1	1	1	1	1	1	1	1	1	1	1	1	1	1	1	1	1
C02765	(+)-Pseudoephedrine	0	0	1	1	1	1	1	1	1	1	1	1	1	1	1	1	1	1	1	1
C02773	1-Alkyl-sn-glycerol	0	0	1	1	1	1	1	1	1	1	1	1	1	1	1	1	1	1	1	1
C02775	2,3-Dihydroxyindole	0	0	1	1	1	1	1	1	1	1	1	1	1	1	1	1	1	1	1	1
C02800	4,5-Dioxopentanoate	0	0	1	1	1	1	1	1	1	1	1	1	1	1	1	1	1	1	1	1
C02823	Cyanocobalamin	0	0	1	1	1	1	1	1	1	1	1	1	1	1	1	1	1	1	1	1
C02835	Imidazole-4-acetate	0	0	1	1	1	1	1	1	1	1	1	1	1	1	1	1	1	1	1	1
C02839	L-Tyrosyl-tRNA(Tyr)	0	0	1	1	1	1	1	1	1	1	1	1	1	1	1	1	1	1	1	1
C02843	Long-chain acyl-CoA	0	0	1	0	1	1	1	1	1	1	1	1	1	1	1	1	1	1	1	1
C02855	N-Phospho-D-lombricine	0	0	1	1	1	1	1	1	1	1	1	1	1	1	1	1	1	1	1	1
C02876	Propanoyl phosphate	0	0	1	1	1	1	1	1	1	1	1	1	1	1	1	1	1	1	1	1
C02880	Protochlorophyllide	0	0	1	1	1	1	1	1	1	1	1	1	1	1	1	1	1	1	1	1
C02888	Sorbose 1-phosphate	0	0	1	1	1	1	1	1	1	1	1	1	1	1	1	1	1	1	1	1
C02892	Thiamine acetic acid	0	0	1	1	1	1	1	1	1	1	1	1	1	1	1	1	1	1	1	1
C02918	1-Methylnicotinamide	0	0	1	1	1	1	1	1	1	1	1	1	1	1	1	1	1	1	1	1
C02930	2-Methyleneglutarate	0	0	1	1	1	1	1	1	1	1	1	1	1	1	1	1	1	1	1	1
C02934	3-Dehydrosphinganine	0	0	1	1	1	1	1	1	1	1	1	1	1	1	1	1	1	1	1	1
C02937	Indole-3-acetaldehyde oxime	0	0	1	1	1	1	1	1	1	1	1	1	1	1	1	1	1	1	1	1
C02938	3-Indoleacetonitrile	0	0	1	1	1	1	1	1	1	1	1	1	1	1	1	1	1	1	1	1
C02939	3-Methylbutanoyl-CoA	0	0	1	1	1	1	1	1	1	1	1	1	1	1	1	1	1	1	1	1
C02946	4-Acetamidobutanoate	0	0	1	1	1	1	1	1	1	1	1	1	1	1	1	1	1	1	1	1
C02949	4-Hydroxybenzoyl-CoA	0	0	1	1	1	1	1	1	1	1	1	1	1	1	1	1	1	1	1	1
C02960	Ceramide 1-phosphate	0	0	1	1	1	1	1	1	1	1	1	1	1	1	1	1	1	1	1	1
C02962	D-Allose 6-phosphate	0	0	1	1	1	1	1	1	1	1	1	1	1	1	1	1	1	1	1	1
C02972	Dihydrolipoylprotein	0	0	1	1	1	1	1	1	1	1	1	1	1	1	1	1	1	1	1	1
C02977	GDP-6-deoxy-D-talose	0	0	1	1	1	1	1	1	1	1	1	1	1	1	1	1	1	1	1	1
C02984	L-Aspartyl-tRNA(Asp)	0	0	1	1	1	1	1	1	1	1	1	1	1	1	1	1	1	1	1	1
C02985	L-Fucose 1-phosphate	0	0	1	1	1	1	1	1	1	1	1	1	1	1	1	1	1	1	1	1
C02987	L-Glutamyl-tRNA(Glu)	0	0	1	0	1	1	1	1	1	1	1	1	1	1	1	1	1	1	1	1
C02988	L-Histidyl-tRNA(His)	0	0	1	1	1	1	1	1	1	1	1	1	1	1	1	1	1	1	1	1
C02989	L-Methionine S-oxide	0	0	1	1	1	1	1	1	1	1	1	1	1	1	1	1	1	1	1	1
C02990	L-Palmitoylcarnitine	0	0	1	1	1	1	1	1	1	1	1	1	1	1	1	1	1	1	1	1
C02991	L-Rhamnono-1,4-lactone	0	0	1	1	1	1	1	1	1	1	1	1	1	1	1	1	1	1	1	1
C02992	L-Threonyl-tRNA(Thr)	0	0	1	1	1	1	1	1	1	1	1	1	1	1	1	1	1	1	1	1
C02995	Maltose 6'-phosphate	0	0	1	1	1	1	1	1	1	1	1	1	1	1	1	1	1	1	1	1
C03004	N-Hydroxy-L-tyrosine	0	0	1	1	1	1	1	1	1	1	1	1	1	1	1	1	1	1	1	1
C03021	Protein asparagine	0	0	1	1	1	1	1	1	1	1	1	1	1	1	1	1	1	1	1	1
C03028	Thiamin triphosphate	0	0	1	1	1	1	1	1	1	1	1	1	1	1	1	1	1	1	1	1
C03029	Transferrin[Fe(II)]2	0	0	1	1	1	1	1	1	1	1	1	1	1	1	1	1	1	1	1	1
C03033	beta-D-Glucuronoside	0	0	1	1	1	1	1	1	1	1	1	1	1	1	1	1	1	1	1	1
C03035	gamma-Linolenoyl-CoA	0	0	1	0	1	1	1	1	1	1	1	1	1	1	1	1	1	1	1	1
C03043	(R)-6-Hydroxynicotine	0	0	1	1	1	1	1	1	1	1	1	1	1	1	1	1	1	1	1	1
C03044	(R,R)-Butane-2,3-diol	0	0	1	1	1	1	1	1	1	1	1	1	1	1	1	1	1	1	1	1
C03046	(S,S)-Butane-2,3-diol	0	0	1	1	1	1	1	1	1	1	1	1	1	1	1	1	1	1	1	1
C03056	2,6-Dihydroxypyridine	0	0	1	1	1	1	1	1	1	1	1	1	1	1	1	1	1	1	1	1
C03058	2-Hydroxyglutaryl-CoA	0	0	1	1	1	1	1	1	1	1	1	1	1	1	1	1	1	1	1	1
C03063	2-Oxohept-3-enedioate	0	0	1	1	1	1	1	1	1	1	1	1	1	1	1	1	1	1	1	1
C03069	3-Methylcrotonyl-CoA	0	0	1	1	1	1	1	1	1	1	1	1	1	1	1	1	1	1	1	1
C03077	4-Chlorophenylacetate	0	0	1	1	1	1	1	1	1	1	1	1	1	1	1	1	1	1	1	1
C03078	4-Guanidinobutanamide	0	0	1	1	1	1	1	1	1	1	1	1	1	1	1	1	1	1	1	1
C03082	4-Phospho-L-aspartate	0	0	1	1	1	1	1	1	1	1	1	1	1	1	1	1	1	1	1	1
C03087	5-Acetamidopentanoate	0	0	1	1	1	1	1	1	1	1	1	1	1	1	1	1	1	1	1	1
C03089	5-Methylthio-D-ribose	0	0	1	1	1	1	1	1	1	1	1	1	1	1	1	1	1	1	1	1
C03090	5-Phosphoribosylamine	0	0	1	1	1	1	1	1	1	1	1	1	1	1	1	1	1	1	1	1
C03114	Dimethylbenzimidazole	0	0	1	1	1	1	1	1	1	1	1	1	1	1	1	1	1	1	1	1
C03117	GDP-6-deoxy-D-mannose	0	0	1	1	1	1	1	1	1	1	1	1	1	1	1	1	1	1	1	1
C03125	L-Cysteinyl-tRNA(Cys)	0	0	1	1	1	1	1	1	1	1	1	1	1	1	1	1	1	1	1	1
C03127	L-Isoleucyl-tRNA(Ile)	0	0	1	1	1	1	1	1	1	1	1	1	1	1	1	1	1	1	1	1
C03145	N-Formylmethionine	0	0	1	1	1	1	1	1	1	1	1	1	1	1	1	1	1	1	1	1
C03149	N-Phosphotaurocyamine	0	0	1	1	1	1	1	1	1	1	1	1	1	1	1	1	1	1	1	1
C03150	Nicotinamide-beta-riboside	0	0	1	1	1	1	1	1	1	1	1	1	1	1	1	1	1	1	1	1
C03160	2-Succinylbenzoyl-CoA	0	0	1	1	1	1	1	1	1	1	1	1	1	1	1	1	1	1	1	1
C03166	Phosphoguanidinoacetate	0	0	1	1	1	1	1	1	1	1	1	1	1	1	1	1	1	1	1	1
C03170	Trypanothione disulfide	0	0	1	1	1	1	1	1	1	1	1	1	1	1	1	1	1	1	1	1
C03175	Shikimate 3-phosphate	0	0	1	1	1	1	1	1	1	1	1	1	1	1	1	1	1	1	1	1
C03179	Transferrin[Fe(III)]2	0	0	1	1	1	1	1	1	1	1	1	1	1	1	1	1	1	1	1	1
C03194	(R)-1-Aminopropan-2-ol	0	0	1	1	1	1	1	1	1	1	1	1	1	1	1	1	1	1	1	1
C03198	(S)-4-Hydroxymandelate	0	0	1	1	1	1	1	1	1	1	1	1	1	1	1	1	1	1	1	1
C03201	1-Alkyl-2-acylglycerol	0	0	1	1	1	1	1	1	1	1	1	1	1	1	1	1	1	1	1	1
C03217	2-Hydroxy-3-oxoadipate	0	0	1	1	1	1	1	1	1	1	1	1	1	1	1	1	1	1	1	1
C03219	(E)-2-Methylpropanal oxime	0	0	1	1	1	1	1	1	1	1	1	1	1	1	1	1	1	1	1	1
C03220	(2Z,6E)-Farnesol	0	0	1	1	1	1	1	1	1	1	1	1	1	1	1	1	1	1	1	1
C03221	2-trans-Dodecenoyl-CoA	0	0	1	1	1	1	1	1	1	1	1	1	1	1	1	1	1	1	1	1
C03227	3-Hydroxy-L-kynurenine	0	0	1	1	1	1	1	1	1	1	1	1	1	1	1	1	1	1	1	1
C03230	(Indol-3-yl)glycolaldehyde	0	0	1	1	1	1	1	1	1	1	1	1	1	1	1	1	1	1	1	1
C03231	3-Methylglutaconyl-CoA	0	0	1	1	1	1	1	1	1	1	1	1	1	1	1	1	1	1	1	1
C03232	3-Phosphonooxypyruvate	0	0	1	1	1	1	1	1	1	1	1	1	1	1	1	1	1	1	1	1
C03239	6-Amino-2-oxohexanoate	0	0	1	1	1	1	1	1	1	1	1	1	1	1	1	1	1	1	1	1
C03242	(8Z,11Z,14Z)-Icosatrienoic acid	0	0	1	0	1	1	1	1	1	1	1	1	1	1	1	1	1	1	1	1
C03248	Acetylenedicarboxylate	0	0	1	1	1	1	1	1	1	1	1	1	1	1	1	1	1	1	1	1
C03263	Coproporphyrinogen III	0	0	1	1	1	1	1	1	1	1	1	1	1	1	1	1	1	1	1	1
C03267	beta-D-Fructose 2-phosphate	0	0	1	1	1	1	1	1	1	1	1	1	1	1	1	1	1	1	1	1
C03273	5-Oxopentanoate	0	0	1	1	1	1	1	1	1	1	1	1	1	1	1	1	1	1	1	1
C03277	Imidazol-5-yl-pyruvate	0	0	1	1	1	1	1	1	1	1	1	1	1	1	1	1	1	1	1	1
C03283	L-2,4-Diaminobutanoate	0	0	1	1	1	1	1	1	1	1	1	1	1	1	1	1	1	1	1	1
C03284	L-3-Amino-isobutanoate	0	0	1	1	1	1	1	1	1	1	1	1	1	1	1	1	1	1	1	1
C03287	L-Glutamyl 5-phosphate	0	0	1	1	1	1	1	1	1	1	1	1	1	1	1	1	1	1	1	1
C03291	L-Xylulose 5-phosphate	0	0	1	1	1	1	1	1	1	1	1	1	1	1	1	1	1	1	1	1
C03294	N-Formylmethionyl-tRNA	0	0	1	1	1	1	1	1	1	1	1	1	1	1	1	1	1	1	1	1
C03296	N2-Succinyl-L-arginine	0	0	1	1	1	1	1	1	1	1	1	1	1	1	1	1	1	1	1	1
C03313	Phylloquinol	0	0	1	1	1	1	1	1	1	1	1	1	1	1	1	1	1	1	1	1
C03344	2-Methylacetoacetyl-CoA	0	0	1	0	1	1	1	1	1	1	1	1	1	1	1	1	1	1	1	1
C03345	2-Methylbut-2-enoyl-CoA	0	0	1	1	1	1	1	1	1	1	1	1	1	1	1	1	1	1	1	1
C03366	5-Phosphonooxy-L-lysine	0	0	1	1	1	1	1	1	1	1	1	1	1	1	1	1	1	1	1	1
C03372	Acylglycerone phosphate	0	0	1	1	1	1	1	1	1	1	1	1	1	1	1	1	1	1	1	1
C03373	Aminoimidazole ribotide	0	0	1	1	1	1	1	1	1	1	1	1	1	1	1	1	1	1	1	1
C03375	Norspermidine	0	0	1	1	1	1	1	1	1	1	1	1	1	1	1	1	1	1	1	1
C03383	D-Galactono-1,4-lactone	0	0	1	1	1	1	1	1	1	1	1	1	1	1	1	1	1	1	1	1
C03393	4-Phospho-D-erythronate	0	0	1	1	1	1	1	1	1	1	1	1	1	1	1	1	1	1	1	1
C03402	L-Asparaginyl-tRNA(Asn)	0	0	1	1	1	1	1	1	1	1	1	1	1	1	1	1	1	1	1	1
C03406	N-(L-Arginino)succinate	0	0	1	1	1	1	1	1	1	1	1	1	1	1	1	1	1	1	1	1
C03409	N-Formimino-L-aspartate	0	0	1	1	1	1	1	1	1	1	1	1	1	1	1	1	1	1	1	1
C03410	N-Glycoloyl-neuraminate	0	0	1	1	1	1	1	1	1	1	1	1	1	1	1	1	1	1	1	1
C03415	N2-Succinyl-L-ornithine	0	0	1	1	1	1	1	1	1	1	1	1	1	1	1	1	1	1	1	1
C03428	Presqualene diphosphate	0	0	1	1	1	1	1	1	1	1	1	1	1	1	1	1	1	1	1	1
C03440	cis-4-Hydroxy-D-proline	0	0	1	1	1	1	1	1	1	1	1	1	1	1	1	1	1	1	1	1
C03451	(R)-S-Lactoylglutathione	0	0	1	1	1	1	1	1	1	1	1	1	1	1	1	1	1	1	1	1
C03453	gamma-Oxalocrotonate	0	0	1	1	1	1	1	1	1	1	1	1	1	1	1	1	1	1	1	1
C03454	1-Alkenyl-2-acylglycerol	0	0	1	1	1	1	1	1	1	1	1	1	1	1	1	1	1	1	1	1
C03458	2,3,6-Trihydroxypyridine	0	0	1	1	1	1	1	1	1	1	1	1	1	1	1	1	1	1	1	1
C03459	2-Hydroxy-3-oxosuccinate	0	0	1	1	1	1	1	1	1	1	1	1	1	1	1	1	1	1	1	1
C03460	2-Methylprop-2-enoyl-CoA	0	0	1	1	1	1	1	1	1	1	1	1	1	1	1	1	1	1	1	1
C03461	2-trans,6-trans-Farnesal	0	0	1	1	1	1	1	1	1	1	1	1	1	1	1	1	1	1	1	1
C03479	Folinic acid	0	0	1	1	1	1	1	1	1	1	1	1	1	1	1	1	1	1	1	1
C03483	Adenosine tetraphosphate	0	0	1	1	1	1	1	1	1	1	1	1	1	1	1	1	1	1	1	1
C03492	D-4'-Phosphopantothenate	0	0	1	1	1	1	1	1	1	1	1	1	1	1	1	1	1	1	1	1
C03506	Indoleglycerol phosphate	0	0	1	1	1	1	1	1	1	1	1	1	1	1	1	1	1	1	1	1
C03508	L-2-Amino-3-oxobutanoic acid	0	0	1	1	1	1	1	1	1	1	1	1	1	1	1	1	1	1	1	1
C03511	L-Phenylalanyl-tRNA(Phe)	0	0	1	1	1	1	1	1	1	1	1	1	1	1	1	1	1	1	1	1
C03512	L-Tryptophanyl-tRNA(Trp)	0	0	1	1	1	1	1	1	1	1	1	1	1	1	1	1	1	1	1	1
C03516	Magnesium protoporphyrin	0	0	1	1	1	1	1	1	1	1	1	1	1	1	1	1	1	1	1	1
C03519	N-Acetyl-L-phenylalanine	0	0	1	1	1	1	1	1	1	1	1	1	1	1	1	1	1	1	1	1
C03539	S-Ribosyl-L-homocysteine	0	0	1	1	1	1	1	1	1	1	1	1	1	1	1	1	1	1	1	1
C03541	THF-polyglutamate	0	0	1	0	1	1	1	1	1	1	1	1	1	1	1	1	1	1	1	1
C03546	myo-Inositol 4-phosphate	0	0	1	1	1	1	1	1	1	1	1	1	1	1	1	1	1	1	1	1
C03547	omega-Hydroxy fatty acid	0	0	1	1	1	1	1	1	1	1	1	1	1	1	1	1	1	1	1	1
C03548	trans-2,3-Epoxysuccinate	0	0	1	1	1	1	1	1	1	1	1	1	1	1	1	1	1	1	1	1
C03557	2-Aminoethylphosphonate	0	0	1	1	1	1	1	1	1	1	1	1	1	1	1	1	1	1	1	1
C03561	(R)-3-Hydroxybutanoyl-CoA	0	0	1	1	1	1	1	1	1	1	1	1	1	1	1	1	1	1	1	1
C03564	1-Pyrroline-2-carboxylate	0	0	1	1	1	1	1	1	1	1	1	1	1	1	1	1	1	1	1	1
C03574	2-Formylaminobenzaldehyde	0	0	1	1	1	1	1	1	1	1	1	1	1	1	1	1	1	1	1	1
C03576	Coenzyme M	0	0	1	1	1	1	1	1	1	1	1	1	1	1	1	1	1	1	1	1
C03577	20-Hydroxyleukotriene E4	0	0	1	1	1	1	1	1	1	1	1	1	1	1	1	1	1	1	1	1
C03589	4-Hydroxy-2-oxopentanoate	0	0	1	1	1	1	1	1	1	1	1	1	1	1	1	1	1	1	1	1
C03590	4-Hydroxyphenylglyoxylate	0	0	1	1	1	1	1	1	1	1	1	1	1	1	1	1	1	1	1	1
C03595	8,11,14-Eicosatrienoyl-CoA	0	0	1	0	1	1	1	1	1	1	1	1	1	1	1	1	1	1	1	1
C03598	CDP-3,6-dideoxy-D-glucose	0	0	1	1	1	1	1	1	1	1	1	1	1	1	1	1	1	1	1	1
C03599	CDP-3,6-dideoxy-D-mannose	0	0	1	1	1	1	1	1	1	1	1	1	1	1	1	1	1	1	1	1
C03611	Galactose oligosaccharide	0	0	1	1	1	1	1	1	1	1	1	1	1	1	1	1	1	1	1	1
C03614	Inosine 5'-tetraphosphate	0	0	1	1	1	1	1	1	1	1	1	1	1	1	1	1	1	1	1	1
C03618	L-threo-3-Methylaspartate	0	0	1	1	1	1	1	1	1	1	1	1	1	1	1	1	1	1	1	1
C03619	Methyl beta-D-galactoside	0	0	1	1	1	1	1	1	1	1	1	1	1	1	1	1	1	1	1	1
C03640	Sphingosyl-phosphocholine	0	0	1	1	1	1	1	1	1	1	1	1	1	1	1	1	1	1	1	1
C03646	Bis-gamma-glutamylcystine	0	0	1	1	1	1	1	1	1	1	1	1	1	1	1	1	1	1	1	1
C03652	(2R,3S)-2,3-Dimethylmalate	0	0	1	1	1	1	1	1	1	1	1	1	1	1	1	1	1	1	1	1
C03656	(S)-5-Amino-3-oxohexanoic acid	0	0	1	1	1	1	1	1	1	1	1	1	1	1	1	1	1	1	1	1
C03657	1,4-Dihydroxy-2-naphthoate	0	0	1	1	1	1	1	1	1	1	1	1	1	1	1	1	1	1	1	1
C03659	1-O-Methyl-myo-inositol	0	0	1	1	1	1	1	1	1	1	1	1	1	1	1	1	1	1	1	1
C03660	3-O-Methyl-myo-inositol	0	0	1	1	1	1	1	1	1	1	1	1	1	1	1	1	1	1	1	1
C03672	3-(4-Hydroxyphenyl)lactate	0	0	1	1	1	1	1	1	1	1	1	1	1	1	1	1	1	1	1	1
C03680	4-Imidazolone-5-propanoate	0	0	1	1	1	1	1	1	1	1	1	1	1	1	1	1	1	1	1	1
C03684	6-Pyruvoyltetrahydropterin	0	0	1	1	1	1	1	1	1	1	1	1	1	1	1	1	1	1	1	1
C03688	Apo-[acyl-carrier-protein]	0	0	1	1	1	1	1	1	1	1	1	1	1	1	1	1	1	1	1	1
C03691	CMP-N-glycoloylneuraminate	0	0	1	1	1	1	1	1	1	1	1	1	1	1	1	1	1	1	1	1
C03692	1,2-Diacyl-3-beta-D-galactosyl-sn-glycerol	0	0	1	1	1	1	1	1	1	1	1	1	1	1	1	1	1	1	1	1
C03715	O-Alkylglycerone phosphate	0	0	1	1	1	1	1	1	1	1	1	1	1	1	1	1	1	1	1	1
C03722	Quinolinate	0	0	1	1	1	1	1	1	1	1	1	1	1	1	1	1	1	1	1	1
C03733	UDP-alpha-D-galactofuranose	0	0	1	1	1	1	1	1	1	1	1	1	1	1	1	1	1	1	1	1
C03740	(5-L-Glutamyl)-L-amino acid	0	0	1	1	1	1	1	1	1	1	1	1	1	1	1	1	1	1	1	1
C03741	(S)-4-Amino-5-oxopentanoate	0	0	1	1	1	1	1	1	1	1	1	1	1	1	1	1	1	1	1	1
C03742	(S)-4-Hydroxymandelonitrile	0	0	1	1	1	1	1	1	1	1	1	1	1	1	1	1	1	1	1	1
C03752	2-Amino-2-deoxy-D-gluconate	0	0	1	1	1	1	1	1	1	1	1	1	1	1	1	1	1	1	1	1
C03758	Dopamine	0	0	1	1	1	1	1	1	1	1	1	1	1	1	1	1	1	1	1	1
C03765	4-Hydroxyphenylacetaldehyde	0	0	1	1	1	1	1	1	1	1	1	1	1	1	1	1	1	1	1	1
C03771	5-Guanidino-2-oxopentanoate	0	0	1	1	1	1	1	1	1	1	1	1	1	1	1	1	1	1	1	1
C03785	D-Tagatose 1,6-bisphosphate	0	0	1	1	1	1	1	1	1	1	1	1	1	1	1	1	1	1	1	1
C03793	N6,N6,N6-Trimethyl-L-lysine	0	0	1	1	1	1	1	1	1	1	1	1	1	1	1	1	1	1	1	1
C03794	N6-(1,2-Dicarboxyethyl)-AMP	0	0	1	1	1	1	1	1	1	1	1	1	1	1	1	1	1	1	1	1
C03819	1-Acylglycerophosphoinositol	0	0	1	1	1	1	1	1	1	1	1	1	1	1	1	1	1	1	1	1
C03820	1-Alkyl-2-acetyl-sn-glycerol	0	0	1	1	1	1	1	1	1	1	1	1	1	1	1	1	1	1	1	1
C03824	2-Aminomuconate semialdehyde	0	0	1	1	1	1	1	1	1	1	1	1	1	1	1	1	1	1	1	1
C03826	2-Dehydro-3-deoxy-D-xylonate	0	0	1	1	1	1	1	1	1	1	1	1	1	1	1	1	1	1	1	1
C03827	2-Dehydro-3-deoxy-L-fuconate	0	0	1	1	1	1	1	1	1	1	1	1	1	1	1	1	1	1	1	1
C03838	5'-Phosphoribosylglycinamide	0	0	1	1	1	1	1	1	1	1	1	1	1	1	1	1	1	1	1	1
C03845	5alpha-Cholest-8-en-3beta-ol	0	0	1	1	1	1	1	1	1	1	1	1	1	1	1	1	1	1	1	1
C03862	Dolichyl phosphate D-mannose	0	0	1	1	1	1	1	1	1	1	1	1	1	1	1	1	1	1	1	1
C03871	L-2-Amino-6-oxoheptanedioate	0	0	1	1	1	1	1	1	1	1	1	1	1	1	1	1	1	1	1	1
C03872	L-Serine-phosphoethanolamine	0	0	1	1	1	1	1	1	1	1	1	1	1	1	1	1	1	1	1	1
C03885	3-Nonaprenyl-4-hydroxybenzoate	0	0	1	1	1	1	1	1	1	1	1	1	1	1	1	1	1	1	1	1
C03892	Phosphatidylglycerophosphate	0	0	1	1	1	1	1	1	1	1	1	1	1	1	1	1	1	1	1	1
C03906	beta-L-Arabinose 1-phosphate	0	0	1	1	1	1	1	1	1	1	1	1	1	1	1	1	1	1	1	1
C03912	(S)-1-Pyrroline-5-carboxylate	0	0	1	1	1	1	1	1	1	1	1	1	1	1	1	1	1	1	1	1
C03920	2-(Methylthio)ethanesulfonate	0	0	1	1	1	1	1	1	1	1	1	1	1	1	1	1	1	1	1	1
C03939	Acetyl-[acyl-carrier protein]	0	0	1	1	1	1	1	1	1	1	1	1	1	1	1	1	1	1	1	1
C03955	N6-Acetyl-N6-hydroxy-L-lysine	0	0	1	1	1	1	1	1	1	1	1	1	1	1	1	1	1	1	1	1
C03968	1-Alkyl-sn-glycero-3-phosphate	0	0	1	1	1	1	1	1	1	1	1	1	1	1	1	1	1	1	1	1
C03972	2,3,4,5-Tetrahydrodipicolinate	0	0	1	1	1	1	1	1	1	1	1	1	1	1	1	1	1	1	1	1
C03974	2-Acyl-sn-glycerol 3-phosphate	0	0	1	1	1	1	1	1	1	1	1	1	1	1	1	1	1	1	1	1
C03979	2-Dehydro-3-deoxy-L-rhamnonate	0	0	1	1	1	1	1	1	1	1	1	1	1	1	1	1	1	1	1	1
C03981	2-Hydroxyethylenedicarboxylate	0	0	1	1	1	1	1	1	1	1	1	1	1	1	1	1	1	1	1	1
C03993	4-(beta-D-Glucosyloxy)benzoate	0	0	1	1	1	1	1	1	1	1	1	1	1	1	1	1	1	1	1	1
C03997	5-Hydroxymethyldeoxycytidylate	0	0	1	1	1	1	1	1	1	1	1	1	1	1	1	1	1	1	1	1
C04002	(Z)-But-1-ene-1,2,4-tricarboxylate	0	0	1	1	1	1	1	1	1	1	1	1	1	1	1	1	1	1	1	1
C04006	1D-myo-Inositol 3-phosphate	0	0	1	1	1	1	1	1	1	1	1	1	1	1	1	1	1	1	1	1
C04020	D-Lysopine	0	0	1	1	1	1	1	1	1	1	1	1	1	1	1	1	1	1	1	1
C04022	S,S-Dimethyl-beta-propiothetin	0	0	1	1	1	1	1	1	1	1	1	1	1	1	1	1	1	1	1	1
C04037	1-Phospho-alpha-D-galacturonate	0	0	1	1	1	1	1	1	1	1	1	1	1	1	1	1	1	1	1	1
C04039	2,3-Dihydroxy-3-methylbutanoate	0	0	1	1	1	1	1	1	1	1	1	1	1	1	1	1	1	1	1	1
C04043	3,4-Dihydroxyphenylacetaldehyde	0	0	1	1	1	1	1	1	1	1	1	1	1	1	1	1	1	1	1	1
C04044	3-(2,3-Dihydroxyphenyl)propanoate	0	0	1	1	1	1	1	1	1	1	1	1	1	1	1	1	1	1	1	1
C04045	3-(3,4-Dihydroxyphenyl)pyruvate	0	0	1	1	1	1	1	1	1	1	1	1	1	1	1	1	1	1	1	1
C04046	3-D-Glucosyl-1,2-diacylglycerol	0	0	1	1	1	1	1	1	1	1	1	1	1	1	1	1	1	1	1	1
C04051	5-Amino-4-imidazolecarboxyamide	0	0	1	1	1	1	1	1	1	1	1	1	1	1	1	1	1	1	1	1
C04052	5-Carboxy-2-oxohept-3-enedioate	0	0	1	1	1	1	1	1	1	1	1	1	1	1	1	1	1	1	1	1
C04053	5-Dehydro-4-deoxy-D-glucuronate	0	0	1	1	1	1	1	1	1	1	1	1	1	1	1	1	1	1	1	1
C04056	9-cis,11-trans-Octadecadienoate	0	0	1	1	1	1	1	1	1	1	1	1	1	1	1	1	1	1	1	1
C04062	D-myo-Inositol 1,3-bisphosphate	0	0	1	1	1	1	1	1	1	1	1	1	1	1	1	1	1	1	1	1
C04063	D-myo-Inositol 3,4-bisphosphate	0	0	1	1	1	1	1	1	1	1	1	1	1	1	1	1	1	1	1	1
C04076	L-2-Aminoadipate 6-semialdehyde	0	0	1	1	1	1	1	1	1	1	1	1	1	1	1	1	1	1	1	1
C04079	N-((R)-Pantothenoyl)-L-cysteine	0	0	1	1	1	1	1	1	1	1	1	1	1	1	1	1	1	1	1	1
C04088	Octadecanoyl-[acyl-carrier protein]	0	0	1	1	1	1	1	1	1	1	1	1	1	1	1	1	1	1	1	1
C04089	UDP-4-dehydro-6-deoxy-D-glucose	0	0	1	1	1	1	1	1	1	1	1	1	1	1	1	1	1	1	1	1
C04092	delta1-Piperideine-2-carboxylate	0	0	1	1	1	1	1	1	1	1	1	1	1	1	1	1	1	1	1	1
C04106	2-(Hydroxymethyl)-4-oxobutanoate	0	0	1	1	1	1	1	1	1	1	1	1	1	1	1	1	1	1	1	1
C04114	(E)-4-(Trimethylammonio)but-2-enoate	0	0	1	1	1	1	1	1	1	1	1	1	1	1	1	1	1	1	1	1
C04122	D-1-Aminopropan-2-ol O-phosphate	0	0	1	1	1	1	1	1	1	1	1	1	1	1	1	1	1	1	1	1
C04133	N-Acetyl-L-glutamate 5-phosphate	0	0	1	1	1	1	1	1	1	1	1	1	1	1	1	1	1	1	1	1
C04137	D-Octopine	0	0	1	1	1	1	1	1	1	1	1	1	1	1	1	1	1	1	1	1
C04145	all-trans-Nonaprenyl diphosphate	0	0	1	1	1	1	1	1	1	1	1	1	1	1	1	1	1	1	1	1
C04146	all-trans-Octaprenyl diphosphate	0	0	1	1	1	1	1	1	1	1	1	1	1	1	1	1	1	1	1	1
C04148	Phenylacetylglutamine	0	0	1	1	1	1	1	1	1	1	1	1	1	1	1	1	1	1	1	1
C04180	cis-Dec-3-enoyl-[acp]	0	0	1	1	1	1	1	1	1	1	1	1	1	1	1	1	1	1	1	1
C04181	3-Hydroxy-3-methyl-2-oxobutanoic acid	0	0	1	1	1	1	1	1	1	1	1	1	1	1	1	1	1	1	1	1
C04185	5,6-Dihydroxyindole-2-carboxylate	0	0	1	1	1	1	1	1	1	1	1	1	1	1	1	1	1	1	1	1
C04186	5-Carboxymethyl-2-hydroxymuconate	0	0	1	1	1	1	1	1	1	1	1	1	1	1	1	1	1	1	1	1
C04188	S-Methyl-5-thio-D-ribose 1-phosphate	0	0	1	1	1	1	1	1	1	1	1	1	1	1	1	1	1	1	1	1
C04216	all-trans-Heptaprenyl diphosphate	0	0	1	1	1	1	1	1	1	1	1	1	1	1	1	1	1	1	1	1
C04225	(Z)-But-2-ene-1,2,3-tricarboxylate	0	0	1	1	1	1	1	1	1	1	1	1	1	1	1	1	1	1	1	1
C04226	6-Oxo-1,4,5,6-tetrahydronicotinate	0	0	1	1	1	1	1	1	1	1	1	1	1	1	1	1	1	1	1	1
C04230	1-Acyl-sn-glycero-3-phosphocholine	0	0	1	1	1	1	1	1	1	1	1	1	1	1	1	1	1	1	1	1
C04233	2-Acyl-sn-glycero-3-phosphocholine	0	0	1	1	1	1	1	1	1	1	1	1	1	1	1	1	1	1	1	1
C04236	(2S)-2-Isopropyl-3-oxosuccinate	0	0	1	1	1	1	1	1	1	1	1	1	1	1	1	1	1	1	1	1
C04244	6-Lactoyl-5,6,7,8-tetrahydropterin	0	0	1	1	1	1	1	1	1	1	1	1	1	1	1	1	1	1	1	1
C04246	But-2-enoyl-[acyl-carrier protein]	0	0	1	1	1	1	1	1	1	1	1	1	1	1	1	1	1	1	1	1
C04257	N-Acetyl-D-mannosamine 6-phosphate	0	0	1	1	1	1	1	1	1	1	1	1	1	1	1	1	1	1	1	1
C04272	(R)-2,3-Dihydroxy-3-methylbutanoate	0	0	1	1	1	1	1	1	1	1	1	1	1	1	1	1	1	1	1	1
C04281	L-1-Pyrroline-3-hydroxy-5-carboxylate	0	0	1	1	1	1	1	1	1	1	1	1	1	1	1	1	1	1	1	1
C04282	1-Pyrroline-4-hydroxy-2-carboxylate	0	0	1	1	1	1	1	1	1	1	1	1	1	1	1	1	1	1	1	1
C04287	3D-3,5/4-Trihydroxycyclohexane-1,2-dione	0	0	1	1	1	1	1	1	1	1	1	1	1	1	1	1	1	1	1	1
C04294	5-(2-Hydroxyethyl)-4-methylthiazole	0	0	1	1	1	1	1	1	1	1	1	1	1	1	1	1	1	1	1	1
C04297	CDP-4-dehydro-3,6-dideoxy-D-glucose	0	0	1	1	1	1	1	1	1	1	1	1	1	1	1	1	1	1	1	1
C04302	N-(5-Phospho-D-ribosyl)anthranilate	0	0	1	1	1	1	1	1	1	1	1	1	1	1	1	1	1	1	1	1
C04308	Phosphatidyl-N-dimethylethanolamine	0	0	1	1	1	1	1	1	1	1	1	1	1	1	1	1	1	1	1	1
C04315	2-Acyl-3-O-(beta-D-galactosyl)-sn-glycerol	0	0	1	1	1	1	1	1	1	1	1	1	1	1	1	1	1	1	1	1
C04317	1-Organyl-2-lyso-sn-glycero-3-phosphocholine	0	0	1	1	1	1	1	1	1	1	1	1	1	1	1	1	1	1	1	1
C04327	4-Methyl-5-(2-phosphoethyl)thiazole	0	0	1	1	1	1	1	1	1	1	1	1	1	1	1	1	1	1	1	1
C04330	5,10-Methenyltetrahydromethanopterin	0	0	1	1	1	1	1	1	1	1	1	1	1	1	1	1	1	1	1	1
C04332	6,7-Dimethyl-8-(D-ribityl)lumazine	0	0	1	1	1	1	1	1	1	1	1	1	1	1	1	1	1	1	1	1
C04348	L-Malyl-CoA	0	0	1	1	1	1	1	1	1	1	1	1	1	1	1	1	1	1	1	1
C04349	(4S)-4,6-Dihydroxy-2,5-dioxohexanoate	0	0	1	1	1	1	1	1	1	1	1	1	1	1	1	1	1	1	1	1
C04351	(R)-2-Methylimino-1-phenylpropan-1-ol	0	0	1	1	1	1	1	1	1	1	1	1	1	1	1	1	1	1	1	1
C04352	(R)-4'-Phosphopantothenoyl-L-cysteine	0	0	1	1	1	1	1	1	1	1	1	1	1	1	1	1	1	1	1	1
C04353	(Z)-4-Hydroxyphenylacetaldehyde oxime	0	0	1	1	1	1	1	1	1	1	1	1	1	1	1	1	1	1	1	1
C04361	1-O-Alkyl-2-acetyl-3-acyl-sn-glycerol	0	0	1	1	1	1	1	1	1	1	1	1	1	1	1	1	1	1	1	1
C04368	3-Amino-3-(4-hydroxyphenyl)propanoate	0	0	1	1	1	1	1	1	1	1	1	1	1	1	1	1	1	1	1	1
C04376	5'-Phosphoribosyl-N-formylglycinamide	0	0	1	1	1	1	1	1	1	1	1	1	1	1	1	1	1	1	1	1
C04377	5,10-Methylenetetrahydromethanopterin	0	0	1	1	1	1	1	1	1	1	1	1	1	1	1	1	1	1	1	1
C04390	N6-Acetyl-LL-2,6-diaminoheptanedioate	0	0	1	1	1	1	1	1	1	1	1	1	1	1	1	1	1	1	1	1
C04392	P1,P4-Bis(5'-xanthosyl) tetraphosphate	0	0	1	1	1	1	1	1	1	1	1	1	1	1	1	1	1	1	1	1
C04405	(2S,3S)-3-Hydroxy-2-methylbutanoyl-CoA	0	0	1	1	1	1	1	1	1	1	1	1	1	1	1	1	1	1	1	1
C04409	2-Amino-3-carboxymuconate semialdehyde	0	0	1	1	1	1	1	1	1	1	1	1	1	1	1	1	1	1	1	1
C04411	(2R,3S)-3-Isopropylmalate	0	0	1	1	1	1	1	1	1	1	1	1	1	1	1	1	1	1	1	1
C04421	N-Succinyl-LL-2,6-diaminoheptanedioate	0	0	1	1	1	1	1	1	1	1	1	1	1	1	1	1	1	1	1	1
C04437	1-(5-Phosphoribosyl)imidazole-4-acetate	0	0	1	1	1	1	1	1	1	1	1	1	1	1	1	1	1	1	1	1
C04438	1-Acyl-sn-glycero-3-phosphoethanolamine	0	0	1	1	1	1	1	1	1	1	1	1	1	1	1	1	1	1	1	1
C04442	2-Dehydro-3-deoxy-6-phospho-D-gluconate	0	0	1	1	1	1	1	1	1	1	1	1	1	1	1	1	1	1	1	1
C04454	5-Amino-6-(5'-phospho-D-ribitylamino)uracil	0	0	1	1	1	1	1	1	1	1	1	1	1	1	1	1	1	1	1	1
C04462	N-Succinyl-2-L-amino-6-oxoheptanedioate	0	0	1	1	1	1	1	1	1	1	1	1	1	1	1	1	1	1	1	1
C04475	1-Alkyl-2-acylglycerophosphoethanolamine	0	0	1	1	1	1	1	1	1	1	1	1	1	1	1	1	1	1	1	1
C04477	1D-myo-Inositol 1,3,4,6-tetrakisphosphate	0	0	1	1	1	1	1	1	1	1	1	1	1	1	1	1	1	1	1	1
C04479	2-Hydroxy-6-oxonona-2,4-diene-1,9-dioate	0	0	1	1	1	1	1	1	1	1	1	1	1	1	1	1	1	1	1	1
C04487	5-(D-Galactosyloxy)-L-lysine-procollagen	0	0	1	1	1	1	1	1	1	1	1	1	1	1	1	1	1	1	1	1
C04488	5-Methyl-5,6,7,8-tetrahydromethanopterin	0	0	1	1	1	1	1	1	1	1	1	1	1	1	1	1	1	1	1	1
C04494	Guanosine 3'-diphosphate 5'-triphosphate	0	0	1	1	1	1	1	1	1	1	1	1	1	1	1	1	1	1	1	1
C04498	p-Coumaroylagmatine	0	0	1	1	1	1	1	1	1	1	1	1	1	1	1	1	1	1	1	1
C04501	N-Acetyl-alpha-D-glucosamine 1-phosphate	0	0	1	1	1	1	1	1	1	1	1	1	1	1	1	1	1	1	1	1
C04506	Protein C-terminal S-farnesyl-L-cysteine	0	0	1	1	1	1	1	1	1	1	1	1	1	1	1	1	1	1	1	1
C04517	1-(1-Alkenyl)-sn-glycero-3-phosphocholine	0	0	1	1	1	1	1	1	1	1	1	1	1	1	1	1	1	1	1	1
C04520	1D-myo-Inositol 3,4,5,6-tetrakisphosphate	0	0	1	1	1	1	1	1	1	1	1	1	1	1	1	1	1	1	1	1
C04525	Fecosterol	0	0	1	1	1	1	1	1	1	1	1	1	1	1	1	1	1	1	1	1
C04536	Magnesium protoporphyrin monomethyl ester	0	0	1	1	1	1	1	1	1	1	1	1	1	1	1	1	1	1	1	1
C04546	(R)-3-((R)-3-Hydroxybutanoyloxy)butanoate	0	0	1	1	1	1	1	1	1	1	1	1	1	1	1	1	1	1	1	1
C04549	1-Phosphatidyl-1D-myo-inositol 3-phosphate	0	0	1	1	1	1	1	1	1	1	1	1	1	1	1	1	1	1	1	1
C04556	4-Amino-2-methyl-5-phosphomethylpyrimidine	0	0	1	1	1	1	1	1	1	1	1	1	1	1	1	1	1	1	1	1
C04563	D-myo-Inositol 1,2,4,5,6-pentakisphosphate	0	0	1	1	1	1	1	1	1	1	1	1	1	1	1	1	1	1	1	1
C04573	UDP-N-acetyl-2-amino-2-deoxy-D-glucuronate	0	0	1	1	1	1	1	1	1	1	1	1	1	1	1	1	1	1	1	1
C04574	di-trans,poly-cis-Undecaprenyl diphosphate	0	0	1	1	1	1	1	1	1	1	1	1	1	1	1	1	1	1	1	1
C04575	(4R,5S)-4,5,6-Trihydroxy-2,3-dioxohexanoate	0	0	1	1	1	1	1	1	1	1	1	1	1	1	1	1	1	1	1	1
C04577	15-OxoETE	0	0	1	1	1	1	1	1	1	1	1	1	1	1	1	1	1	1	1	1
C04579	Inositol 1,2,3,5,6-pentakisphosphate	0	0	1	1	1	1	1	1	1	1	1	1	1	1	1	1	1	1	1	1
C04582	S-Methyl-5-thio-D-ribulose 1-phosphate	0	0	1	1	1	1	1	1	1	1	1	1	1	1	1	1	1	1	1	1
C04590	3-(O-Geranylgeranyl)-sn-glycerol 1-phosphate	0	0	1	1	1	1	1	1	1	1	1	1	1	1	1	1	1	1	1	1
C04593	(2S,3R)-3-Hydroxybutane-1,2,3-tricarboxylate	0	0	1	1	1	1	1	1	1	1	1	1	1	1	1	1	1	1	1	1
C04598	2-Acetyl-1-alkyl-sn-glycero-3-phosphocholine	0	0	1	1	1	1	1	1	1	1	1	1	1	1	1	1	1	1	1	1
C04604	3-Hydroxy-2-methylpyridine-4,5-dicarboxylate	0	0	1	1	1	1	1	1	1	1	1	1	1	1	1	1	1	1	1	1
C04613	UDP-2-acetamido-4-dehydro-2,6-dideoxyglucose	0	0	1	1	1	1	1	1	1	1	1	1	1	1	1	1	1	1	1	1
C04618	(3R)-3-Hydroxybutanoyl-[acyl-carrier protein]	0	0	1	1	1	1	1	1	1	1	1	1	1	1	1	1	1	1	1	1
C04619	(3R)-3-Hydroxydecanoyl-[acyl-carrier protein]	0	0	1	1	1	1	1	1	1	1	1	1	1	1	1	1	1	1	1	1
C04620	(3R)-3-Hydroxyoctanoyl-[acyl-carrier protein]	0	0	1	1	1	1	1	1	1	1	1	1	1	1	1	1	1	1	1	1
C04628	Coenzyme B	0	0	1	1	1	1	1	1	1	1	1	1	1	1	1	1	1	1	1	1
C04630	UDP-2-acetamido-4-amino-2,4,6-trideoxy-alpha-D-glucose	0	0	1	1	1	1	1	1	1	1	1	1	1	1	1	1	1	1	1	1
C04631	UDP-N-acetyl-3-(1-carboxyvinyl)-D-glucosamine	0	0	1	1	1	1	1	1	1	1	1	1	1	1	1	1	1	1	1	1
C04633	(3R)-3-Hydroxypalmitoyl-[acyl-carrier protein]	0	0	1	1	1	1	1	1	1	1	1	1	1	1	1	1	1	1	1	1
C04635	1-(1-Alkenyl)-sn-glycero-3-phosphoethanolamine	0	0	1	1	1	1	1	1	1	1	1	1	1	1	1	1	1	1	1	1
C04637	1-Phosphatidyl-D-myo-inositol 4,5-bisphosphate	0	0	1	1	1	1	1	1	1	1	1	1	1	1	1	1	1	1	1	1
C04638	2,3-Bis-O-(geranylgeranyl)glycerol 1-phosphate	0	0	1	1	1	1	1	1	1	1	1	1	1	1	1	1	1	1	1	1
C04640	2-(Formamido)-N1-(5'-phosphoribosyl)acetamidine	0	0	1	1	1	1	1	1	1	1	1	1	1	1	1	1	1	1	1	1
C04642	2-Hydroxy-5-carboxymethylmuconate semialdehyde	0	0	1	1	1	1	1	1	1	1	1	1	1	1	1	1	1	1	1	1
C04666	D-erythro-1-(Imidazol-4-yl)glycerol 3-phosphate	0	0	1	1	1	1	1	1	1	1	1	1	1	1	1	1	1	1	1	1
C04672	(9Z,15Z)-(13S)-12,13-Epoxyoctadeca-9,11,15-trienoic acid	0	0	1	1	1	1	1	1	1	1	1	1	1	1	1	1	1	1	1	1
C04677	1-(5'-Phosphoribosyl)-5-amino-4-imidazolecarboxamide	0	0	1	1	1	1	1	1	1	1	1	1	1	1	1	1	1	1	1	1
C04688	(3R)-3-Hydroxytetradecanoyl-[acyl-carrier protein]	0	0	1	1	1	1	1	1	1	1	1	1	1	1	1	1	1	1	1	1
C04690	2-(Hydroxymethyl)-3-(acetamidomethylene)succinate	0	0	1	1	1	1	1	1	1	1	1	1	1	1	1	1	1	1	1	1
C04691	2-Dehydro-3-deoxy-D-arabino-heptonate 7-phosphate	0	0	1	1	1	1	1	1	1	1	1	1	1	1	1	1	1	1	1	1
C04717	(9Z,11E)-(13S)-13-Hydroperoxyoctadeca-9,11-dienoic acid	0	0	1	1	1	1	1	1	1	1	1	1	1	1	1	1	1	1	1	1
C04732	5-Amino-6-(1-D-ribitylamino)uracil	0	0	1	1	1	1	1	1	1	1	1	1	1	1	1	1	1	1	1	1
C04734	1-(5'-Phosphoribosyl)-5-formamido-4-imidazolecarboxamide	0	0	1	1	1	1	1	1	1	1	1	1	1	1	1	1	1	1	1	1
C04742	(15S)-15-Hydroxy-5,8,11-cis-13-trans-eicosatetraenoate	0	0	1	1	1	1	1	1	1	1	1	1	1	1	1	1	1	1	1	1
C04748	Protein C-terminal S-farnesyl-L-cysteine methyl ester	0	0	1	1	1	1	1	1	1	1	1	1	1	1	1	1	1	1	1	1
C04751	1-(5-Phospho-D-ribosyl)-5-amino-4-imidazolecarboxylate	0	0	1	1	1	1	1	1	1	1	1	1	1	1	1	1	1	1	1	1
C04752	2-Methyl-4-amino-5-hydroxymethylpyrimidine diphosphate	0	0	1	1	1	1	1	1	1	1	1	1	1	1	1	1	1	1	1	1
C04756	O-1-Alk-1-enyl-2-acyl-sn-glycero-3-phosphoethanolamine	0	0	1	1	1	1	1	1	1	1	1	1	1	1	1	1	1	1	1	1
C04773	3-Hydroxy-4-hydroxymethyl-2-methylpyridine-5-carboxylate	0	0	1	1	1	1	1	1	1	1	1	1	1	1	1	1	1	1	1	1
C04778	N1-(5-Phospho-alpha-D-ribosyl)-5,6-dimethylbenzimidazole	0	0	1	1	1	1	1	1	1	1	1	1	1	1	1	1	1	1	1	1
C04780	8-[(1R,2R)-3-Oxo-2-{(Z)-pent-2-enyl}cyclopentyl]octanoate	0	0	1	1	1	1	1	1	1	1	1	1	1	1	1	1	1	1	1	1
C04785	13(S)-HPOT	0	0	1	1	1	1	1	1	1	1	1	1	1	1	1	1	1	1	1	1
C04796	4-(L-Alanin-3-yl)-2-hydroxy-cis,cis-muconate 6-semialdehyde	0	0	1	1	1	1	1	1	1	1	1	1	1	1	1	1	1	1	1	1
C04797	5-(L-Alanin-3-yl)-2-hydroxy-cis,cis-muconate 6-semialdehyde	0	0	1	1	1	1	1	1	1	1	1	1	1	1	1	1	1	1	1	1
C04805	5(S)-HETE	0	0	1	1	1	1	1	1	1	1	1	1	1	1	1	1	1	1	1	1
C04807	2-Amino-7,8-dihydro-4-hydroxy-6-(diphosphooxymethyl)pteridine	0	0	1	1	1	1	1	1	1	1	1	1	1	1	1	1	1	1	1	1
C04822	8(R)-HPETE	0	0	1	1	1	1	1	1	1	1	1	1	1	1	1	1	1	1	1	1
C04823	1-(5'-Phosphoribosyl)-5-amino-4-(N-succinocarboxamide)-imidazole	0	0	1	1	1	1	1	1	1	1	1	1	1	1	1	1	1	1	1	1
C04832	Coenzyme M 7-mercaptoheptanoylthreonine-phosphate heterodisulfide	0	0	1	1	1	1	1	1	1	1	1	1	1	1	1	1	1	1	1	1
C04853	20-OH-Leukotriene B4	0	0	1	1	1	1	1	1	1	1	1	1	1	1	1	1	1	1	1	1
C04872	1,2-Diacyl-3-[3-(alpha-D-N-acetylneuraminyl)-beta-D-galactosyl]-sn-glycerol	0	0	1	1	1	1	1	1	1	1	1	1	1	1	1	1	1	1	1	1
C04874	2-Amino-4-hydroxy-6-(D-erythro-1,2,3-trihydroxypropyl)-7,8-dihydropteridine	0	0	1	1	1	1	1	1	1	1	1	1	1	1	1	1	1	1	1	1
C04877	UDP-N-acetylmuramoyl-L-alanyl-gamma-D-glutamyl-meso-2,6-diaminopimelate	0	0	1	1	1	1	1	1	1	1	1	1	1	1	1	1	1	1	1	1
C04882	UDP-N-acetylmuramoyl-L-alanyl-D-glutamyl-6-carboxy-L-lysyl-D-alanyl-D-alanine	0	0	1	1	1	1	1	1	1	1	1	1	1	1	1	1	1	1	1	1
C04895	7,8-Dihydroneopterin 3'-triphosphate	0	0	1	1	1	1	1	1	1	1	1	1	1	1	1	1	1	1	1	1
C04896	5-(5-Phospho-D-ribosylaminoformimino)-1-(5-phosphoribosyl)-imidazole-4-carboxamide	0	0	1	1	1	1	1	1	1	1	1	1	1	1	1	1	1	1	1	1
C04916	N-(5'-Phospho-D-1'-ribulosylformimino)-5-amino-1-(5''-phospho-D-ribosyl)-4-imidazolecarboxamide	0	0	1	1	1	1	1	1	1	1	1	1	1	1	1	1	1	1	1	1
C05100	3-Ureidoisobutyrate	0	0	1	1	1	1	1	1	1	1	1	1	1	1	1	1	1	1	1	1
C05102	alpha-Hydroxy fatty acid	0	0	1	1	1	1	1	1	1	1	1	1	1	1	1	1	1	1	1	1
C05103	4alpha-Methylzymosterol	0	0	1	1	1	1	1	1	1	1	1	1	1	1	1	1	1	1	1	1
C05107	7-Dehydrodesmosterol	0	0	1	1	1	1	1	1	1	1	1	1	1	1	1	1	1	1	1	1
C05108	14-Demethyllanosterol	0	0	1	1	1	1	1	1	1	1	1	1	1	1	1	1	1	1	1	1
C05109	24,25-Dihydrolanosterol	0	0	1	1	1	1	1	1	1	1	1	1	1	1	1	1	1	1	1	1
C05122	Taurocholate	0	0	1	1	1	1	1	1	1	1	1	1	1	1	1	1	1	1	1	1
C05123	2-Hydroxyethanesulfonate	0	0	1	1	1	1	1	1	1	1	1	1	1	1	1	1	1	1	1	1
C05125	2-(alpha-Hydroxyethyl)thiamine diphosphate	0	0	1	1	1	1	1	1	1	1	1	1	1	1	1	1	1	1	1	1
C05127	N-Methylhistamine	0	0	1	1	1	1	1	1	1	1	1	1	1	1	1	1	1	1	1	1
C05130	Imidazole-4-acetaldehyde	0	0	1	1	1	1	1	1	1	1	1	1	1	1	1	1	1	1	1	1
C05131	(1-Ribosylimidazole)-4-acetate	0	0	1	1	1	1	1	1	1	1	1	1	1	1	1	1	1	1	1	1
C05133	4-Imidazolone-5-acetate	0	0	1	1	1	1	1	1	1	1	1	1	1	1	1	1	1	1	1	1
C05135	4-(beta-Acetylaminoethyl)imidazole	0	0	1	1	1	1	1	1	1	1	1	1	1	1	1	1	1	1	1	1
C05143	Dhurrin	0	0	1	1	1	1	1	1	1	1	1	1	1	1	1	1	1	1	1	1
C05145	3-Aminoisobutyric acid	0	0	1	1	1	1	1	1	1	1	1	1	1	1	1	1	1	1	1	1
C05147	trans-3-Hydroxy-L-proline	0	0	1	1	1	1	1	1	1	1	1	1	1	1	1	1	1	1	1	1
C05161	2,5-Diaminohexanoate	0	0	1	1	1	1	1	1	1	1	1	1	1	1	1	1	1	1	1	1
C05172	Selenophosphoric acid	0	0	1	1	1	1	1	1	1	1	1	1	1	1	1	1	1	1	1	1
C05200	3-Hexaprenyl-4,5-dihydroxybenzoate	0	0	1	1	1	1	1	1	1	1	1	1	1	1	1	1	1	1	1	1
C05212	1-Radyl-2-acyl-sn-glycero-3-phosphocholine	0	0	1	1	1	1	1	1	1	1	1	1	1	1	1	1	1	1	1	1
C05223	Dodecanoyl-[acyl-carrier protein]	0	0	1	1	1	1	1	1	1	1	1	1	1	1	1	1	1	1	1	1
C05231	L-3-Aminobutyryl-CoA	0	0	1	1	1	1	1	1	1	1	1	1	1	1	1	1	1	1	1	1
C05235	Hydroxyacetone	0	0	1	1	1	1	1	1	1	1	1	1	1	1	1	1	1	1	1	1
C05239	5-Aminoimidazole	0	0	1	1	1	1	1	1	1	1	1	1	1	1	1	1	1	1	1	1
C05258	(S)-3-Hydroxyhexadecanoyl-CoA	0	0	1	1	1	1	1	1	1	1	1	1	1	1	1	1	1	1	1	1
C05259	3-Oxopalmitoyl-CoA	0	0	1	1	1	1	1	1	1	1	1	1	1	1	1	1	1	1	1	1
C05260	(S)-3-Hydroxytetradecanoyl-CoA	0	0	1	1	1	1	1	1	1	1	1	1	1	1	1	1	1	1	1	1
C05261	3-Oxotetradecanoyl-CoA	0	0	1	1	1	1	1	1	1	1	1	1	1	1	1	1	1	1	1	1
C05262	(S)-3-Hydroxydodecanoyl-CoA	0	0	1	1	1	1	1	1	1	1	1	1	1	1	1	1	1	1	1	1
C05263	3-Oxododecanoyl-CoA	0	0	1	1	1	1	1	1	1	1	1	1	1	1	1	1	1	1	1	1
C05264	(S)-Hydroxydecanoyl-CoA	0	0	1	1	1	1	1	1	1	1	1	1	1	1	1	1	1	1	1	1
C05265	3-Oxodecanoyl-CoA	0	0	1	1	1	1	1	1	1	1	1	1	1	1	1	1	1	1	1	1
C05266	(S)-3-Hydroxyoctanoyl-CoA	0	0	1	1	1	1	1	1	1	1	1	1	1	1	1	1	1	1	1	1
C05267	3-Oxooctanoyl-CoA	0	0	1	1	1	1	1	1	1	1	1	1	1	1	1	1	1	1	1	1
C05268	(S)-Hydroxyhexanoyl-CoA	0	0	1	1	1	1	1	1	1	1	1	1	1	1	1	1	1	1	1	1
C05269	3-Oxohexanoyl-CoA	0	0	1	1	1	1	1	1	1	1	1	1	1	1	1	1	1	1	1	1
C05270	Hexanoyl-CoA	0	0	1	0	1	1	1	1	1	1	1	1	1	1	1	1	1	1	1	1
C05271	trans-Hex-2-enoyl-CoA	0	0	1	0	1	1	1	1	1	1	1	1	1	1	1	1	1	1	1	1
C05272	trans-Hexadec-2-enoyl-CoA	0	0	1	1	1	1	1	1	1	1	1	1	1	1	1	1	1	1	1	1
C05273	trans-Tetradec-2-enoyl-CoA	0	0	1	0	1	1	1	1	1	1	1	1	1	1	1	1	1	1	1	1
C05274	Decanoyl-CoA	0	0	1	0	1	1	1	1	1	1	1	1	1	1	1	1	1	1	1	1
C05275	trans-Dec-2-enoyl-CoA	0	0	1	0	1	1	1	1	1	1	1	1	1	1	1	1	1	1	1	1
C05276	trans-Oct-2-enoyl-CoA	0	0	1	0	1	1	1	1	1	1	1	1	1	1	1	1	1	1	1	1
C05279	trans,cis-Lauro-2,6-dienoyl-CoA	0	0	1	1	1	1	1	1	1	1	1	1	1	1	1	1	1	1	1	1
C05280	cis,cis-3,6-Dodecadienoyl-CoA	0	0	1	1	1	1	1	1	1	1	1	1	1	1	1	1	1	1	1	1
C05281	5-Methylbarbiturate	0	0	1	1	1	1	1	1	1	1	1	1	1	1	1	1	1	1	1	1
C05306	Chlorophyll a	0	0	1	1	1	1	1	1	1	1	1	1	1	1	1	1	1	1	1	1
C05307	Chlorophyll b	0	0	1	1	1	1	1	1	1	1	1	1	1	1	1	1	1	1	1	1
C05313	3-Hexaprenyl-4-hydroxy-5-methoxybenzoate	0	0	1	1	1	1	1	1	1	1	1	1	1	1	1	1	1	1	1	1
C05332	Phenethylamine	0	0	1	1	1	1	1	1	1	1	1	1	1	1	1	1	1	1	1	1
C05335	L-Selenomethionine	0	0	1	1	1	1	1	1	1	1	1	1	1	1	1	1	1	1	1	1
C05336	Selenomethionyl-tRNA(Met)	0	0	1	1	1	1	1	1	1	1	1	1	1	1	1	1	1	1	1	1
C05338	4-Hydroxyphenylacetyl-CoA	0	0	1	1	1	1	1	1	1	1	1	1	1	1	1	1	1	1	1	1
C05340	beta-Alanyl-L-arginine	0	0	1	1	1	1	1	1	1	1	1	1	1	1	1	1	1	1	1	1
C05341	beta-Alanyl-L-lysine	0	0	1	1	1	1	1	1	1	1	1	1	1	1	1	1	1	1	1	1
C05345	beta-D-Fructose 6-phosphate	0	0	1	1	1	1	1	1	1	1	1	1	1	1	1	1	1	1	1	1
C05349	Ciprofloxacin	0	0	1	1	1	1	1	1	1	1	1	1	1	1	1	1	1	1	1	1
C05350	2-Hydroxy-3-(4-hydroxyphenyl)propenoate	0	0	1	1	1	1	1	1	1	1	1	1	1	1	1	1	1	1	1	1
C05356	5(S)-HPETE	0	0	1	1	1	1	1	1	1	1	1	1	1	1	1	1	1	1	1	1
C05361	Hydrazine	0	0	1	1	1	1	1	1	1	1	1	1	1	1	1	1	1	1	1	1
C05378	beta-D-Fructose 1,6-bisphosphate	0	0	1	1	1	1	1	1	1	1	1	1	1	1	1	1	1	1	1	1
C05379	Oxalosuccinate	0	0	1	1	1	1	1	1	1	1	1	1	1	1	1	1	1	1	1	1
C05380	Nicotinurate	0	0	1	1	1	1	1	1	1	1	1	1	1	1	1	1	1	1	1	1
C05381	3-Carboxy-1-hydroxypropyl-ThPP	0	0	1	1	1	1	1	1	1	1	1	1	1	1	1	1	1	1	1	1
C05382	Sedoheptulose 7-phosphate	0	0	1	1	1	1	1	1	1	1	1	1	1	1	1	1	1	1	1	1
C05385	D-Glucuronate 1-phosphate	0	0	1	1	1	1	1	1	1	1	1	1	1	1	1	1	1	1	1	1
C05392	Oligouronide with 4-deoxy-alpha-L-erythro-hex-4-enopyranuronosyl group	0	0	1	1	1	1	1	1	1	1	1	1	1	1	1	1	1	1	1	1
C05396	Lactose 6-phosphate	0	0	1	1	1	1	1	1	1	1	1	1	1	1	1	1	1	1	1	1
C05399	Melibiitol	0	0	1	1	1	1	1	1	1	1	1	1	1	1	1	1	1	1	1	1
C05400	Epimelibiose	0	0	1	1	1	1	1	1	1	1	1	1	1	1	1	1	1	1	1	1
C05401	3-beta-D-Galactosyl-sn-glycerol	0	0	1	1	1	1	1	1	1	1	1	1	1	1	1	1	1	1	1	1
C05402	Melibiose	0	0	1	1	1	1	1	1	1	1	1	1	1	1	1	1	1	1	1	1
C05404	D-Gal alpha 1->6D-Gal alpha 1->6D-Glucose	0	0	1	1	1	1	1	1	1	1	1	1	1	1	1	1	1	1	1	1
C05411	L-Xylonate	0	0	1	1	1	1	1	1	1	1	1	1	1	1	1	1	1	1	1	1
C05412	L-Lyxonate	0	0	1	1	1	1	1	1	1	1	1	1	1	1	1	1	1	1	1	1
C05422	Dehydroascorbate	0	0	1	1	1	1	1	1	1	1	1	1	1	1	1	1	1	1	1	1
C05427	Phytyl diphosphate	0	0	1	1	1	1	1	1	1	1	1	1	1	1	1	1	1	1	1	1
C05437	Zymosterol	0	0	1	1	1	1	1	1	1	1	1	1	1	1	1	1	1	1	1	1
C05439	5alpha-Cholesta-7,24-dien-3beta-ol	0	0	1	1	1	1	1	1	1	1	1	1	1	1	1	1	1	1	1	1
C05440	Ergosta-5,7,22,24(28)-tetraen-3beta-ol	0	0	1	1	1	1	1	1	1	1	1	1	1	1	1	1	1	1	1	1
C05441	Vitamin D2	0	0	1	1	1	1	1	1	1	1	1	1	1	1	1	1	1	1	1	1
C05442	Stigmasterol	0	0	1	1	1	1	1	1	1	1	1	1	1	1	1	1	1	1	1	1
C05443	Vitamin D3	0	0	1	1	1	1	1	1	1	1	1	1	1	1	1	1	1	1	1	1
C05512	Deoxyinosine	0	0	1	1	1	1	1	1	1	1	1	1	1	1	1	1	1	1	1	1
C05513	Urate-3-ribonucleoside	0	0	1	1	1	1	1	1	1	1	1	1	1	1	1	1	1	1	1	1
C05515	5-Ureido-4-imidazole carboxylate	0	0	1	1	1	1	1	1	1	1	1	1	1	1	1	1	1	1	1	1
C05516	5-Amino-4-imidazole carboxylate	0	0	1	1	1	1	1	1	1	1	1	1	1	1	1	1	1	1	1	1
C05519	L-Allothreonine	0	0	1	1	1	1	1	1	1	1	1	1	1	1	1	1	1	1	1	1
C05524	Aminoacyl-L-methionine	0	0	1	1	1	1	1	1	1	1	1	1	1	1	1	1	1	1	1	1
C05526	S-Glutathionyl-L-cysteine	0	0	1	1	1	1	1	1	1	1	1	1	1	1	1	1	1	1	1	1
C05527	3-Sulfinylpyruvate	0	0	1	1	1	1	1	1	1	1	1	1	1	1	1	1	1	1	1	1
C05528	3-Sulfopyruvate	0	0	1	1	1	1	1	1	1	1	1	1	1	1	1	1	1	1	1	1
C05535	alpha-Aminoadipoyl-S-acyl enzyme	0	0	1	1	1	1	1	1	1	1	1	1	1	1	1	1	1	1	1	1
C05539	N-Acetyl-L-2-amino-6-oxopimelate	0	0	1	1	1	1	1	1	1	1	1	1	1	1	1	1	1	1	1	1
C05544	Protein N6-methyl-L-lysine	0	0	1	1	1	1	1	1	1	1	1	1	1	1	1	1	1	1	1	1
C05545	Protein N6,N6-dimethyl-L-lysine	0	0	1	1	1	1	1	1	1	1	1	1	1	1	1	1	1	1	1	1
C05546	Protein N6,N6,N6-trimethyl-L-lysine	0	0	1	1	1	1	1	1	1	1	1	1	1	1	1	1	1	1	1	1
C05548	6-Acetamido-2-oxohexanoate	0	0	1	1	1	1	1	1	1	1	1	1	1	1	1	1	1	1	1	1
C05552	Biocytin	0	0	1	1	1	1	1	1	1	1	1	1	1	1	1	1	1	1	1	1
C05554	Aerobactin	0	0	1	1	1	1	1	1	1	1	1	1	1	1	1	1	1	1	1	1
C05560	L-2-Aminoadipate adenylate	0	0	1	1	1	1	1	1	1	1	1	1	1	1	1	1	1	1	1	1
C05565	Hydantoin-5-propionate	0	0	1	1	1	1	1	1	1	1	1	1	1	1	1	1	1	1	1	1
C05568	Imidazole lactate	0	0	1	1	1	1	1	1	1	1	1	1	1	1	1	1	1	1	1	1
C05570	Ergothioneine	0	0	1	1	1	1	1	1	1	1	1	1	1	1	1	1	1	1	1	1
C05571	Thiourocanic acid	0	0	1	1	1	1	1	1	1	1	1	1	1	1	1	1	1	1	1	1
C05572	4-Oxoglutaramate	0	0	1	1	1	1	1	1	1	1	1	1	1	1	1	1	1	1	1	1
C05575	Hercynine	0	0	1	1	1	1	1	1	1	1	1	1	1	1	1	1	1	1	1	1
C05576	3,4-Dihydroxyphenylethyleneglycol	0	0	1	1	1	1	1	1	1	1	1	1	1	1	1	1	1	1	1	1
C05577	3,4-Dihydroxymandelaldehyde	0	0	1	1	1	1	1	1	1	1	1	1	1	1	1	1	1	1	1	1
C05578	5,6-Dihydroxyindole	0	0	1	1	1	1	1	1	1	1	1	1	1	1	1	1	1	1	1	1
C05579	Indole-5,6-quinone	0	0	1	1	1	1	1	1	1	1	1	1	1	1	1	1	1	1	1	1
C05580	3,4-Dihydroxymandelate	0	0	1	1	1	1	1	1	1	1	1	1	1	1	1	1	1	1	1	1
C05581	3-Methoxy-4-hydroxyphenylacetaldehyde	0	0	1	1	1	1	1	1	1	1	1	1	1	1	1	1	1	1	1	1
C05582	Homovanillate	0	0	1	1	1	1	1	1	1	1	1	1	1	1	1	1	1	1	1	1
C05583	3-Methoxy-4-hydroxyphenylglycolaldehyde	0	0	1	1	1	1	1	1	1	1	1	1	1	1	1	1	1	1	1	1
C05584	3-Methoxy-4-hydroxymandelate	0	0	1	1	1	1	1	1	1	1	1	1	1	1	1	1	1	1	1	1
C05585	Gentisate aldehyde	0	0	1	1	1	1	1	1	1	1	1	1	1	1	1	1	1	1	1	1
C05587	3-Methoxytyramine	0	0	1	1	1	1	1	1	1	1	1	1	1	1	1	1	1	1	1	1
C05588	L-Metanephrine	0	0	1	1	1	1	1	1	1	1	1	1	1	1	1	1	1	1	1	1
C05589	L-Normetanephrine	0	0	1	1	1	1	1	1	1	1	1	1	1	1	1	1	1	1	1	1
C05593	3-Hydroxyphenylacetate	0	0	1	1	1	1	1	1	1	1	1	1	1	1	1	1	1	1	1	1
C05594	3-Methoxy-4-hydroxyphenylethyleneglycol	0	0	1	1	1	1	1	1	1	1	1	1	1	1	1	1	1	1	1	1
C05595	4-Hydroxyphenylacetylglutamic acid	0	0	1	1	1	1	1	1	1	1	1	1	1	1	1	1	1	1	1	1
C05596	p-Hydroxyphenylacetylglycine	0	0	1	1	1	1	1	1	1	1	1	1	1	1	1	1	1	1	1	1
C05598	Phenylacetylglycine	0	0	1	1	1	1	1	1	1	1	1	1	1	1	1	1	1	1	1	1
C05600	2-Hydroxyhepta-2,4-dienedioate	0	0	1	1	1	1	1	1	1	1	1	1	1	1	1	1	1	1	1	1
C05604	2-Carboxy-2,3-dihydro-5,6-dihydroxyindole	0	0	1	1	1	1	1	1	1	1	1	1	1	1	1	1	1	1	1	1
C05607	Phenyllactate	0	0	1	1	1	1	1	1	1	1	1	1	1	1	1	1	1	1	1	1
C05620	N-Acetyl-D-phenylalanine	0	0	1	1	1	1	1	1	1	1	1	1	1	1	1	1	1	1	1	1
C05629	Phenylpropanoate	0	0	1	1	1	1	1	1	1	1	1	1	1	1	1	1	1	1	1	1
C05634	5-Hydroxyindoleacetaldehyde	0	0	1	1	1	1	1	1	1	1	1	1	1	1	1	1	1	1	1	1
C05635	5-Hydroxyindoleacetate	0	0	1	1	1	1	1	1	1	1	1	1	1	1	1	1	1	1	1	1
C05636	3-Hydroxykynurenamine	0	0	1	1	1	1	1	1	1	1	1	1	1	1	1	1	1	1	1	1
C05637	4,8-Dihydroxyquinoline	0	0	1	1	1	1	1	1	1	1	1	1	1	1	1	1	1	1	1	1
C05638	5-Hydroxykynurenamine	0	0	1	1	1	1	1	1	1	1	1	1	1	1	1	1	1	1	1	1
C05639	4,6-Dihydroxyquinoline	0	0	1	1	1	1	1	1	1	1	1	1	1	1	1	1	1	1	1	1
C05640	Cinnavalininate	0	0	1	1	1	1	1	1	1	1	1	1	1	1	1	1	1	1	1	1
C05641	5-(3'-Carboxy-3'-oxopropenyl)-4,6-dihydroxypicolinate	0	0	1	1	1	1	1	1	1	1	1	1	1	1	1	1	1	1	1	1
C05642	Formyl-N-acetyl-5-methoxykynurenamine	0	0	1	1	1	1	1	1	1	1	1	1	1	1	1	1	1	1	1	1
C05643	6-Hydroxymelatonin	0	0	1	1	1	1	1	1	1	1	1	1	1	1	1	1	1	1	1	1
C05644	3-Methylindolepyruvate	0	0	1	1	1	1	1	1	1	1	1	1	1	1	1	1	1	1	1	1
C05645	4-(2-Amino-3-hydroxyphenyl)-2,4-dioxobutanoate	0	0	1	1	1	1	1	1	1	1	1	1	1	1	1	1	1	1	1	1
C05646	5-Hydroxyindolepyruvate	0	0	1	1	1	1	1	1	1	1	1	1	1	1	1	1	1	1	1	1
C05647	Formyl-5-hydroxykynurenamine	0	0	1	1	1	1	1	1	1	1	1	1	1	1	1	1	1	1	1	1
C05648	5-Hydroxy-N-formylkynurenine	0	0	1	1	1	1	1	1	1	1	1	1	1	1	1	1	1	1	1	1
C05651	5-Hydroxykynurenine	0	0	1	1	1	1	1	1	1	1	1	1	1	1	1	1	1	1	1	1
C05652	4-(2-Amino-5-hydroxyphenyl)-2,4-dioxobutanoate	0	0	1	1	1	1	1	1	1	1	1	1	1	1	1	1	1	1	1	1
C05653	Formylanthranilate	0	0	1	1	1	1	1	1	1	1	1	1	1	1	1	1	1	1	1	1
C05654	5-(2'-Formylethyl)-4,6-dihydroxypicolinate	0	0	1	1	1	1	1	1	1	1	1	1	1	1	1	1	1	1	1	1
C05655	5-(2'-Carboxyethyl)-4,6-dihydroxypicolinate	0	0	1	1	1	1	1	1	1	1	1	1	1	1	1	1	1	1	1	1
C05656	5-(3'-Carboxy-3'-oxopropyl)-4,6-dihydroxypicolinate	0	0	1	1	1	1	1	1	1	1	1	1	1	1	1	1	1	1	1	1
C05658	Indoxyl	0	0	1	1	1	1	1	1	1	1	1	1	1	1	1	1	1	1	1	1
C05659	5-Methoxytryptamine	0	0	1	1	1	1	1	1	1	1	1	1	1	1	1	1	1	1	1	1
C05660	5-Methoxyindoleacetate	0	0	1	1	1	1	1	1	1	1	1	1	1	1	1	1	1	1	1	1
C05662	Homoisocitrate	0	0	1	1	1	1	1	1	1	1	1	1	1	1	1	1	1	1	1	1
C05663	6-Hydroxykynurenate	0	0	1	1	1	1	1	1	1	1	1	1	1	1	1	1	1	1	1	1
C05665	3-Aminopropanal	0	0	1	1	1	1	1	1	1	1	1	1	1	1	1	1	1	1	1	1
C05668	3-Hydroxypropionyl-CoA	0	0	1	0	1	1	1	1	1	1	1	1	1	1	1	1	1	1	1	1
C05669	beta-Nitropropanoate	0	0	1	1	1	1	1	1	1	1	1	1	1	1	1	1	1	1	1	1
C05670	3-Aminopropiononitrile	0	0	1	0	1	1	1	1	1	1	1	1	1	1	1	1	1	1	1	1
C05681	Ceramide 2-aminoethylphosphonate	0	0	1	1	1	1	1	1	1	1	1	1	1	1	1	1	1	1	1	1
C05684	Selenite	0	0	1	1	1	1	1	1	1	1	1	1	1	1	1	1	1	1	1	1
C05686	Adenylylselenate	0	0	1	1	1	1	1	1	1	1	1	1	1	1	1	1	1	1	1	1
C05688	L-Selenocysteine	0	0	1	1	1	1	1	1	1	1	1	1	1	1	1	1	1	1	1	1
C05689	Se-Methyl-L-selenocysteine	0	0	1	1	1	1	1	1	1	1	1	1	1	1	1	1	1	1	1	1
C05690	Se-Methylselenomethionine	0	0	1	1	1	1	1	1	1	1	1	1	1	1	1	1	1	1	1	1
C05695	gamma-Glutamyl-Se-methylselenocysteine	0	0	1	1	1	1	1	1	1	1	1	1	1	1	1	1	1	1	1	1
C05697	Selenate	0	0	1	1	1	1	1	1	1	1	1	1	1	1	1	1	1	1	1	1
C05698	Selenohomocysteine	0	0	1	1	1	1	1	1	1	1	1	1	1	1	1	1	1	1	1	1
C05699	L-Selenocystathionine	0	0	1	1	1	1	1	1	1	1	1	1	1	1	1	1	1	1	1	1
C05703	Methaneselenol	0	0	1	1	1	1	1	1	1	1	1	1	1	1	1	1	1	1	1	1
C05711	gamma-Glutamyl-beta-cyanoalanine	0	0	1	0	1	1	1	1	1	1	1	1	1	1	1	1	1	1	1	1
C05714	alpha-Aminopropiononitrile	0	0	1	1	1	1	1	1	1	1	1	1	1	1	1	1	1	1	1	1
C05715	gamma-Amino-gamma-cyanobutanoate	0	0	1	1	1	1	1	1	1	1	1	1	1	1	1	1	1	1	1	1
C05726	S-Substituted L-cysteine	0	0	1	1	1	1	1	1	1	1	1	1	1	1	1	1	1	1	1	1
C05727	S-Substituted N-acetyl-L-cysteine	0	0	1	1	1	1	1	1	1	1	1	1	1	1	1	1	1	1	1	1
C05729	R-S-Cysteinylglycine	0	0	1	1	1	1	1	1	1	1	1	1	1	1	1	1	1	1	1	1
C05730	Glutathionylspermidine	0	0	1	1	1	1	1	1	1	1	1	1	1	1	1	1	1	1	1	1
C05731	3-Ketosucrose	0	0	1	1	1	1	1	1	1	1	1	1	1	1	1	1	1	1	1	1
C05744	Acetoacetyl-[acp]	0	0	1	1	1	1	1	1	1	1	1	1	1	1	1	1	1	1	1	1
C05745	Butyryl-[acp]	0	0	1	1	1	1	1	1	1	1	1	1	1	1	1	1	1	1	1	1
C05746	3-Oxohexanoyl-[acp]	0	0	1	1	1	1	1	1	1	1	1	1	1	1	1	1	1	1	1	1
C05747	(R)-3-Hydroxyhexanoyl-[acp]	0	0	1	1	1	1	1	1	1	1	1	1	1	1	1	1	1	1	1	1
C05748	trans-Hex-2-enoyl-[acp]	0	0	1	1	1	1	1	1	1	1	1	1	1	1	1	1	1	1	1	1
C05749	Hexanoyl-[acp]	0	0	1	1	1	1	1	1	1	1	1	1	1	1	1	1	1	1	1	1
C05750	3-Oxooctanoyl-[acp]	0	0	1	1	1	1	1	1	1	1	1	1	1	1	1	1	1	1	1	1
C05751	trans-Oct-2-enoyl-[acp]	0	0	1	1	1	1	1	1	1	1	1	1	1	1	1	1	1	1	1	1
C05752	Octanoyl-[acp]	0	0	1	1	1	1	1	1	1	1	1	1	1	1	1	1	1	1	1	1
C05753	3-Oxodecanoyl-[acp]	0	0	1	1	1	1	1	1	1	1	1	1	1	1	1	1	1	1	1	1
C05754	trans-Dec-2-enoyl-[acp]	0	0	1	1	1	1	1	1	1	1	1	1	1	1	1	1	1	1	1	1
C05755	Decanoyl-[acp]	0	0	1	1	1	1	1	1	1	1	1	1	1	1	1	1	1	1	1	1
C05756	3-Oxododecanoyl-[acp]	0	0	1	1	1	1	1	1	1	1	1	1	1	1	1	1	1	1	1	1
C05757	(R)-3-Hydroxydodecanoyl-[acp]	0	0	1	1	1	1	1	1	1	1	1	1	1	1	1	1	1	1	1	1
C05758	trans-Dodec-2-enoyl-[acp]	0	0	1	1	1	1	1	1	1	1	1	1	1	1	1	1	1	1	1	1
C05759	3-Oxotetradecanoyl-[acp]	0	0	1	1	1	1	1	1	1	1	1	1	1	1	1	1	1	1	1	1
C05760	trans-Tetradec-2-enoyl-[acp]	0	0	1	1	1	1	1	1	1	1	1	1	1	1	1	1	1	1	1	1
C05761	Tetradecanoyl-[acp]	0	0	1	1	1	1	1	1	1	1	1	1	1	1	1	1	1	1	1	1
C05762	3-Oxohexadecanoyl-[acp]	0	0	1	1	1	1	1	1	1	1	1	1	1	1	1	1	1	1	1	1
C05763	trans-Hexadec-2-enoyl-[acp]	0	0	1	1	1	1	1	1	1	1	1	1	1	1	1	1	1	1	1	1
C05764	Hexadecanoyl-[acp]	0	0	1	1	1	1	1	1	1	1	1	1	1	1	1	1	1	1	1	1
C05766	Uroporphyrinogen I	0	0	1	1	1	1	1	1	1	1	1	1	1	1	1	1	1	1	1	1
C05767	Uroporphyrin I	0	0	1	1	1	1	1	1	1	1	1	1	1	1	1	1	1	1	1	1
C05768	Coproporphyrinogen I	0	0	1	1	1	1	1	1	1	1	1	1	1	1	1	1	1	1	1	1
C05769	Coproporphyrin I	0	0	1	1	1	1	1	1	1	1	1	1	1	1	1	1	1	1	1	1
C05770	Coproporphyrin III	0	0	1	1	1	1	1	1	1	1	1	1	1	1	1	1	1	1	1	1
C05772	Precorrin 3A	0	0	1	1	1	1	1	1	1	1	1	1	1	1	1	1	1	1	1	1
C05773	Cobyrinate	0	0	1	1	1	1	1	1	1	1	1	1	1	1	1	1	1	1	1	1
C05774	Cobinamide	0	0	1	1	1	1	1	1	1	1	1	1	1	1	1	1	1	1	1	1
C05775	alpha-Ribazole	0	0	1	1	1	1	1	1	1	1	1	1	1	1	1	1	1	1	1	1
C05776	Vitamin B12	0	0	1	1	1	1	1	1	1	1	1	1	1	1	1	1	1	1	1	1
C05777	Coenzyme F430	0	0	1	1	1	1	1	1	1	1	1	1	1	1	1	1	1	1	1	1
C05778	Sirohydrochlorin	0	0	1	1	1	1	1	1	1	1	1	1	1	1	1	1	1	1	1	1
C05779	Apoferritin	0	0	1	1	1	1	1	1	1	1	1	1	1	1	1	1	1	1	1	1
C05780	Apotransferrin	0	0	1	1	1	1	1	1	1	1	1	1	1	1	1	1	1	1	1	1
C05781	Oxyhemoglobin	0	0	1	1	1	1	1	1	1	1	1	1	1	1	1	1	1	1	1	1
C05782	Myoglobin	0	0	1	1	1	1	1	1	1	1	1	1	1	1	1	1	1	1	1	1
C05783	Cytochrome a	0	0	1	1	1	1	1	1	1	1	1	1	1	1	1	1	1	1	1	1
C05784	Catalase	0	0	1	1	1	1	1	1	1	1	1	1	1	1	1	1	1	1	1	1
C05785	Peroxidase	0	0	1	1	1	1	1	1	1	1	1	1	1	1	1	1	1	1	1	1
C05786	(3Z)-Phycocyanobilin	0	0	1	1	1	1	1	1	1	1	1	1	1	1	1	1	1	1	1	1
C05787	Bilirubin beta-diglucuronide	0	0	1	1	1	1	1	1	1	1	1	1	1	1	1	1	1	1	1	1
C05789	L-Urobilinogen	0	0	1	1	1	1	1	1	1	1	1	1	1	1	1	1	1	1	1	1
C05790	I-Urobilinogen	0	0	1	1	1	1	1	1	1	1	1	1	1	1	1	1	1	1	1	1
C05791	D-Urobilinogen	0	0	1	1	1	1	1	1	1	1	1	1	1	1	1	1	1	1	1	1
C05793	L-Urobilin	0	0	1	1	1	1	1	1	1	1	1	1	1	1	1	1	1	1	1	1
C05794	Urobilin	0	0	1	1	1	1	1	1	1	1	1	1	1	1	1	1	1	1	1	1
C05795	D-Urobilin	0	0	1	1	1	1	1	1	1	1	1	1	1	1	1	1	1	1	1	1
C05796	Galactan	0	0	1	1	1	1	1	1	1	1	1	1	1	1	1	1	1	1	1	1
C05797	Pheophytin a	0	0	1	1	1	1	1	1	1	1	1	1	1	1	1	1	1	1	1	1
C05798	Bacterio-pheophytins	0	0	1	1	1	1	1	1	1	1	1	1	1	1	1	1	1	1	1	1
C05802	2-Hexaprenyl-6-methoxyphenol	0	0	1	1	1	1	1	1	1	1	1	1	1	1	1	1	1	1	1	1
C05803	2-Hexaprenyl-6-methoxy-1,4-benzoquinone	0	0	1	1	1	1	1	1	1	1	1	1	1	1	1	1	1	1	1	1
C05804	2-Hexaprenyl-3-methyl-6-methoxy-1,4-benzoquinone	0	0	1	1	1	1	1	1	1	1	1	1	1	1	1	1	1	1	1	1
C05805	2-Hexaprenyl-3-methyl-5-hydroxy-6-methoxy-1,4-benzoquinone	0	0	1	1	1	1	1	1	1	1	1	1	1	1	1	1	1	1	1	1
C05807	2-Polyprenylphenol	0	0	1	1	1	1	1	1	1	1	1	1	1	1	1	1	1	1	1	1
C05809	3-Octaprenyl-4-hydroxybenzoate	0	0	1	1	1	1	1	1	1	1	1	1	1	1	1	1	1	1	1	1
C05810	2-Octaprenylphenol	0	0	1	1	1	1	1	1	1	1	1	1	1	1	1	1	1	1	1	1
C05811	2-Octaprenyl-6-hydroxyphenol	0	0	1	1	1	1	1	1	1	1	1	1	1	1	1	1	1	1	1	1
C05812	2-Octaprenyl-6-methoxyphenol	0	0	1	1	1	1	1	1	1	1	1	1	1	1	1	1	1	1	1	1
C05813	2-Octaprenyl-6-methoxy-1,4-benzoquinone	0	0	1	1	1	1	1	1	1	1	1	1	1	1	1	1	1	1	1	1
C05814	2-Octaprenyl-3-methyl-6-methoxy-1,4-benzoquinone	0	0	1	1	1	1	1	1	1	1	1	1	1	1	1	1	1	1	1	1
C05815	2-Octaprenyl-3-methyl-5-hydroxy-6-methoxy-1,4-benzoquinone	0	0	1	1	1	1	1	1	1	1	1	1	1	1	1	1	1	1	1	1
C05817	(1R,6R)-6-Hydroxy-2-succinylcyclohexa-2,4-diene-1-carboxylate	0	0	1	1	1	1	1	1	1	1	1	1	1	1	1	1	1	1	1	1
C05818	2-Demethylmenaquinone	0	0	1	1	1	1	1	1	1	1	1	1	1	1	1	1	1	1	1	1
C05819	Menaquinol	0	0	1	1	1	1	1	1	1	1	1	1	1	1	1	1	1	1	1	1
C05822	3'-CMP	0	0	1	1	1	1	1	1	1	1	1	1	1	1	1	1	1	1	1	1
C05823	3-Mercaptolactate	0	0	1	1	1	1	1	1	1	1	1	1	1	1	1	1	1	1	1	1
C05824	S-Sulfo-L-cysteine	0	0	1	1	1	1	1	1	1	1	1	1	1	1	1	1	1	1	1	1
C05825	2-Amino-5-oxohexanoate	0	0	1	1	1	1	1	1	1	1	1	1	1	1	1	1	1	1	1	1
C05827	Methylimidazole acetaldehyde	0	0	1	1	1	1	1	1	1	1	1	1	1	1	1	1	1	1	1	1
C05828	Methylimidazoleacetic acid	0	0	1	1	1	1	1	1	1	1	1	1	1	1	1	1	1	1	1	1
C05829	N-Carbamyl-L-glutamate	0	0	1	1	1	1	1	1	1	1	1	1	1	1	1	1	1	1	1	1
C05830	8-Methoxykynurenate	0	0	1	1	1	1	1	1	1	1	1	1	1	1	1	1	1	1	1	1
C05831	3-Methoxyanthranilate	0	0	1	1	1	1	1	1	1	1	1	1	1	1	1	1	1	1	1	1
C05832	5-Hydroxyindoleacetylglycine	0	0	1	1	1	1	1	1	1	1	1	1	1	1	1	1	1	1	1	1
C05834	3-Methyldioxyindole	0	0	1	1	1	1	1	1	1	1	1	1	1	1	1	1	1	1	1	1
C05835	2-Formaminobenzoylacetate	0	0	1	1	1	1	1	1	1	1	1	1	1	1	1	1	1	1	1	1
C05837	Glucobrassicin	0	0	1	1	1	1	1	1	1	1	1	1	1	1	1	1	1	1	1	1
C05840	Iminoaspartate	0	0	1	1	1	1	1	1	1	1	1	1	1	1	1	1	1	1	1	1
C05841	Nicotinate D-ribonucleoside	0	0	1	1	1	1	1	1	1	1	1	1	1	1	1	1	1	1	1	1
C05842	N1-Methyl-2-pyridone-5-carboxamide	0	0	1	1	1	1	1	1	1	1	1	1	1	1	1	1	1	1	1	1
C05843	N1-Methyl-4-pyridone-5-carboxamide	0	0	1	1	1	1	1	1	1	1	1	1	1	1	1	1	1	1	1	1
C05844	5-L-Glutamyl-taurine	0	0	1	1	1	1	1	1	1	1	1	1	1	1	1	1	1	1	1	1
C05847	all-trans-Polyprenyl diphosphate	0	0	1	1	1	1	1	1	1	1	1	1	1	1	1	1	1	1	1	1
C05848	4-Hydroxy-3-polyprenylbenzoate	0	0	1	1	1	1	1	1	1	1	1	1	1	1	1	1	1	1	1	1
C05849	Vitamin K1 epoxide	0	0	1	1	1	1	1	1	1	1	1	1	1	1	1	1	1	1	1	1
C05852	2-Hydroxyphenylacetate	0	0	1	1	1	1	1	1	1	1	1	1	1	1	1	1	1	1	1	1
C05853	Phenylethyl alcohol	0	0	1	1	1	1	1	1	1	1	1	1	1	1	1	1	1	1	1	1
C05856	Thiamine aldehyde	0	0	1	1	1	1	1	1	1	1	1	1	1	1	1	1	1	1	1	1
C05859	Dehydrodolichol diphosphate	0	0	1	1	1	1	1	1	1	1	1	1	1	1	1	1	1	1	1	1
C05912	(3Z)-Phycoerythrobilin	0	0	1	1	1	1	1	1	1	1	1	1	1	1	1	1	1	1	1	1
C05913	(3Z)-Phytochromobilin	0	0	1	1	1	1	1	1	1	1	1	1	1	1	1	1	1	1	1	1
C05921	Biotinyl-5'-AMP	0	0	1	1	1	1	1	1	1	1	1	1	1	1	1	1	1	1	1	1
C05922	Formamidopyrimidine nucleoside triphosphate	0	0	1	1	1	1	1	1	1	1	1	1	1	1	1	1	1	1	1	1
C05923	2,5-Diaminopyrimidine nucleoside triphosphate	0	0	1	1	1	1	1	1	1	1	1	1	1	1	1	1	1	1	1	1
C05924	Molybdopterin	0	0	1	1	1	1	1	1	1	1	1	1	1	1	1	1	1	1	1	1
C05925	Dihydroneopterin phosphate	0	0	1	1	1	1	1	1	1	1	1	1	1	1	1	1	1	1	1	1
C05926	Neopterin	0	0	1	1	1	1	1	1	1	1	1	1	1	1	1	1	1	1	1	1
C05927	7,8-Dihydromethanopterin	0	0	1	1	1	1	1	1	1	1	1	1	1	1	1	1	1	1	1	1
C05931	N-Succinyl-L-glutamate	0	0	1	1	1	1	1	1	1	1	1	1	1	1	1	1	1	1	1	1
C05932	N-Succinyl-L-glutamate 5-semialdehyde	0	0	1	1	1	1	1	1	1	1	1	1	1	1	1	1	1	1	1	1
C05933	N(omega)-Hydroxyarginine	0	0	1	1	1	1	1	1	1	1	1	1	1	1	1	1	1	1	1	1
C05936	N4-Acetylaminobutanal	0	0	1	1	1	1	1	1	1	1	1	1	1	1	1	1	1	1	1	1
C05938	L-4-Hydroxyglutamate semialdehyde	0	0	1	1	1	1	1	1	1	1	1	1	1	1	1	1	1	1	1	1
C05939	Linatine	0	0	1	1	1	1	1	1	1	1	1	1	1	1	1	1	1	1	1	1
C05941	2-Oxo-4-hydroxy-5-aminovalerate	0	0	1	1	1	1	1	1	1	1	1	1	1	1	1	1	1	1	1	1
C05942	Pyrrole-2-carboxylate	0	0	1	1	1	1	1	1	1	1	1	1	1	1	1	1	1	1	1	1
C05944	Pantothenol	0	0	1	1	1	1	1	1	1	1	1	1	1	1	1	1	1	1	1	1
C05945	L-Arginine phosphate	0	0	1	1	1	1	1	1	1	1	1	1	1	1	1	1	1	1	1	1
C05946	(4R)-4-Hydroxy-2-oxoglutarate	0	0	1	1	1	1	1	1	1	1	1	1	1	1	1	1	1	1	1	1
C05947	L-erythro-4-Hydroxyglutamate	0	0	1	1	1	1	1	1	1	1	1	1	1	1	1	1	1	1	1	1
C05949	12-Keto-leukotriene B4	0	0	1	1	1	1	1	1	1	1	1	1	1	1	1	1	1	1	1	1
C05950	20-COOH-Leukotriene B4	0	0	1	1	1	1	1	1	1	1	1	1	1	1	1	1	1	1	1	1
C05951	Leukotriene D4	0	0	1	1	1	1	1	1	1	1	1	1	1	1	1	1	1	1	1	1
C05952	Leukotriene E4	0	0	1	1	1	1	1	1	1	1	1	1	1	1	1	1	1	1	1	1
C05953	Prostaglandin A2	0	0	1	1	1	1	1	1	1	1	1	1	1	1	1	1	1	1	1	1
C05954	Prostaglandin B2	0	0	1	1	1	1	1	1	1	1	1	1	1	1	1	1	1	1	1	1
C05955	Prostaglandin C2	0	0	1	1	1	1	1	1	1	1	1	1	1	1	1	1	1	1	1	1
C05956	Prostaglandin G2	0	0	1	1	1	1	1	1	1	1	1	1	1	1	1	1	1	1	1	1
C05957	Prostaglandin J2	0	0	1	1	1	1	1	1	1	1	1	1	1	1	1	1	1	1	1	1
C05958	delta-12-Prostaglandin J2	0	0	1	1	1	1	1	1	1	1	1	1	1	1	1	1	1	1	1	1
C05959	11-epi-Prostaglandin F2alpha	0	0	1	1	1	1	1	1	1	1	1	1	1	1	1	1	1	1	1	1
C05960	15-Keto-prostaglandin F2alpha	0	0	1	1	1	1	1	1	1	1	1	1	1	1	1	1	1	1	1	1
C05961	6-Keto-prostaglandin F1alpha	0	0	1	1	1	1	1	1	1	1	1	1	1	1	1	1	1	1	1	1
C05962	6-Keto-prostaglandin E1	0	0	1	1	1	1	1	1	1	1	1	1	1	1	1	1	1	1	1	1
C05963	Thromboxane B2	0	0	1	1	1	1	1	1	1	1	1	1	1	1	1	1	1	1	1	1
C05964	11-Dehydro-thromboxane B2	0	0	1	1	1	1	1	1	1	1	1	1	1	1	1	1	1	1	1	1
C05965	12(S)-HPETE	0	0	1	1	1	1	1	1	1	1	1	1	1	1	1	1	1	1	1	1
C05966	15(S)-HPETE	0	0	1	1	1	1	1	1	1	1	1	1	1	1	1	1	1	1	1	1
C05973	2-Acyl-sn-glycero-3-phosphoethanolamine	0	0	1	1	1	1	1	1	1	1	1	1	1	1	1	1	1	1	1	1
C05974	2-Acyl-sn-glycero-3-phosphoserine	0	0	1	1	1	1	1	1	1	1	1	1	1	1	1	1	1	1	1	1
C05976	Aminoacyl-phosphatidylglycerol	0	0	1	1	1	1	1	1	1	1	1	1	1	1	1	1	1	1	1	1
C05977	2-Acyl-1-alkyl-sn-glycero-3-phosphate	0	0	1	1	1	1	1	1	1	1	1	1	1	1	1	1	1	1	1	1
C05979	Propane-1-ol	0	0	1	1	1	1	1	1	1	1	1	1	1	1	1	1	1	1	1	1
C05980	Cardiolipin	0	0	1	1	1	1	1	1	1	1	1	1	1	1	1	1	1	1	1	1
C05981	Phosphatidylinositol-3,4,5-trisphosphate	0	0	1	1	1	1	1	1	1	1	1	1	1	1	1	1	1	1	1	1
C05983	Propionyladenylate	0	0	1	1	1	1	1	1	1	1	1	1	1	1	1	1	1	1	1	1
C05984	2-Hydroxybutanoic acid	0	0	1	1	1	1	1	1	1	1	1	1	1	1	1	1	1	1	1	1
C05989	3-Oxopropionyl-CoA	0	0	1	1	1	1	1	1	1	1	1	1	1	1	1	1	1	1	1	1
C05993	Acetyl adenylate	0	0	1	1	1	1	1	1	1	1	1	1	1	1	1	1	1	1	1	1
C05994	2-Propylmalate	0	0	1	1	1	1	1	1	1	1	1	1	1	1	1	1	1	1	1	1
C05995	7-Hydroxy-6-methyl-8-ribityl lumazine	0	0	1	1	1	1	1	1	1	1	1	1	1	1	1	1	1	1	1	1
C05996	Branched chain fatty acid	0	0	1	1	1	1	1	1	1	1	1	1	1	1	1	1	1	1	1	1
C05998	3-Hydroxyisovaleryl-CoA	0	0	1	1	1	1	1	1	1	1	1	1	1	1	1	1	1	1	1	1
C06000	(S)-3-Hydroxyisobutyryl-CoA	0	0	1	0	1	1	1	1	1	1	1	1	1	1	1	1	1	1	1	1
C06001	(S)-3-Hydroxyisobutyrate	0	0	1	0	1	1	1	1	1	1	1	1	1	1	1	1	1	1	1	1
C06002	(S)-Methylmalonate semialdehyde	0	0	1	1	1	1	1	1	1	1	1	1	1	1	1	1	1	1	1	1
C06006	(S)-2-Aceto-2-hydroxybutanoate	0	0	1	1	1	1	1	1	1	1	1	1	1	1	1	1	1	1	1	1
C06007	(R)-2,3-Dihydroxy-3-methylpentanoate	0	0	1	1	1	1	1	1	1	1	1	1	1	1	1	1	1	1	1	1
C06010	(S)-2-Acetolactate	0	0	1	1	1	1	1	1	1	1	1	1	1	1	1	1	1	1	1	1
C06019	D-arabino-Hex-3-ulose 6-phosphate	0	0	1	1	1	1	1	1	1	1	1	1	1	1	1	1	1	1	1	1
C06023	D-Glucosaminide	0	0	1	1	1	1	1	1	1	1	1	1	1	1	1	1	1	1	1	1
C06027	L-erythro-3-Methylmalyl-CoA	0	0	1	1	1	1	1	1	1	1	1	1	1	1	1	1	1	1	1	1
C06028	2-Methylfumaryl-CoA	0	0	1	1	1	1	1	1	1	1	1	1	1	1	1	1	1	1	1	1
C06029	L-threo-3-Methylmalate	0	0	1	1	1	1	1	1	1	1	1	1	1	1	1	1	1	1	1	1
C06030	Methyloxaloacetate	0	0	1	1	1	1	1	1	1	1	1	1	1	1	1	1	1	1	1	1
C06031	D-threo-3-Methylmalate	0	0	1	1	1	1	1	1	1	1	1	1	1	1	1	1	1	1	1	1
C06032	D-erythro-3-Methylmalate	0	0	1	1	1	1	1	1	1	1	1	1	1	1	1	1	1	1	1	1
C06033	Parapyruvate	0	0	1	1	1	1	1	1	1	1	1	1	1	1	1	1	1	1	1	1
C06034	4-Hydroxy-4-methylglutamate	0	0	1	1	1	1	1	1	1	1	1	1	1	1	1	1	1	1	1	1
C06035	4-Methylene-2-oxoglutarate	0	0	1	1	1	1	1	1	1	1	1	1	1	1	1	1	1	1	1	1
C06037	Digalactosyl-diacylglycerol	0	0	1	1	1	1	1	1	1	1	1	1	1	1	1	1	1	1	1	1
C06038	Acyl1-monogalactosyl-diacylglycerol	0	0	1	1	1	1	1	1	1	1	1	1	1	1	1	1	1	1	1	1
C06040	Diglucosyldiacylglycerol	0	0	1	1	1	1	1	1	1	1	1	1	1	1	1	1	1	1	1	1
C06041	Glycerophosphoglycoglycerolipid	0	0	1	1	1	1	1	1	1	1	1	1	1	1	1	1	1	1	1	1
C06042	Lipoteichoic acid	0	0	1	1	1	1	1	1	1	1	1	1	1	1	1	1	1	1	1	1
C06044	4-Hydroxyphenylethanol	0	0	1	1	1	1	1	1	1	1	1	1	1	1	1	1	1	1	1	1
C06046	Salidroside	0	0	1	1	1	1	1	1	1	1	1	1	1	1	1	1	1	1	1	1
C06047	Stizolobate	0	0	1	1	1	1	1	1	1	1	1	1	1	1	1	1	1	1	1	1
C06048	Stizolobinate	0	0	1	1	1	1	1	1	1	1	1	1	1	1	1	1	1	1	1	1
C06049	N-Formylderivatives	0	0	1	1	1	1	1	1	1	1	1	1	1	1	1	1	1	1	1	1
C06050	2-Methyl-3-hydroxy-5-formylpyridine-4-carboxylate	0	0	1	1	1	1	1	1	1	1	1	1	1	1	1	1	1	1	1	1
C06051	Isopyridoxal	0	0	1	1	1	1	1	1	1	1	1	1	1	1	1	1	1	1	1	1
C06052	5-Pyridoxolactone	0	0	1	1	1	1	1	1	1	1	1	1	1	1	1	1	1	1	1	1
C06054	2-Oxo-3-hydroxy-4-phosphobutanoate	0	0	1	1	1	1	1	1	1	1	1	1	1	1	1	1	1	1	1	1
C06055	O-Phospho-4-hydroxy-L-threonine	0	0	1	1	1	1	1	1	1	1	1	1	1	1	1	1	1	1	1	1
C06056	4-Hydroxy-L-threonine	0	0	1	1	1	1	1	1	1	1	1	1	1	1	1	1	1	1	1	1
C06058	Nitroalkane	0	0	1	1	1	1	1	1	1	1	1	1	1	1	1	1	1	1	1	1
C06062	Ceramide phosphoethanolamine	0	0	1	1	1	1	1	1	1	1	1	1	1	1	1	1	1	1	1	1
C06079	PR-toxin	0	0	1	1	1	1	1	1	1	1	1	1	1	1	1	1	1	1	1	1
C06080	Nivalenol	0	0	1	1	1	1	1	1	1	1	1	1	1	1	1	1	1	1	1	1
C06083	Tetrahymanol	0	0	1	1	1	1	1	1	1	1	1	1	1	1	1	1	1	1	1	1
C06112	L-Glutamyl-tRNA(Gln)	0	0	1	1	1	1	1	1	1	1	1	1	1	1	1	1	1	1	1	1
C06113	L-Aspartyl-tRNA(Asn)	0	0	1	1	1	1	1	1	1	1	1	1	1	1	1	1	1	1	1	1
C06114	gamma-Glutamyl-beta-aminopropiononitrile	0	0	1	0	1	1	1	1	1	1	1	1	1	1	1	1	1	1	1	1
C06118	4-(4-Deoxy-alpha-D-gluc-4-enuronosyl)-D-galacturonate	0	0	1	1	1	1	1	1	1	1	1	1	1	1	1	1	1	1	1	1
C06124	Sphingosine 1-phosphate	0	0	1	1	1	1	1	1	1	1	1	1	1	1	1	1	1	1	1	1
C06125	Sulfatide	0	0	1	1	1	1	1	1	1	1	1	1	1	1	1	1	1	1	1	1
C06126	Digalactosylceramide	0	0	1	1	1	1	1	1	1	1	1	1	1	1	1	1	1	1	1	1
C06127	Digalactosylceramide sulfate	0	0	1	1	1	1	1	1	1	1	1	1	1	1	1	1	1	1	1	1
C06128	GM4	0	0	1	1	1	1	1	1	1	1	1	1	1	1	1	1	1	1	1	1
C06142	1-Butanol	0	0	1	1	1	1	1	1	1	1	1	1	1	1	1	1	1	1	1	1
C06143	Poly-beta-hydroxybutyrate	0	0	1	1	1	1	1	1	1	1	1	1	1	1	1	1	1	1	1	1
C06144	3-Butynoate	0	0	1	1	1	1	1	1	1	1	1	1	1	1	1	1	1	1	1	1
C06145	3-Butyn-1-al	0	0	1	1	1	1	1	1	1	1	1	1	1	1	1	1	1	1	1	1
C06146	3-Butyn-1-ol	0	0	1	1	1	1	1	1	1	1	1	1	1	1	1	1	1	1	1	1
C06148	2,5-Diamino-6-(5'-triphosphoryl-3',4'-trihydroxy-2'-oxopentyl)-amino-4-oxopyrimidine	0	0	1	1	1	1	1	1	1	1	1	1	1	1	1	1	1	1	1	1
C06149	6-(3'-Triphosphoryl-1'-methylglyceryl)-7-methyl-7,8-dihydrobiopterin	0	0	1	1	1	1	1	1	1	1	1	1	1	1	1	1	1	1	1	1
C06153	scyllo-Inositol	0	0	1	1	1	1	1	1	1	1	1	1	1	1	1	1	1	1	1	1
C06156	alpha-D-Glucosamine 1-phosphate	0	0	1	1	1	1	1	1	1	1	1	1	1	1	1	1	1	1	1	1
C06157	[Dihydrolipoyllysine-residue succinyltransferase] S-glutaryldihydrolipoyllysine	0	0	1	1	1	1	1	1	1	1	1	1	1	1	1	1	1	1	1	1
C06178	1-Methylpyrrolinium	0	0	1	1	1	1	1	1	1	1	1	1	1	1	1	1	1	1	1	1
C06181	Piperideine	0	0	1	1	1	1	1	1	1	1	1	1	1	1	1	1	1	1	1	1
C06186	Arbutin	0	0	1	1	1	1	1	1	1	1	1	1	1	1	1	1	1	1	1	1
C06187	Arbutin 6-phosphate	0	0	1	1	1	1	1	1	1	1	1	1	1	1	1	1	1	1	1	1
C06188	Salicin 6-phosphate	0	0	1	1	1	1	1	1	1	1	1	1	1	1	1	1	1	1	1	1
C06192	ADP-mannose	0	0	1	1	1	1	1	1	1	1	1	1	1	1	1	1	1	1	1	1
C06193	Guanosine 3'-phosphate	0	0	1	1	1	1	1	1	1	1	1	1	1	1	1	1	1	1	1	1
C06194	2',3'-Cyclic GMP	0	0	1	1	1	1	1	1	1	1	1	1	1	1	1	1	1	1	1	1
C06195	Imidazolone	0	0	1	1	1	1	1	1	1	1	1	1	1	1	1	1	1	1	1	1
C06196	2'-Deoxyinosine 5'-phosphate	0	0	1	1	1	1	1	1	1	1	1	1	1	1	1	1	1	1	1	1
C06197	P1,P3-Bis(5'-adenosyl) triphosphate	0	0	1	1	1	1	1	1	1	1	1	1	1	1	1	1	1	1	1	1
C06198	P1,P4-Bis(5'-uridyl) tetraphosphate	0	0	1	1	1	1	1	1	1	1	1	1	1	1	1	1	1	1	1	1
C06199	Hordenine	0	0	1	1	1	1	1	1	1	1	1	1	1	1	1	1	1	1	1	1
C06201	2,4-Dihydroxyhept-2-enedioate	0	0	1	1	1	1	1	1	1	1	1	1	1	1	1	1	1	1	1	1
C06207	2,6-Dihydroxyphenylacetate	0	0	1	1	1	1	1	1	1	1	1	1	1	1	1	1	1	1	1	1
C06212	N-Methylserotonin	0	0	1	1	1	1	1	1	1	1	1	1	1	1	1	1	1	1	1	1
C06213	N-Methyltryptamine	0	0	1	1	1	1	1	1	1	1	1	1	1	1	1	1	1	1	1	1
C06215	Levan	0	0	1	1	1	1	1	1	1	1	1	1	1	1	1	1	1	1	1	1
C06216	Celloheptaose	0	0	1	1	1	1	1	1	1	1	1	1	1	1	1	1	1	1	1	1
C06217	Cellohexaose	0	0	1	1	1	1	1	1	1	1	1	1	1	1	1	1	1	1	1	1
C06218	Cellopentaose	0	0	1	1	1	1	1	1	1	1	1	1	1	1	1	1	1	1	1	1
C06219	Cellotriose	0	0	1	1	1	1	1	1	1	1	1	1	1	1	1	1	1	1	1	1
C06227	Fe(III)hydroxamate	0	0	1	1	1	1	1	1	1	1	1	1	1	1	1	1	1	1	1	1
C06228	Ferrichrome	0	0	1	1	1	1	1	1	1	1	1	1	1	1	1	1	1	1	1	1
C06229	Fe(III)dicitrate	0	0	1	1	1	1	1	1	1	1	1	1	1	1	1	1	1	1	1	1
C06230	Fe-enterobactin	0	0	1	1	1	1	1	1	1	1	1	1	1	1	1	1	1	1	1	1
C06231	Ectoine	0	0	1	1	1	1	1	1	1	1	1	1	1	1	1	1	1	1	1	1
C06232	Molybdate	0	0	1	1	1	1	1	1	1	1	1	1	1	1	1	1	1	1	1	1
C06234	4-Methyl-L-glutamate	0	0	1	1	1	1	1	1	1	1	1	1	1	1	1	1	1	1	1	1
C06240	UDP-N-acetyl-D-mannosaminouronate	0	0	1	1	1	1	1	1	1	1	1	1	1	1	1	1	1	1	1	1
C06241	N-Acetylneuraminate 9-phosphate	0	0	1	1	1	1	1	1	1	1	1	1	1	1	1	1	1	1	1	1
C06250	Holo-[carboxylase]	0	0	1	1	1	1	1	1	1	1	1	1	1	1	1	1	1	1	1	1
C06309	Diplopterol	0	0	1	1	1	1	1	1	1	1	1	1	1	1	1	1	1	1	1	1
C06310	Diploptene	0	0	1	1	1	1	1	1	1	1	1	1	1	1	1	1	1	1	1	1
C06311	Galactitol 1-phosphate	0	0	1	1	1	1	1	1	1	1	1	1	1	1	1	1	1	1	1	1
C06314	Lipoxin A4	0	0	1	1	1	1	1	1	1	1	1	1	1	1	1	1	1	1	1	1
C06315	Lipoxin B4	0	0	1	1	1	1	1	1	1	1	1	1	1	1	1	1	1	1	1	1
C06319	Precorrin 6Y	0	0	1	1	1	1	1	1	1	1	1	1	1	1	1	1	1	1	1	1
C06320	Precorrin 6X	0	0	1	1	1	1	1	1	1	1	1	1	1	1	1	1	1	1	1	1
C06364	1,2-Diacyl-3-alpha-D-glucosyl-sn-glycerol	0	0	1	1	1	1	1	1	1	1	1	1	1	1	1	1	1	1	1	1
C06365	alpha-Kojibiosyldiacylglycerol	0	0	1	1	1	1	1	1	1	1	1	1	1	1	1	1	1	1	1	1
C06376	N-Acetyl-D-galactosamine 6-phosphate	0	0	1	1	1	1	1	1	1	1	1	1	1	1	1	1	1	1	1	1
C06377	D-Galactosamine 6-phosphate	0	0	1	1	1	1	1	1	1	1	1	1	1	1	1	1	1	1	1	1
C06394	delta-Cadinene	0	0	1	1	1	1	1	1	1	1	1	1	1	1	1	1	1	1	1	1
C06399	Hydrogenobyrinate	0	0	1	1	1	1	1	1	1	1	1	1	1	1	1	1	1	1	1	1
C06406	Precorrin 3B	0	0	1	1	1	1	1	1	1	1	1	1	1	1	1	1	1	1	1	1
C06407	Precorrin 4	0	0	1	1	1	1	1	1	1	1	1	1	1	1	1	1	1	1	1	1
C06408	Precorrin 8X	0	0	1	1	1	1	1	1	1	1	1	1	1	1	1	1	1	1	1	1
C06416	Precorrin 5	0	0	1	1	1	1	1	1	1	1	1	1	1	1	1	1	1	1	1	1
C06423	Octanoic acid	0	0	1	1	1	1	1	1	1	1	1	1	1	1	1	1	1	1	1	1
C06424	Tetradecanoic acid	0	0	1	1	1	1	1	1	1	1	1	1	1	1	1	1	1	1	1	1
C06425	Icosanoic acid	0	0	1	0	1	1	1	1	1	1	1	1	1	1	1	1	1	1	1	1
C06426	(6Z,9Z,12Z)-Octadecatrienoic acid	0	0	1	0	1	1	1	1	1	1	1	1	1	1	1	1	1	1	1	1
C06427	(9Z,12Z,15Z)-Octadecatrienoic acid	0	0	1	1	1	1	1	1	1	1	1	1	1	1	1	1	1	1	1	1
C06428	(5Z,8Z,11Z,14Z,17Z)-Icosapentaenoic acid	0	0	1	0	1	1	1	1	1	1	1	1	1	1	1	1	1	1	1	1
C06429	(4Z,7Z,10Z,13Z,16Z,19Z)-Docosahexaenoic acid	0	0	1	0	1	1	1	1	1	1	1	1	1	1	1	1	1	1	1	1
C06433	5'-Benzoylphosphoadenosine	0	0	1	1	1	1	1	1	1	1	1	1	1	1	1	1	1	1	1	1
C06435	5'-Butyrylphosphoinosine	0	0	1	1	1	1	1	1	1	1	1	1	1	1	1	1	1	1	1	1
C06441	L-Xylulose 1-phosphate	0	0	1	1	1	1	1	1	1	1	1	1	1	1	1	1	1	1	1	1
C06442	N(gamma)-Acetyldiaminobutyrate	0	0	1	1	1	1	1	1	1	1	1	1	1	1	1	1	1	1	1	1
C06462	Leukotriene F4	0	0	1	1	1	1	1	1	1	1	1	1	1	1	1	1	1	1	1	1
C06473	2-Keto-D-gluconic acid	0	0	1	1	1	1	1	1	1	1	1	1	1	1	1	1	1	1	1	1
C06481	L-Seryl-tRNA(Sec)	0	0	1	1	1	1	1	1	1	1	1	1	1	1	1	1	1	1	1	1
C06482	L-Selenocysteinyl-tRNA(Sec)	0	0	1	1	1	1	1	1	1	1	1	1	1	1	1	1	1	1	1	1
C06503	Hydrogenobyrinate a,c diamide	0	0	1	1	1	1	1	1	1	1	1	1	1	1	1	1	1	1	1	1
C06504	Cob(II)yrinate a,c diamide	0	0	1	1	1	1	1	1	1	1	1	1	1	1	1	1	1	1	1	1
C06505	Cob(I)yrinate a,c diamide	0	0	1	1	1	1	1	1	1	1	1	1	1	1	1	1	1	1	1	1
C06506	Adenosyl cobyrinate a,c diamide	0	0	1	1	1	1	1	1	1	1	1	1	1	1	1	1	1	1	1	1
C06507	Adenosyl cobyrinate hexaamide	0	0	1	1	1	1	1	1	1	1	1	1	1	1	1	1	1	1	1	1
C06508	Adenosyl cobinamide	0	0	1	1	1	1	1	1	1	1	1	1	1	1	1	1	1	1	1	1
C06509	Adenosyl cobinamide phosphate	0	0	1	1	1	1	1	1	1	1	1	1	1	1	1	1	1	1	1	1
C06510	Adenosine-GDP-cobinamide	0	0	1	1	1	1	1	1	1	1	1	1	1	1	1	1	1	1	1	1
C06547	Ethylene	0	0	1	1	1	1	1	1	1	1	1	1	1	1	1	1	1	1	1	1
C06664	Thienamycin	0	0	1	1	1	1	1	1	1	1	1	1	1	1	1	1	1	1	1	1
C06669	(5R)-Carbapen-2-em-3-carboxylate	0	0	1	1	1	1	1	1	1	1	1	1	1	1	1	1	1	1	1	1
C06687	Norfloxacin	0	0	1	1	1	1	1	1	1	1	1	1	1	1	1	1	1	1	1	1
C06704	Iron chelate	0	0	1	1	1	1	1	1	1	1	1	1	1	1	1	1	1	1	1	1
C06705	Capsular polysaccharide	0	0	1	1	1	1	1	1	1	1	1	1	1	1	1	1	1	1	1	1
C06706	Lipo-oligosaccharide	0	0	1	1	1	1	1	1	1	1	1	1	1	1	1	1	1	1	1	1
C06707	Teichoic acid	0	0	1	1	1	1	1	1	1	1	1	1	1	1	1	1	1	1	1	1
C06735	Aminoacetaldehyde	0	0	1	1	1	1	1	1	1	1	1	1	1	1	1	1	1	1	1	1
C06767	Hemine	0	0	1	1	1	1	1	1	1	1	1	1	1	1	1	1	1	1	1	1
C06771	Triethanolamine	0	0	1	1	1	1	1	1	1	1	1	1	1	1	1	1	1	1	1	1
C06772	Diethanolamine	0	0	1	1	1	1	1	1	1	1	1	1	1	1	1	1	1	1	1	1
C06866	Capsaicin	0	0	1	1	1	1	1	1	1	1	1	1	1	1	1	1	1	1	1	1
C06892	2-Deoxy-5-keto-D-gluconic acid	0	0	1	1	1	1	1	1	1	1	1	1	1	1	1	1	1	1	1	1
C06893	2-Deoxy-5-keto-D-gluconic acid 6-phosphate	0	0	1	1	1	1	1	1	1	1	1	1	1	1	1	1	1	1	1	1
C06986	Spirodilactone	0	0	1	1	1	1	1	1	1	1	1	1	1	1	1	1	1	1	1	1
C07086	Phenylacetic acid	0	0	1	1	1	1	1	1	1	1	1	1	1	1	1	1	1	1	1	1
C07289	Crepenynate	0	0	1	1	1	1	1	1	1	1	1	1	1	1	1	1	1	1	1	1
C07303	4-Hydroxy-3-methoxyphenyl-beta-hydroxypropanoyl-CoA	0	0	1	1	1	1	1	1	1	1	1	1	1	1	1	1	1	1	1	1
C07335	2-Amino-3-oxo-4-phosphonooxybutyrate	0	0	1	1	1	1	1	1	1	1	1	1	1	1	1	1	1	1	1	1
C07338	(9Z,12Z)-(11S)-11-Hydroperoxyoctadeca-9,12-dienoic acid	0	0	1	1	1	1	1	1	1	1	1	1	1	1	1	1	1	1	1	1
C07354	(7S,8S)-DiHODE	0	0	1	1	1	1	1	1	1	1	1	1	1	1	1	1	1	1	1	1
C07662	Sparfloxacin	0	0	1	1	1	1	1	1	1	1	1	1	1	1	1	1	1	1	1	1
C07663	Moxifloxacin	0	0	1	1	1	1	1	1	1	1	1	1	1	1	1	1	1	1	1	1
C07667	Gossypol	0	0	1	1	1	1	1	1	1	1	1	1	1	1	1	1	1	1	1	1
C07712	Secalciferol	0	0	1	1	1	1	1	1	1	1	1	1	1	1	1	1	1	1	1	1
C08276	3-(Methylthio)propanoate	0	0	1	1	1	1	1	1	1	1	1	1	1	1	1	1	1	1	1	1
C08281	Docosanoic acid	0	0	1	1	1	1	1	1	1	1	1	1	1	1	1	1	1	1	1	1
C08300	D-Cathine	0	0	1	1	1	1	1	1	1	1	1	1	1	1	1	1	1	1	1	1
C08301	D-Cathinone	0	0	1	1	1	1	1	1	1	1	1	1	1	1	1	1	1	1	1	1
C08316	Erucic acid	0	0	1	1	1	1	1	1	1	1	1	1	1	1	1	1	1	1	1	1
C08320	Tetracosanoic acid	0	0	1	1	1	1	1	1	1	1	1	1	1	1	1	1	1	1	1	1
C08323	(15Z)-Tetracosenoic acid	0	0	1	1	1	1	1	1	1	1	1	1	1	1	1	1	1	1	1	1
C08325	Amygdalin	0	0	1	1	1	1	1	1	1	1	1	1	1	1	1	1	1	1	1	1
C08334	Lotaustralin	0	0	1	1	1	1	1	1	1	1	1	1	1	1	1	1	1	1	1	1
C08362	(9Z)-Hexadecenoic acid	0	0	1	1	1	1	1	1	1	1	1	1	1	1	1	1	1	1	1	1
C08491	(-)-Jasmonic acid	0	0	1	1	1	1	1	1	1	1	1	1	1	1	1	1	1	1	1	1
C08492	3-Hexenol	0	0	1	1	1	1	1	1	1	1	1	1	1	1	1	1	1	1	1	1
C08615	alpha-Amyrin	0	0	1	1	1	1	1	1	1	1	1	1	1	1	1	1	1	1	1	1
C08616	beta-Amyrin	0	0	1	1	1	1	1	1	1	1	1	1	1	1	1	1	1	1	1	1
C08628	Lupeol	0	0	1	1	1	1	1	1	1	1	1	1	1	1	1	1	1	1	1	1
C08637	Taraxerol	0	0	1	1	1	1	1	1	1	1	1	1	1	1	1	1	1	1	1	1
C08821	Isofucosterol	0	0	1	1	1	1	1	1	1	1	1	1	1	1	1	1	1	1	1	1
C08830	24-Methylenecycloartanol	0	0	1	1	1	1	1	1	1	1	1	1	1	1	1	1	1	1	1	1
C09306	Sulfur dioxide	0	0	1	1	1	1	1	1	1	1	1	1	1	1	1	1	1	1	1	1
C09332	THF-L-glutamate	0	0	1	1	1	1	1	1	1	1	1	1	1	1	1	1	1	1	1	1
C09382	Costunolide	0	0	1	1	1	1	1	1	1	1	1	1	1	1	1	1	1	1	1	1
C09627	Capsidiol	0	0	1	1	1	1	1	1	1	1	1	1	1	1	1	1	1	1	1	1
C09629	beta-Caryophyllene	0	0	1	1	1	1	1	1	1	1	1	1	1	1	1	1	1	1	1	1
C09665	alpha-Farnesene	0	0	1	1	1	1	1	1	1	1	1	1	1	1	1	1	1	1	1	1
C09666	beta-Farnesene	0	0	1	1	1	1	1	1	1	1	1	1	1	1	1	1	1	1	1	1
C09672	Germacrene B	0	0	1	1	1	1	1	1	1	1	1	1	1	1	1	1	1	1	1	1
C09684	Humulene	0	0	1	1	1	1	1	1	1	1	1	1	1	1	1	1	1	1	1	1
C09699	Longifolene	0	0	1	1	1	1	1	1	1	1	1	1	1	1	1	1	1	1	1	1
C09704	Nerolidol	0	0	1	1	1	1	1	1	1	1	1	1	1	1	1	1	1	1	1	1
C09723	beta-Selinene	0	0	1	1	1	1	1	1	1	1	1	1	1	1	1	1	1	1	1	1
C09737	Solavetivone	0	0	1	1	1	1	1	1	1	1	1	1	1	1	1	1	1	1	1	1
C10447	3,4-Dihydroxyphenylpropanoate	0	0	1	1	1	1	1	1	1	1	1	1	1	1	1	1	1	1	1	1
C10497	Feruloylputrescine	0	0	1	1	1	1	1	1	1	1	1	1	1	1	1	1	1	1	1	1
C10793	Geranylhydroquinone	0	0	1	1	1	1	1	1	1	1	1	1	1	1	1	1	1	1	1	1
C11038	2'-Deoxy-5-hydroxymethylcytidine-5'-diphosphate	0	0	1	1	1	1	1	1	1	1	1	1	1	1	1	1	1	1	1	1
C11039	2'-Deoxy-5-hydroxymethylcytidine-5'-triphosphate	0	0	1	1	1	1	1	1	1	1	1	1	1	1	1	1	1	1	1	1
C11062	4-Hydroxybutyryl-CoA	0	0	1	1	1	1	1	1	1	1	1	1	1	1	1	1	1	1	1	1
C11142	Dimethyl sulfone	0	0	1	1	1	1	1	1	1	1	1	1	1	1	1	1	1	1	1	1
C11143	Dimethyl sulfoxide	0	0	1	1	1	1	1	1	1	1	1	1	1	1	1	1	1	1	1	1
C11145	Methanesulfonic acid	0	0	1	1	1	1	1	1	1	1	1	1	1	1	1	1	1	1	1	1
C11174	1-Diphosinositol pentakisphosphate	0	0	1	1	1	1	1	1	1	1	1	1	1	1	1	1	1	1	1	1
C11242	Bacteriochlorophyll a	0	0	1	1	1	1	1	1	1	1	1	1	1	1	1	1	1	1	1	1
C11243	Bacteriochlorophyll b	0	0	1	1	1	1	1	1	1	1	1	1	1	1	1	1	1	1	1	1
C11355	4-Amino-4-deoxychorismate	0	0	1	1	1	1	1	1	1	1	1	1	1	1	1	1	1	1	1	1
C11434	2-C-Methyl-D-erythritol 4-phosphate	0	0	1	1	1	1	1	1	1	1	1	1	1	1	1	1	1	1	1	1
C11435	4-(Cytidine 5'-diphospho)-2-C-methyl-D-erythritol	0	0	1	1	1	1	1	1	1	1	1	1	1	1	1	1	1	1	1	1
C11436	2-Phospho-4-(cytidine 5'-diphospho)-2-C-methyl-D-erythritol	0	0	1	1	1	1	1	1	1	1	1	1	1	1	1	1	1	1	1	1
C11437	1-Deoxy-D-xylulose 5-phosphate	0	0	1	1	1	1	1	1	1	1	1	1	1	1	1	1	1	1	1	1
C11453	2-C-Methyl-D-erythritol 2,4-cyclodiphosphate	0	0	1	1	1	1	1	1	1	1	1	1	1	1	1	1	1	1	1	1
C11455	4,4-Dimethyl-5alpha-cholesta-8,14,24-trien-3beta-ol	0	0	1	1	1	1	1	1	1	1	1	1	1	1	1	1	1	1	1	1
C11457	3-(3-Hydroxyphenyl)propanoic acid	0	0	1	1	1	1	1	1	1	1	1	1	1	1	1	1	1	1	1	1
C11481	HSO3-	0	0	1	1	1	1	1	1	1	1	1	1	1	1	1	1	1	1	1	1
C11499	(S)-3-Sulfolactate	0	0	1	1	1	1	1	1	1	1	1	1	1	1	1	1	1	1	1	1
C11508	4alpha-Methyl-5alpha-ergosta-8,14,24(28)-trien-3beta-ol	0	0	1	1	1	1	1	1	1	1	1	1	1	1	1	1	1	1	1	1
C11512	Methyl jasmonate	0	0	1	1	1	1	1	1	1	1	1	1	1	1	1	1	1	1	1	1
C11516	2-(alpha-D-Mannosyl)-3-phosphoglycerate	0	0	1	1	1	1	1	1	1	1	1	1	1	1	1	1	1	1	1	1
C11521	UDP-6-sulfoquinovose	0	0	1	1	1	1	1	1	1	1	1	1	1	1	1	1	1	1	1	1
C11522	24-Methylenelophenol	0	0	1	1	1	1	1	1	1	1	1	1	1	1	1	1	1	1	1	1
C11523	24-Ethylidenelophenol	0	0	1	1	1	1	1	1	1	1	1	1	1	1	1	1	1	1	1	1
C11536	(2R)-O-Phospho-3-sulfolactate	0	0	1	1	1	1	1	1	1	1	1	1	1	1	1	1	1	1	1	1
C11537	(2R)-3-Sulfolactate	0	0	1	1	1	1	1	1	1	1	1	1	1	1	1	1	1	1	1	1
C11538	Cobalt-sirohydrochlorin	0	0	1	1	1	1	1	1	1	1	1	1	1	1	1	1	1	1	1	1
C11539	Cobalt-precorrin 3	0	0	1	1	1	1	1	1	1	1	1	1	1	1	1	1	1	1	1	1
C11540	Cobalt-precorrin 4	0	0	1	1	1	1	1	1	1	1	1	1	1	1	1	1	1	1	1	1
C11542	Cobalt-precorrin 6	0	0	1	1	1	1	1	1	1	1	1	1	1	1	1	1	1	1	1	1
C11543	Cobalt-dihydro-precorrin 6	0	0	1	1	1	1	1	1	1	1	1	1	1	1	1	1	1	1	1	1
C11544	2(alpha-D-Mannosyl)-D-glycerate	0	0	1	1	1	1	1	1	1	1	1	1	1	1	1	1	1	1	1	1
C11545	Cobalt-precorrin 8	0	0	1	1	1	1	1	1	1	1	1	1	1	1	1	1	1	1	1	1
C11554	1-Phosphatidyl-1D-myo-inositol 3,4-bisphosphate	0	0	1	1	1	1	1	1	1	1	1	1	1	1	1	1	1	1	1	1
C11555	1D-myo-Inositol 1,4,5,6-tetrakisphosphate	0	0	1	1	1	1	1	1	1	1	1	1	1	1	1	1	1	1	1	1
C11556	1-Phosphatidyl-1D-myo-inositol 3,5-bisphosphate	0	0	1	1	1	1	1	1	1	1	1	1	1	1	1	1	1	1	1	1
C11557	1-Phosphatidyl-1D-myo-inositol 5-phosphate	0	0	1	1	1	1	1	1	1	1	1	1	1	1	1	1	1	1	1	1
C11588	cis-3-(Carboxy-ethyl)-3,5-cyclo-hexadiene-1,2-diol	0	0	1	1	1	1	1	1	1	1	1	1	1	1	1	1	1	1	1	1
C11612	Polymyxin B	0	0	1	1	1	1	1	1	1	1	1	1	1	1	1	1	1	1	1	1
C11630	15,16-Dihydrobiliverdin	0	0	1	1	1	1	1	1	1	1	1	1	1	1	1	1	1	1	1	1
C11638	3-Amino-2-oxopropyl phosphate	0	0	1	1	1	1	1	1	1	1	1	1	1	1	1	1	1	1	1	1
C11755	Epithienamycin E	0	0	1	1	1	1	1	1	1	1	1	1	1	1	1	1	1	1	1	1
C11811	1-Hydroxy-2-methyl-2-butenyl 4-diphosphate	0	0	1	1	1	1	1	1	1	1	1	1	1	1	1	1	1	1	1	1
C11821	5-Hydroxyisourate	0	0	1	1	1	1	1	1	1	1	1	1	1	1	1	1	1	1	1	1
C11829	13(1)-Hydroxy-magnesium-protoporphyrin IX 13-monomethyl ester	0	0	1	1	1	1	1	1	1	1	1	1	1	1	1	1	1	1	1	1
C11830	13(1)-Oxo-magnesium-protoporphyrin IX 13-monomethyl ester	0	0	1	1	1	1	1	1	1	1	1	1	1	1	1	1	1	1	1	1
C11831	Divinylprotochlorophyllide	0	0	1	1	1	1	1	1	1	1	1	1	1	1	1	1	1	1	1	1
C11832	Divinyl chlorophyllide a	0	0	1	1	1	1	1	1	1	1	1	1	1	1	1	1	1	1	1	1
C11850	Divinylchlorophyll a	0	0	1	1	1	1	1	1	1	1	1	1	1	1	1	1	1	1	1	1
C11851	Zn-Bacteriochlorophyll a	0	0	1	1	1	1	1	1	1	1	1	1	1	1	1	1	1	1	1	1
C12126	Dihydroceramide	0	0	1	1	1	1	1	1	1	1	1	1	1	1	1	1	1	1	1	1
C12142	Vetispiradiene	0	0	1	1	1	1	1	1	1	1	1	1	1	1	1	1	1	1	1	1
C12144	Phytosphingosine	0	0	1	1	1	1	1	1	1	1	1	1	1	1	1	1	1	1	1	1
C12145	Phytoceramide	0	0	1	1	1	1	1	1	1	1	1	1	1	1	1	1	1	1	1	1
C12147	L-Threonine O-3-phosphate	0	0	1	1	1	1	1	1	1	1	1	1	1	1	1	1	1	1	1	1
C12248	5-Hydroxy-2-oxo-4-ureido-2,5-dihydro-1H-imidazole-5-carboxylate	0	0	1	1	1	1	1	1	1	1	1	1	1	1	1	1	1	1	1	1
C12270	N-Acetylaspartylglutamate	0	0	1	1	1	1	1	1	1	1	1	1	1	1	1	1	1	1	1	1
C12323	L-4-Hydroxyphenylglycine	0	0	1	1	1	1	1	1	1	1	1	1	1	1	1	1	1	1	1	1
C12621	trans-3-Hydroxycinnamate	0	0	1	1	1	1	1	1	1	1	1	1	1	1	1	1	1	1	1	1
C12622	cis-3-(3-Carboxyethenyl)-3,5-cyclohexadiene-1,2-diol	0	0	1	1	1	1	1	1	1	1	1	1	1	1	1	1	1	1	1	1
C12623	trans-2,3-Dihydroxycinnamate	0	0	1	1	1	1	1	1	1	1	1	1	1	1	1	1	1	1	1	1
C12624	2-Hydroxy-6-ketononatrienedioate	0	0	1	1	1	1	1	1	1	1	1	1	1	1	1	1	1	1	1	1
C13309	2-Phytyl-1,4-naphthoquinone	0	0	1	1	1	1	1	1	1	1	1	1	1	1	1	1	1	1	1	1
C13425	3-Hexaprenyl-4-hydroxybenzoate	0	0	1	1	1	1	1	1	1	1	1	1	1	1	1	1	1	1	1	1
C13482	Phosphodimethylethanolamine	0	0	1	1	1	1	1	1	1	1	1	1	1	1	1	1	1	1	1	1
C13508	Sulfoquinovosyldiacylglycerol	0	0	1	1	1	1	1	1	1	1	1	1	1	1	1	1	1	1	1	1
C13768	Colistin sulfate	0	0	1	1	1	1	1	1	1	1	1	1	1	1	1	1	1	1	1	1
C13809	9,11,15-Trihydroxy-prosta-5,13-dien-1-oic acid	0	0	1	1	1	1	1	1	1	1	1	1	1	1	1	1	1	1	1	1
C13952	UDP-N-acetyl-D-galactosaminuronic acid	0	0	1	1	1	1	1	1	1	1	1	1	1	1	1	1	1	1	1	1
C14144	5-Carboxy-2-pentenoyl-CoA	0	0	1	1	1	1	1	1	1	1	1	1	1	1	1	1	1	1	1	1
C14145	(3S)-3-Hydroxyadipyl-CoA	0	0	1	1	1	1	1	1	1	1	1	1	1	1	1	1	1	1	1	1
C14151	delta-Tocopherol	0	0	1	1	1	1	1	1	1	1	1	1	1	1	1	1	1	1	1	1
C14152	beta-Tocopherol	0	0	1	1	1	1	1	1	1	1	1	1	1	1	1	1	1	1	1	1
C14153	alpha-Tocotrienol	0	0	1	1	1	1	1	1	1	1	1	1	1	1	1	1	1	1	1	1
C14154	beta-Tocotrienol	0	0	1	1	1	1	1	1	1	1	1	1	1	1	1	1	1	1	1	1
C14155	gamma-Tocotrienol	0	0	1	1	1	1	1	1	1	1	1	1	1	1	1	1	1	1	1	1
C14156	delta-Tocotrienol	0	0	1	1	1	1	1	1	1	1	1	1	1	1	1	1	1	1	1	1
C14179	Sulfoacetate	0	0	1	1	1	1	1	1	1	1	1	1	1	1	1	1	1	1	1	1
C14180	S-(Hydroxymethyl)glutathione	0	0	1	1	1	1	1	1	1	1	1	1	1	1	1	1	1	1	1	1
C14463	(R)-3-Hydroxy-3-methyl-2-oxopentanoate	0	0	1	1	1	1	1	1	1	1	1	1	1	1	1	1	1	1	1	1
C14717	15-Deoxy-delta-12,14-PGJ2	0	0	1	1	1	1	1	1	1	1	1	1	1	1	1	1	1	1	1	1
C14732	5-OxoETE	0	0	1	1	1	1	1	1	1	1	1	1	1	1	1	1	1	1	1	1
C14748	20-HETE	0	0	1	1	1	1	1	1	1	1	1	1	1	1	1	1	1	1	1	1
C14749	19(S)-HETE	0	0	1	1	1	1	1	1	1	1	1	1	1	1	1	1	1	1	1	1
C14762	13(S)-HODE	0	0	1	1	1	1	1	1	1	1	1	1	1	1	1	1	1	1	1	1
C14765	13-OxoODE	0	0	1	1	1	1	1	1	1	1	1	1	1	1	1	1	1	1	1	1
C14766	9-OxoODE	0	0	1	1	1	1	1	1	1	1	1	1	1	1	1	1	1	1	1	1
C14767	9(S)-HODE	0	0	1	1	1	1	1	1	1	1	1	1	1	1	1	1	1	1	1	1
C14768	5,6-EET	0	0	1	1	1	1	1	1	1	1	1	1	1	1	1	1	1	1	1	1
C14769	8,9-EET	0	0	1	1	1	1	1	1	1	1	1	1	1	1	1	1	1	1	1	1
C14770	11,12-EET	0	0	1	1	1	1	1	1	1	1	1	1	1	1	1	1	1	1	1	1
C14771	14,15-EET	0	0	1	1	1	1	1	1	1	1	1	1	1	1	1	1	1	1	1	1
C14772	5,6-DHET	0	0	1	1	1	1	1	1	1	1	1	1	1	1	1	1	1	1	1	1
C14773	8,9-DHET	0	0	1	1	1	1	1	1	1	1	1	1	1	1	1	1	1	1	1	1
C14774	11,12-DHET	0	0	1	1	1	1	1	1	1	1	1	1	1	1	1	1	1	1	1	1
C14775	14,15-DHET	0	0	1	1	1	1	1	1	1	1	1	1	1	1	1	1	1	1	1	1
C14776	8(S)-HETE	0	0	1	1	1	1	1	1	1	1	1	1	1	1	1	1	1	1	1	1
C14777	12(S)-HETE	0	0	1	1	1	1	1	1	1	1	1	1	1	1	1	1	1	1	1	1
C14778	16(R)-HETE	0	0	1	1	1	1	1	1	1	1	1	1	1	1	1	1	1	1	1	1
C14779	9(S)-HETE	0	0	1	1	1	1	1	1	1	1	1	1	1	1	1	1	1	1	1	1
C14780	11(R)-HETE	0	0	1	1	1	1	1	1	1	1	1	1	1	1	1	1	1	1	1	1
C14781	15H-11,12-EETA	0	0	1	1	1	1	1	1	1	1	1	1	1	1	1	1	1	1	1	1
C14782	11,12,15-THETA	0	0	1	1	1	1	1	1	1	1	1	1	1	1	1	1	1	1	1	1
C14794	2,3-Dinor-8-iso prostaglandin F2alpha	0	0	1	1	1	1	1	1	1	1	1	1	1	1	1	1	1	1	1	1
C14795	2,3-Dinor-8-iso prostaglandin F1alpha	0	0	1	1	1	1	1	1	1	1	1	1	1	1	1	1	1	1	1	1
C14807	12-OxoETE	0	0	1	1	1	1	1	1	1	1	1	1	1	1	1	1	1	1	1	1
C14808	Hepoxilin A3	0	0	1	1	1	1	1	1	1	1	1	1	1	1	1	1	1	1	1	1
C14809	Trioxilin A3	0	0	1	1	1	1	1	1	1	1	1	1	1	1	1	1	1	1	1	1
C14810	Hepoxilin B3	0	0	1	1	1	1	1	1	1	1	1	1	1	1	1	1	1	1	1	1
C14811	Trioxilin B3	0	0	1	1	1	1	1	1	1	1	1	1	1	1	1	1	1	1	1	1
C14812	12(R)-HPETE	0	0	1	1	1	1	1	1	1	1	1	1	1	1	1	1	1	1	1	1
C14813	11H-14,15-EETA	0	0	1	1	1	1	1	1	1	1	1	1	1	1	1	1	1	1	1	1
C14814	11,14,15-THETA	0	0	1	1	1	1	1	1	1	1	1	1	1	1	1	1	1	1	1	1
C14815	5,6-Epoxytetraene	0	0	1	1	1	1	1	1	1	1	1	1	1	1	1	1	1	1	1	1
C14818	Fe2+	0	0	1	1	1	1	1	1	1	1	1	1	1	1	1	1	1	1	1	1
C14819	Fe3+	0	0	1	1	1	1	1	1	1	1	1	1	1	1	1	1	1	1	1	1
C14820	11(R)-HPETE	0	0	1	1	1	1	1	1	1	1	1	1	1	1	1	1	1	1	1	1
C14821	9(S)-HPETE	0	0	1	1	1	1	1	1	1	1	1	1	1	1	1	1	1	1	1	1
C14822	12(R)-HETE	0	0	1	1	1	1	1	1	1	1	1	1	1	1	1	1	1	1	1	1
C14823	8(S)-HPETE	0	0	1	1	1	1	1	1	1	1	1	1	1	1	1	1	1	1	1	1
C14824	8(R)-HETE	0	0	1	1	1	1	1	1	1	1	1	1	1	1	1	1	1	1	1	1
C14825	9(10)-EpOME	0	0	1	1	1	1	1	1	1	1	1	1	1	1	1	1	1	1	1	1
C14826	12(13)-EpOME	0	0	1	1	1	1	1	1	1	1	1	1	1	1	1	1	1	1	1	1
C14827	9(S)-HPODE	0	0	1	1	1	1	1	1	1	1	1	1	1	1	1	1	1	1	1	1
C14828	9,10-DHOME	0	0	1	1	1	1	1	1	1	1	1	1	1	1	1	1	1	1	1	1
C14829	12,13-DHOME	0	0	1	1	1	1	1	1	1	1	1	1	1	1	1	1	1	1	1	1
C14831	8(R)-HPODE	0	0	1	1	1	1	1	1	1	1	1	1	1	1	1	1	1	1	1	1
C14832	12,13-Epoxy-9-hydroxy-10-octadecenoate	0	0	1	1	1	1	1	1	1	1	1	1	1	1	1	1	1	1	1	1
C14833	9,12,13-TriHOME	0	0	1	1	1	1	1	1	1	1	1	1	1	1	1	1	1	1	1	1
C14834	9,10-Epoxy-13-hydroxy-11-octadecenoate	0	0	1	1	1	1	1	1	1	1	1	1	1	1	1	1	1	1	1	1
C14835	9,10,13-TriHOME	0	0	1	1	1	1	1	1	1	1	1	1	1	1	1	1	1	1	1	1
C14836	9,10-12,13-Diepoxyoctadecanoate	0	0	1	1	1	1	1	1	1	1	1	1	1	1	1	1	1	1	1	1
C14837	9,10-Dihydroxy-12,13-epoxyoctadecanoate	0	0	1	1	1	1	1	1	1	1	1	1	1	1	1	1	1	1	1	1
C14899	3-Dehydro-L-gulonate 6-phosphate	0	0	1	1	1	1	1	1	1	1	1	1	1	1	1	1	1	1	1	1
C15181	Wortmannin	0	0	1	1	1	1	1	1	1	1	1	1	1	1	1	1	1	1	1	1
C15503	N,N-Dihydroxy-L-tyrosine	0	0	1	1	1	1	1	1	1	1	1	1	1	1	1	1	1	1	1	1
C15521	Alkanesulfonate	0	0	1	1	1	1	1	1	1	1	1	1	1	1	1	1	1	1	1	1
C15523	2,6-Dihydroxynicotinate	0	0	1	1	1	1	1	1	1	1	1	1	1	1	1	1	1	1	1	1
C15524	Phenylglyoxylyl-CoA	0	0	1	1	1	1	1	1	1	1	1	1	1	1	1	1	1	1	1	1
C15532	N-Acetyl-L-citrulline	0	0	1	1	1	1	1	1	1	1	1	1	1	1	1	1	1	1	1	1
C15547	1,4-Dihydroxy-2-naphthoyl-CoA	0	0	1	1	1	1	1	1	1	1	1	1	1	1	1	1	1	1	1	1
C15556	L-3,4-Dihydroxybutan-2-one 4-phosphate	0	0	1	1	1	1	1	1	1	1	1	1	1	1	1	1	1	1	1	1
C15563	2-Amino-5-formylamino-6-(5-phospho-D-ribosylamino)pyrimidin-4(3H)-one	0	0	1	1	1	1	1	1	1	1	1	1	1	1	1	1	1	1	1	1
C15606	1,2-Dihydroxy-5-(methylthio)pent-1-en-3-one	0	0	1	1	1	1	1	1	1	1	1	1	1	1	1	1	1	1	1	1
C15607	3-Oxo-3-ureidopropanoate	0	0	1	1	1	1	1	1	1	1	1	1	1	1	1	1	1	1	1	1
C15645	1-(1-Alkenyl)-sn-glycerol	0	0	1	1	1	1	1	1	1	1	1	1	1	1	1	1	1	1	1	1
C15646	1-(1-Alkenyl)-sn-glycero-3-phosphate	0	0	1	1	1	1	1	1	1	1	1	1	1	1	1	1	1	1	1	1
C15647	2-Acyl-1-(1-alkenyl)-sn-glycero-3-phosphate	0	0	1	1	1	1	1	1	1	1	1	1	1	1	1	1	1	1	1	1
C15650	2,3-Diketo-5-methylthiopentyl-1-phosphate	0	0	1	1	1	1	1	1	1	1	1	1	1	1	1	1	1	1	1	1
C15651	2-Hydroxy-3-keto-5-methylthiopentenyl-1-phosphate	0	0	1	1	1	1	1	1	1	1	1	1	1	1	1	1	1	1	1	1
C15667	5-Carboxyamino-1-(5-phospho-D-ribosyl)imidazole	0	0	1	1	1	1	1	1	1	1	1	1	1	1	1	1	1	1	1	1
C15670	Heme A	0	0	1	1	1	1	1	1	1	1	1	1	1	1	1	1	1	1	1	1
C15672	Heme O	0	0	1	1	1	1	1	1	1	1	1	1	1	1	1	1	1	1	1	1
C15699	gamma-L-Glutamylputrescine	0	0	1	1	1	1	1	1	1	1	1	1	1	1	1	1	1	1	1	1
C15700	gamma-Glutamyl-gamma-aminobutyraldehyde	0	0	1	1	1	1	1	1	1	1	1	1	1	1	1	1	1	1	1	1
C15767	4-(L-gamma-Glutamylamino)butanoate	0	0	1	1	1	1	1	1	1	1	1	1	1	1	1	1	1	1	1	1
C15776	4alpha-Methylfecosterol	0	0	1	1	1	1	1	1	1	1	1	1	1	1	1	1	1	1	1	1
C15777	Episterol	0	0	1	1	1	1	1	1	1	1	1	1	1	1	1	1	1	1	1	1
C15778	5,7,24(28)-Ergostatrienol	0	0	1	1	1	1	1	1	1	1	1	1	1	1	1	1	1	1	1	1
C15780	5-Dehydroepisterol	0	0	1	1	1	1	1	1	1	1	1	1	1	1	1	1	1	1	1	1
C15781	24-Methylenecholesterol	0	0	1	1	1	1	1	1	1	1	1	1	1	1	1	1	1	1	1	1
C15782	delta7-Avenasterol	0	0	1	1	1	1	1	1	1	1	1	1	1	1	1	1	1	1	1	1
C15783	5-Dehydroavenasterol	0	0	1	1	1	1	1	1	1	1	1	1	1	1	1	1	1	1	1	1
C15808	4alpha-Methylzymosterol-4-carboxylate	0	0	1	1	1	1	1	1	1	1	1	1	1	1	1	1	1	1	1	1
C15809	Iminoglycine	0	0	1	1	1	1	1	1	1	1	1	1	1	1	1	1	1	1	1	1
C15810	C15810	0	0	1	1	1	1	1	1	1	1	1	1	1	1	1	1	1	1	1	1
C15811	[Enzyme]-cysteine	0	0	1	1	1	1	1	1	1	1	1	1	1	1	1	1	1	1	1	1
C15812	[Enzyme]-S-sulfanylcysteine	0	0	1	1	1	1	1	1	1	1	1	1	1	1	1	1	1	1	1	1
C15813	C15813	0	0	1	1	1	1	1	1	1	1	1	1	1	1	1	1	1	1	1	1
C15814	C15814	0	0	1	1	1	1	1	1	1	1	1	1	1	1	1	1	1	1	1	1
C15816	3-Keto-4-methylzymosterol	0	0	1	1	1	1	1	1	1	1	1	1	1	1	1	1	1	1	1	1
C15882	2-Methyl-6-phytylquinol	0	0	1	1	1	1	1	1	1	1	1	1	1	1	1	1	1	1	1	1
C15883	2,3-Dimethyl-5-phytylquinol	0	0	1	1	1	1	1	1	1	1	1	1	1	1	1	1	1	1	1	1
C15915	4,4-Dimethyl-5alpha-cholesta-8-en-3beta-ol	0	0	1	1	1	1	1	1	1	1	1	1	1	1	1	1	1	1	1	1
C15925	GDP-L-gulose	0	0	1	1	1	1	1	1	1	1	1	1	1	1	1	1	1	1	1	1
C15930	L-Galactonate	0	0	1	1	1	1	1	1	1	1	1	1	1	1	1	1	1	1	1	1
C15972	Enzyme N6-(lipoyl)lysine	0	0	1	1	1	1	1	1	1	1	1	1	1	1	1	1	1	1	1	1
C15973	Enzyme N6-(dihydrolipoyl)lysine	0	0	1	1	1	1	1	1	1	1	1	1	1	1	1	1	1	1	1	1
C15974	3-Methyl-1-hydroxybutyl-ThPP	0	0	1	1	1	1	1	1	1	1	1	1	1	1	1	1	1	1	1	1
C15975	[Dihydrolipoyllysine-residue (2-methylpropanoyl)transferase] S-(3-methylbutanoyl)dihydrolipoyllysine	0	0	1	1	1	1	1	1	1	1	1	1	1	1	1	1	1	1	1	1
C15976	2-Methyl-1-hydroxypropyl-ThPP	0	0	1	1	1	1	1	1	1	1	1	1	1	1	1	1	1	1	1	1
C15977	[Dihydrolipoyllysine-residue (2-methylpropanoyl)transferase] S-(2-methylpropanoyl)dihydrolipoyllysine	0	0	1	1	1	1	1	1	1	1	1	1	1	1	1	1	1	1	1	1
C15978	2-Methyl-1-hydroxybutyl-ThPP	0	0	1	1	1	1	1	1	1	1	1	1	1	1	1	1	1	1	1	1
C15979	[Dihydrolipoyllysine-residue (2-methylpropanoyl)transferase] S-(2-methylbutanoyl)dihydrolipoyllysine	0	0	1	1	1	1	1	1	1	1	1	1	1	1	1	1	1	1	1	1
C15980	(S)-2-Methylbutanoyl-CoA	0	0	1	1	1	1	1	1	1	1	1	1	1	1	1	1	1	1	1	1
C15986	2,6-Dihydroxypseudooxynicotine	0	0	1	1	1	1	1	1	1	1	1	1	1	1	1	1	1	1	1	1
C15987	4-Methylaminobutyrate	0	0	1	1	1	1	1	1	1	1	1	1	1	1	1	1	1	1	1	1
C15996	7-Cyano-7-carbaguanine	0	0	1	1	1	1	1	1	1	1	1	1	1	1	1	1	1	1	1	1
C16028	Amorpha-4,11-diene	0	0	1	1	1	1	1	1	1	1	1	1	1	1	1	1	1	1	1	1
C16059	Defensin beta-1	0	0	1	1	1	1	1	1	1	1	1	1	1	1	1	1	1	1	1	1
C16074	Phenylacetonitrile	0	0	1	1	1	1	1	1	1	1	1	1	1	1	1	1	1	1	1	1
C16075	(Z)-Phenylacetaldehyde oxime	0	0	1	1	1	1	1	1	1	1	1	1	1	1	1	1	1	1	1	1
C16138	L-Pyrrolysine	0	0	1	1	1	1	1	1	1	1	1	1	1	1	1	1	1	1	1	1
C16141	(+)-Germacrene A	0	0	1	1	1	1	1	1	1	1	1	1	1	1	1	1	1	1	1	1
C16142	(-)-Germacrene D	0	0	1	1	1	1	1	1	1	1	1	1	1	1	1	1	1	1	1	1
C16143	(1E,4S,5E,7R)-Germacra-1(10),5-dien-11-ol	0	0	1	1	1	1	1	1	1	1	1	1	1	1	1	1	1	1	1	1
C16150	(R,S)-Nicotine	0	0	1	1	1	1	1	1	1	1	1	1	1	1	1	1	1	1	1	1
C16151	2,6-Dihydroxy-N-methylmyosmine	0	0	1	1	1	1	1	1	1	1	1	1	1	1	1	1	1	1	1	1
C16152	Blue pigment	0	0	1	1	1	1	1	1	1	1	1	1	1	1	1	1	1	1	1	1
C16153	UDP-L-Ara4N	0	0	1	1	1	1	1	1	1	1	1	1	1	1	1	1	1	1	1	1
C16154	UDP-L-Ara4FN	0	0	1	1	1	1	1	1	1	1	1	1	1	1	1	1	1	1	1	1
C16155	UDP-L-Ara4O	0	0	1	1	1	1	1	1	1	1	1	1	1	1	1	1	1	1	1	1
C16156	Undecaprenyl phosphate alpha-L-Ara4FN	0	0	1	1	1	1	1	1	1	1	1	1	1	1	1	1	1	1	1	1
C16157	Undecaprenyl phosphate alpha-L-Ara4N	0	0	1	1	1	1	1	1	1	1	1	1	1	1	1	1	1	1	1	1
C16159	2-Formylglutarate	0	0	1	1	1	1	1	1	1	1	1	1	1	1	1	1	1	1	1	1
C16160	Linoleoyl-[acyl-carrier protein]	0	0	1	1	1	1	1	1	1	1	1	1	1	1	1	1	1	1	1	1
C16161	alpha-Linolenoyl-ACP	0	0	1	1	1	1	1	1	1	1	1	1	1	1	1	1	1	1	1	1
C16162	(9Z,12Z,15Z)-Octadecatrienoyl-CoA	0	0	1	1	1	1	1	1	1	1	1	1	1	1	1	1	1	1	1	1
C16163	(6Z,9Z,12Z,15Z)-Octadecatetraenoyl-CoA	0	0	1	1	1	1	1	1	1	1	1	1	1	1	1	1	1	1	1	1
C16164	(8Z,11Z,14Z,17Z)-Icosatetraenoyl-CoA	0	0	1	1	1	1	1	1	1	1	1	1	1	1	1	1	1	1	1	1
C16165	(5Z,8Z,11Z,14Z,17Z)-Icosapentaenoyl-CoA	0	0	1	0	1	1	1	1	1	1	1	1	1	1	1	1	1	1	1	1
C16166	(7Z,10Z,13Z,16Z,19Z)-Docosapentaenoyl-CoA	0	0	1	1	1	1	1	1	1	1	1	1	1	1	1	1	1	1	1	1
C16167	(9Z,12Z,15Z,18Z,21Z)-Tetracosaheptaenoyl-CoA	0	0	1	1	1	1	1	1	1	1	1	1	1	1	1	1	1	1	1	1
C16168	(6Z,9Z,12Z,15Z,18Z,21Z)-Tetracosahexaenoyl-CoA	0	0	1	1	1	1	1	1	1	1	1	1	1	1	1	1	1	1	1	1
C16169	(4Z,7Z,10Z,13Z,16Z,19Z)-Docosahexaenoyl-CoA	0	0	1	0	1	1	1	1	1	1	1	1	1	1	1	1	1	1	1	1
C16170	(7Z,10Z,13Z,16Z)-Docosatetraenoyl-CoA	0	0	1	1	1	1	1	1	1	1	1	1	1	1	1	1	1	1	1	1
C16171	(9Z,12Z,15Z,18Z)-Tetracosatetraenoyl-CoA	0	0	1	1	1	1	1	1	1	1	1	1	1	1	1	1	1	1	1	1
C16172	(6Z,9Z,12Z,15Z,18Z)-Tetracosapentaenoyl-CoA	0	0	1	1	1	1	1	1	1	1	1	1	1	1	1	1	1	1	1	1
C16173	(4Z,7Z,10Z,13Z,16Z)-Docosapentaenoyl-CoA	0	0	1	1	1	1	1	1	1	1	1	1	1	1	1	1	1	1	1	1
C16179	(11Z,14Z,17Z)-Icosatrienoyl-CoA	0	0	1	1	1	1	1	1	1	1	1	1	1	1	1	1	1	1	1	1
C16180	(11Z,14Z)-Icosadienoyl-CoA	0	0	1	1	1	1	1	1	1	1	1	1	1	1	1	1	1	1	1	1
C16219	3-Oxostearoyl-[acp]	0	0	1	1	1	1	1	1	1	1	1	1	1	1	1	1	1	1	1	1
C16220	(R)-3-Hydroxyoctadecanoyl-[acp]	0	0	1	1	1	1	1	1	1	1	1	1	1	1	1	1	1	1	1	1
C16221	(2E)-Octadecenoyl-[acp]	0	0	1	1	1	1	1	1	1	1	1	1	1	1	1	1	1	1	1	1
C16236	Protein N6-(octanoyl)lysine	0	0	1	1	1	1	1	1	1	1	1	1	1	1	1	1	1	1	1	1
C16237	Protein N6-(lipoyl)lysine	0	0	1	1	1	1	1	1	1	1	1	1	1	1	1	1	1	1	1	1
C16238	Lipoyl-AMP	0	0	1	1	1	1	1	1	1	1	1	1	1	1	1	1	1	1	1	1
C16239	Lipoyl-[acp]	0	0	1	1	1	1	1	1	1	1	1	1	1	1	1	1	1	1	1	1
C16242	Cobalt-precorrin 5A	0	0	1	1	1	1	1	1	1	1	1	1	1	1	1	1	1	1	1	1
C16243	Cobalt-precorrin 5B	0	0	1	1	1	1	1	1	1	1	1	1	1	1	1	1	1	1	1	1
C16244	Cobalt-precorrin 7	0	0	1	1	1	1	1	1	1	1	1	1	1	1	1	1	1	1	1	1
C16254	[Dihydrolipoyllysine-residue succinyltransferase] S-succinyldihydrolipoyllysine	0	0	1	1	1	1	1	1	1	1	1	1	1	1	1	1	1	1	1	1
C16255	[Dihydrolipoyllysine-residue acetyltransferase] S-acetyldihydrolipoyllysine	0	0	1	1	1	1	1	1	1	1	1	1	1	1	1	1	1	1	1	1
C16269	(+)-epi-Isozizaene	0	0	1	1	1	1	1	1	1	1	1	1	1	1	1	1	1	1	1	1
C16286	Geosmin	0	0	1	1	1	1	1	1	1	1	1	1	1	1	1	1	1	1	1	1
C16300	Stearidonic acid	0	0	1	1	1	1	1	1	1	1	1	1	1	1	1	1	1	1	1	1
C16308	Traumatic acid	0	0	1	1	1	1	1	1	1	1	1	1	1	1	1	1	1	1	1	1
C16309	Traumatin	0	0	1	1	1	1	1	1	1	1	1	1	1	1	1	1	1	1	1	1
C16310	3-Hexenal	0	0	1	1	1	1	1	1	1	1	1	1	1	1	1	1	1	1	1	1
C16311	12-Oxo-9(Z)-dodecenoic acid	0	0	1	1	1	1	1	1	1	1	1	1	1	1	1	1	1	1	1	1
[truncated: 870 more rows]
