# Supplementary material for: Metaboverse enables automated discovery and visualization of diverse metabolic regulatory patterns
Source: Nat Cell Biol. 2023 Apr 3;25(4):616–25. doi: 10.1038/s41556-023-01117-9 (PMC10104781; doi:10.1038/s41556-023-01117-9)
Supplement: Source Data Fig. 5 — Source numerical data. [file 41556_2023_1117_MOESM7_ESM.zip › fig_5_source/mns/outputs/mns_showLicenseAndCopyright.m]

%% Copyright and License
% Metabolic Network Segmentation Toolbox – A probabilistic graphical 
% modelling tool to identify sites and sequential order of metabolic regulations
% Copyright (C) 2016, Andreas Kühne & Nicola Zamboni
% 
% This file is part of the Metabolic network segmentation toolbox
% 
% Metabolic network segmentation toolbox is free software: you can 
% redistribute it and/or modify it under the terms of the GNU General
% Public License as published by the Free Software Foundation, either
% version 3 of the License or any later version.
% 
% Metabolic network segmentation toolbox is distributed in the hope 
% that it will be useful, but WITHOUT ANY WARRANTY; without even the
% implied warranty of MERCHANTABILITY or FITNESS FOR A PARTICULAR PURPOSE. 
% See the GNU General Public License for more details.
% 
% You should have received a copy (gpl.txt) of the GNU General Public License
% along with the metabolic network segmentation toolbox. If not,
% see http://www.gnu.org/licenses/.
%
function mns_showLicenseAndCopyright()
disp(' ')
disp('Copyright and License')
disp(' ')
disp('Metabolic Network Segmentation Toolbox – A probabilistic graphical ')
disp('modelling tool to identify sites and sequential order of ')
disp('metabolic regulations')
disp(' ')
disp('Copyright (C) 2016, Andreas Kühne & Nicola Zamboni')
disp(' ')
disp('The Metabolic network segmentation toolbox is free software: you ')
disp('can redistribute it and/or modify it under the terms of the GNU ')
disp('General Public License as published by the Free Software Foundation,')
disp('either version 3 of the License, or any later version.')
disp(' ')
disp('The Metabolic network segmentation toolbox is distributed in the')
disp('hope that it will be useful, but WITHOUT ANY WARRANTY; without even')
disp('the implied warranty of MERCHANTABILITY or FITNESS FOR A PARTICULAR')
disp('PURPOSE. See the GNU General Public License for more details.')
disp(' ')
disp('You should have received a copy (gpl.txt) of the GNU General Public')
disp('License along with this program. If not, see')
disp('http://www.gnu.org/licenses/.')
disp(' ')
end
