# Supplementary material for: Metaboverse enables automated discovery and visualization of diverse metabolic regulatory patterns
Source: Nat Cell Biol. 2023 Apr 3;25(4):616–25. doi: 10.1038/s41556-023-01117-9 (PMC10104781; doi:10.1038/s41556-023-01117-9)
Supplement: Source Data Fig. 5 — Source numerical data. [file 41556_2023_1117_MOESM7_ESM.zip › fig_5_source/mns/outputs/name_map_luad.csv]

Query	Match	HMDB	PubChem	ChEBI	KEGG	METLIN	SMILES	Comment
ribitol	Ribitol	HMDB0000508	NA	15963	C00474	316	OC[C@H](O)[C@H](O)[C@H](O)CO	1
ornithine	Ornithine	HMDB0000214	6262	15729	C00077	27	NCCC[C@H](N)C(O)=O	1
UDP GlcNAc	NA	NA	NA	NA	NA	NA	NA	0
glucose	D-Glucose	HMDB0000122	5793	4167	C00221	133	OC[C@H]1O[C@@H](O)[C@H](O)[C@@H](O)[C@@H]1O	1
glutamic acid	L-Glutamic acid	HMDB0000148	33032	16015	C00025	5174	N[C@@H](CCC(O)=O)C(O)=O	1
cysteine	L-Cysteine	HMDB0000574	5862	17561	C00097	5556	N[C@@H](CS)C(O)=O	1
5,6-dihydrouracil	Dihydrouracil	HMDB0000076	649	15901	C00429	285	O=C1CCNC(=O)N1	1
tocopherol alpha	NA	NA	NA	NA	NA	NA	NA	0
xanthine	Xanthine	HMDB0000292	1188	17712	C00385	82	O=C1NC2=C(NC=N2)C(=O)N1	1
citrulline	Citrulline	HMDB0000904	9750	16349	C00327	16	N[C@@H](CCCNC(N)=O)C(O)=O	1
spermidine	Spermidine	HMDB0001257	1102	16610	C00315	254	NCCCCNCCCN	1
arabitol	D-Arabitol	HMDB0000568	94154	18333	C01904	5551	OC[C@@H](O)C(O)[C@H](O)CO	1
xylitol	Xylitol	HMDB0002917	6912	17151	C00379	NA	OC[C@H](O)[C@@H](O)[C@H](O)CO	1
histidine	L-Histidine	HMDB0000177	6274	15971	C00135	21	N[C@@H](CC1=CN=CN1)C(O)=O	1
nicotinamide	Niacinamide	HMDB0001406	936	17154	C00153	1497	NC(=O)C1=CC=CN=C1	1
tagatose	D-Fructose	HMDB0000660	439709	28645	C02336	135	OC[C@H]1O[C@](O)(CO)[C@@H](O)[C@@H]1O	1
glyceric acid	Glyceric acid	HMDB0000139	439194	32398	C00258	280	OC[C@@H](O)C(O)=O	1
lysine	L-Lysine	HMDB0000182	5962	18019	C00047	5200	NCCCC[C@H](N)C(O)=O	1
N-acetyl-D-mannosamine	N-Acetylmannosamine	HMDB0001129	11096158	63154	C00645	6024	CC(=O)N[C@@H]1[C@H](O)O[C@H](CO)[C@@H](O)[C@@H]1O	1
Inosine 5â€™-monophosphate	NA	NA	NA	NA	NA	NA	NA	0
adenosine-5-phosphate	NA	NA	NA	NA	NA	NA	NA	0
dodecanol	Dodecanol	HMDB0011626	8193	28878	C02277	NA	CCCCCCCCCCCCO	1
caprylic acid	Caprylic acid	HMDB0000482	379	28837	C06423	5469	CCCCCCCC(=O)O	1
citric acid	Citric acid	HMDB0000094	311	30769	C00158	124	OC(=O)CC(O)(CC(O)=O)C(O)=O	1
adenine	Adenine	HMDB0000034	190	16708	C00147	85	NC1=C2NC=NC2=NC=N1	1
proline	L-Proline	HMDB0000162	145742	17203	C00148	29	OC(=O)[C@@H]1CCCN1	1
fucose-rhamnose	NA	NA	NA	NA	NA	NA	NA	0
allantoic acid	Allantoic acid	HMDB0001209	203	30837	C00499	343	NC(=O)NC(NC(N)=O)C(O)=O	1
alanine	L-Alanine	HMDB0000161	5950	16977	C00041	NA	C[C@H](N)C(O)=O	1
3-phosphoglycerate	3-Phosphoglyceric acid	HMDB0000807	724	17050	C00597	150	OC(COP(O)(O)=O)C(O)=O	1
trans-4-hydroxyproline	4-Hydroxyproline	HMDB0000725	5810	18095	C01157	257	O[C@H]1CN[C@@H](C1)C(O)=O	1
glycerol	Glycerol	HMDB0000131	753	17754	C00116	105	OCC(O)CO	1
aminomalonic acid	Aminomalonic acid	HMDB0001147	100714	17475	C00872	NA	NC(C(O)=O)C(O)=O	1
biuret	Biuret	METPA0837	NA	18138	C06555	NA	NA	1
erythronic acid lactone	NA	NA	NA	NA	NA	NA	NA	0
5â€™-deoxy-5â€™-methylthioadenosine	NA	NA	NA	NA	NA	NA	NA	0
dihydrosphingosine	Sphinganine	HMDB0000269	91486	16566	C00836	5268	CCCCCCCCCCCCCCC[C@H]([C@H](CO)N)O	1
uracil	Uracil	HMDB0000300	1174	17568	C00106	258	O=C1NC=CC(=O)N1	1
erythronic acid	Erythronic acid	HMDB0000613	2781043	37655	NA	5586	OC[C@@H](O)[C@@H](O)C(O)=O	1
cytidine-5-monophosphate NIST	NA	NA	NA	NA	NA	NA	NA	0
arabinose	L-Arabinose	HMDB0000646	439195	17535	C02479	5474	O[C@H]1COC(O)[C@H](O)[C@H]1O	1
2-hydroxyglutaric acid	2-hydroxyglutaric acid	HMDB0059655	43	17084	C02630	NA	OC(CCC(O)=O)C(O)=O	1
uric acid	Uric acid	HMDB0000289	1175	17775	C00366	88	O=C1NC2=C(N1)C(=O)NC(=O)N2	1
gluconic acid	Gluconic acid	HMDB0000625	10690	33198	C00257	345	OC[C@@H](O)[C@@H](O)[C@H](O)[C@@H](O)C(O)=O	1
taurine	Taurine	HMDB0000251	1123	15891	C00245	31	NCCS(O)(=O)=O	1
asparagine	L-Asparagine	HMDB0000168	6267	17196	C00152	14	N[C@@H](CC(N)=O)C(O)=O	1
isoleucine	L-Isoleucine	HMDB0000172	6306	17191	C00407	5193	CC[C@H](C)[C@@H](C(=O)O)N	1
arachidonic acid	Arachidonic acid	HMDB0001043	444899	15843	C00219	193	CCCCC/C=C\C/C=C\C/C=C\C/C=C\CCCC(=O)O	1
phosphoethanolamine	O-Phosphoethanolamine	HMDB0000224	1015	17553	C00346	5233	NCCOP(O)(O)=O	1
pelargonic acid	Pelargonic acid	HMDB0000847	8158	29019	C01601	5810	CCCCCCCCC(=O)O	1
malic acid	Malic acid	HMDB0000744	525	6650	C03668	118	OC(CC(O)=O)C(O)=O	1
pentadecanoic acid	Pentadecanoic acid	HMDB0000826	13849	42504	C16537	5789	CCCCCCCCCCCCCCC(=O)O	1
oxoproline	Pyroglutamic acid	HMDB0000267	7405	18183	C01879	3251	OC(=O)[C@@H]1CCC(=O)N1	1
uridine	Uridine	HMDB0000296	6029	16704	C00299	90	OC[C@H]1O[C@H]([C@H](O)[C@@H]1O)N1C=CC(=O)NC1=O	1
fucose	Fucose	HMDB0012327	439804	90759	C02781	NA	OC[C@H]1OC(O)C[C@@H](O)[C@H]1O	1
capric acid	Capric acid	HMDB0000511	2969	30813	C01571	336	CCCCCCCCCC(=O)O	1
glycerol-beta-phosphate	NA	NA	NA	NA	NA	NA	NA	0
4-hydroxybutyric acid	4-Hydroxybutyric acid	HMDB0000710	10413	30830	C01991	5678	C(CC(=O)O)CO	1
triethanolamine	Triethanolamine	HMDB0032538	7618	28621	C06771	NA	OCCN(CCO)CCO	1
mannitol	Mannitol	HMDB0000765	6251	16899	C00392	142	OC[C@@H](O)[C@@H](O)[C@H](O)[C@H](O)CO	1
glycine	Glycine	HMDB0000123	750	15428	C00037	20	NCC(O)=O	1
isothreonic acid	NA	NA	NA	NA	NA	NA	NA	0
hydroxylamine	Hydroxylamine	HMDB0003338	787	15429	C00192	6894	NO	1
FAD	FAD	HMDB0001248	643975	16238	C00016	6106	CC1=CC2=C(C=C1C)N(C[C@H](O)[C@H](O)[C@H](O)COP(O)(=O)OP(O)(=O)OC[C@H]1O[C@H]([C@H](O)[C@@H]1O)N1C=NC3=C1N=CN=C3N)C1=NC(=O)NC(=O)C1=N2	1
methionine sulfoxide	Methionine sulfoxide	HMDB0002005	158980	17016	C02989	6428	CS(=O)CC[C@H](N)C(O)=O	1
acetophenone NIST	NA	NA	NA	NA	NA	NA	NA	0
2-phenylpropanol NIST	NA	NA	NA	NA	NA	NA	NA	0
1-monostearin	Glycerol 1-octadecanoate	HMDB0031075	24699	526874	NA	NA	CCCCCCCCCCCCCCCCCC(=O)OCC(CO)O	1
inositol-4-monophosphate	NA	NA	NA	NA	NA	NA	NA	0
stearic acid	Stearic acid	HMDB0000827	5281	28842	C01530	189	CCCCCCCCCCCCCCCCCC(=O)O	1
creatinine	Creatinine	HMDB0000562	588	16737	C00791	8	CN1CC(=O)NC1=N	1
pipecolic acid	Pipecolic acid	HMDB0000070	849	17964	C00408	50	OC(=O)C1CCCCN1	1
threonine	L-Threonine	HMDB0000167	6288	16857	C00188	32	C[C@@H](O)[C@H](N)C(O)=O	1
238267 trisaccharide	NA	NA	NA	NA	NA	NA	NA	0
1,5-anhydroglucitol	1,5-Anhydrosorbitol	HMDB0002712	64960	16070	C07326	3775	OC[C@H]1OC[C@H](O)[C@@H](O)[C@@H]1O	1
glycerol-3-galactoside	NA	NA	NA	NA	NA	NA	NA	0
benzoic acid	Benzoic acid	HMDB0001870	243	30746	C00539	1297	OC(=O)C1=CC=CC=C1	1
glycocyamine	Guanidoacetic acid	HMDB0000128	763	16344	C00581	5163	NC(=N)NCC(O)=O	1
threonic acid	Threonic acid	HMDB0000943	151152	49059	C01620	5891	C([C@H]([C@@H](C(=O)O)O)O)O	1
succinic acid	Succinic acid	HMDB0000254	1110	15741	C00042	114	O=C(O)CCC(=O)O	1
palmitic acid	Palmitic acid	HMDB0000220	985	15756	C00249	187	CCCCCCCCCCCCCCCC(=O)O	1
octadecane-1,12-diol NIST	NA	NA	NA	NA	NA	NA	NA	0
phosphoric acid	Phosphoric acid	HMDB0002142	57424078	26078	C00009	NA	OP(O)(O)=O	1
azelaic acid	Azelaic acid	HMDB0000784	2266	48131	C08261	5750	C(CCCC(=O)O)CCCC(=O)O	1
N-methylalanine	N-Methylalanine	HMDB0094692	5288725	17519	C02721	NA	[H][C@@](C)(NC)C(O)=O	1
phenylalanine	L-Phenylalanine	HMDB0000159	6140	17295	C00079	28	N[C@@H](CC1=CC=CC=C1)C(O)=O	1
adipic acid	Adipic acid	HMDB0000448	196	30832	C06104	115	C(CCC(=O)O)CC(=O)O	1
shikimic acid	Shikimic acid	HMDB0003070	8742	16119	C00493	338	O[C@@H]1CC(=C[C@@H](O)[C@H]1O)C(O)=O	1
thymine	Thymine	HMDB0000262	1135	17821	C00178	290	CC1=CNC(=O)NC1=O	1
lauric acid	Dodecanoic acid	HMDB0000638	3893	30805	C02679	5611	CCCCCCCCCCCC(=O)O	1
leucine	L-Leucine	HMDB0000687	6106	15603	C00123	24	CC(C)C[C@H](N)C(O)=O	1
homoserine	L-Homoserine	HMDB0000719	12647	15699	C00263	5687	N[C@@H](CCO)C(O)=O	1
methionine	L-Methionine	HMDB0000696	6137	16643	C00073	5664	CSCC[C@H](N)C(O)=O	1
sorbitol	Sorbitol	HMDB0000247	5780	17924	C00794	143	OC[C@H](O)[C@@H](O)[C@H](O)[C@H](O)CO	1
inositol allo	NA	NA	NA	NA	NA	NA	NA	0
hypoxanthine	Hypoxanthine	HMDB0000157	790	17368	C00262	83	OC1=NC=NC2=C1NC=N2	1
kynurenine	L-Kynurenine	HMDB0000684	161166	16946	C00328	72	N[C@@H](CC(=O)C1=CC=CC=C1N)C(O)=O	1
tryptophan	L-Tryptophan	HMDB0000929	6305	16828	C00078	5879	N[C@@H](CC1=CNC2=C1C=CC=C2)C(O)=O	1
ethanolamine	Ethanolamine	HMDB0000149	700	16000	C00189	3207	NCCO	1
cystine	L-Cystine	HMDB0000192	67678	16283	C00491	5207	N[C@@H](CSSC[C@H](N)C(O)=O)C(O)=O	1
3-phenyllactic acid	Phenyllactic acid	HMDB0000779	3848	25998	C01479	5745	OC(CC1=CC=CC=C1)C(O)=O	1
4-hydroxyproline	4-Hydroxyproline	HMDB0000725	5810	18095	C01157	257	O[C@H]1CN[C@@H](C1)C(O)=O	1
fructose-6-phosphate	Fructose 6-phosphate	HMDB0000124	69507	15946	C00085	5159	OCC(=O)[C@@H](O)[C@H](O)[C@H](O)COP(O)(O)=O	1
2-ketoisocaproic acid	Ketoleucine	HMDB0000695	70	48430	C00233	5663	CC(C)CC(=O)C(O)=O	1
phenylethylamine	Phenylethylamine	HMDB0012275	1001	18397	C05332	NA	NCCC1=CC=CC=C1	1
myristic acid	Myristic acid	HMDB0000806	11005	28875	C06424	196	CCCCCCCCCCCCCC(=O)O	1
mannose	D-Mannose	HMDB0000169	18950	4208	C00936	NA	OC[C@H]1O[C@H](O)[C@@H](O)[C@@H](O)[C@@H]1O	1
methanolphosphate	NA	NA	NA	NA	NA	NA	NA	0
1-monopalmitin	MG(16:0/0:0/0:0)	HMDB0011564	3084463	NA	NA	NA	CCCCCCCCCCCCCCCC(=O)OC[C@H](CO)O	1
indole-3-lactate	Indolelactic acid	HMDB0000671	676157	24813	C02043	5641	O[C@@H](CC1=CNC2=C1C=CC=C2)C(O)=O	1
UDP-glucuronic acid	Uridine diphosphate glucuronic acid	HMDB0000935	17473	17200	C00167	5884	O[C@@H]1[C@@H](COP(O)(=O)OP(O)(=O)O[C@H]2O[C@@H]([C@@H](O)[C@H](O)[C@H]2O)C(O)=O)O[C@H]([C@@H]1O)N1C=CC(=O)NC1=O	1
arachidic acid	Arachidic acid	HMDB0002212	10467	28822	C06425	401	CCCCCCCCCCCCCCCCCCCC(=O)O	1
octadecanol	Octadecanol	HMDB0002350	8221	32154	D01924	6640	CCCCCCCCCCCCCCCCCCO	1
glucose-6-phosphate	Glucose 6-phosphate	HMDB0001401	5958	4170	C00092	145	OC1O[C@H](COP(O)(O)=O)[C@@H](O)[C@H](O)[C@H]1O	1
glutamine	L-Glutamine	HMDB0000641	5961	18050	C00064	5614	N[C@@H](CCC(N)=O)C(O)=O	1
sucrose	Sucrose	HMDB0000258	5988	17992	C00089	137	OC[C@H]1O[C@@](CO)(O[C@H]2O[C@H](CO)[C@@H](O)[C@H](O)[C@H]2O)[C@@H](O)[C@@H]1O	1
cysteine-glycine	NA	NA	NA	NA	NA	NA	NA	0
orotic acid	Orotic acid	HMDB0000226	967	16742	C00295	318	OC(=O)C1=CC(=O)NC(=O)N1	1
tyrosine	L-Tyrosine	HMDB0000158	6057	17895	C00082	34	N[C@@H](CC1=CC=C(O)C=C1)C(O)=O	1
galactose-6-phosphate	NA	NA	NA	NA	NA	NA	NA	0
isoheptadecanoic acid	NA	NA	NA	NA	NA	NA	NA	0
3-aminoisobutyric acid	3-Aminoisobutanoic acid	HMDB0003911	64956	27389	C05145	5472	CC(CN)C(=O)O	1
gamma-tocopherol	Gamma-Tocopherol	HMDB0001492	14986	298402	C02483	6276	CC1=C(C=C2CCC(OC2=C1C)(C)CCCC(C)CCCC(C)CCCC(C)C)O	1
5-aminovaleric acid	5-Aminopentanoic acid	HMDB0003355	138	15887	C00431	6902	NCCCCC(=O)O	1
2-monopalmitin	MG(0:0/16:0/0:0)	HMDB0011533	123409	840954	NA	NA	CCCCCCCCCCCCCCCC(=O)OC(CO)CO	1
threitol	Threitol	HMDB0094689	222285	48300	C16884	140	OC[C@@H](O)[C@H](O)CO	1
hydroxycarbamate NIST	NA	NA	NA	NA	NA	NA	NA	0
putrescine	Putrescine	HMDB0001414	1045	17148	C00134	3226	NCCCCN	1
ascorbic acid	Ascorbic acid	HMDB0000044	54670067	29073	C01041	3753	[H][C@@]1(OC(=O)C(O)=C1O)[C@@H](O)CO	1
pseudo uridine	NA	NA	NA	NA	NA	NA	NA	0
fumaric acid	Fumaric acid	HMDB0000134	444972	18012	C00122	3242	OC(=O)\C=C\C(O)=O	1
pantothenic acid	Pantothenic acid	HMDB0000210	6613	46905	C00864	NA	CC(C)(CO)[C@@H](O)C(=O)NCCC(O)=O	1
levoglucosan	Levoglucosan	HMDB0000640	2724705	30997	NA	5613	[H][C@@]12OC[C@@H](O1)[C@@H](O)[C@H](O)[C@H]2O	1
glycerol-alpha-phosphate	NA	NA	NA	NA	NA	NA	NA	0
behenic acid	Behenic acid	HMDB0000944	8215	28941	C08281	260	CCCCCCCCCCCCCCCCCCCCCC(=O)O	1
cholesterol	Cholesterol	HMDB0000067	5997	1307929	C00187	163	C[C@H](CCCC(C)C)[C@H]1CC[C@@H]2[C@@]1(CC[C@H]3[C@H]2CC=C4[C@@]3(CCC(C4)O)C)C	1
uridine-5â€™-monophosphate	NA	NA	NA	NA	NA	NA	NA	0
phenylpyruvic acid	Phenylpyruvic acid	HMDB0000205	997	30851	C00166	328	OC(=O)C(=O)CC1=CC=CC=C1	1
adenosine	Adenosine	HMDB0000050	60961	16335	C00212	86	NC1=C2N=CN([C@@H]3O[C@H](CO)[C@@H](O)[C@H]3O)C2=NC=N1	1
xanthosine	Xanthosine	HMDB0000299	64959	18107	C01762	3408	OC[C@H]1O[C@H]([C@H](O)[C@@H]1O)N1C=NC2=C1N=C(O)N=C2O	1
oleic acid	Oleic acid	HMDB0000207	445639	16196	C00712	190	CCCCCCCC/C=C\CCCCCCCC(=O)O	1
linoleic acid	Linoleic acid	HMDB0000673	5280450	17351	C01595	191	CCCCC/C=C\C/C=C\CCCCCCCC(=O)O	1
2-hydroxybutanoic acid	2-Hydroxybutyric acid	HMDB0000008	11266	1148	C05984	3783	CCC(O)C(=O)O	1
salicylaldehyde	NA	NA	NA	NA	NA	NA	NA	0
quinic acid	Quinic acid	HMDB0003072	6508	17521	C00296	3329	O[C@@H]1C[C@@](O)(C[C@@H](O)[C@H]1O)C(O)=O	1
dodecane	N-Dodecane	HMDB0031444	8182	28817	C08374	NA	CCCCCCCCCCCC	1
guanine	Guanine	HMDB0000132	764	16235	C00242	315	NC1=NC(=O)C2=C(N1)N=CN2	1
2-aminoadipic acid	Aminoadipic acid	HMDB0000510	469	37024	C00956	5496	NC(CCCC(=O)O)C(=O)O	1
2-monoolein	MG(0:0/18:1(9Z)/0:0)	HMDB0011537	5319879	73990	NA	NA	CCCCCCCC/C=C\CCCCCCCC(=O)OC(CO)CO	1
ethanol phosphate NIST	NA	NA	NA	NA	NA	NA	NA	0
dihydroabietic acid	Dihydroabietic acid	NA	227277	NA	NA	NA	NA	1
beta-alanine	beta-Alanine	HMDB0000056	239	16958	C00099	5119	NCCC(O)=O	1
stigmasterol	Stigmasterol	HMDB0000937	5281330	28824	C05442	168	CC[C@H](/C=C/[C@@H](C)[C@H]1CC[C@@H]2[C@@]1(CC[C@H]3[C@H]2CC=C4[C@@]3(CC[C@@H](C4)O)C)C)C(C)C	1
erythritol	Erythritol	HMDB0002994	222285	17113	C00503	140	OC[C@H](O)[C@H](O)CO	1
trehalose	Trehalose	HMDB0000975	7427	16551	C01083	5913	OC[C@H]1O[C@H](O[C@H]2O[C@H](CO)[C@@H](O)[C@H](O)[C@H]2O)[C@H](O)[C@@H](O)[C@@H]1O	1
urea	Urea	HMDB0000294	1176	16199	C00086	6	NC(N)=O	1
5-methoxytryptamine	5-Methoxytryptamine	HMDB0004095	1833	2089	C05659	7015	COC1=CC2=C(NC=C2CCN)C=C1	1
maleimide	Maleimide	NA	10935	NA	NA	NA	NA	1
5-hydroxynorvaline NIST	NA	NA	NA	NA	NA	NA	NA	0
cellobiotol	Cellobiotol	NA	160514	NA	NA	NA	NA	1
1-hexadecanol	1-Hexadecanol	HMDB0003424	2682	16125	C00823	6927	CCCCCCCCCCCCCCCCO	1
maltose	Maltose	HMDB0037138	439341	18167	C00897	NA	OC[C@H]1O[C@H](O[C@H]2[C@H](O)[C@@H](O)[C@@H](O)O[C@@H]2CO)[C@H](O)[C@@H](O)[C@@H]1O	1
glucuronic acid	Glucuronic acid	HMDB0000127	94715	42717	C00191	161	O[C@H]1O[C@@H]([C@@H](O)[C@H](O)[C@H]1O)C(O)=O	1
3-hydroxybutanoic acid	D(-)-beta-hydroxy butyric acid	HMDB0000357	441	20067	C01089	125	CC(O)CC(=O)O	1
guanosine	Guanosine	HMDB0000133	6802	16750	C00387	87	NC1=NC2=C(N=CN2[C@@H]2O[C@H](CO)[C@@H](O)[C@H]2O)C(=O)N1	1
serine	Serine	HMDB0062263	5951	17822	C00716	5203	N[C@@H](CO)C(O)=O	1
pyrophosphate	Pyrophosphate	HMDB0000250	1023	29888	C00013	3306	OP(O)(=O)OP(O)(O)=O	1
valine	L-Valine	HMDB0000883	6287	16414	C00183	5842	CC(C)[C@H](N)C(O)=O	1
fructose 1 phosphate	NA	NA	NA	NA	NA	NA	NA	0
icosenoic acid	NA	NA	NA	NA	NA	NA	NA	0
inositol myo	NA	NA	NA	NA	NA	NA	NA	0
fructose	D-Fructose	HMDB0000660	439709	28645	C02336	135	OC[C@H]1O[C@](O)(CO)[C@@H](O)[C@@H]1O	1
ribose	D-Ribose	HMDB0000283	5779	47013	C00121	313	OC[C@H]1OC(O)[C@H](O)[C@@H]1O	1
inosine	Inosine	HMDB0000195	6021	17596	C00294	84	OC[C@H]1O[C@H]([C@H](O)[C@@H]1O)N1C=NC2=C(O)N=CN=C12	1
conduritol beta epoxide	NA	NA	NA	NA	NA	NA	NA	0
oxalic acid	Oxalic acid	HMDB0002329	971	16995	C00209	113	OC(=O)C(O)=O	1
digalacturonic acid	Digalacturonic acid	HMDB0039721	4532283	33809	C02273	NA	OC1OC(C(OC2OC(C(O)C(O)C2O)C(O)=O)C(O)C1O)C(O)=O	1
alpha ketoglutaric acid	Oxoglutaric acid	HMDB0000208	51	30915	C00026	5218	OC(=O)CCC(=O)C(O)=O	1
Cytidine-5â€™-diphosphate	NA	NA	NA	NA	NA	NA	NA	0
aspartic acid	L-Aspartic acid	HMDB0000191	5960	17053	C00049	5206	N[C@@H](CC(O)=O)C(O)=O	1
glycolic acid	Glycolic acid	HMDB0000115	757	17497	C03547	3219	OCC(O)=O	1
maltotriose	Maltotriose	HMDB0001262	439586	140999	C01835	3585	OC[C@H]1O[C@H](O[C@H]2[C@H](O)[C@@H](O)[C@@H](O[C@H]3[C@H](O)[C@@H](O)C(O)O[C@@H]3CO)O[C@@H]2CO)[C@H](O)[C@@H](O)[C@@H]1O	1
ribonic acid	Ribonic acid	HMDB0000867	5460677	21077	C01685	3290	OC[C@@H](O)[C@@H](O)[C@@H](O)C(O)=O	1
