# Supplementary material for: Metaboverse enables automated discovery and visualization of diverse metabolic regulatory patterns
Source: Nat Cell Biol. 2023 Apr 3;25(4):616–25. doi: 10.1038/s41556-023-01117-9 (PMC10104781; doi:10.1038/s41556-023-01117-9)
Supplement: Source Data Fig. 5 — Source numerical data. [file 41556_2023_1117_MOESM7_ESM.zip › fig_5_source/mns/outputs/name_map_mct1_12hr.csv]

Query	Match	HMDB	PubChem	ChEBI	KEGG	METLIN	SMILES	Comment
Citric acid	Citric acid	HMDB0000094	311	30769	C00158	124	OC(=O)CC(O)(CC(O)=O)C(O)=O	1
Glucose	D-Glucose	HMDB0000122	5793	4167	C00221	133	OC[C@H]1O[C@@H](O)[C@H](O)[C@@H](O)[C@@H]1O	1
Pyruvate	Pyruvic acid	HMDB0000243	1060	32816	C00022	117	CC(=O)C(=O)O	1
Aspartate	L-Aspartic acid	HMDB0000191	5960	17053	C00049	5206	N[C@@H](CC(O)=O)C(O)=O	1
ATP	Adenosine triphosphate	HMDB0000538	5957	15422	C00002	5523	NC1=NC=NC2=C1N=CN2[C@@H]1O[C@H](COP(O)(=O)OP(O)(=O)OP(O)(O)=O)[C@@H](O)[C@H]1O	1
alpha ketoglutarate	Oxoglutaric acid	HMDB0000208	51	30915	C00026	5218	OC(=O)CCC(=O)C(O)=O	1
Glutamine	L-Glutamine	HMDB0000641	5961	18050	C00064	5614	N[C@@H](CCC(N)=O)C(O)=O	1
Glutamate	L-Glutamic acid	HMDB0000148	33032	16015	C00025	5174	N[C@@H](CCC(O)=O)C(O)=O	1
Glutathione disulfide	Oxidized glutathione	HMDB0003337	65359	17858	C00127	6893	N[C@@H](CCC(=O)N[C@@H](CSSC[C@H](NC(=O)CC[C@H](N)C(O)=O)C(=O)NCC(O)=O)C(=O)NCC(O)=O)C(O)=O	1
Sucrose	Sucrose	HMDB0000258	5988	17992	C00089	137	OC[C@H]1O[C@@](CO)(O[C@H]2O[C@H](CO)[C@@H](O)[C@H](O)[C@H]2O)[C@@H](O)[C@@H]1O	1
Mannose	D-Mannose	HMDB0000169	18950	4208	C00936	NA	OC[C@H]1O[C@H](O)[C@@H](O)[C@@H](O)[C@@H]1O	1
D-Malic acid	D-Malic acid	HMDB0031518	92824	30796	C00497	NA	C([C@H](C(=O)O)O)C(=O)O	1
Lysine	L-Lysine	HMDB0000182	5962	18019	C00047	5200	NCCCC[C@H](N)C(O)=O	1
Leucine	L-Leucine	HMDB0000687	6106	15603	C00123	24	CC(C)C[C@H](N)C(O)=O	1
Lactose	Lactose	HMDB0041627	6134	36218	C01970	NA	[H][C@@]1(O)O[C@]([H])(CO)[C@@]([H])(O[C@]2([H])O[C@]([H])(CO)[C@]([H])(O)[C@]([H])(O)[C@@]2([H])O)[C@]([H])(O)[C@@]1([H])O	1
fructose-1,6-bisphosphate	NA	NA	NA	NA	NA	NA	NA	0
Fructose	D-Fructose	HMDB0000660	439709	28645	C02336	135	OC[C@H]1O[C@](O)(CO)[C@@H](O)[C@@H]1O	1
fructose-6-phosphate	Fructose 6-phosphate	HMDB0000124	69507	15946	C00085	5159	OCC(=O)[C@@H](O)[C@H](O)[C@H](O)COP(O)(O)=O	1
Coenzyme A	Coenzyme A	HMDB0001423	87642	15346	C00010	6235	CC(C)(COP(O)(=O)OP(O)(=O)OC[C@H]1O[C@H]([C@H](O)[C@@H]1OP(O)(O)=O)N1C=NC2=C1N=CN=C2N)[C@@H](O)C(=O)NCCC(=O)NCCS	1
Asparagine	L-Asparagine	HMDB0000168	6267	17196	C00152	14	N[C@@H](CC(N)=O)C(O)=O	1
Arginine	L-Arginine	HMDB0000517	6322	16467	C00062	5502	N[C@@H](CCCNC(N)=N)C(O)=O	1
Alanine	L-Alanine	HMDB0000161	5950	16977	C00041	NA	C[C@H](N)C(O)=O	1
Acetoacetate	Acetoacetic acid	HMDB0000060	96	15344	C00164	276	CC(=O)CC(=O)O	1
Valine	L-Valine	HMDB0000883	6287	16414	C00183	5842	CC(C)[C@H](N)C(O)=O	1
Fumarate	Fumaric acid	HMDB0000134	444972	18012	C00122	3242	OC(=O)\C=C\C(O)=O	1
Succinate	Succinic acid	HMDB0000254	1110	15741	C00042	114	O=C(O)CCC(=O)O	1
Adenosine	Adenosine	HMDB0000050	60961	16335	C00212	86	NC1=C2N=CN([C@@H]3O[C@H](CO)[C@@H](O)[C@H]3O)C2=NC=N1	1
Inosine	Inosine	HMDB0000195	6021	17596	C00294	84	OC[C@H]1O[C@H]([C@H](O)[C@@H]1O)N1C=NC2=C(O)N=CN=C12	1
Adenine	Adenine	HMDB0000034	190	16708	C00147	85	NC1=C2NC=NC2=NC=N1	1
Uracil	Uracil	HMDB0000300	1174	17568	C00106	258	O=C1NC=CC(=O)N1	1
Hypoxanthine	Hypoxanthine	HMDB0000157	790	17368	C00262	83	OC1=NC=NC2=C1NC=N2	1
