# Supplementary material for: Metaboverse enables automated discovery and visualization of diverse metabolic regulatory patterns
Source: Nat Cell Biol. 2023 Apr 3;25(4):616–25. doi: 10.1038/s41556-023-01117-9 (PMC10104781; doi:10.1038/s41556-023-01117-9)
Supplement: Source Data Fig. 5 — Source numerical data. [file 41556_2023_1117_MOESM7_ESM.zip › fig_5_source/mns/outputs/name_map_mct1_180min.csv]

Query	Match	HMDB	PubChem	ChEBI	KEGG	METLIN	SMILES	Comment
Urea	Urea	HMDB0000294	1176	16199	C00086	6	NC(N)=O	1
L-Valine	L-Valine	HMDB0000883	6287	16414	C00183	5842	CC(C)[C@H](N)C(O)=O	1
Putrescine	Putrescine	HMDB0001414	1045	17148	C00134	3226	NCCCCN	1
Methylmalonic acid	Methylmalonic acid	HMDB0000202	487	30860	C02170	3712	CC(C(=O)O)C(=O)O	1
Glycine	Glycine	HMDB0000123	750	15428	C00037	20	NCC(O)=O	1
Malonic acid	Malonic acid	HMDB0000691	867	30794	C04025	3237	O=C(O)CC(=O)O	1
Fumaric acid	Fumaric acid	HMDB0000134	444972	18012	C00122	3242	OC(=O)\C=C\C(O)=O	1
L-Alanine	L-Alanine	HMDB0000161	5950	16977	C00041	NA	C[C@H](N)C(O)=O	1
Threonic acid	Threonic acid	HMDB0000943	151152	49059	C01620	5891	C([C@H]([C@@H](C(=O)O)O)O)O	1
D-Malic acid	D-Malic acid	HMDB0031518	92824	30796	C00497	NA	C([C@H](C(=O)O)O)C(=O)O	1
L-Isoleucine	L-Isoleucine	HMDB0000172	6306	17191	C00407	5193	CC[C@H](C)[C@@H](C(=O)O)N	1
Citric acid	Citric acid	HMDB0000094	311	30769	C00158	124	OC(=O)CC(O)(CC(O)=O)C(O)=O	1
L-Lysine	L-Lysine	HMDB0000182	5962	18019	C00047	5200	NCCCC[C@H](N)C(O)=O	1
Xanthurenic acid	Xanthurenic acid	HMDB0000881	5699	10072	C02470	5841	OC(=O)C1=NC2=C(O)C=CC=C2C(O)=C1	1
L-Glutamic acid	L-Glutamic acid	HMDB0000148	33032	16015	C00025	5174	N[C@@H](CCC(O)=O)C(O)=O	1
Orotic acid	Orotic acid	HMDB0000226	967	16742	C00295	318	OC(=O)C1=CC(=O)NC(=O)N1	1
L-Tyrosine	L-Tyrosine	HMDB0000158	6057	17895	C00082	34	N[C@@H](CC1=CC=C(O)C=C1)C(O)=O	1
Ornithine	Ornithine	HMDB0000214	6262	15729	C00077	27	NCCC[C@H](N)C(O)=O	1
Phosphoenolpyruvate	Phosphoenolpyruvic acid	HMDB0000263	1005	44897	C00074	5264	OC(=O)C(=C)OP(O)(O)=O	1
Thymine	Thymine	HMDB0000262	1135	17821	C00178	290	CC1=CNC(=O)NC1=O	1
Adenine	Adenine	HMDB0000034	190	16708	C00147	85	NC1=C2NC=NC2=NC=N1	1
L-Aspartic acid	L-Aspartic acid	HMDB0000191	5960	17053	C00049	5206	N[C@@H](CC(O)=O)C(O)=O	1
2-Hydroxyglutaric acid	2-hydroxyglutaric acid	HMDB0059655	43	17084	C02630	NA	OC(CCC(O)=O)C(O)=O	1
Lanosterol	Lanosterin	HMDB0001251	246983	16521	C01724	6108	C[C@H](CCC=C(C)C)[C@H]1CC[C@@]2([C@@]1(CCC3=C2CC[C@@H]4[C@@]3(CC[C@@H](C4(C)C)O)C)C)C	1
alpha-D-Glucosamine 1-phosphate	Glucosamine-1P	HMDB0001109	9965052	27625	C06156	6009	N[C@@H]1[C@@H](O)[C@H](O)[C@@H](CO)O[C@H]1OP(O)(O)=O	1
L-Asparagine	L-Asparagine	HMDB0000168	6267	17196	C00152	14	N[C@@H](CC(N)=O)C(O)=O	1
methyl-beta-D-Galactopyranoside	NA	NA	NA	NA	NA	NA	NA	0
Glycolic acid	Glycolic acid	HMDB0000115	757	17497	C03547	3219	OCC(O)=O	1
Sorbitol	Sorbitol	HMDB0000247	5780	17924	C00794	143	OC[C@H](O)[C@@H](O)[C@H](O)[C@H](O)CO	1
O-Phosphoethanolamine	O-Phosphoethanolamine	HMDB0000224	1015	17553	C00346	5233	NCCOP(O)(O)=O	1
L-Gulonic acid gamma-lactone	L-Gulonolactone	HMDB0003466	439373	17587	C01040	NA	[H][C@@]1(OC(=O)[C@@H](O)[C@H]1O)[C@@H](O)CO	1
Hypoxanthine	Hypoxanthine	HMDB0000157	790	17368	C00262	83	OC1=NC=NC2=C1NC=N2	1
L-Serine	L-Serine	HMDB0000187	5951	17115	C00065	5203	N[C@@H](CO)C(O)=O	1
D-Threitol	D-Threitol	HMDB0004136	169019	48300	C16884	140	OC[C@@H](O)[C@H](O)CO	1
Glycerol	Glycerol	HMDB0000131	753	17754	C00116	105	OCC(O)CO	1
Galactonic acid	Galactonic acid	HMDB0000565	128869	16534	C00880	3336	OC[C@@H](O)[C@H](O)[C@H](O)[C@@H](O)C(O)=O	1
Turanose	Turanose	HMDB0011740	5460935	32528	C19636	NA	C([C@@H]1[C@H]([C@@H]([C@H]([C@H](O1)O[C@@H]([C@@H]([C@@H](CO)O)O)C(=O)CO)O)O)O)O	1
Pyroglutamic acid	Pyroglutamic acid	HMDB0000267	7405	18183	C01879	3251	OC(=O)[C@@H]1CCC(=O)N1	1
Azelaic acid	Azelaic acid	HMDB0000784	2266	48131	C08261	5750	C(CCCC(=O)O)CCCC(=O)O	1
Oleic acid	Oleic acid	HMDB0000207	445639	16196	C00712	190	CCCCCCCC/C=C\CCCCCCCC(=O)O	1
N-acetyl-Lysine	NA	NA	NA	NA	NA	NA	NA	0
Nicotinamide	Niacinamide	HMDB0001406	936	17154	C00153	1497	NC(=O)C1=CC=CN=C1	1
Adenosine monophosphate	Adenosine monophosphate	HMDB0000045	6083	16027	C00020	5111	NC1=C2N=CN([C@@H]3O[C@H](COP(O)(O)=O)[C@@H](O)[C@H]3O)C2=NC=N1	1
L-Ascorbic acid	Ascorbic acid	HMDB0000044	54670067	29073	C01041	3753	[H][C@@]1(OC(=O)C(O)=C1O)[C@@H](O)CO	1
Glutathione	Glutathione	HMDB0062697	745	57925	C00051	NA	NC(CCC(O)=NC(CS)C(O)=NCC(O)=O)C(O)=O	1
3-Phosphoglyceric acid	3-Phosphoglyceric acid	HMDB0000807	724	17050	C00597	150	OC(COP(O)(O)=O)C(O)=O	1
Trehalose	Trehalose	HMDB0000975	7427	16551	C01083	5913	OC[C@H]1O[C@H](O[C@H]2O[C@H](CO)[C@@H](O)[C@H](O)[C@H]2O)[C@H](O)[C@@H](O)[C@@H]1O	1
Inosine 5'-monophosphate	Inosinic acid	HMDB0000175	8582	17202	C00130	5196	O[C@@H]1[C@@H](COP(O)(O)=O)O[C@H]([C@@H]1O)N1C=NC2=C1N=CNC2=O	1
L-Leucine	L-Leucine	HMDB0000687	6106	15603	C00123	24	CC(C)C[C@H](N)C(O)=O	1
Ribonic acid-gamma-lactone	NA	NA	NA	NA	NA	NA	NA	0
D-Glucose	D-Glucose	HMDB0000122	5793	4167	C00221	133	OC[C@H]1O[C@@H](O)[C@H](O)[C@@H](O)[C@@H]1O	1
Palmitic acid	Palmitic acid	HMDB0000220	985	15756	C00249	187	CCCCCCCCCCCCCCCC(=O)O	1
Ethanolamine	Ethanolamine	HMDB0000149	700	16000	C00189	3207	NCCO	1
Stearic acid	Stearic acid	HMDB0000827	5281	28842	C01530	189	CCCCCCCCCCCCCCCCCC(=O)O	1
Linoleic acid	Linoleic acid	HMDB0000673	5280450	17351	C01595	191	CCCCC/C=C\C/C=C\CCCCCCCC(=O)O	1
L-Methionine	L-Methionine	HMDB0000696	6137	16643	C00073	5664	CSCC[C@H](N)C(O)=O	1
fructose-1,6-diphosphate	Fructose 1,6-bisphosphate	HMDB0001058	10267	28013	C05378	147	O[C@H]1[C@H](O)[C@@](O)(COP(O)(O)=O)O[C@@H]1COP(O)(O)=O	1
Glucose 6-phosphate	Glucose 6-phosphate	HMDB0001401	5958	4170	C00092	145	OC1O[C@H](COP(O)(O)=O)[C@@H](O)[C@H](O)[C@H]1O	1
L-Phenylalanine	L-Phenylalanine	HMDB0000159	6140	17295	C00079	28	N[C@@H](CC1=CC=CC=C1)C(O)=O	1
Palmitoleic acid	Palmitoleic acid	HMDB0003229	5312427	28716	C08362	188	CCCCCC/C=C\CCCCCCCC(=O)O	1
cis-Aconitic acid	cis-Aconitic acid	HMDB0000072	643757	32805	C00417	5130	OC(=O)C\C(=C\C(O)=O)C(O)=O	1
Elaidic acid	Elaidic acid	HMDB0000573	637517	27997	C01712	3406	CCCCCCCC/C=C\CCCCCCCC(=O)O	1
Phosphatidyl Glycerol	NA	NA	NA	NA	NA	NA	NA	0
Glycerol 3-phosphate	Glycerol 3-phosphate	HMDB0000126	439162	15978	C00093	5161	C([C@H](COP(=O)(O)O)O)O	1
Iminodiacetic acid	Iminodiacetic acid	HMDB0011753	8897	24786	C19911	NA	OC(=O)CNCC(O)=O	1
1-Octadecene	1-Octadecene	NA	8217	30824	NA	NA	C=CCCCCCCCCCCCCCCCC	1
2-Hydroxybutyric acid	2-Hydroxybutyric acid	HMDB0000008	11266	1148	C05984	3783	CCC(O)C(=O)O	1
1,6-anhydro-Glucose	NA	NA	NA	NA	NA	NA	NA	0
1-Palmitoylglycerol	Glycerol 1-hexadecanoate	HMDB0031074	14900	718061	NA	NA	CCCCCCCCCCCCCCCC(=O)OCC(CO)O	1
Sucrose	Sucrose	HMDB0000258	5988	17992	C00089	137	OC[C@H]1O[C@@](CO)(O[C@H]2O[C@H](CO)[C@@H](O)[C@H](O)[C@H]2O)[C@@H](O)[C@@H]1O	1
Myristic acid	Myristic acid	HMDB0000806	11005	28875	C06424	196	CCCCCCCCCCCCCC(=O)O	1
Homoserine	L-Homoserine	HMDB0000719	12647	15699	C00263	5687	N[C@@H](CCO)C(O)=O	1
Heptadecanoic acid	Heptadecanoic acid	HMDB0002259	10465	32365	NA	6578	CCCCCCCCCCCCCCCCC(=O)O	1
Isocitric acid	Isocitric acid	HMDB0000193	1198	30887	C00311	3328	OC(C(CC(O)=O)C(O)=O)C(O)=O	1
Sophorose	Sophorose	NA	88719	NA	NA	NA	NA	1
Eicosane	Eicosane	HMDB0059909	8222	43619	NA	NA	CCCCCCCCCCCCCCCCCCCC	1
Nonanoic acid	Pelargonic acid	HMDB0000847	8158	29019	C01601	5810	CCCCCCCCC(=O)O	1
Ribitol	Ribitol	HMDB0000508	NA	15963	C00474	316	OC[C@H](O)[C@H](O)[C@H](O)CO	1
L-Proline	L-Proline	HMDB0000162	145742	17203	C00148	29	OC(=O)[C@@H]1CCCN1	1
Glutamine	L-Glutamine	HMDB0000641	5961	18050	C00064	5614	N[C@@H](CCC(N)=O)C(O)=O	1
Ergosterol	Ergosterol	HMDB0000878	21775588	16933	C01694	5839	C[C@H](/C=C/[C@H](C)C(C)C)C1CCC2[C@@]1(CCC3C2=CC=C4[C@@]3(CC[C@@H](C4)O)C)C	1
Glyoxylic acid	Glyoxylic acid	HMDB0000119	760	16891	C00048	3213	OC(=O)C=O	1
Pyruvic acid	Pyruvic acid	HMDB0000243	1060	32816	C00022	117	CC(=O)C(=O)O	1
2-Ketoisocaproic acid	Ketoleucine	HMDB0000695	70	48430	C00233	5663	CC(C)CC(=O)C(O)=O	1
D-Ribose-5-phosphate	D-Ribose 5-phosphate	HMDB0001548	440101	52742	C00117	6315	O[C@H]1O[C@H](COP(O)(O)=O)[C@@H](O)[C@H]1O	1
Guanine	Guanine	HMDB0000132	764	16235	C00242	315	NC1=NC(=O)C2=C(N1)N=CN2	1
Beta-Glycerophosphoric acid	Beta-Glycerophosphoric acid	HMDB0002520	2526	17270	C02979	6708	C(C(CO)OP(=O)(O)O)O	1
Nitrous Oxide	Nitrous oxide	HMDB0035807	948	17045	C00887	NA	[O-][N+]#N	1
Cellobiose	Cellobiose	HMDB0000055	10712	36217	C06422	3480	OC[C@H]1O[C@@H](O[C@H]2[C@H](O)[C@@H](O)[C@H](O)O[C@@H]2CO)[C@H](O)[C@@H](O)[C@@H]1O	1
Capric acid	Capric acid	HMDB0000511	2969	30813	C01571	336	CCCCCCCCCC(=O)O	1
Benzoic acid	Benzoic acid	HMDB0001870	243	30746	C00539	1297	OC(=O)C1=CC=CC=C1	1
D-Mannose	D-Mannose	HMDB0000169	18950	4208	C00936	NA	OC[C@H]1O[C@H](O)[C@@H](O)[C@@H](O)[C@@H]1O	1
Heptanoic acid	Heptanoic acid	HMDB0000666	8094	45571	C17714	5636	CCCCCCC(=O)O	1
L-Lactic acid	L-Lactic acid	HMDB0000190	107689	422	C00186	5205	C[C@H](O)C(O)=O	1
Sedoheptulose 7-phosphate	D-Sedoheptulose 7-phosphate	HMDB0001068	92042786	133983	C05382	5980	OC[C@]1(O)O[C@H](COP(O)(O)=O)[C@@H](O)[C@@H](O)[C@@H]1O	1
L-Threonine	L-Threonine	HMDB0000167	6288	16857	C00188	32	C[C@@H](O)[C@H](N)C(O)=O	1
Adenosine	Adenosine	HMDB0000050	60961	16335	C00212	86	NC1=C2N=CN([C@@H]3O[C@H](CO)[C@@H](O)[C@H]3O)C2=NC=N1	1
1-Steroylglycerol	NA	NA	NA	NA	NA	NA	NA	0
Phosphate	Phosphate	HMDB0001429	1004	26078	C00009	3231	OP(O)(O)=O	1
Arachidic acid	Arachidic acid	HMDB0002212	10467	28822	C06425	401	CCCCCCCCCCCCCCCCCCCC(=O)O	1
Allantoin	Allantoin	HMDB0000462	204	15676	C01551	89	NC(=O)NC1NC(=O)NC1=O	1
Unknown acid	NA	NA	NA	NA	NA	NA	NA	0
Uracil	Uracil	HMDB0000300	1174	17568	C00106	258	O=C1NC=CC(=O)N1	1
Cystathionine	L-Cystathionine	HMDB0000099	439258	17482	C02291	39	N[C@@H](CCSC[C@H](N)C(O)=O)C(O)=O	1
4-Hydroxyproline	4-Hydroxyproline	HMDB0000725	5810	18095	C01157	257	O[C@H]1CN[C@@H](C1)C(O)=O	1
1-Monomyristin	NA	NA	NA	NA	NA	NA	NA	0
Fructose-6-phosphate	Fructose 6-phosphate	HMDB0000124	69507	15946	C00085	5159	OCC(=O)[C@@H](O)[C@H](O)[C@H](O)COP(O)(O)=O	1
Pyrophosphate	Pyrophosphate	HMDB0000250	1023	29888	C00013	3306	OP(O)(=O)OP(O)(O)=O	1
N-acetyl-L-aspartic acid 1	NA	NA	NA	NA	NA	NA	NA	0
D-Fructose	D-Fructose	HMDB0000660	439709	28645	C02336	135	OC[C@H]1O[C@](O)(CO)[C@@H](O)[C@@H]1O	1
Beta-Hydroxyisovaleric acid	3-Hydroxyisovaleric acid	HMDB0000754	69362	37084	C20827	5722	CC(C)(CC(=O)O)O	1
Myoinositol	myo-Inositol	HMDB0000211	NA	17268	C00137	5221	O[C@H]1[C@H](O)[C@@H](O)[C@H](O)[C@H](O)[C@@H]1O	1
2-Steroylglycerol	NA	NA	NA	NA	NA	NA	NA	0
Succinic acid	Succinic acid	HMDB0000254	1110	15741	C00042	114	O=C(O)CCC(=O)O	1
2-Monopalmitoylglycerol	MG(0:0/16:0/0:0)	HMDB0011533	123409	840954	NA	NA	CCCCCCCCCCCCCCCC(=O)OC(CO)CO	1
Lauric Acid	Dodecanoic acid	HMDB0000638	3893	30805	C02679	5611	CCCCCCCCCCCC(=O)O	1
L-Sorbose	L-Sorbose	HMDB0001266	441484	10295	C08356	6121	OC[C@@]1(O)OC[C@H](O)[C@@H](O)[C@@H]1O	1
Inositol phosphate	Inositol phosphate	HMDB0002985	NA	64838	C01177	359	O[C@@H]1[C@@H](O)[C@H](O)[C@@H](OP(O)(O)=O)[C@H](O)[C@@H]1O	1
Inosine	Inosine	HMDB0000195	6021	17596	C00294	84	OC[C@H]1O[C@H]([C@H](O)[C@@H]1O)N1C=NC2=C(O)N=CN=C12	1
Adipic acid	Adipic acid	HMDB0000448	196	30832	C06104	115	C(CCC(=O)O)CC(=O)O	1
Beta-Alanine	beta-Alanine	HMDB0000056	239	16958	C00099	5119	NCCC(O)=O	1
Arachidonic Acid	Arachidonic acid	HMDB0001043	444899	15843	C00219	193	CCCCC/C=C\C/C=C\C/C=C\C/C=C\CCCC(=O)O	1
