# Supplementary material for: Metaboverse enables automated discovery and visualization of diverse metabolic regulatory patterns
Source: Nat Cell Biol. 2023 Apr 3;25(4):616–25. doi: 10.1038/s41556-023-01117-9 (PMC10104781; doi:10.1038/s41556-023-01117-9)
Supplement: Source Data Fig. 5 — Source numerical data. [file 41556_2023_1117_MOESM7_ESM.zip › fig_5_source/mns/outputs/plugins/out/continous model/mns_filterSeqResultsNFracList.m]

function nFracListOut = mns_filterSeqResultsNFracList(nFracList, minNoFractures, minRatioFracturesToGroups)

if nargin < 2
    minNoFractures = 2;
end
if nargin < 3
    minRatioFracturesToGroups = 2;
end

noFrac = cell2mat(nFracList(2:end,8));
fracGroups = cell2mat(nFracList(2:end,9));
ratio = noFrac./fracGroups;

idx = find(ratio >= minRatioFracturesToGroups & noFrac >= minNoFractures);

nFracListOut = nFracList([1; idx+1],:);
nFracListOut(2:end,1) = num2cell(tiedrank(-cell2mat(nFracListOut(2:end,10))));
end
