# Supplementary material for: Metaboverse enables automated discovery and visualization of diverse metabolic regulatory patterns
Source: Nat Cell Biol. 2023 Apr 3;25(4):616–25. doi: 10.1038/s41556-023-01117-9 (PMC10104781; doi:10.1038/s41556-023-01117-9)
Supplement: Source Data Fig. 5 — Source numerical data. [file 41556_2023_1117_MOESM7_ESM.zip › fig_5_source/mns/outputs/plugins/out/continous model/mns_plotSeqDataWithModulesForRp.m]

function mns_plotSeqDataWithModulesForRp(mnsResults, mnsDataStruct, model, idx, rpIdx, plotMode)
if nargin < 6 || isempty(plotMode)
    plotMode = 'area';
end

tempResults = mnsResults.mns{1};
nTp = size(mnsDataStruct.data,2);

for i = 1:length(rpIdx)
    metIdx = find(model.mat(rpIdx(i),:) ~= 0);
    mns_plotTcWithModules(mnsResults, mnsDataStruct, model, idx, plotMode, metIdx)
end

end
