# Supplementary material for: Metaboverse enables automated discovery and visualization of diverse metabolic regulatory patterns
Source: Nat Cell Biol. 2023 Apr 3;25(4):616–25. doi: 10.1038/s41556-023-01117-9 (PMC10104781; doi:10.1038/s41556-023-01117-9)
Supplement: Source Data Fig. 5 — Source numerical data. [file 41556_2023_1117_MOESM7_ESM.zip › fig_5_source/mns/outputs/TumorVsNormal - mns_edges.xls]

## Sheet: Sheet1
Substrate	rpId	Product	EC	GeneSymbol	Rank(TotalFractures)	TotalFractures	Rank(MaxFractures)	MaxFractures	Rank(Max*TotalFractures)	Rank(Delta(Sub,Prod))	Delta(Sub,Prod)	nl_1	nl_2	nl_3	nl_4	nl_5	nl_6	nl_7	nl_8	nl_9	nl_10	nl_11	nl_12
C00002	RP00003	C00008	2.3.3.8; 2.7.1.1; 2.7.1.105; 2.7.1.107; 2.7.1.11; 2.7.1.113; 2.7.1.127; 2.7.1.134; 2.7.1.137; 2.7.1.138; 2.7.1.149; 2.7.1.15; 2.7.1.150; 2.7.1.151; 2.7.1.153; 2.7.1.154; 2.7.1.158; 2.7.1.159; 2.7.1.164; 2.7.1.17; 2.7.1.173; 2.7.1.2; 2.7.1.20; 2.7.1.21; 2.7.1.22; 2.7.1.23; 2.7.1.24; 2.7.1.25; 2.7.1.26; 2.7.1.29; 2.7.1.3; 2.7.1.30; 2.7.1.31; 2.7.1.32; 2.7.1.33; 2.7.1.35; 2.7.1.36; 2.7.1.40; 2.7.1.4…	ACLY; HK1; HK2; HK3; HKDC1; PFKFB1; PFKFB2; PFKFB3; PFKFB4; DGKA; DGKB; DGKG; DGKQ; DGKZ; DGKE; DGKD; DGKI; DGKH; PFKL; PFKM; PFKP; DGUOK; ITPKA; ITPKB; ITPKC; ITPK1; PIK3C3; CERK; PIP4K2A; PIP4K2B; PIP4K2C; RBKS; PIKFYVE; IPMK; PIK3CA; PIK3CB; PIK3CD; PIK3CG; PIK3C2A; PIK3C2B; PIK3C2G; IPPK; ITPK1; PSTK; XYLB; NMRK2; NMRK1; GCK; ADK; TK1; TK2; NMRK2; NMRK1; NADK; COASY; PAPSS2; PAPSS1; RFK; DAK;…	1181.5	0	1181.5	0	1181.5	1289.5	0	0	0	0	0	0	0	0	0	0	0	0	0
C00002	RP12346	C00020	2.7.6.1; 2.7.6.2; 2.7.9.3; 3.6.1.5	PRPS1; PRPS2; PRPS1L1; TPK1; SEPHS2; SEPHS1; ENTPD1; ENTPD3; ENTPD8	1181.5	0	1181.5	0	1181.5	1289.5	0	0	0	0	0	0	0	0	0	0	0	0	0
C00002	RP03430	C00575	4.6.1.1	ADCY1; ADCY2; ADCY3; ADCY5; ADCY6; ADCY7; ADCY8; ADCY9; ADCY10; ADCY4	1181.5	0	1181.5	0	1181.5	1289.5	0	0	0	0	0	0	0	0	0	0	0	0	0
C00002	RP00220	C01260	3.6.1.17	NUDT2	1181.5	0	1181.5	0	1181.5	1289.5	0	0	0	0	0	0	0	0	0	0	0	0	0
C00003	RP00002	C00004	1.1.1.1; 1.1.1.105; 1.1.1.14; 1.1.1.145; 1.1.1.170; 1.1.1.178; 1.1.1.181; 1.1.1.205; 1.1.1.21; 1.1.1.211; 1.1.1.213; 1.1.1.22; 1.1.1.239; 1.1.1.27; 1.1.1.284; 1.1.1.30; 1.1.1.31; 1.1.1.315; 1.1.1.35; 1.1.1.37; 1.1.1.38; 1.1.1.41; 1.1.1.45; 1.1.1.47; 1.1.1.50; 1.1.1.62; 1.1.1.79; 1.1.1.8; 1.1.1.81; 1.1.1.95; 1.14.13.72; 1.14.14.1; 1.14.18.1; 1.14.21.6; 1.17.1.4; 1.2.1.12; 1.2.1.18; 1.2.1.24; 1.2.1…	ADH1A; ADH1B; ADH1C; ADH4; ADH5; ADH6; ADH7; HSD17B6; SDR16C5; SORD; HSD3B1; HSD3B2; NSDHL; HSD17B10; HSD3B7; IMPDH1; IMPDH2; AKR1B1; AKR1B10; HADHA; AKR1C4; AKR1C1; AKR1C2; AKR1C3; UGDH; HSD17B2; HSD17B8; HSD17B6; LDHA; LDHB; LDHC; LDHAL6B; LDHAL6A; ADH5; BDH1; BDH2; HIBADH; RDH5; EHHADH; HSD17B10; HADH; HSD17B4; MDH1; MDH2; ME2; IDH3A; IDH3B; IDH3G; CRYL1; H6PD; AKR1C4; HSD17B1; HSD17B2; HSD17B…	1181.5	0	1181.5	0	1181.5	1289.5	0	0	0	0	0	0	0	0	0	0	0	0	0
C00003	RP00645	C00006	2.7.1.23	NADK	1181.5	0	1181.5	0	1181.5	1289.5	0	0	0	0	0	0	0	0	0	0	0	0	0
C00003	RP00082	C00153	2.4.2.30; 3.2.2.6	PARP1; BST1; CD38	101	1	101.5	1	101.5	123	0.477856	1	0	0	0	0	0	0	0	0	0	0	0
C00003	RP03485	C00301	3.2.2.6	BST1; CD38	1181.5	0	1181.5	0	1181.5	1289.5	0	0	0	0	0	0	0	0	0	0	0	0	0
C00003	RP00641	C00455	2.7.7.1; 2.7.7.18; 3.6.1.22; 3.6.1.9	NMNAT2; NMNAT1; NMNAT3; NMNAT2; NMNAT1; NMNAT3; NUDT12; ENPP1; ENPP3	1181.5	0	1181.5	0	1181.5	1289.5	0	0	0	0	0	0	0	0	0	0	0	0	0
C00003	RP00273	C00857	6.3.5.1	NADSYN1	1181.5	0	1181.5	0	1181.5	1289.5	0	0	0	0	0	0	0	0	0	0	0	0	0
C00003	RP16726	C13050	3.2.2.6	BST1; CD38	1181.5	0	1181.5	0	1181.5	1289.5	0	0	0	0	0	0	0	0	0	0	0	0	0
C00005	RP00001	C00006	1.1.1.1; 1.1.1.10; 1.1.1.102; 1.1.1.146; 1.1.1.153; 1.1.1.170; 1.1.1.179; 1.1.1.181; 1.1.1.184; 1.1.1.188; 1.1.1.189; 1.1.1.197; 1.1.1.2; 1.1.1.21; 1.1.1.213; 1.1.1.225; 1.1.1.270; 1.1.1.271; 1.1.1.284; 1.1.1.300; 1.1.1.330; 1.1.1.34; 1.1.1.40; 1.1.1.42; 1.1.1.44; 1.1.1.47; 1.1.1.49; 1.1.1.50; 1.1.1.62; 1.1.1.64; 1.1.1.79; 1.1.1.81; 1.14.13.100; 1.14.13.126; 1.14.13.13; 1.14.13.132; 1.14.13.15; 1…	ADH1A; ADH1B; ADH1C; ADH4; ADH5; ADH6; ADH7; DCXR; KDSR; HSD11B1; SPR; NSDHL; DHDH; HSD3B7; CBR1; CBR3; AKR1C3; CBR1; CBR1; AKR1A1; AKR1B1; AKR1B10; AKR1C4; AKR1C1; AKR1C2; AKR1C3; AKR1C4; HSD17B7; TSTA3; ADH5; DHRS3; RDH11; RDH12; HSD17B12; HMGCR; ME1; ME3; IDH1; IDH2; PGD; H6PD; G6PD; AKR1C4; HSD17B1; HSD17B2; HSD17B8; HSD17B6; HSD17B12; HSD17B7; HSD17B3; AKR1C3; GRHPR; GRHPR; CYP7B1; CYP24A1; …	1181.5	0	1181.5	0	1181.5	1289.5	0	0	0	0	0	0	0	0	0	0	0	0	0
C00006	RP03626	C00153	2.4.99.20	BST1; CD38	101	1	101.5	1	101.5	123	0.477856	1	0	0	0	0	0	0	0	0	0	0	0
C00006	RP16727	C20742	2.4.99.20	BST1; CD38	1181.5	0	1181.5	0	1181.5	1289.5	0	0	0	0	0	0	0	0	0	0	0	0	0
C00007	RP00006	C00027	1.1.3.15; 1.11.1.6; 1.17.3.2; 1.2.3.1; 1.3.3.4; 1.3.3.6; 1.4.3.1; 1.4.3.2; 1.4.3.21; 1.4.3.22; 1.4.3.3; 1.4.3.4; 1.4.3.5; 1.5.3.1; 1.5.3.16; 1.5.3.7; 1.6.3.1; 1.8.3.1; 1.8.3.5; 1.8.3.6	HAO2; HAO1; CAT; XDH; AOX1; PPOX; ACOX1; ACOX3; DDO; IL4I1; AOC2; AOC3; AOC1; DAO; MAOA; MAOB; PNPO; PIPOX; SMOX; PIPOX; DUOX2; SUOX; PCYOX1; PCYOX1	1181.5	0	1181.5	0	1181.5	1289.5	0	0	0	0	0	0	0	0	0	0	0	0	0
C00008	RP00056	C00020	2.7.1.147; 2.7.4.10; 2.7.4.3; 3.6.1.5	ADPGK; AK3; AK1; AK2; AK4; AK5; AK7; AK8; ENTPD1; ENTPD3; ENTPD8	1181.5	0	1181.5	0	1181.5	1289.5	0	0	0	0	0	0	0	0	0	0	0	0	0
C00008	RP01912	C00206	1.17.4.1	RRM1; RRM2; RRM2B	1181.5	0	1181.5	0	1181.5	1289.5	0	0	0	0	0	0	0	0	0	0	0	0	0
C00008	RP04072	C06197	3.6.1.29	FHIT	1181.5	0	1181.5	0	1181.5	1289.5	0	0	0	0	0	0	0	0	0	0	0	0	0
C00010	RP00007	C00024	1.2.1.18; 1.2.1.27; 1.2.4.1; 1.8.1.4; 2.3.1.1; 2.3.1.12; 2.3.1.16; 2.3.1.17; 2.3.1.29; 2.3.1.4; 2.3.1.48; 2.3.1.5; 2.3.1.57; 2.3.1.6; 2.3.1.67; 2.3.1.78; 2.3.1.85; 2.3.1.87; 2.3.1.9; 2.3.3.1; 2.3.3.10; 2.3.3.8; 3.1.2.1; 6.2.1.1	ALDH6A1; ALDH6A1; PDHA1; PDHA2; PDHB; DLD; NAGS; DLAT; ACAA1; HADHB; ACAA2; NAT8L; GCAT; GNPNAT1; CREBBP; EP300; KAT2A; NCOA3; HAT1; NCOA1; KAT2B; CLOCK; KAT5; NAT1; NAT2; SAT1; SAT2; CHAT; LPCAT2; LPCAT1; HGSNAT; FASN; AANAT; ACAT1; ACAT2; CS; HMGCS1; HMGCS2; ACLY; ACOT12; ACSS2; ACSS1	1181.5	0	1181.5	0	1181.5	1289.5	0	0	0	0	0	0	0	0	0	0	0	0	0
C00010	RP00019	C00040	2.3.1.13; 2.3.1.15; 2.3.1.16; 2.3.1.199; 2.3.1.20; 2.3.1.22; 2.3.1.23; 2.3.1.24; 2.3.1.26; 2.3.1.42; 2.3.1.51; 2.3.1.75; 2.3.1.76; 6.2.1.2; 6.2.1.3	GLYAT; GPAM; AGPAT9; AGPAT6; GPAT2; ACAA1; HADHB; ACAA2; ELOVL4; ELOVL2; ELOVL5; ELOVL1; ELOVL6; ELOVL7; ELOVL3; DGAT1; DGAT2; MOGAT3; MOGAT2; MOGAT3; LPCAT3; LPCAT2; LPCAT1; LPCAT4; CERS1; CERS2; CERS4; CERS5; CERS3; CERS6; SOAT1; SOAT2; GNPAT; AGPAT1; AGPAT2; AGPAT3; AGPAT4; MBOAT2; MBOAT1; LCLAT1; DGAT1; DGAT2; AWAT2; DGAT1; AWAT2; ACSM3; ACSM5; ACSM1; ACSM2A; ACSM4; ACSM2B; ACSL1; ACSL3; ACSL…	1181.5	0	1181.5	0	1181.5	1289.5	0	0	0	0	0	0	0	0	0	0	0	0	0
C00010	RP00051	C00083	2.3.1.39; 2.3.1.85	MCAT; FASN	1181.5	0	1181.5	0	1181.5	1289.5	0	0	0	0	0	0	0	0	0	0	0	0	0
C00010	RP00035	C00091	1.2.4.2; 1.8.1.4; 2.3.1.16; 2.3.1.37; 2.3.1.61; 6.2.1.4; 6.2.1.5	OGDH; OGDHL; DLD; ACAA1; HADHB; ACAA2; ALAS1; ALAS2; DLST; SUCLG2; SUCLG1; SUCLA2; SUCLG2; SUCLG1; SUCLA2	1181.5	0	1181.5	0	1181.5	1289.5	0	0	0	0	0	0	0	0	0	0	0	0	0
C00010	RP00034	C00100	1.2.1.27; 6.2.1.1; 6.2.1.17	ALDH6A1; ACSS2; ACSS1; ACSS3	1181.5	0	1181.5	0	1181.5	1289.5	0	0	0	0	0	0	0	0	0	0	0	0	0
C00010	RP00093	C00136	2.3.1.16; 2.3.1.9; 6.2.1.2	ACAA1; HADHB; ACAA2; ACAT1; ACAT2; ACSM3; ACSM5; ACSM1; ACSM2A; ACSM4; ACSM2B	1181.5	0	1181.5	0	1181.5	1289.5	0	0	0	0	0	0	0	0	0	0	0	0	0
C00010	RP00039	C00154	2.3.1.199; 2.3.1.21; 2.3.1.50; 2.3.1.76; 3.1.2.2; 3.1.2.22; 6.2.1.3	ELOVL4; ELOVL2; ELOVL5; ELOVL1; ELOVL6; ELOVL7; ELOVL3; CPT1A; CPT1B; CPT2; CPT1C; SPTLC2; SPTLC1; SPTLC3; DGAT1; AWAT2; BAAT; ACOT2; ACOT7; ACOT4; ACOT1; PPT1; PPT2; ACSL1; ACSL3; ACSL4; SLC27A2; ACSBG1; ACSL6; ACSL5; ACSBG2	1181.5	0	1181.5	0	1181.5	1289.5	0	0	0	0	0	0	0	0	0	0	0	0	0
C00010	RP00174	C00332	6.2.1.16	AACS	1181.5	0	1181.5	0	1181.5	1289.5	0	0	0	0	0	0	0	0	0	0	0	0	0
C00010	RP00198	C00356	1.1.1.34	HMGCR	1181.5	0	1181.5	0	1181.5	1289.5	0	0	0	0	0	0	0	0	0	0	0	0	0
C00010	RP00398	C00412	3.1.2.2	BAAT; ACOT2; ACOT7; ACOT4; ACOT1	1181.5	0	1181.5	0	1181.5	1289.5	0	0	0	0	0	0	0	0	0	0	0	0	0
C00010	RP12859	C00510	3.1.2.2	BAAT; ACOT2; ACOT7; ACOT4; ACOT1	1181.5	0	1181.5	0	1181.5	1289.5	0	0	0	0	0	0	0	0	0	0	0	0	0
C00010	RP00053	C00512	2.3.1.16	ACAA1; HADHB; ACAA2	1181.5	0	1181.5	0	1181.5	1289.5	0	0	0	0	0	0	0	0	0	0	0	0	0
C00010	RP00103	C00527	1.2.4.2; 1.8.1.4; 2.3.1.61	OGDH; OGDHL; DLD; DLST	1181.5	0	1181.5	0	1181.5	1289.5	0	0	0	0	0	0	0	0	0	0	0	0	0
C00010	RP00105	C00582	2.3.1.13	GLYAT	1181.5	0	1181.5	0	1181.5	1289.5	0	0	0	0	0	0	0	0	0	0	0	0	0
C00010	RP00076	C00605	2.3.1.15; 2.3.1.20; 2.3.1.22; 2.3.1.51	GPAM; AGPAT9; AGPAT6; GPAT2; DGAT1; DGAT2; MOGAT3; MOGAT2; MOGAT3; AGPAT1; AGPAT2; AGPAT3; AGPAT4; MBOAT2; MBOAT1; LCLAT1	1181.5	0	1181.5	0	1181.5	1289.5	0	0	0	0	0	0	0	0	0	0	0	0	0
C00010	RP00556	C00630	2.3.1.168	DBT	1181.5	0	1181.5	0	1181.5	1289.5	0	0	0	0	0	0	0	0	0	0	0	0	0
C00010	RP03722	C00882	2.7.1.24	COASY	1181.5	0	1181.5	0	1181.5	1289.5	0	0	0	0	0	0	0	0	0	0	0	0	0
C00010	RP00669	C01213	1.2.1.18	ALDH6A1	1181.5	0	1181.5	0	1181.5	1289.5	0	0	0	0	0	0	0	0	0	0	0	0	0
C00010	RP00192	C01794	2.3.1.176; 2.3.1.65; 3.1.2.27; 6.2.1.7	SCP2; BAAT; ACOT8; SLC27A5	1181.5	0	1181.5	0	1181.5	1289.5	0	0	0	0	0	0	0	0	0	0	0	0	0
C00010	RP00253	C01832	2.3.1.16	ACAA1; HADHB; ACAA2	1181.5	0	1181.5	0	1181.5	1289.5	0	0	0	0	0	0	0	0	0	0	0	0	0
C00010	RP03401	C01944	2.3.1.16	ACAA1; HADHB; ACAA2	1181.5	0	1181.5	0	1181.5	1289.5	0	0	0	0	0	0	0	0	0	0	0	0	0
C00010	RP12861	C02041	3.1.2.2	BAAT; ACOT2; ACOT7; ACOT4; ACOT1	1181.5	0	1181.5	0	1181.5	1289.5	0	0	0	0	0	0	0	0	0	0	0	0	0
C00010	RP12862	C02050	3.1.2.2	BAAT; ACOT2; ACOT7; ACOT4; ACOT1	1181.5	0	1181.5	0	1181.5	1289.5	0	0	0	0	0	0	0	0	0	0	0	0	0
C00010	RP00581	C02249	3.1.2.2	BAAT; ACOT2; ACOT7; ACOT4; ACOT1	1181.5	0	1181.5	0	1181.5	1289.5	0	0	0	0	0	0	0	0	0	0	0	0	0
C00010	RP03612	C02593	2.3.1.16	ACAA1; HADHB; ACAA2	1181.5	0	1181.5	0	1181.5	1289.5	0	0	0	0	0	0	0	0	0	0	0	0	0
C00010	RP02355	C02843	3.1.2.2	BAAT; ACOT2; ACOT7; ACOT4; ACOT1	1181.5	0	1181.5	0	1181.5	1289.5	0	0	0	0	0	0	0	0	0	0	0	0	0
C00010	RP00248	C02939	2.3.1.168	DBT	1181.5	0	1181.5	0	1181.5	1289.5	0	0	0	0	0	0	0	0	0	0	0	0	0
C00010	RP12863	C03035	3.1.2.2	BAAT; ACOT2; ACOT7; ACOT4; ACOT1	1181.5	0	1181.5	0	1181.5	1289.5	0	0	0	0	0	0	0	0	0	0	0	0	0
C00010	RP12279	C03069	2.3.1.16	ACAA1; HADHB; ACAA2	1181.5	0	1181.5	0	1181.5	1289.5	0	0	0	0	0	0	0	0	0	0	0	0	0
C00010	RP12864	C03595	3.1.2.2	BAAT; ACOT2; ACOT7; ACOT4; ACOT1	1181.5	0	1181.5	0	1181.5	1289.5	0	0	0	0	0	0	0	0	0	0	0	0	0
C00010	RP10342	C05270	2.3.1.16	ACAA1; HADHB; ACAA2	1181.5	0	1181.5	0	1181.5	1289.5	0	0	0	0	0	0	0	0	0	0	0	0	0
C00010	RP10341	C05274	2.3.1.16	ACAA1; HADHB; ACAA2	1181.5	0	1181.5	0	1181.5	1289.5	0	0	0	0	0	0	0	0	0	0	0	0	0
C00010	RP03591	C05337	2.3.1.176; 2.3.1.65; 3.1.2.27; 6.2.1.7	SCP2; BAAT; ACOT8; SLC27A5	1181.5	0	1181.5	0	1181.5	1289.5	0	0	0	0	0	0	0	0	0	0	0	0	0
C00010	RP00484	C05668	3.1.2.4	HIBCH	1181.5	0	1181.5	0	1181.5	1289.5	0	0	0	0	0	0	0	0	0	0	0	0	0
C00010	RP04666	C06000	3.1.2.4	HIBCH	1181.5	0	1181.5	0	1181.5	1289.5	0	0	0	0	0	0	0	0	0	0	0	0	0
C00010	RP15566	C15613	6.2.1.7	SLC27A5	1181.5	0	1181.5	0	1181.5	1289.5	0	0	0	0	0	0	0	0	0	0	0	0	0
C00010	RP10631	C15980	2.3.1.168	DBT	1181.5	0	1181.5	0	1181.5	1289.5	0	0	0	0	0	0	0	0	0	0	0	0	0
C00010	RP12865	C16162	3.1.2.2	BAAT; ACOT2; ACOT7; ACOT4; ACOT1	1181.5	0	1181.5	0	1181.5	1289.5	0	0	0	0	0	0	0	0	0	0	0	0	0
C00010	RP12866	C16165	3.1.2.2	BAAT; ACOT2; ACOT7; ACOT4; ACOT1	1181.5	0	1181.5	0	1181.5	1289.5	0	0	0	0	0	0	0	0	0	0	0	0	0
C00010	RP12275	C16169	2.3.1.16; 3.1.2.2	ACAA1; HADHB; ACAA2; BAAT; ACOT2; ACOT7; ACOT4; ACOT1	1181.5	0	1181.5	0	1181.5	1289.5	0	0	0	0	0	0	0	0	0	0	0	0	0
C00010	RP10632	C16173	2.3.1.16	ACAA1; HADHB; ACAA2	1181.5	0	1181.5	0	1181.5	1289.5	0	0	0	0	0	0	0	0	0	0	0	0	0
C00010	RP10634	C16331	2.3.1.16	ACAA1; HADHB; ACAA2	1181.5	0	1181.5	0	1181.5	1289.5	0	0	0	0	0	0	0	0	0	0	0	0	0
C00010	RP10635	C16335	2.3.1.16	ACAA1; HADHB; ACAA2	1181.5	0	1181.5	0	1181.5	1289.5	0	0	0	0	0	0	0	0	0	0	0	0	0
C00010	RP10636	C16339	2.3.1.16	ACAA1; HADHB; ACAA2	1181.5	0	1181.5	0	1181.5	1289.5	0	0	0	0	0	0	0	0	0	0	0	0	0
C00010	RP15567	C17345	6.2.1.7	SLC27A5	1181.5	0	1181.5	0	1181.5	1289.5	0	0	0	0	0	0	0	0	0	0	0	0	0
C00010	RP00213	C00531	6.2.1.4; 6.2.1.5	SUCLG2; SUCLG1; SUCLA2; SUCLG2; SUCLG1; SUCLA2	1181.5	0	1181.5	0	1181.5	1289.5	0	0	0	0	0	0	0	0	0	0	0	0	0
C00010	RP02968	C04047	3.1.2.4	HIBCH	1181.5	0	1181.5	0	1181.5	1289.5	0	0	0	0	0	0	0	0	0	0	0	0	0
C00010	RP04225	C04760	6.2.1.7	SLC27A5	1181.5	0	1181.5	0	1181.5	1289.5	0	0	0	0	0	0	0	0	0	0	0	0	0
C00010	RP05130	C05165	spontaneous		1181.5	0	1181.5	0	1181.5	1289.5	0	0	0	0	0	0	0	0	0	0	0	0	0
C00010	RP09271	C04644	6.2.1.7	SLC27A5	1181.5	0	1181.5	0	1181.5	1289.5	0	0	0	0	0	0	0	0	0	0	0	0	0
C00010	RP12278	C16470	2.3.1.16	ACAA1; HADHB; ACAA2	1181.5	0	1181.5	0	1181.5	1289.5	0	0	0	0	0	0	0	0	0	0	0	0	0
C00010	RP14799	C12146	2.3.1.24	CERS1; CERS2; CERS4; CERS5; CERS3; CERS6	1181.5	0	1181.5	0	1181.5	1289.5	0	0	0	0	0	0	0	0	0	0	0	0	0
C00011	RP06023	C00169	6.3.4.16	CPS1	1181.5	0	1181.5	0	1181.5	1289.5	0	0	0	0	0	0	0	0	0	0	0	0	0
C00011	RP05857	C00311	1.1.1.41; 1.1.1.42	IDH3A; IDH3B; IDH3G; IDH1; IDH2	1181.5	0	1181.5	0	1181.5	1289.5	0	0	0	0	0	0	0	0	0	0	0	0	0
C00011	RP07752	C01353	4.2.1.1	CA1; CA2; CA3; CA4; CA5A; CA6; CA7; CA8; CA9; CA12; CA5B; CA14; CA13	1181.5	0	1181.5	0	1181.5	1289.5	0	0	0	0	0	0	0	0	0	0	0	0	0
C00012	RP00167	C03193	2.3.2.2	GGT1; GGT7; GGT5; GGT6	1181.5	0	1181.5	0	1181.5	1289.5	0	0	0	0	0	0	0	0	0	0	0	0	0
C00015	RP00012	C00029	2.4.1.11; 2.4.1.117; 2.4.1.66; 2.4.1.80	GYS1; GYS2; ALG5; PLOD3; UGCG	1181.5	0	1181.5	0	1181.5	1289.5	0	0	0	0	0	0	0	0	0	0	0	0	0
C00015	RP00020	C00043	2.4.1.102; 2.4.1.141; 2.4.1.143; 2.4.1.144; 2.4.1.145; 2.4.1.147; 2.4.1.149; 2.4.1.150; 2.4.1.155; 2.4.1.198; 2.4.1.201; 2.4.1.206; 2.4.1.223; 2.4.1.224; 5.1.3.14	GCNT1; ALG13; ALG14; MGAT2; MGAT3; MGAT4B; MGAT4A; MGAT4C; B3GNT6; B3GNT2; B3GNT1; GCNT2; MGAT5; PIGA; MGAT4C; B3GNT5; EXTL2; EXTL3; EXT1; EXT2; EXTL1; EXTL3; GNE	1181.5	0	1181.5	0	1181.5	1289.5	0	0	0	0	0	0	0	0	0	0	0	0	0
C00015	RP00017	C00052	2.4.1.22; 2.4.1.228; 2.4.1.274; 2.4.1.37; 2.4.1.38; 2.4.1.45; 2.4.1.50; 2.4.1.62; 2.4.1.90	B4GALT1; LALBA; B4GALT2; A4GALT; B4GALT6; ABO; B4GALT1; B4GALT3; B4GALT2; UGT8; PLOD3; COLGALT2; COLGALT1; B3GALT4; B4GALT1; B4GALT4; B4GALT3; B4GALT2	1181.5	0	1181.5	0	1181.5	1289.5	0	0	0	0	0	0	0	0	0	0	0	0	0
C00015	RP00047	C00075	2.7.1.11; 2.7.1.40; 2.7.1.48; 2.7.4.10; 2.7.4.6; 3.6.1.5	PFKL; PFKM; PFKP; PKLR; PKM; UCK2; UCKL1; UCK1; AK3; NME1; NME2; NME3; NME4; NME5; NME6; NME7; NME1; ENTPD1; ENTPD3; ENTPD8	1181.5	0	1181.5	0	1181.5	1289.5	0	0	0	0	0	0	0	0	0	0	0	0	0
C00015	RP00721	C00105	2.7.4.14; 3.6.1.5; 3.6.1.6	CMPK1; CMPK2; ENTPD1; ENTPD3; ENTPD8; ENTPD6; ENTPD5; ENTPD4; CANT1	1181.5	0	1181.5	0	1181.5	268.5	0.171677	0	0	0	0	0	0	0	0	0	0	0	0
C00015	RP00028	C00167	2.4.1.135; 2.4.1.17; 2.4.1.225; 2.4.1.226	B3GAT3; UGT2B4; UGT2B7; UGT2B10; UGT2B15; UGT2B17; UGT2B11; UGT2A1; UGT2B28; UGT1A10; UGT1A8; UGT1A7; UGT1A6; UGT1A5; UGT1A9; UGT1A4; UGT1A1; UGT1A3; UGT2A3; UGT2A2; EXT1; EXT2; CHSY1; CHPF2; CHPF; CHSY3	1181.5	0	1181.5	0	1181.5	273.5	0.170333	0	0	0	0	0	0	0	0	0	0	0	0
C00015	RP00037	C00203	2.4.1.175; 2.4.1.40; 2.4.1.41; 2.4.1.79; 2.4.1.88; 2.4.1.92	CHSY1; CSGALNACT2; CSGALNACT1; CHPF; CHSY3; ABO; GALNT1; GALNT2; GALNT3; GALNT4; GALNT6; GALNT5; GALNT8; GALNT9; GALNT7; GALNT10; GALNT16; GALNT11; WBSCR17; GALNT14; GALNT12; GALNT13; GALNT15; GALNTL5; GALNT18; GALNTL6; POC1B; B3GALNT1; GBGT1; B4GALNT1	1181.5	0	1181.5	0	1181.5	1289.5	0	0	0	0	0	0	0	0	0	0	0	0	0
C00015	RP00549	C01170	5.1.3.14	GNE	1181.5	0	1181.5	0	1181.5	1289.5	0	0	0	0	0	0	0	0	0	0	0	0	0
C00015	RP01913	C01346	1.17.4.1	RRM1; RRM2; RRM2B	1181.5	0	1181.5	0	1181.5	1289.5	0	0	0	0	0	0	0	0	0	0	0	0	0
C00016	RP03829	C00020	3.6.1.9	ENPP1; ENPP3	1181.5	0	1181.5	0	1181.5	222	0.242577	0	0	0	0	0	0	0	0	0	0	0	0
C00016	RP00743	C00061	2.7.7.2; 3.6.1.9	FLAD1; ENPP1; ENPP3	1181.5	0	1181.5	0	1181.5	222	0.242577	0	0	0	0	0	0	0	0	0	0	0	0
C00016	RP00018	C01352	1.1.5.3; 1.1.99.2; 1.3.3.6; 1.3.8.1; 1.3.8.4; 1.3.8.6; 1.3.8.7; 1.3.8.8; 1.3.8.9; 1.5.1.30	GPD2; L2HGDH; ACOX1; ACOX3; ACADS; IVD; GCDH; ACADM; ACADL; ACADVL; BLVRB	1181.5	0	1181.5	0	1181.5	222	0.242577	0	0	0	0	0	0	0	0	0	0	0	0
C00018	RP00784	C00250	2.7.1.35; 3.1.3.74	PDXK; PDXP; PHOSPHO2	1181.5	0	1181.5	0	1181.5	1289.5	0	0	0	0	0	0	0	0	0	0	0	0	0
C00018	RP04536	C00627	1.4.3.5	PNPO	1181.5	0	1181.5	0	1181.5	1289.5	0	0	0	0	0	0	0	0	0	0	0	0	0
C00018	RP00171	C00647	1.4.3.5	PNPO	1181.5	0	1181.5	0	1181.5	1289.5	0	0	0	0	0	0	0	0	0	0	0	0	0
C00019	RP00004	C00021	2.1.1.1; 2.1.1.100; 2.1.1.114; 2.1.1.125; 2.1.1.17; 2.1.1.2; 2.1.1.20; 2.1.1.201; 2.1.1.28; 2.1.1.37; 2.1.1.4; 2.1.1.43; 2.1.1.49; 2.1.1.6; 2.1.1.67; 2.1.1.8; 2.1.1.96	NNMT; ICMT; COQ3; PRMT5; PEMT; GAMT; GNMT; COQ5; PNMT; DNMT1; DNMT3A; DNMT3B; ASMT; KMT2A; SETMAR; SUV39H1; WHSC1; KMT2D; SETD1A; KMT2B; SETDB1; EHMT2; SETD1B; SETD2; SUV420H1; WHSC1L1; ASH1L; KMT2E; KMT2C; NSD1; SUV39H2; EHMT1; SETD7; SETDB2; DOT1L; SUV420H2; SETD8; INMT; COMT; TPMT; HNMT; INMT	1181.5	0	1181.5	0	1181.5	1289.5	0	0	0	0	0	0	0	0	0	0	0	0	0
C00019	RP03934	C00073	2.5.1.6; 2.8.1.8	MAT1A; MAT2A; MAT2B; LIAS	1181.5	0	1181.5	0	1181.5	254.5	0.191339	0	0	0	0	0	0	0	0	0	0	0	0
C00019	RP03935	C01137	4.1.1.50	AMD1	1181.5	0	1181.5	0	1181.5	1289.5	0	0	0	0	0	0	0	0	0	0	0	0	0
C00020	RP04088	C00054	3.1.3.7	BPNT1; IMPAD1	1181.5	0	1181.5	0	1181.5	1289.5	0	0	0	0	0	0	0	0	0	0	0	0	0
C00020	RP03973	C00130	3.5.4.6	AMPD1; AMPD2; AMPD3	11.5	3	12	3	11.5	5	1.78513	1	1	1	0	0	0	0	0	0	0	0	0
C00020	RP00861	C00147	2.4.2.7; 2.4.2.8	APRT; HPRT1	23.5	2	24.5	2	23.5	106.5	0.541533	1	1	0	0	0	0	0	0	0	0	0	0
C00020	RP00173	C00212	2.7.1.20; 2.7.1.74; 3.1.3.5	ADK; DCK; NT5E; NT5C2; NT5C; NT5C3A; NT5M; NT5C1A; NT5C1B; NT5C3B; NT5C1B	1181.5	0	1181.5	0	1181.5	217	0.246673	0	0	0	0	0	0	0	0	0	0	0	0
C00020	RP04093	C00575	3.1.4.17	PDE1A; PDE1C; PDE2A; PDE3A; PDE3B; PDE4A; PDE4B; PDE4C; PDE4D; PDE7A; PDE8A; PDE1B; PDE8B; PDE10A; PDE7B; PDE11A	1181.5	0	1181.5	0	1181.5	1289.5	0	0	0	0	0	0	0	0	0	0	0	0	0
C00020	RP02707	C00882	3.6.1.9	ENPP1; ENPP3	1181.5	0	1181.5	0	1181.5	1289.5	0	0	0	0	0	0	0	0	0	0	0	0	0
C00020	RP04051	C01260	3.6.1.17	NUDT2	1181.5	0	1181.5	0	1181.5	1289.5	0	0	0	0	0	0	0	0	0	0	0	0	0
C00020	RP01293	C03794	4.3.2.2	ADSL	1181.5	0	1181.5	0	1181.5	1289.5	0	0	0	0	0	0	0	0	0	0	0	0	0
C00020	RP04478	C05560	1.2.1.31	ALDH7A1	1181.5	0	1181.5	0	1181.5	1289.5	0	0	0	0	0	0	0	0	0	0	0	0	0
C00020	RP00709	C05921	6.3.4.10; 6.3.4.11; 6.3.4.15; 6.3.4.9	HLCS; HLCS; HLCS; HLCS	1181.5	0	1181.5	0	1181.5	1289.5	0	0	0	0	0	0	0	0	0	0	0	0	0
C00020	RP01179	C05983	6.2.1.1; 6.2.1.17	ACSS2; ACSS1; ACSS3	1181.5	0	1181.5	0	1181.5	1289.5	0	0	0	0	0	0	0	0	0	0	0	0	0
C00020	RP04359	C05993	6.2.1.1	ACSS2; ACSS1	1181.5	0	1181.5	0	1181.5	1289.5	0	0	0	0	0	0	0	0	0	0	0	0	0
C00020	RP04083	C06197	3.6.1.29	FHIT	1181.5	0	1181.5	0	1181.5	1289.5	0	0	0	0	0	0	0	0	0	0	0	0	0
C00021	RP04107	C00155	3.3.1.1	AHCY; AHCYL1; AHCYL2	1181.5	0	1181.5	0	1181.5	1289.5	0	0	0	0	0	0	0	0	0	0	0	0	0
C00021	RP04112	C00212	3.3.1.1	AHCY; AHCYL1; AHCYL2	1181.5	0	1181.5	0	1181.5	217	0.246673	0	0	0	0	0	0	0	0	0	0	0	0
C00022	RP00285	C00024	1.2.4.1; 1.8.1.4; 2.3.1.12	PDHA1; PDHA2; PDHB; DLD; DLAT	1181.5	0	1181.5	0	1181.5	1289.5	0	0	0	0	0	0	0	0	0	0	0	0	0
C00022	RP00109	C00036	1.1.1.38; 1.1.1.40; 6.4.1.1	ME2; ME1; ME3; PC	1181.5	0	1181.5	0	1181.5	1289.5	0	0	0	0	0	0	0	0	0	0	0	0	0
C00022	RP00021	C00041	2.6.1.2; 2.6.1.40; 2.6.1.44; 2.6.1.51	GPT; GPT2; AGXT2; AGXT; AGXT2; AGXT	1181.5	0	1181.5	0	1181.5	200	0.294947	0	0	0	0	0	0	0	0	0	0	0	0
C00022	RP04290	C00065	4.3.1.17; 4.3.1.19	SDS; SDSL; SDS; SDSL	1181.5	0	1181.5	0	1181.5	1289.5	0	0	0	0	0	0	0	0	0	0	0	0	0
C00022	RP00036	C00074	2.7.1.40	PKLR; PKM	1181.5	0	1181.5	0	1181.5	1289.5	0	0	0	0	0	0	0	0	0	0	0	0	0
C00022	RP01103	C00097	4.4.1.1	CTH	101	1	101.5	1	101.5	63.5	0.676315	1	0	0	0	0	0	0	0	0	0	0	0
C00022	RP00131	C00133	1.4.3.3	DAO	1181.5	0	1181.5	0	1181.5	1289.5	0	0	0	0	0	0	0	0	0	0	0	0	0
C00022	RP00287	C00149	1.1.1.38; 1.1.1.40	ME2; ME1; ME3	1181.5	0	1181.5	0	1181.5	1289.5	0	0	0	0	0	0	0	0	0	0	0	0	0
C00022	RP00215	C00186	1.1.1.27	LDHA; LDHB; LDHC; LDHAL6B; LDHAL6A	1181.5	0	1181.5	0	1181.5	1289.5	0	0	0	0	0	0	0	0	0	0	0	0	0
C00022	RP00119	C00256	1.1.2.4	LDHD	1181.5	0	1181.5	0	1181.5	1289.5	0	0	0	0	0	0	0	0	0	0	0	0	0
C00022	RP01773	C00270	4.1.3.3	NPL	1181.5	0	1181.5	0	1181.5	1289.5	0	0	0	0	0	0	0	0	0	0	0	0	0
C00022	RP02184	C00491	4.4.1.1	CTH	1181.5	0	1181.5	0	1181.5	224.5	0.240817	0	0	0	0	0	0	0	0	0	0	0	0
C00022	RP00600	C00957	2.8.1.2	MPST; TST	1181.5	0	1181.5	0	1181.5	1289.5	0	0	0	0	0	0	0	0	0	0	0	0	0
C00022	RP00917	C01127	4.1.3.16	HOGA1	1181.5	0	1181.5	0	1181.5	1289.5	0	0	0	0	0	0	0	0	0	0	0	0	0
C00022	RP13459	C02218	4.3.1.17	SDS; SDSL	1181.5	0	1181.5	0	1181.5	1289.5	0	0	0	0	0	0	0	0	0	0	0	0	0
C00022	RP01295	C02514	3.7.1.5	FAHD1	1181.5	0	1181.5	0	1181.5	1289.5	0	0	0	0	0	0	0	0	0	0	0	0	0
C00022	RP02918	C05125	1.2.4.1	PDHA1; PDHA2; PDHB	1181.5	0	1181.5	0	1181.5	1289.5	0	0	0	0	0	0	0	0	0	0	0	0	0
C00022	RP04476	C05527	spontaneous		1181.5	0	1181.5	0	1181.5	1289.5	0	0	0	0	0	0	0	0	0	0	0	0	0
C00022	RP14635	C05689	4.4.1.1; 4.4.1.13	CTH; CCBL1; CCBL2	1181.5	0	1181.5	0	1181.5	1289.5	0	0	0	0	0	0	0	0	0	0	0	0	0
C00022	RP00919	C05946	4.1.3.16	HOGA1	1181.5	0	1181.5	0	1181.5	1289.5	0	0	0	0	0	0	0	0	0	0	0	0	0
C00022	RP00971	C02119	3.7.1.5	FAHD1	1181.5	0	1181.5	0	1181.5	1289.5	0	0	0	0	0	0	0	0	0	0	0	0	0
C00022	RP03141	C02882	4.4.1.13	CCBL1; CCBL2	1181.5	0	1181.5	0	1181.5	1289.5	0	0	0	0	0	0	0	0	0	0	0	0	0
C00022	RP16194	C20485	4.1.3.16	HOGA1	1181.5	0	1181.5	0	1181.5	1289.5	0	0	0	0	0	0	0	0	0	0	0	0	0
C00024	RP00026	C00033	3.1.2.1; 6.2.1.1	ACOT12; ACSS2; ACSS1	1181.5	0	1181.5	0	1181.5	1289.5	0	0	0	0	0	0	0	0	0	0	0	0	0
C00024	RP00124	C00083	4.1.1.9; 6.4.1.2	MLYCD; ACACA; ACACB	1181.5	0	1181.5	0	1181.5	1289.5	0	0	0	0	0	0	0	0	0	0	0	0	0
C00024	RP00606	C00222	1.2.1.18; 1.2.1.27	ALDH6A1; ALDH6A1	1181.5	0	1181.5	0	1181.5	1289.5	0	0	0	0	0	0	0	0	0	0	0	0	0
C00024	RP06137	C00264	2.3.1.16	ACAA1; HADHB; ACAA2	1181.5	0	1181.5	0	1181.5	1289.5	0	0	0	0	0	0	0	0	0	0	0	0	0
C00024	RP04394	C00332	2.3.1.9	ACAT1; ACAT2	1181.5	0	1181.5	0	1181.5	1289.5	0	0	0	0	0	0	0	0	0	0	0	0	0
C00024	RP01456	C00356	4.1.3.4	HMGCL	1181.5	0	1181.5	0	1181.5	1289.5	0	0	0	0	0	0	0	0	0	0	0	0	0
C00024	RP06330	C02232	2.3.1.16	ACAA1; HADHB; ACAA2	1181.5	0	1181.5	0	1181.5	1289.5	0	0	0	0	0	0	0	0	0	0	0	0	0
C00024	RP13388	C03939	2.3.1.85	FASN	1181.5	0	1181.5	0	1181.5	1289.5	0	0	0	0	0	0	0	0	0	0	0	0	0
C00024	RP07829	C05259	2.3.1.16	ACAA1; HADHB; ACAA2	1181.5	0	1181.5	0	1181.5	1289.5	0	0	0	0	0	0	0	0	0	0	0	0	0
C00024	RP12585	C05261	2.3.1.16	ACAA1; HADHB; ACAA2	1181.5	0	1181.5	0	1181.5	1289.5	0	0	0	0	0	0	0	0	0	0	0	0	0
C00024	RP08295	C05263	2.3.1.16	ACAA1; HADHB; ACAA2	1181.5	0	1181.5	0	1181.5	1289.5	0	0	0	0	0	0	0	0	0	0	0	0	0
C00024	RP07716	C05265	2.3.1.16	ACAA1; HADHB; ACAA2	1181.5	0	1181.5	0	1181.5	1289.5	0	0	0	0	0	0	0	0	0	0	0	0	0
C00024	RP08298	C05267	2.3.1.16	ACAA1; HADHB; ACAA2	1181.5	0	1181.5	0	1181.5	1289.5	0	0	0	0	0	0	0	0	0	0	0	0	0
C00024	RP10735	C05269	2.3.1.16; 2.3.1.9	ACAA1; HADHB; ACAA2; ACAT1; ACAT2	1181.5	0	1181.5	0	1181.5	1289.5	0	0	0	0	0	0	0	0	0	0	0	0	0
C00024	RP08343	C05993	6.2.1.1	ACSS2; ACSS1	1181.5	0	1181.5	0	1181.5	1289.5	0	0	0	0	0	0	0	0	0	0	0	0	0
C00024	RP10741	C16255	2.3.1.12	DLAT	1181.5	0	1181.5	0	1181.5	1289.5	0	0	0	0	0	0	0	0	0	0	0	0	0
C00024	RP10743	C16330	2.3.1.16	ACAA1; HADHB; ACAA2	1181.5	0	1181.5	0	1181.5	1289.5	0	0	0	0	0	0	0	0	0	0	0	0	0
C00024	RP10744	C16334	2.3.1.16	ACAA1; HADHB; ACAA2	1181.5	0	1181.5	0	1181.5	1289.5	0	0	0	0	0	0	0	0	0	0	0	0	0
C00024	RP10745	C16338	2.3.1.16	ACAA1; HADHB; ACAA2	1181.5	0	1181.5	0	1181.5	1289.5	0	0	0	0	0	0	0	0	0	0	0	0	0
C00024	RP08702	C07118	2.3.1.16	ACAA1; HADHB; ACAA2	1181.5	0	1181.5	0	1181.5	1289.5	0	0	0	0	0	0	0	0	0	0	0	0	0
C00024	RP10746	C16376	2.3.1.16	ACAA1; HADHB; ACAA2	1181.5	0	1181.5	0	1181.5	1289.5	0	0	0	0	0	0	0	0	0	0	0	0	0
C00024	RP10747	C16389	2.3.1.16	ACAA1; HADHB; ACAA2	1181.5	0	1181.5	0	1181.5	1289.5	0	0	0	0	0	0	0	0	0	0	0	0	0
C00024	RP10749	C16466	2.3.1.16	ACAA1; HADHB; ACAA2	1181.5	0	1181.5	0	1181.5	1289.5	0	0	0	0	0	0	0	0	0	0	0	0	0
C00024	RP10750	C16471	2.3.1.16	ACAA1; HADHB; ACAA2	1181.5	0	1181.5	0	1181.5	1289.5	0	0	0	0	0	0	0	0	0	0	0	0	0
C00025	RP00014	C00026	1.4.1.3; 2.6.1.1; 2.6.1.13; 2.6.1.19; 2.6.1.2; 2.6.1.22; 2.6.1.39; 2.6.1.42; 2.6.1.44; 2.6.1.5; 2.6.1.52; 2.6.1.7	GLUD1; GLUD2; GOT1; GOT2; OAT; ABAT; GPT; GPT2; ABAT; AADAT; BCAT1; BCAT2; AGXT; AGXT2; TAT; PSAT1; CCBL1; AADAT; CCBL2	101	1	101.5	1	101.5	120	0.487134	1	0	0	0	0	0	0	0	0	0	0	0
C00025	RP00939	C00051	2.3.2.2	GGT1; GGT7; GGT5; GGT6	101	1	101.5	1	101.5	136.5	0.470314	1	0	0	0	0	0	0	0	0	0	0	0
C00025	RP00024	C00064	2.4.2.14; 2.6.1.16; 3.5.1.2; 6.3.1.2; 6.3.4.2; 6.3.5.1; 6.3.5.2; 6.3.5.3; 6.3.5.4; 6.3.5.5; 6.3.5.6; 6.3.5.7	PPAT; GFPT1; GFPT2; GLS; GLS2; GLUL; CTPS1; CTPS2; NADSYN1; GMPS; PFAS; ASNS; CAD; PET112; QRSL1; GATC; PET112; QRSL1; GATC	101	1	101.5	1	101.5	71	0.668683	1	0	0	0	0	0	0	0	0	0	0	0
C00025	RP04461	C00334	4.1.1.15	GAD1; GAD2	101	1	101.5	1	101.5	136.5	0.470314	1	0	0	0	0	0	0	0	0	0	0	0
C00025	RP02060	C00415	6.3.2.17	FPGS	101	1	101.5	1	101.5	136.5	0.470314	1	0	0	0	0	0	0	0	0	0	0	0
C00025	RP00625	C00439	2.1.2.5	FTCD	101	1	101.5	1	101.5	136.5	0.470314	1	0	0	0	0	0	0	0	0	0	0	0
C00025	RP00602	C00449	1.5.1.9	AASS	101	1	101.5	1	101.5	136.5	0.470314	1	0	0	0	0	0	0	0	0	0	0	0
C00025	RP04458	C00624	2.3.1.1	NAGS	101	1	101.5	1	101.5	136.5	0.470314	1	0	0	0	0	0	0	0	0	0	0	0
C00025	RP01161	C00669	6.3.2.2	GCLC	101	1	101.5	1	101.5	136.5	0.470314	1	0	0	0	0	0	0	0	0	0	0	0
C00025	RP00459	C01045	2.1.2.5	FTCD	101	1	101.5	1	101.5	136.5	0.470314	1	0	0	0	0	0	0	0	0	0	0	0
C00025	RP04453	C01165	1.2.1.88	ALDH4A1	101	1	101.5	1	101.5	136.5	0.470314	1	0	0	0	0	0	0	0	0	0	0	0
C00025	RP04455	C01879	3.5.2.9	OPLAH	101	1	101.5	1	101.5	208	0.258063	1	0	0	0	0	0	0	0	0	0	0	0
C00025	RP03534	C02320	2.3.2.2	GGT1; GGT7; GGT5; GGT6	101	1	101.5	1	101.5	136.5	0.470314	1	0	0	0	0	0	0	0	0	0	0	0
C00025	RP05173	C02987	6.1.1.17	EPRS; EARS2	101	1	101.5	1	101.5	136.5	0.470314	1	0	0	0	0	0	0	0	0	0	0	0
C00025	RP04397	C03287	2.7.2.11	ALDH18A1	101	1	101.5	1	101.5	136.5	0.470314	1	0	0	0	0	0	0	0	0	0	0	0
C00025	RP03875	C03541	3.4.19.9; 6.3.2.17	GGH; FPGS	101	1	101.5	1	101.5	136.5	0.470314	1	0	0	0	0	0	0	0	0	0	0	0
C00025	RP00607	C03912	1.2.1.88	ALDH4A1	101	1	101.5	1	101.5	136.5	0.470314	1	0	0	0	0	0	0	0	0	0	0	0
C00025	RP03586	C05711	2.3.2.2	GGT1; GGT7; GGT5; GGT6	101	1	101.5	1	101.5	136.5	0.470314	1	0	0	0	0	0	0	0	0	0	0	0
C00025	RP07818	C06114	2.3.2.2	GGT1; GGT7; GGT5; GGT6	101	1	101.5	1	101.5	136.5	0.470314	1	0	0	0	0	0	0	0	0	0	0	0
C00025	RP01186	C09332	6.3.2.17	FPGS	101	1	101.5	1	101.5	136.5	0.470314	1	0	0	0	0	0	0	0	0	0	0	0
C00025	RP16835	C12270	3.4.17.21; 6.3.2.41; 6.3.2.42	FOLH1; RIMKLB; RIMKLA; RIMKLA	101	1	101.5	1	101.5	136.5	0.470314	1	0	0	0	0	0	0	0	0	0	0	0
C00025	RP16833	C20775	6.3.1.17	RIMKLB	101	1	101.5	1	101.5	136.5	0.470314	1	0	0	0	0	0	0	0	0	0	0	0
C00025	RP16837, RP16838	C20776	6.3.2.42; 3.4.17.21; 6.3.2.42	RIMKLA; FOLH1; RIMKLA	101	1	101.5	1	101.5	136.5	0.470314	1	0	0	0	0	0	0	0	0	0	0	0
C00025	RP01668	C05928	6.3.2.17	FPGS	101	1	101.5	1	101.5	136.5	0.470314	1	0	0	0	0	0	0	0	0	0	0	0
C00025	RP04795	C05929	6.3.2.17	FPGS	101	1	101.5	1	101.5	136.5	0.470314	1	0	0	0	0	0	0	0	0	0	0	0
C00026	RP00304	C00091	1.2.4.2; 1.8.1.4; 2.3.1.61	OGDH; OGDHL; DLD; DLST	1181.5	0	1181.5	0	1181.5	370.5	0.0168198	0	0	0	0	0	0	0	0	0	0	0	0
C00026	RP00126	C00302	2.6.1.1	GOT1; GOT2	1181.5	0	1181.5	0	1181.5	370.5	0.0168198	0	0	0	0	0	0	0	0	0	0	0	0
C00026	RP00305	C00311	1.1.1.41; 1.1.1.42	IDH3A; IDH3B; IDH3G; IDH1; IDH2	1181.5	0	1181.5	0	1181.5	370.5	0.0168198	0	0	0	0	0	0	0	0	0	0	0	0
C00026	RP04465	C00433	1.2.1.3	ALDH2; ALDH1B1; ALDH9A1; ALDH3A2; ALDH7A1	1181.5	0	1181.5	0	1181.5	370.5	0.0168198	0	0	0	0	0	0	0	0	0	0	0	0
C00026	RP05855	C00449	1.5.1.8	AASS	1181.5	0	1181.5	0	1181.5	370.5	0.0168198	0	0	0	0	0	0	0	0	0	0	0	0
C00026	RP04498	C00940	3.5.1.3	NIT2	1181.5	0	1181.5	0	1181.5	370.5	0.0168198	0	0	0	0	0	0	0	0	0	0	0	0
C00026	RP03148	C02630	1.1.1.95; 1.1.99.2	PHGDH; L2HGDH	11.5	3	12	3	11.5	55	0.696371	1	1	1	0	0	0	0	0	0	0	0	0
C00026	RP04494	C05379	1.1.1.42	IDH1; IDH2	1181.5	0	1181.5	0	1181.5	370.5	0.0168198	0	0	0	0	0	0	0	0	0	0	0	0
C00026	RP01012	C05381	1.2.4.2	OGDH; OGDHL	1181.5	0	1181.5	0	1181.5	370.5	0.0168198	0	0	0	0	0	0	0	0	0	0	0	0
C00026	RP04500	C05572	spontaneous		1181.5	0	1181.5	0	1181.5	370.5	0.0168198	0	0	0	0	0	0	0	0	0	0	0	0
C00026	RP04572	C03196	1.1.99.2	L2HGDH	1181.5	0	1181.5	0	1181.5	370.5	0.0168198	0	0	0	0	0	0	0	0	0	0	0	0
C00029	RP04550	C00052	5.1.3.2	GALE	1181.5	0	1181.5	0	1181.5	1289.5	0	0	0	0	0	0	0	0	0	0	0	0	0
C00029	RP00196	C00103	2.7.7.12; 2.7.7.9; 3.6.1.9	GALT; UGP2; ENPP1; ENPP3	1181.5	0	1181.5	0	1181.5	1289.5	0	0	0	0	0	0	0	0	0	0	0	0	0
C00029	RP00315	C00105	3.6.1.9	ENPP1; ENPP3	1181.5	0	1181.5	0	1181.5	268.5	0.171677	0	0	0	0	0	0	0	0	0	0	0	0
C00029	RP04543	C00167	1.1.1.22	UGDH	1181.5	0	1181.5	0	1181.5	273.5	0.170333	0	0	0	0	0	0	0	0	0	0	0	0
C00031	RP00205	C00089	3.2.1.10; 3.2.1.20; 3.2.1.48	SI; GAA; GANC; MGAM; SI	101	1	101.5	1	101.5	155.5	0.4487	1	0	0	0	0	0	0	0	0	0	0	0
C00031	RP00060	C00092	2.7.1.1; 2.7.1.147; 2.7.1.2; 3.1.3.9	HK1; HK2; HK3; HKDC1; ADPGK; GCK; G6PC; G6PC2; G6PC3	1181.5	0	1181.5	0	1181.5	231.5	0.227126	0	0	0	0	0	0	0	0	0	0	0	0
C00031	RP00324, RP13490	C00185	3.2.1.21; 3.2.1.21	GBA3; GBA3	1181.5	0	1181.5	0	1181.5	1289.5	0	0	0	0	0	0	0	0	0	0	0	0	0
C00031	RP01590	C00208	2.4.1.25	AGL	1181.5	0	1181.5	0	1181.5	1289.5	0	0	0	0	0	0	0	0	0	0	0	0	0
C00031	RP00439	C00243	2.4.1.22; 3.2.1.108; 3.2.1.23	B4GALT1; LALBA; B4GALT2; LCT; GLB1	1181.5	0	1181.5	0	1181.5	1289.5	0	0	0	0	0	0	0	0	0	0	0	0	0
C00031	RP12713	C00252	3.2.1.10	SI	1181.5	0	1181.5	0	1181.5	1289.5	0	0	0	0	0	0	0	0	0	0	0	0	0
C00031	RP02307	C00844	3.2.1.21	GBA3	1181.5	0	1181.5	0	1181.5	1289.5	0	0	0	0	0	0	0	0	0	0	0	0	0
C00031	RP00453	C01083	3.2.1.28	TREH	1181.5	0	1181.5	0	1181.5	260	0.189363	0	0	0	0	0	0	0	0	0	0	0	0
C00031	RP01306	C05402	3.2.1.22	GLA	1181.5	0	1181.5	0	1181.5	1289.5	0	0	0	0	0	0	0	0	0	0	0	0	0
C00031	RP02660	C08325	3.2.1.21	GBA3	1181.5	0	1181.5	0	1181.5	1289.5	0	0	0	0	0	0	0	0	0	0	0	0	0
C00031	RP04558	C05713	3.2.1.21	GBA3	1181.5	0	1181.5	0	1181.5	1289.5	0	0	0	0	0	0	0	0	0	0	0	0	0
C00031	RP04605	C05839	3.2.1.21	GBA3	1181.5	0	1181.5	0	1181.5	1289.5	0	0	0	0	0	0	0	0	0	0	0	0	0
C00032	RP04716	C00500	1.14.99.3	HMOX1; HMOX2	1181.5	0	1181.5	0	1181.5	1289.5	0	0	0	0	0	0	0	0	0	0	0	0	0
C00032	RP02246	C00524	4.4.1.17	HCCS	1181.5	0	1181.5	0	1181.5	1289.5	0	0	0	0	0	0	0	0	0	0	0	0	0
C00032	RP04707	C02191	4.99.1.1	FECH	1181.5	0	1181.5	0	1181.5	1289.5	0	0	0	0	0	0	0	0	0	0	0	0	0
C00033	RP00128	C00084	1.2.1.3; 1.2.1.5	ALDH2; ALDH1B1; ALDH9A1; ALDH3A2; ALDH7A1; ALDH3A1; ALDH1A3; ALDH3B1; ALDH3B2	1181.5	0	1181.5	0	1181.5	1289.5	0	0	0	0	0	0	0	0	0	0	0	0	0
C00033	RP00180	C00227	3.6.1.7	ACYP1; ACYP2	1181.5	0	1181.5	0	1181.5	1289.5	0	0	0	0	0	0	0	0	0	0	0	0	0
C00033	RP01943	C00357	3.5.1.25	AMDHD2	1181.5	0	1181.5	0	1181.5	1289.5	0	0	0	0	0	0	0	0	0	0	0	0	0
C00033	RP01041	C00437	3.5.1.14	ACY1	1181.5	0	1181.5	0	1181.5	1289.5	0	0	0	0	0	0	0	0	0	0	0	0	0
C00033	RP00935	C01042	3.5.1.15	ASPA; ACY3	1181.5	0	1181.5	0	1181.5	1289.5	0	0	0	0	0	0	0	0	0	0	0	0	0
C00033	RP12714	C01176	1.14.99.9	CYP17A1	1181.5	0	1181.5	0	1181.5	1289.5	0	0	0	0	0	0	0	0	0	0	0	0	0
C00033	RP01241	C01996	3.1.1.7	ACHE	1181.5	0	1181.5	0	1181.5	1289.5	0	0	0	0	0	0	0	0	0	0	0	0	0
C00033	RP04090	C04598	3.1.1.47	PAFAH1B2; PAFAH1B3; PAFAH2; PLA2G7	1181.5	0	1181.5	0	1181.5	1289.5	0	0	0	0	0	0	0	0	0	0	0	0	0
C00033	RP03017	C05138	1.14.99.9	CYP17A1	1181.5	0	1181.5	0	1181.5	1289.5	0	0	0	0	0	0	0	0	0	0	0	0	0
C00033	RP16564	C05727	3.5.1.14	ACY1	1181.5	0	1181.5	0	1181.5	1289.5	0	0	0	0	0	0	0	0	0	0	0	0	0
C00033	RP04833	C05993	6.2.1.1	ACSS2; ACSS1	1181.5	0	1181.5	0	1181.5	1289.5	0	0	0	0	0	0	0	0	0	0	0	0	0
C00033	RP04771	C06376	3.5.1.25	AMDHD2	1181.5	0	1181.5	0	1181.5	1289.5	0	0	0	0	0	0	0	0	0	0	0	0	0
C00033	RP03096	C01288	3.5.1.89	PIGL	1181.5	0	1181.5	0	1181.5	1289.5	0	0	0	0	0	0	0	0	0	0	0	0	0
C00033	RP03770	C03837	3.1.1.56	CES2	1181.5	0	1181.5	0	1181.5	1289.5	0	0	0	0	0	0	0	0	0	0	0	0	0
C00033	RP03919	C04675	4.1.3.4	HMGCL	1181.5	0	1181.5	0	1181.5	1289.5	0	0	0	0	0	0	0	0	0	0	0	0	0
C00033	RP12446	C05322	spontaneous		1181.5	0	1181.5	0	1181.5	1289.5	0	0	0	0	0	0	0	0	0	0	0	0	0
C00035	RP00055	C00044	2.7.1.40; 2.7.1.48; 2.7.1.81; 2.7.4.6; 3.6.1.5; 3.6.5.5; 4.1.1.32; 6.2.1.4; 6.3.4.4	PKLR; PKM; UCK2; UCKL1; UCK1; HYKK; NME1; NME2; NME3; NME4; NME5; NME6; NME7; NME1; ENTPD1; ENTPD3; ENTPD8; DNM1; DNM2; DNM3; PCK1; PCK2; SUCLG2; SUCLG1; SUCLA2; ADSS; ADSSL1	1181.5	0	1181.5	0	1181.5	1289.5	0	0	0	0	0	0	0	0	0	0	0	0	0
C00035	RP00031	C00096	2.4.1.132; 2.4.1.142; 2.4.1.83	ALG2; ALG1; DPM1	1181.5	0	1181.5	0	1181.5	1289.5	0	0	0	0	0	0	0	0	0	0	0	0	0
C00035	RP00342	C00144	2.7.4.8; 3.6.1.5; 3.6.1.6	GUK1; ENTPD1; ENTPD3; ENTPD8; ENTPD6; ENTPD5; ENTPD4; CANT1	1181.5	0	1181.5	0	1181.5	1289.5	0	0	0	0	0	0	0	0	0	0	0	0	0
C00035	RP00064	C00325	2.4.1.152; 2.4.1.65; 2.4.1.69	FUT9; FUT3; FUT5; FUT6; FUT1; FUT2	1181.5	0	1181.5	0	1181.5	1289.5	0	0	0	0	0	0	0	0	0	0	0	0	0
C00035	RP01914	C00361	1.17.4.1	RRM1; RRM2; RRM2B	1181.5	0	1181.5	0	1181.5	1289.5	0	0	0	0	0	0	0	0	0	0	0	0	0
C00035	RP05043	C01228	3.1.7.2	HDDC3	1181.5	0	1181.5	0	1181.5	1289.5	0	0	0	0	0	0	0	0	0	0	0	0	0
C00036	RP00059	C00049	1.4.3.2; 2.6.1.1	IL4I1; GOT1; GOT2	1181.5	0	1181.5	0	1181.5	382.5	0.0041278	0	0	0	0	0	0	0	0	0	0	0	0
C00036	RP00078	C00074	4.1.1.32	PCK1; PCK2	1181.5	0	1181.5	0	1181.5	1289.5	0	0	0	0	0	0	0	0	0	0	0	0	0
C00036	RP00079	C00149	1.1.1.37	MDH1; MDH2	1181.5	0	1181.5	0	1181.5	1289.5	0	0	0	0	0	0	0	0	0	0	0	0	0
C00036	RP00177	C00158	2.3.3.1; 2.3.3.8	CS; ACLY	101	1	101.5	1	101.5	75.5	0.636298	1	0	0	0	0	0	0	0	0	0	0	0
C00036	RP00356	C00402	1.4.3.1	DDO	1181.5	0	1181.5	0	1181.5	1289.5	0	0	0	0	0	0	0	0	0	0	0	0	0
C00036	RP05207	C02362	3.5.1.3	NIT2	1181.5	0	1181.5	0	1181.5	1289.5	0	0	0	0	0	0	0	0	0	0	0	0	0
C00037	RP00043	C00048	1.4.3.3; 2.6.1.44; 2.6.1.45	DAO; AGXT; AGXT2; AGXT	1181.5	0	1181.5	0	1181.5	285	0.152524	0	0	0	0	0	0	0	0	0	0	0	0
C00037	RP00432	C00051	6.3.2.3	GSS	1181.5	0	1181.5	0	1181.5	285	0.152524	0	0	0	0	0	0	0	0	0	0	0	0
C00037	RP00301	C00065	2.1.2.1	SHMT1; SHMT2	1181.5	0	1181.5	0	1181.5	285	0.152524	0	0	0	0	0	0	0	0	0	0	0	0
C00037	RP00161	C00213	1.5.3.1; 1.5.8.3; 2.1.1.20	PIPOX; SARDH; GNMT	1181.5	0	1181.5	0	1181.5	285	0.152524	0	0	0	0	0	0	0	0	0	0	0	0
C00037	RP01128	C00430	2.3.1.37	ALAS1; ALAS2	1181.5	0	1181.5	0	1181.5	285	0.152524	0	0	0	0	0	0	0	0	0	0	0	0
C00037	RP00499	C00581	2.1.4.1	GATM	1181.5	0	1181.5	0	1181.5	349	0.0749328	0	0	0	0	0	0	0	0	0	0	0	0
C00037	RP07515	C01242	1.4.4.2	GLDC	1181.5	0	1181.5	0	1181.5	285	0.152524	0	0	0	0	0	0	0	0	0	0	0	0
C00037	RP01162	C01419	3.4.11.1; 3.4.11.2	LAP3; ANPEP	1181.5	0	1181.5	0	1181.5	285	0.152524	0	0	0	0	0	0	0	0	0	0	0	0
C00037	RP00707	C01921	2.3.1.65	BAAT	1181.5	0	1181.5	0	1181.5	285	0.152524	0	0	0	0	0	0	0	0	0	0	0	0
C00037	RP03271	C02412	6.1.1.14	GARS	1181.5	0	1181.5	0	1181.5	285	0.152524	0	0	0	0	0	0	0	0	0	0	0	0
C00037	RP05324	C03508	2.3.1.29	GCAT	1181.5	0	1181.5	0	1181.5	285	0.152524	0	0	0	0	0	0	0	0	0	0	0	0
C00037	RP03774	C03838	6.3.4.13	GART	1181.5	0	1181.5	0	1181.5	285	0.152524	0	0	0	0	0	0	0	0	0	0	0	0
C00037	RP03593	C05466	2.3.1.65	BAAT	1181.5	0	1181.5	0	1181.5	285	0.152524	0	0	0	0	0	0	0	0	0	0	0	0
C00037	RP05423	C05598	2.3.1.13	GLYAT	1181.5	0	1181.5	0	1181.5	285	0.152524	0	0	0	0	0	0	0	0	0	0	0	0
C00037	RP04560	C05729	3.4.11.1; 3.4.11.2	LAP3; ANPEP	1181.5	0	1181.5	0	1181.5	285	0.152524	0	0	0	0	0	0	0	0	0	0	0	0
C00037	RP00874	C02055	2.3.1.13	GLYAT	1181.5	0	1181.5	0	1181.5	285	0.152524	0	0	0	0	0	0	0	0	0	0	0	0
C00039	RP05332	C00131	2.7.7.7	POLA1; POLB; POLD1; POLE; POLE2; POLE3; POLE4	1181.5	0	1181.5	0	1181.5	1289.5	0	0	0	0	0	0	0	0	0	0	0	0	0
C00039	RP05526	C00286	2.7.7.7	POLA1; POLB; POLD1; POLE; POLE2; POLE3; POLE4	1181.5	0	1181.5	0	1181.5	1289.5	0	0	0	0	0	0	0	0	0	0	0	0	0
C00039	RP05527	C00458	2.7.7.7	POLA1; POLB; POLD1; POLE; POLE2; POLE3; POLE4	1181.5	0	1181.5	0	1181.5	1289.5	0	0	0	0	0	0	0	0	0	0	0	0	0
C00039	RP05555	C00459	2.7.7.7	POLA1; POLB; POLD1; POLE; POLE2; POLE3; POLE4	1181.5	0	1181.5	0	1181.5	1289.5	0	0	0	0	0	0	0	0	0	0	0	0	0
C00040	RP00870	C00264	2.3.1.16; 2.3.1.199	ACAA1; HADHB; ACAA2; ELOVL4; ELOVL2; ELOVL5; ELOVL1; ELOVL6; ELOVL7; ELOVL3	1181.5	0	1181.5	0	1181.5	1289.5	0	0	0	0	0	0	0	0	0	0	0	0	0
C00040	RP00865	C00060	6.2.1.2	ACSM3; ACSM5; ACSM1; ACSM2A; ACSM4; ACSM2B	1181.5	0	1181.5	0	1181.5	1289.5	0	0	0	0	0	0	0	0	0	0	0	0	0
C00041	RP10822	C00097	2.8.1.7	NFS1	101	1	101.5	1	101.5	169	0.381368	1	0	0	0	0	0	0	0	0	0	0	0
C00041	RP01217	C00328	3.7.1.3	KYNU	1181.5	0	1181.5	0	1181.5	73	0.644007	0	0	0	0	0	0	0	0	0	0	0	0
C00041	RP02709	C00886	6.1.1.7	AARS; AARS2	1181.5	0	1181.5	0	1181.5	200	0.294947	0	0	0	0	0	0	0	0	0	0	0	0
C00041	RP10823	C02700	3.7.1.3	KYNU	1181.5	0	1181.5	0	1181.5	200	0.294947	0	0	0	0	0	0	0	0	0	0	0	0
C00041	RP02394	C03227	3.7.1.3	KYNU	1181.5	0	1181.5	0	1181.5	200	0.294947	0	0	0	0	0	0	0	0	0	0	0	0
C00041	RP03212	C05688	4.4.1.16	SCLY	1181.5	0	1181.5	0	1181.5	200	0.294947	0	0	0	0	0	0	0	0	0	0	0	0
C00042	RP00032	C00091	2.8.3.5; 6.2.1.4; 6.2.1.5	OXCT1; OXCT2; SUCLG2; SUCLG1; SUCLA2; SUCLG2; SUCLG1; SUCLA2	101	1	101.5	1	101.5	160.5	0.433025	1	0	0	0	0	0	0	0	0	0	0	0
C00042	RP00121	C00122	1.3.5.1	SDHA; SDHB	101	1	101.5	1	101.5	180	0.336184	1	0	0	0	0	0	0	0	0	0	0	0
C00042	RP00608	C00232	1.2.1.24	ALDH5A1	101	1	101.5	1	101.5	160.5	0.433025	1	0	0	0	0	0	0	0	0	0	0	0
C00043	RP00355	C00105	2.7.8.15; 2.7.8.17	DPAGT1; GNPTAB	1181.5	0	1181.5	0	1181.5	268.5	0.171677	0	0	0	0	0	0	0	0	0	0	0	0
C00043	RP00888	C00203	5.1.3.2	GALE	1181.5	0	1181.5	0	1181.5	1289.5	0	0	0	0	0	0	0	0	0	0	0	0	0
C00043	RP00883	C00645	5.1.3.14	GNE	101	1	101.5	1	101.5	150	0.468631	1	0	0	0	0	0	0	0	0	0	0	0
C00043	RP00889	C01170	5.1.3.14	GNE	1181.5	0	1181.5	0	1181.5	1289.5	0	0	0	0	0	0	0	0	0	0	0	0	0
C00043	RP00885	C04501	2.7.7.23	UAP1; UAP1L1	1181.5	0	1181.5	0	1181.5	1289.5	0	0	0	0	0	0	0	0	0	0	0	0	0
C00044	RP00389	C00058	3.5.4.16	GCH1	1181.5	0	1181.5	0	1181.5	1289.5	0	0	0	0	0	0	0	0	0	0	0	0	0
C00044	RP00392	C00144	3.6.1.19	ITPA	1181.5	0	1181.5	0	1181.5	1289.5	0	0	0	0	0	0	0	0	0	0	0	0	0
C00044	RP00895	C00942	4.6.1.1; 4.6.1.2	ADCY1; ADCY2; ADCY3; ADCY5; ADCY6; ADCY7; ADCY8; ADCY9; ADCY10; ADCY4; GUCY1A2; GUCY1A3; GUCY1B3; GUCY2C; GUCY2F; GUCY2D; NPR1; NPR2	1181.5	0	1181.5	0	1181.5	1289.5	0	0	0	0	0	0	0	0	0	0	0	0	0
C00044	RP00462	C01261	3.6.1.17	NUDT2	1181.5	0	1181.5	0	1181.5	1289.5	0	0	0	0	0	0	0	0	0	0	0	0	0
C00044	RP00891	C04895	3.5.4.16	GCH1	1181.5	0	1181.5	0	1181.5	1289.5	0	0	0	0	0	0	0	0	0	0	0	0	0
C00044	RP00893	C05922	3.5.4.16	GCH1	1181.5	0	1181.5	0	1181.5	1289.5	0	0	0	0	0	0	0	0	0	0	0	0	0
C00045	RP03793	C03363	2.3.2.2	GGT1; GGT7; GGT5; GGT6	1181.5	0	1181.5	0	1181.5	1289.5	0	0	0	0	0	0	0	0	0	0	0	0	0
C00047	RP00609	C00449	1.5.1.8	AASS	23.5	2	24.5	2	23.5	13.5	1.37498	1	1	0	0	0	0	0	0	0	0	0	0
C00047	RP03279	C01931	6.1.1.6	KARS	101	1	101.5	1	101.5	13.5	1.37498	1	0	0	0	0	0	0	0	0	0	0	0
C00047	RP00279	C05341	6.3.2.11	CARNS1	23.5	2	24.5	2	23.5	13.5	1.37498	1	1	0	0	0	0	0	0	0	0	0	0
C00047	RP01285	C05552	3.5.1.12	BTD	23.5	2	24.5	2	23.5	13.5	1.37498	1	1	0	0	0	0	0	0	0	0	0	0
C00048	RP00112	C00160	1.1.1.79; 1.1.3.15	GRHPR; HAO2; HAO1	1181.5	0	1181.5	0	1181.5	1289.5	0	0	0	0	0	0	0	0	0	0	0	0	0
C00048	RP00918	C01127	4.1.3.16	HOGA1	1181.5	0	1181.5	0	1181.5	1289.5	0	0	0	0	0	0	0	0	0	0	0	0	0
C00048	RP00920	C05946	4.1.3.16	HOGA1	1181.5	0	1181.5	0	1181.5	1289.5	0	0	0	0	0	0	0	0	0	0	0	0	0
C00048	RP15814	C11148	spontaneous		1181.5	0	1181.5	0	1181.5	1289.5	0	0	0	0	0	0	0	0	0	0	0	0	0
C00048	RP16195	C20485	4.1.3.16	HOGA1	1181.5	0	1181.5	0	1181.5	1289.5	0	0	0	0	0	0	0	0	0	0	0	0	0
C00049	RP00936	C00099	4.1.1.15	GAD1; GAD2	1181.5	0	1181.5	0	1181.5	348	0.0773442	0	0	0	0	0	0	0	0	0	0	0	0
C00049	RP00116	C00152	6.3.5.4	ASNS	1181.5	0	1181.5	0	1181.5	226	0.235329	0	0	0	0	0	0	0	0	0	0	0	0
C00049	RP00423	C00438	2.1.3.2	CAD	1181.5	0	1181.5	0	1181.5	382.5	0.0041278	0	0	0	0	0	0	0	0	0	0	0	0
C00049	RP00425	C01042	2.3.1.17; 3.5.1.15	NAT8L; ASPA; ACY3	1181.5	0	1181.5	0	1181.5	382.5	0.0041278	0	0	0	0	0	0	0	0	0	0	0	0
C00049	RP00957	C01044	3.5.1.15	ASPA; ACY3	1181.5	0	1181.5	0	1181.5	382.5	0.0041278	0	0	0	0	0	0	0	0	0	0	0	0
C00049	RP05171	C02984	6.1.1.12	DARS; DARS2	1181.5	0	1181.5	0	1181.5	382.5	0.0041278	0	0	0	0	0	0	0	0	0	0	0	0
C00049	RP01870	C03406	6.3.4.5	ASS1	1181.5	0	1181.5	0	1181.5	382.5	0.0041278	0	0	0	0	0	0	0	0	0	0	0	0
C00049	RP01324	C03794	6.3.4.4	ADSS; ADSSL1	1181.5	0	1181.5	0	1181.5	382.5	0.0041278	0	0	0	0	0	0	0	0	0	0	0	0
C00049	RP04240	C04823	6.3.2.6	PAICS	1181.5	0	1181.5	0	1181.5	382.5	0.0041278	0	0	0	0	0	0	0	0	0	0	0	0
C00049	RP00975	C02715	3.5.1.15	ASPA; ACY3	1181.5	0	1181.5	0	1181.5	382.5	0.0041278	0	0	0	0	0	0	0	0	0	0	0	0
C00049	RP03035	C04540	3.5.1.26	AGA	1181.5	0	1181.5	0	1181.5	382.5	0.0041278	0	0	0	0	0	0	0	0	0	0	0	0
C00051	RP00025	C00127	1.11.1.12; 1.11.1.9; 1.8.1.7; 1.8.4.2	GPX4; GPX1; GPX2; GPX3; GPX5; GPX7; GPX6; GPX8; GSR; TXNDC12	1181.5	0	1181.5	0	1181.5	1289.5	0	0	0	0	0	0	0	0	0	0	0	0	0
C00051	RP00940	C00669	6.3.2.3	GSS	1181.5	0	1181.5	0	1181.5	1289.5	0	0	0	0	0	0	0	0	0	0	0	0	0
C00051	RP00431	C01419	2.3.2.2	GGT1; GGT7; GGT5; GGT6	1181.5	0	1181.5	0	1181.5	1289.5	0	0	0	0	0	0	0	0	0	0	0	0	0
C00051	RP02730	C02166	4.4.1.20	LTC4S	1181.5	0	1181.5	0	1181.5	1289.5	0	0	0	0	0	0	0	0	0	0	0	0	0
C00051	RP03135	C02320	2.5.1.18	GSTA1; GSTA2; GSTA3; GSTA4; GSTM1; GSTM2; GSTM3; GSTM4; GSTM5; GSTP1; GSTT1; GSTT2; MGST1; MGST2; MGST3; GSTO1; GSTO2; GSTA5; GSTK1; GSTT2B	1181.5	0	1181.5	0	1181.5	1289.5	0	0	0	0	0	0	0	0	0	0	0	0	0
C00051	RP00159	C03451	3.1.2.6; 4.4.1.5	HAGH; HAGHL; GLO1	1181.5	0	1181.5	0	1181.5	1289.5	0	0	0	0	0	0	0	0	0	0	0	0	0
C00051	RP13498	C05526	1.8.1.9	TXNRD1; TXNRD2; TXNRD3	1181.5	0	1181.5	0	1181.5	1289.5	0	0	0	0	0	0	0	0	0	0	0	0	0
C00051	RP14727	C11278	2.5.1.18	GSTA1; GSTA2; GSTA3; GSTA4; GSTM1; GSTM2; GSTM3; GSTM4; GSTM5; GSTP1; GSTT1; GSTT2; MGST1; MGST2; MGST3; GSTO1; GSTO2; GSTA5; GSTK1; GSTT2B	1181.5	0	1181.5	0	1181.5	1289.5	0	0	0	0	0	0	0	0	0	0	0	0	0
C00051	RP12918	C11583	2.5.1.18	GSTA1; GSTA2; GSTA3; GSTA4; GSTM1; GSTM2; GSTM3; GSTM4; GSTM5; GSTP1; GSTT1; GSTT2; MGST1; MGST2; MGST3; GSTO1; GSTO2; GSTA5; GSTK1; GSTT2B	1181.5	0	1181.5	0	1181.5	1289.5	0	0	0	0	0	0	0	0	0	0	0	0	0
C00051	RP10077	C14791	2.5.1.18	GSTA1; GSTA2; GSTA3; GSTA4; GSTM1; GSTM2; GSTM3; GSTM4; GSTM5; GSTP1; GSTT1; GSTT2; MGST1; MGST2; MGST3; GSTO1; GSTO2; GSTA5; GSTK1; GSTT2B	1181.5	0	1181.5	0	1181.5	1289.5	0	0	0	0	0	0	0	0	0	0	0	0	0
C00051	RP10078	C14792	2.5.1.18	GSTA1; GSTA2; GSTA3; GSTA4; GSTM1; GSTM2; GSTM3; GSTM4; GSTM5; GSTP1; GSTT1; GSTT2; MGST1; MGST2; MGST3; GSTO1; GSTO2; GSTA5; GSTK1; GSTT2B	1181.5	0	1181.5	0	1181.5	1289.5	0	0	0	0	0	0	0	0	0	0	0	0	0
C00051	RP10079	C14793	2.5.1.18	GSTA1; GSTA2; GSTA3; GSTA4; GSTM1; GSTM2; GSTM3; GSTM4; GSTM5; GSTP1; GSTT1; GSTT2; MGST1; MGST2; MGST3; GSTO1; GSTO2; GSTA5; GSTK1; GSTT2B	1181.5	0	1181.5	0	1181.5	1289.5	0	0	0	0	0	0	0	0	0	0	0	0	0
C00051	RP10080	C14803	2.5.1.18	GSTA1; GSTA2; GSTA3; GSTA4; GSTM1; GSTM2; GSTM3; GSTM4; GSTM5; GSTP1; GSTT1; GSTT2; MGST1; MGST2; MGST3; GSTO1; GSTO2; GSTA5; GSTK1; GSTT2B	1181.5	0	1181.5	0	1181.5	1289.5	0	0	0	0	0	0	0	0	0	0	0	0	0
C00051	RP10081	C14804	2.5.1.18	GSTA1; GSTA2; GSTA3; GSTA4; GSTM1; GSTM2; GSTM3; GSTM4; GSTM5; GSTP1; GSTT1; GSTT2; MGST1; MGST2; MGST3; GSTO1; GSTO2; GSTA5; GSTK1; GSTT2B	1181.5	0	1181.5	0	1181.5	1289.5	0	0	0	0	0	0	0	0	0	0	0	0	0
C00051	RP10082	C14805	2.5.1.18	GSTA1; GSTA2; GSTA3; GSTA4; GSTM1; GSTM2; GSTM3; GSTM4; GSTM5; GSTP1; GSTT1; GSTT2; MGST1; MGST2; MGST3; GSTO1; GSTO2; GSTA5; GSTK1; GSTT2B	1181.5	0	1181.5	0	1181.5	1289.5	0	0	0	0	0	0	0	0	0	0	0	0	0
C00051	RP10083	C14806	2.5.1.18	GSTA1; GSTA2; GSTA3; GSTA4; GSTM1; GSTM2; GSTM3; GSTM4; GSTM5; GSTP1; GSTT1; GSTT2; MGST1; MGST2; MGST3; GSTO1; GSTO2; GSTA5; GSTK1; GSTT2B	1181.5	0	1181.5	0	1181.5	1289.5	0	0	0	0	0	0	0	0	0	0	0	0	0
C00051	RP10084	C14847	2.5.1.18	GSTA1; GSTA2; GSTA3; GSTA4; GSTM1; GSTM2; GSTM3; GSTM4; GSTM5; GSTP1; GSTT1; GSTT2; MGST1; MGST2; MGST3; GSTO1; GSTO2; GSTA5; GSTK1; GSTT2B	1181.5	0	1181.5	0	1181.5	1289.5	0	0	0	0	0	0	0	0	0	0	0	0	0
C00051	RP10085	C14848	2.5.1.18	GSTA1; GSTA2; GSTA3; GSTA4; GSTM1; GSTM2; GSTM3; GSTM4; GSTM5; GSTP1; GSTT1; GSTT2; MGST1; MGST2; MGST3; GSTO1; GSTO2; GSTA5; GSTK1; GSTT2B	1181.5	0	1181.5	0	1181.5	1289.5	0	0	0	0	0	0	0	0	0	0	0	0	0
C00051	RP10086	C14855	2.5.1.18	GSTA1; GSTA2; GSTA3; GSTA4; GSTM1; GSTM2; GSTM3; GSTM4; GSTM5; GSTP1; GSTT1; GSTT2; MGST1; MGST2; MGST3; GSTO1; GSTO2; GSTA5; GSTK1; GSTT2B	1181.5	0	1181.5	0	1181.5	1289.5	0	0	0	0	0	0	0	0	0	0	0	0	0
C00051	RP10087	C14856	2.5.1.18	GSTA1; GSTA2; GSTA3; GSTA4; GSTM1; GSTM2; GSTM3; GSTM4; GSTM5; GSTP1; GSTT1; GSTT2; MGST1; MGST2; MGST3; GSTO1; GSTO2; GSTA5; GSTK1; GSTT2B	1181.5	0	1181.5	0	1181.5	1289.5	0	0	0	0	0	0	0	0	0	0	0	0	0
C00051	RP10088	C14861	2.5.1.18	GSTA1; GSTA2; GSTA3; GSTA4; GSTM1; GSTM2; GSTM3; GSTM4; GSTM5; GSTP1; GSTT1; GSTT2; MGST1; MGST2; MGST3; GSTO1; GSTO2; GSTA5; GSTK1; GSTT2B	1181.5	0	1181.5	0	1181.5	1289.5	0	0	0	0	0	0	0	0	0	0	0	0	0
C00051	RP10089	C14863	2.5.1.18	GSTA1; GSTA2; GSTA3; GSTA4; GSTM1; GSTM2; GSTM3; GSTM4; GSTM5; GSTP1; GSTT1; GSTT2; MGST1; MGST2; MGST3; GSTO1; GSTO2; GSTA5; GSTK1; GSTT2B	1181.5	0	1181.5	0	1181.5	1289.5	0	0	0	0	0	0	0	0	0	0	0	0	0
C00051	RP10090	C14864	2.5.1.18	GSTA1; GSTA2; GSTA3; GSTA4; GSTM1; GSTM2; GSTM3; GSTM4; GSTM5; GSTP1; GSTT1; GSTT2; MGST1; MGST2; MGST3; GSTO1; GSTO2; GSTA5; GSTK1; GSTT2B	1181.5	0	1181.5	0	1181.5	1289.5	0	0	0	0	0	0	0	0	0	0	0	0	0
C00051	RP10091	C14865	2.5.1.18	GSTA1; GSTA2; GSTA3; GSTA4; GSTM1; GSTM2; GSTM3; GSTM4; GSTM5; GSTP1; GSTT1; GSTT2; MGST1; MGST2; MGST3; GSTO1; GSTO2; GSTA5; GSTK1; GSTT2B	1181.5	0	1181.5	0	1181.5	1289.5	0	0	0	0	0	0	0	0	0	0	0	0	0
C00051	RP10092	C14868	2.5.1.18	GSTA1; GSTA2; GSTA3; GSTA4; GSTM1; GSTM2; GSTM3; GSTM4; GSTM5; GSTP1; GSTT1; GSTT2; MGST1; MGST2; MGST3; GSTO1; GSTO2; GSTA5; GSTK1; GSTT2B	1181.5	0	1181.5	0	1181.5	1289.5	0	0	0	0	0	0	0	0	0	0	0	0	0
C00051	RP10093	C14871	2.5.1.18	GSTA1; GSTA2; GSTA3; GSTA4; GSTM1; GSTM2; GSTM3; GSTM4; GSTM5; GSTP1; GSTT1; GSTT2; MGST1; MGST2; MGST3; GSTO1; GSTO2; GSTA5; GSTK1; GSTT2B	1181.5	0	1181.5	0	1181.5	1289.5	0	0	0	0	0	0	0	0	0	0	0	0	0
C00051	RP10094	C14874	2.5.1.18	GSTA1; GSTA2; GSTA3; GSTA4; GSTM1; GSTM2; GSTM3; GSTM4; GSTM5; GSTP1; GSTT1; GSTT2; MGST1; MGST2; MGST3; GSTO1; GSTO2; GSTA5; GSTK1; GSTT2B	1181.5	0	1181.5	0	1181.5	1289.5	0	0	0	0	0	0	0	0	0	0	0	0	0
C00051	RP14639	C18870	spontaneous		1181.5	0	1181.5	0	1181.5	1289.5	0	0	0	0	0	0	0	0	0	0	0	0	0
C00051	RP03716	C03899	3.1.2.6	HAGH; HAGHL	1181.5	0	1181.5	0	1181.5	1289.5	0	0	0	0	0	0	0	0	0	0	0	0	0
C00051	RP13451	C17267	1.13.11.18	ETHE1	1181.5	0	1181.5	0	1181.5	1289.5	0	0	0	0	0	0	0	0	0	0	0	0	0
C00052	RP06181	C00243	2.4.1.22	B4GALT1; LALBA; B4GALT2	1181.5	0	1181.5	0	1181.5	1289.5	0	0	0	0	0	0	0	0	0	0	0	0	0
C00052	RP00438	C00446	2.7.7.12	GALT	1181.5	0	1181.5	0	1181.5	1289.5	0	0	0	0	0	0	0	0	0	0	0	0	0
C00053	RP00016	C00054	2.8.2.1; 2.8.2.11; 2.8.2.14; 2.8.2.17; 2.8.2.2; 2.8.2.23; 2.8.2.29; 2.8.2.30; 2.8.2.33; 2.8.2.4; 2.8.2.5; 3.6.1.9	SULT1A2; SULT1A1; SULT1A3; SULT1A4; GAL3ST1; SULT2A1; CHST3; CHST7; SULT2B1; HS3ST1; HS3ST5; HS3ST2; HS3ST3B1; HS3ST3A1; CHST15; SULT1E1; CHST11; CHST12; CHST13; ENPP1; ENPP3	1181.5	0	1181.5	0	1181.5	1289.5	0	0	0	0	0	0	0	0	0	0	0	0	0
C00053	RP00446	C00224	2.7.1.25; 3.1.3.7	PAPSS2; PAPSS1; BPNT1; IMPAD1	1181.5	0	1181.5	0	1181.5	1289.5	0	0	0	0	0	0	0	0	0	0	0	0	0
C00055	RP00950	C00063	6.3.2.5	PPCS	101	1	101.5	1	101.5	47	0.769034	1	0	0	0	0	0	0	0	0	0	0	0
C00055	RP00451	C00112	2.7.4.14; 3.6.1.5	CMPK1; CMPK2; ENTPD1; ENTPD3; ENTPD8	101	1	101.5	1	101.5	52	0.758908	1	0	0	0	0	0	0	0	0	0	0	0
C00055	RP00022	C00128	2.4.99.1; 2.4.99.10; 2.4.99.4; 2.4.99.6; 2.4.99.7; 2.4.99.8; 2.4.99.9	ST6GAL1; ST6GAL2; ST3GAL6; ST3GAL1; ST3GAL2; ST3GAL4; ST3GAL3; ST6GALNAC4; ST8SIA1; ST3GAL5	101	1	101.5	1	101.5	47	0.769034	1	0	0	0	0	0	0	0	0	0	0	0
C00055	RP00071	C00269	2.7.8.11; 2.7.8.5	CDIPT; PGS1	101	1	101.5	1	101.5	47	0.769034	1	0	0	0	0	0	0	0	0	0	0	0
C00055	RP00099	C00307	2.7.8.2; 3.6.1.53	CEPT1; CHPT1; ADPRM	101	1	101.5	1	101.5	47	0.769034	1	0	0	0	0	0	0	0	0	0	0	0
C00055	RP00044	C00475	2.7.1.48; 3.1.3.5	UCK2; UCKL1; UCK1; NT5E; NT5C2; NT5C; NT5C3A; NT5M; NT5C1A; NT5C1B; NT5C3B; NT5C1B	101	1	101.5	1	101.5	47	0.769034	1	0	0	0	0	0	0	0	0	0	0	0
C00055	RP00629	C00513	3.6.1.16	ADPRM	101	1	101.5	1	101.5	47	0.769034	1	0	0	0	0	0	0	0	0	0	0	0
C00055	RP00107	C00570	2.7.8.1	CEPT1; EPT1	101	1	101.5	1	101.5	47	0.769034	1	0	0	0	0	0	0	0	0	0	0	0
C00055	RP00801	C05673	2.7.8.1	CEPT1; EPT1	101	1	101.5	1	101.5	47	0.769034	1	0	0	0	0	0	0	0	0	0	0	0
C00055	RP04529	C05674	2.7.8.2	CEPT1; CHPT1	101	1	101.5	1	101.5	47	0.769034	1	0	0	0	0	0	0	0	0	0	0	0
C00058	RP00300	C00234	6.3.4.3	MTHFD1; MTHFD1L	1181.5	0	1181.5	0	1181.5	1289.5	0	0	0	0	0	0	0	0	0	0	0	0	0
C00058	RP16559	C00280	1.14.14.14	CYP19A1	1181.5	0	1181.5	0	1181.5	1289.5	0	0	0	0	0	0	0	0	0	0	0	0	0
C00058	RP16557	C00535	1.14.14.14	CYP19A1	1181.5	0	1181.5	0	1181.5	1289.5	0	0	0	0	0	0	0	0	0	0	0	0	0
C00058	RP00958	C01044	3.5.1.15	ASPA; ACY3	1181.5	0	1181.5	0	1181.5	1289.5	0	0	0	0	0	0	0	0	0	0	0	0	0
C00058	RP01874	C02700	3.5.1.9	AFMID	1181.5	0	1181.5	0	1181.5	1289.5	0	0	0	0	0	0	0	0	0	0	0	0	0
C00058	RP10841	C03680	spontaneous		1181.5	0	1181.5	0	1181.5	1289.5	0	0	0	0	0	0	0	0	0	0	0	0	0
C00058	RP12729	C05295	1.14.14.14	CYP19A1	1181.5	0	1181.5	0	1181.5	1289.5	0	0	0	0	0	0	0	0	0	0	0	0	0
C00058	RP06976	C05297	1.14.14.14	CYP19A1	1181.5	0	1181.5	0	1181.5	1289.5	0	0	0	0	0	0	0	0	0	0	0	0	0
C00058	RP04515	C05648	3.5.1.9	AFMID	1181.5	0	1181.5	0	1181.5	1289.5	0	0	0	0	0	0	0	0	0	0	0	0	0
C00058	RP01219	C05653	3.5.1.9	AFMID	1181.5	0	1181.5	0	1181.5	1289.5	0	0	0	0	0	0	0	0	0	0	0	0	0
C00058	RP04649	C05922	3.5.4.16	GCH1	1181.5	0	1181.5	0	1181.5	1289.5	0	0	0	0	0	0	0	0	0	0	0	0	0
C00058	RP15813	C11148	spontaneous		1181.5	0	1181.5	0	1181.5	1289.5	0	0	0	0	0	0	0	0	0	0	0	0	0
C00058	RP12321	C15606	1.13.11.53; 1.13.11.54	ADI1; ADI1	1181.5	0	1181.5	0	1181.5	1289.5	0	0	0	0	0	0	0	0	0	0	0	0	0
C00059	RP00465	C00094	1.8.3.1	SUOX	1181.5	0	1181.5	0	1181.5	1289.5	0	0	0	0	0	0	0	0	0	0	0	0	0
C00059	RP01639	C00224	2.7.7.4	PAPSS2; PAPSS1	1181.5	0	1181.5	0	1181.5	1289.5	0	0	0	0	0	0	0	0	0	0	0	0	0
C00061	RP00193	C00255	2.7.1.26; 3.1.3.2	RFK; ACP1; ACP2; ACP5; ACPP; ACP6; ACPT	1181.5	0	1181.5	0	1181.5	1289.5	0	0	0	0	0	0	0	0	0	0	0	0	0
C00062	RP00066	C00077	2.1.4.1; 3.5.3.1	GATM; ARG1; ARG2	101	1	101.5	1	101.5	38.5	0.848108	1	0	0	0	0	0	0	0	0	0	0	0
C00062	RP00979	C00086	3.5.3.1	ARG1; ARG2	1181.5	0	1181.5	0	1181.5	353.5	0.0521251	0	0	0	0	0	0	0	0	0	0	0	0
C00062	RP00987	C00179	4.1.1.19	ADC	1181.5	0	1181.5	0	1181.5	1289.5	0	0	0	0	0	0	0	0	0	0	0	0	0
C00062	RP00490	C00327	1.14.13.39	NOS1; NOS2; NOS3	101	1	101.5	1	101.5	102	0.571124	1	0	0	0	0	0	0	0	0	0	0	0
C00062	RP06212	C00581	2.1.4.1	GATM	1181.5	0	1181.5	0	1181.5	228.5	0.227457	0	0	0	0	0	0	0	0	0	0	0	0
C00062	RP03259	C02163	6.1.1.19	RARS; RARS2	1181.5	0	1181.5	0	1181.5	1289.5	0	0	0	0	0	0	0	0	0	0	0	0	0
C00062	RP01297	C03406	4.3.2.1	ASL	1181.5	0	1181.5	0	1181.5	1289.5	0	0	0	0	0	0	0	0	0	0	0	0	0
C00062	RP01172	C05340	6.3.2.11	CARNS1	1181.5	0	1181.5	0	1181.5	1289.5	0	0	0	0	0	0	0	0	0	0	0	0	0
C00062	RP00982	C05933	1.14.13.39	NOS1; NOS2; NOS3	1181.5	0	1181.5	0	1181.5	1289.5	0	0	0	0	0	0	0	0	0	0	0	0	0
C00063	RP00197	C00075	6.3.4.2	CTPS1; CTPS2	1181.5	0	1181.5	0	1181.5	1289.5	0	0	0	0	0	0	0	0	0	0	0	0	0
C00063	RP00062	C00112	2.7.1.108; 2.7.1.11; 2.7.1.40; 2.7.4.6; 3.6.1.5	DOLK; PFKL; PFKM; PFKP; PKLR; PKM; NME1; NME2; NME3; NME4; NME5; NME6; NME7; NME1; ENTPD1; ENTPD3; ENTPD8	1181.5	0	1181.5	0	1181.5	376.5	0.010126	0	0	0	0	0	0	0	0	0	0	0	0
C00064	RP06217	C00169	6.3.5.5	CAD	1181.5	0	1181.5	0	1181.5	250.5	0.198369	0	0	0	0	0	0	0	0	0	0	0	0
C00064	RP00133	C00940	2.6.1.64	CCBL1; CCBL2	1181.5	0	1181.5	0	1181.5	250.5	0.198369	0	0	0	0	0	0	0	0	0	0	0	0
C00064	RP03269	C02282	6.1.1.18	QARS	1181.5	0	1181.5	0	1181.5	250.5	0.198369	0	0	0	0	0	0	0	0	0	0	0	0
C00064	RP06429	C03090	2.4.2.14	PPAT	1181.5	0	1181.5	0	1181.5	250.5	0.198369	0	0	0	0	0	0	0	0	0	0	0	0
C00065	RP00762	C00097	4.2.1.22	CBS	101	1	101.5	1	101.5	63.5	0.676315	1	0	0	0	0	0	0	0	0	0	0	0
C00065	RP00204	C00168	2.6.1.45; 2.6.1.51	AGXT; AGXT	1181.5	0	1181.5	0	1181.5	1289.5	0	0	0	0	0	0	0	0	0	0	0	0	0
C00065	RP00997	C00740	5.1.1.18	SRR	1181.5	0	1181.5	0	1181.5	1289.5	0	0	0	0	0	0	0	0	0	0	0	0	0
C00065	RP00513	C01005	3.1.3.3	PSPH	1181.5	0	1181.5	0	1181.5	1289.5	0	0	0	0	0	0	0	0	0	0	0	0	0
C00065	RP00998	C02218	4.3.1.17	SDS; SDSL	1181.5	0	1181.5	0	1181.5	1289.5	0	0	0	0	0	0	0	0	0	0	0	0	0
C00065	RP01411	C02291	4.2.1.22	CBS	1181.5	0	1181.5	0	1181.5	1289.5	0	0	0	0	0	0	0	0	0	0	0	0	0
C00065	RP03287	C02553	6.1.1.11	SARS; SARS2	1181.5	0	1181.5	0	1181.5	1289.5	0	0	0	0	0	0	0	0	0	0	0	0	0
C00065	RP01763	C02737	2.7.8.29	PTDSS2	1181.5	0	1181.5	0	1181.5	1289.5	0	0	0	0	0	0	0	0	0	0	0	0	0
C00065	RP01404	C02934	2.3.1.50	SPTLC2; SPTLC1; SPTLC3	1181.5	0	1181.5	0	1181.5	1289.5	0	0	0	0	0	0	0	0	0	0	0	0	0
C00065	RP04551	C05699	4.2.1.22	CBS	1181.5	0	1181.5	0	1181.5	1289.5	0	0	0	0	0	0	0	0	0	0	0	0	0
C00065	RP12926	C06481	6.1.1.11	SARS; SARS2	1181.5	0	1181.5	0	1181.5	1289.5	0	0	0	0	0	0	0	0	0	0	0	0	0
C00065	RP01410	C00542	4.2.1.22	CBS	1181.5	0	1181.5	0	1181.5	1289.5	0	0	0	0	0	0	0	0	0	0	0	0	0
C00065	RP07495	C04377	2.1.2.1	SHMT1; SHMT2	1181.5	0	1181.5	0	1181.5	1289.5	0	0	0	0	0	0	0	0	0	0	0	0	0
C00068	RP01011	C00378	2.7.6.2	TPK1	1181.5	0	1181.5	0	1181.5	1289.5	0	0	0	0	0	0	0	0	0	0	0	0	0
C00068	RP00534	C01081	3.6.1.15	NTPCR	1181.5	0	1181.5	0	1181.5	1289.5	0	0	0	0	0	0	0	0	0	0	0	0	0
C00068	RP00535	C03028	2.7.6.2; 3.6.1.28	TPK1; THTPA	1181.5	0	1181.5	0	1181.5	1289.5	0	0	0	0	0	0	0	0	0	0	0	0	0
C00068	RP00074	C05125	1.2.4.1	PDHA1; PDHA2; PDHB	1181.5	0	1181.5	0	1181.5	1289.5	0	0	0	0	0	0	0	0	0	0	0	0	0
C00068	RP00538	C05381	1.2.4.2	OGDH; OGDHL	1181.5	0	1181.5	0	1181.5	1289.5	0	0	0	0	0	0	0	0	0	0	0	0	0
C00068	RP10867	C15974	1.2.4.4	BCKDHA; BCKDHB	1181.5	0	1181.5	0	1181.5	1289.5	0	0	0	0	0	0	0	0	0	0	0	0	0
C00068	RP10868	C15976	1.2.4.4	BCKDHA; BCKDHB	1181.5	0	1181.5	0	1181.5	1289.5	0	0	0	0	0	0	0	0	0	0	0	0	0
C00068	RP10869	C15978	1.2.4.4	BCKDHA; BCKDHB	1181.5	0	1181.5	0	1181.5	1289.5	0	0	0	0	0	0	0	0	0	0	0	0	0
C00068	RP09128	C13378	2.2.1.1	TKT; TKTL1; TKTL2	1181.5	0	1181.5	0	1181.5	1289.5	0	0	0	0	0	0	0	0	0	0	0	0	0
C00071	RP00551	C00162	1.2.1.3; 1.2.1.5	ALDH2; ALDH1B1; ALDH9A1; ALDH3A2; ALDH7A1; ALDH3A1; ALDH1A3; ALDH3B1; ALDH3B2	1181.5	0	1181.5	0	1181.5	1289.5	0	0	0	0	0	0	0	0	0	0	0	0	0
C00071	RP00139	C00226	1.1.1.1; 1.1.1.2	ADH1A; ADH1B; ADH1C; ADH4; ADH5; ADH6; ADH7; AKR1A1	1181.5	0	1181.5	0	1181.5	1289.5	0	0	0	0	0	0	0	0	0	0	0	0	0
C00071	RP00186	C00060	1.2.1.3; 1.2.1.5; 1.2.3.1	ALDH2; ALDH1B1; ALDH9A1; ALDH3A2; ALDH7A1; ALDH3A1; ALDH1A3; ALDH3B1; ALDH3B2; AOX1	1181.5	0	1181.5	0	1181.5	1289.5	0	0	0	0	0	0	0	0	0	0	0	0	0
C00071	RP10099	C00375	1.4.3.21; 1.4.3.4	AOC2; AOC3; MAOA; MAOB	1181.5	0	1181.5	0	1181.5	1289.5	0	0	0	0	0	0	0	0	0	0	0	0	0
C00071	RP12557	C03658	spontaneous		1181.5	0	1181.5	0	1181.5	1289.5	0	0	0	0	0	0	0	0	0	0	0	0	0
C00072	RP00250	C05422	1.14.17.1	DBH	1181.5	0	1181.5	0	1181.5	1289.5	0	0	0	0	0	0	0	0	0	0	0	0	0
C00073	RP00096	C00155	2.1.1.13; 2.1.1.5	MTR; BHMT	1181.5	0	1181.5	0	1181.5	254.5	0.191339	0	0	0	0	0	0	0	0	0	0	0	0
C00073	RP00558	C01180	1.4.3.2; 2.6.1.5	IL4I1; TAT	1181.5	0	1181.5	0	1181.5	254.5	0.191339	0	0	0	0	0	0	0	0	0	0	0	0
C00073	RP03281	C02430	6.1.1.10	MARS; MARS2	1181.5	0	1181.5	0	1181.5	254.5	0.191339	0	0	0	0	0	0	0	0	0	0	0	0
C00074	RP01033	C00631	4.2.1.11	ENO1; ENO2; ENO3	1181.5	0	1181.5	0	1181.5	1289.5	0	0	0	0	0	0	0	0	0	0	0	0	0
C00075	RP01037	C00105	3.6.1.19	ITPA	1181.5	0	1181.5	0	1181.5	268.5	0.171677	0	0	0	0	0	0	0	0	0	0	0	0
C00075	RP01204	C06198	3.6.1.17	NUDT2	1181.5	0	1181.5	0	1181.5	1289.5	0	0	0	0	0	0	0	0	0	0	0	0	0
C00077	RP01043	C00134	4.1.1.17	ODC1	101	1	101.5	1	101.5	30	1.03281	1	0	0	0	0	0	0	0	0	0	0	0
C00077	RP00576	C00327	2.1.3.3	OTC	1181.5	0	1181.5	0	1181.5	207	0.276984	0	0	0	0	0	0	0	0	0	0	0	0
C00077	RP01042	C00437	3.5.1.14	ACY1	101	1	101.5	1	101.5	38.5	0.848108	1	0	0	0	0	0	0	0	0	0	0	0
C00077	RP00578	C01165	2.6.1.13	OAT	101	1	101.5	1	101.5	38.5	0.848108	1	0	0	0	0	0	0	0	0	0	0	0
C00077	RP01040	C04322	2.6.1.13	OAT	101	1	101.5	1	101.5	38.5	0.848108	1	0	0	0	0	0	0	0	0	0	0	0
C00078	RP00101	C00331	1.4.3.2	IL4I1	1181.5	0	1181.5	0	1181.5	177	0.336944	0	0	0	0	0	0	0	0	0	0	0	0
C00078	RP01053	C00398	4.1.1.28	DDC	1181.5	0	1181.5	0	1181.5	177	0.336944	0	0	0	0	0	0	0	0	0	0	0	0
C00078	RP01776	C00643	1.14.16.4	TPH1; TPH2	1181.5	0	1181.5	0	1181.5	177	0.336944	0	0	0	0	0	0	0	0	0	0	0	0
C00078	RP01049	C02700	1.13.11.11; 1.13.11.52	TDO2; IDO1; IDO2	1181.5	0	1181.5	0	1181.5	177	0.336944	0	0	0	0	0	0	0	0	0	0	0	0
C00078	RP03291	C03512	6.1.1.2	WARS; WARS2	1181.5	0	1181.5	0	1181.5	177	0.336944	0	0	0	0	0	0	0	0	0	0	0	0
C00079	RP01761	C00082	1.14.16.1	PAH	1181.5	0	1181.5	0	1181.5	350	0.0731592	0	0	0	0	0	0	0	0	0	0	0	0
C00079	RP00057	C00166	1.4.3.2; 2.6.1.1; 2.6.1.5; 2.6.1.64	IL4I1; GOT1; GOT2; TAT; CCBL1; CCBL2	1181.5	0	1181.5	0	1181.5	307	0.118568	0	0	0	0	0	0	0	0	0	0	0	0
C00079	RP14903	C02135	3.4.17.23	ACE2	1181.5	0	1181.5	0	1181.5	258	0.190697	0	0	0	0	0	0	0	0	0	0	0	0
C00079	RP00599	C02505	1.11.1.7	LPO; EPX; PRDX6	1181.5	0	1181.5	0	1181.5	258	0.190697	0	0	0	0	0	0	0	0	0	0	0	0
C00079	RP03283	C03511	6.1.1.20	FARSA; FARSB; FARS2	1181.5	0	1181.5	0	1181.5	258	0.190697	0	0	0	0	0	0	0	0	0	0	0	0
C00079	RP01059	C05332	4.1.1.28	DDC	1181.5	0	1181.5	0	1181.5	119	0.489629	0	0	0	0	0	0	0	0	0	0	0	0
C00081	RP00033	C00104	2.7.1.1; 2.7.1.11; 2.7.1.40; 2.7.1.48; 2.7.4.6; 3.6.1.5; 4.1.1.32; 6.2.1.4	HK1; HK2; HK3; HKDC1; PFKL; PFKM; PFKP; PKLR; PKM; UCK2; UCKL1; UCK1; NME1; NME2; NME3; NME4; NME5; NME6; NME7; NME1; ENTPD1; ENTPD3; ENTPD8; PCK1; PCK2; SUCLG2; SUCLG1; SUCLA2	1181.5	0	1181.5	0	1181.5	1289.5	0	0	0	0	0	0	0	0	0	0	0	0	0
C00081	RP01065	C00130	3.6.1.19	ITPA	101	1	101.5	1	101.5	5	1.78513	1	0	0	0	0	0	0	0	0	0	0	0
C00082	RP00123	C00355	1.14.16.2; 1.14.18.1	TH; TYR	1181.5	0	1181.5	0	1181.5	311	0.117537	0	0	0	0	0	0	0	0	0	0	0	0
C00082	RP01073	C00483	4.1.1.28	DDC	1181.5	0	1181.5	0	1181.5	311	0.117537	0	0	0	0	0	0	0	0	0	0	0	0
C00082	RP15849	C01060	1.22.1.1	IYD	1181.5	0	1181.5	0	1181.5	311	0.117537	0	0	0	0	0	0	0	0	0	0	0	0
C00082	RP00621	C01179	1.4.3.2; 2.6.1.1; 2.6.1.5	IL4I1; GOT1; GOT2; TAT	1181.5	0	1181.5	0	1181.5	311	0.117537	0	0	0	0	0	0	0	0	0	0	0	0
C00082	RP03153	C02515	1.11.1.8; 1.22.1.1	TPO; IYD	1181.5	0	1181.5	0	1181.5	311	0.117537	0	0	0	0	0	0	0	0	0	0	0	0
C00082	RP02599	C02839	6.1.1.1	YARS; YARS2	1181.5	0	1181.5	0	1181.5	311	0.117537	0	0	0	0	0	0	0	0	0	0	0	0
C00082	RP13817	C08565	spontaneous		1181.5	0	1181.5	0	1181.5	311	0.117537	0	0	0	0	0	0	0	0	0	0	0	0
C00083	RP14741	C00264	2.3.1.199	ELOVL4; ELOVL2; ELOVL5; ELOVL1; ELOVL6; ELOVL7; ELOVL3	1181.5	0	1181.5	0	1181.5	1289.5	0	0	0	0	0	0	0	0	0	0	0	0	0
C00083	RP06643	C01209	2.3.1.39; 2.3.1.85	MCAT; FASN	1181.5	0	1181.5	0	1181.5	1289.5	0	0	0	0	0	0	0	0	0	0	0	0	0
C00084	RP01081	C00346	4.2.3.2	ETNPPL	101	1	101.5	1	101.5	110.5	0.529421	1	0	0	0	0	0	0	0	0	0	0	0
C00084	RP00238	C00469	1.1.1.1; 1.1.1.2	ADH1A; ADH1B; ADH1C; ADH4; ADH5; ADH6; ADH7; AKR1A1	1181.5	0	1181.5	0	1181.5	1289.5	0	0	0	0	0	0	0	0	0	0	0	0	0
C00084	RP01268	C00673	4.1.2.4	DERA	1181.5	0	1181.5	0	1181.5	1289.5	0	0	0	0	0	0	0	0	0	0	0	0	0
C00084	RP15686	C04895	4.1.2.50	PTS	1181.5	0	1181.5	0	1181.5	1289.5	0	0	0	0	0	0	0	0	0	0	0	0	0
C00086	RP01334	C00179	3.5.3.11	AGMAT	1181.5	0	1181.5	0	1181.5	353.5	0.0521251	0	0	0	0	0	0	0	0	0	0	0	0
C00086	RP02197	C00499	3.5.3.4	ALLC	11.5	3	12	3	11.5	54	0.716906	1	1	1	0	0	0	0	0	0	0	0	0
C00087	RP00655	C00094	1.13.11.18	ETHE1	1181.5	0	1181.5	0	1181.5	1289.5	0	0	0	0	0	0	0	0	0	0	0	0	0
C00087	RP06341	C00320	spontaneous		1181.5	0	1181.5	0	1181.5	1289.5	0	0	0	0	0	0	0	0	0	0	0	0	0
C00089	RP00075	C00095	3.2.1.10; 3.2.1.20; 3.2.1.48	SI; GAA; GANC; MGAM; SI	101	1	101.5	1	101.5	155.5	0.4487	1	0	0	0	0	0	0	0	0	0	0	0
C00089	RP01109	C00267	3.2.1.20; 3.2.1.48	GAA; GANC; MGAM; SI	101	1	101.5	1	101.5	155.5	0.4487	1	0	0	0	0	0	0	0	0	0	0	0
C00089	RP00235	C00492	3.2.1.22	GLA	101	1	101.5	1	101.5	155.5	0.4487	1	0	0	0	0	0	0	0	0	0	0	0
C00089	RP01110	C02336	3.2.1.20; 3.2.1.48	GAA; GANC; MGAM; SI	1181.5	0	1181.5	0	1181.5	363	0.0270192	0	0	0	0	0	0	0	0	0	0	0	0
C00091	RP01131	C01213	5.4.99.2	MUT	1181.5	0	1181.5	0	1181.5	1289.5	0	0	0	0	0	0	0	0	0	0	0	0	0
C00092	RP10946	C00103	5.4.2.2	PGM1; PGM2	1181.5	0	1181.5	0	1181.5	231.5	0.227126	0	0	0	0	0	0	0	0	0	0	0	0
C00092	RP01133	C01236	1.1.1.49	G6PD	1181.5	0	1181.5	0	1181.5	231.5	0.227126	0	0	0	0	0	0	0	0	0	0	0	0
C00092	RP10933	C04006	5.5.1.4	ISYNA1	1181.5	0	1181.5	0	1181.5	231.5	0.227126	0	0	0	0	0	0	0	0	0	0	0	0
C00092	RP01093	C00085	5.3.1.9	GPI	1181.5	0	1181.5	0	1181.5	327	0.0845838	0	0	0	0	0	0	0	0	0	0	0	0
C00093	RP00077	C00111	1.1.1.8; 1.1.5.3	GPD1; GPD1L; GPD2	1181.5	0	1181.5	0	1181.5	1289.5	0	0	0	0	0	0	0	0	0	0	0	0	0
C00093	RP00194	C00116	2.7.1.30	GK; GK2	1181.5	0	1181.5	0	1181.5	192	0.305654	0	0	0	0	0	0	0	0	0	0	0	0
C00093	RP00634	C00513	3.6.1.16	ADPRM	1181.5	0	1181.5	0	1181.5	1289.5	0	0	0	0	0	0	0	0	0	0	0	0	0
C00093	RP00605	C00681	2.3.1.15	GPAM; AGPAT9; AGPAT6; GPAT2	1181.5	0	1181.5	0	1181.5	1289.5	0	0	0	0	0	0	0	0	0	0	0	0	0
C00093	RP01764	C03892	2.7.8.5	PGS1	1181.5	0	1181.5	0	1181.5	1289.5	0	0	0	0	0	0	0	0	0	0	0	0	0
C00094	RP00110	C00320	2.8.1.1; 2.8.1.2	MPST; TST; MPST; TST	1181.5	0	1181.5	0	1181.5	1289.5	0	0	0	0	0	0	0	0	0	0	0	0	0
C00095	RP00692	C00794	1.1.1.14	SORD	23.5	2	24.5	2	23.5	32.5	1.01378	1	1	0	0	0	0	0	0	0	0	0	0
C00095	RP00680	C01094	2.7.1.3	KHK	1181.5	0	1181.5	0	1181.5	1289.5	0	0	0	0	0	0	0	0	0	0	0	0	0
C00095	RP01148	C05345	2.7.1.1	HK1; HK2; HK3; HKDC1	1181.5	0	1181.5	0	1181.5	1289.5	0	0	0	0	0	0	0	0	0	0	0	0	0
C00095	RP00242	C00085	2.7.1.1	HK1; HK2; HK3; HKDC1	1181.5	0	1181.5	0	1181.5	184	0.31171	0	0	0	0	0	0	0	0	0	0	0	0
C00096	RP00225	C00636	2.7.7.13	GMPPB; GMPPA	1181.5	0	1181.5	0	1181.5	1289.5	0	0	0	0	0	0	0	0	0	0	0	0	0
C00096	RP01158	C01222	4.2.1.47	GMDS	1181.5	0	1181.5	0	1181.5	1289.5	0	0	0	0	0	0	0	0	0	0	0	0	0
C00097	RP00857	C00283	4.2.1.22; 4.4.1.1	CBS; CTH	101	1	101.5	1	101.5	63.5	0.676315	1	0	0	0	0	0	0	0	0	0	0	0
C00097	RP01160	C00606	1.13.11.20	CDO1	101	1	101.5	1	101.5	63.5	0.676315	1	0	0	0	0	0	0	0	0	0	0	0
C00097	RP00824	C00669	2.3.2.4; 6.3.2.2	GGCT; GCLC	101	1	101.5	1	101.5	63.5	0.676315	1	0	0	0	0	0	0	0	0	0	0	0
C00097	RP00842	C00957	2.6.1.1	GOT1; GOT2	101	1	101.5	1	101.5	63.5	0.676315	1	0	0	0	0	0	0	0	0	0	0	0
C00097	RP01163	C01419	3.4.11.1; 3.4.11.2	LAP3; ANPEP	101	1	101.5	1	101.5	63.5	0.676315	1	0	0	0	0	0	0	0	0	0	0	0
C00097	RP00182	C02291	4.4.1.1	CTH	101	1	101.5	1	101.5	63.5	0.676315	1	0	0	0	0	0	0	0	0	0	0	0
C00097	RP03265	C03125	6.1.1.16	CARS; CARS2	101	1	101.5	1	101.5	63.5	0.676315	1	0	0	0	0	0	0	0	0	0	0	0
C00097	RP00258	C04352	6.3.2.5	PPCS	101	1	101.5	1	101.5	63.5	0.676315	1	0	0	0	0	0	0	0	0	0	0	0
C00097	RP13499	C05526	1.8.1.9	TXNRD1; TXNRD2; TXNRD3	101	1	101.5	1	101.5	63.5	0.676315	1	0	0	0	0	0	0	0	0	0	0	0
C00097	RP15330	C17935	spontaneous		101	1	101.5	1	101.5	63.5	0.676315	1	0	0	0	0	0	0	0	0	0	0	0
C00097	RP14955	C19691	1.8.3.5; 1.8.3.6	PCYOX1; PCYOX1	101	1	101.5	1	101.5	63.5	0.676315	1	0	0	0	0	0	0	0	0	0	0	0
C00097	RP10941	C06751	1.8.3.5	PCYOX1	101	1	101.5	1	101.5	63.5	0.676315	1	0	0	0	0	0	0	0	0	0	0	0
C00099	RP00276	C00222	2.6.1.19	ABAT	1181.5	0	1181.5	0	1181.5	344	0.081472	0	0	0	0	0	0	0	0	0	0	0	0
C00099	RP00505	C00386	3.4.13.18; 3.4.13.20; 6.3.2.11	CNDP2; CNDP1; CARNS1	1181.5	0	1181.5	0	1181.5	344	0.081472	0	0	0	0	0	0	0	0	0	0	0	0
C00099	RP00244	C01262	3.4.13.20; 6.3.2.11	CNDP1; CARNS1	1181.5	0	1181.5	0	1181.5	344	0.081472	0	0	0	0	0	0	0	0	0	0	0	0
C00099	RP01168	C02642	3.5.1.6	UPB1	1181.5	0	1181.5	0	1181.5	344	0.081472	0	0	0	0	0	0	0	0	0	0	0	0
C00099	RP00284	C05340	6.3.2.11	CARNS1	1181.5	0	1181.5	0	1181.5	344	0.081472	0	0	0	0	0	0	0	0	0	0	0	0
C00099	RP00280	C05341	6.3.2.11	CARNS1	1181.5	0	1181.5	0	1181.5	344	0.081472	0	0	0	0	0	0	0	0	0	0	0	0
C00099	RP01167	C05665	1.2.1.3; 1.2.1.5	ALDH2; ALDH1B1; ALDH9A1; ALDH3A2; ALDH7A1; ALDH3A1; ALDH1A3; ALDH3B1; ALDH3B2	1181.5	0	1181.5	0	1181.5	344	0.081472	0	0	0	0	0	0	0	0	0	0	0	0
C00100	RP00117	C00163	6.2.1.1; 6.2.1.17	ACSS2; ACSS1; ACSS3	1181.5	0	1181.5	0	1181.5	1289.5	0	0	0	0	0	0	0	0	0	0	0	0	0
C00100	RP00264	C00683	6.4.1.3	PCCA; PCCB	1181.5	0	1181.5	0	1181.5	1289.5	0	0	0	0	0	0	0	0	0	0	0	0	0
C00100	RP00260	C00894	1.3.8.7	ACADM	1181.5	0	1181.5	0	1181.5	1289.5	0	0	0	0	0	0	0	0	0	0	0	0	0
C00100	RP01180	C03344	2.3.1.16; 2.3.1.9	ACAA1; HADHB; ACAA2; ACAT1; ACAT2	1181.5	0	1181.5	0	1181.5	1289.5	0	0	0	0	0	0	0	0	0	0	0	0	0
C00100	RP08317	C05449	2.3.1.176	SCP2	1181.5	0	1181.5	0	1181.5	1289.5	0	0	0	0	0	0	0	0	0	0	0	0	0
C00100	RP07683	C05467	2.3.1.176	SCP2	1181.5	0	1181.5	0	1181.5	1289.5	0	0	0	0	0	0	0	0	0	0	0	0	0
C00100	RP06366	C05983	6.2.1.1; 6.2.1.17	ACSS2; ACSS1; ACSS3	1181.5	0	1181.5	0	1181.5	1289.5	0	0	0	0	0	0	0	0	0	0	0	0	0
C00100	RP01185	C06002	1.2.1.27	ALDH6A1	1181.5	0	1181.5	0	1181.5	1289.5	0	0	0	0	0	0	0	0	0	0	0	0	0
C00100	RP04979	C02557	4.1.1.9	MLYCD	1181.5	0	1181.5	0	1181.5	1289.5	0	0	0	0	0	0	0	0	0	0	0	0	0
C00101	RP00061	C00143	1.4.4.2; 1.8.1.4; 2.1.2.1; 2.1.2.10	GLDC; DLD; SHMT1; SHMT2; AMT	1181.5	0	1181.5	0	1181.5	1289.5	0	0	0	0	0	0	0	0	0	0	0	0	0
C00101	RP00072	C00234	1.5.1.6; 2.1.2.2; 2.1.2.3; 2.1.2.9; 6.3.4.3	ALDH1L1; ALDH1L2; GART; ATIC; MTFMT; MTHFD1; MTHFD1L	1181.5	0	1181.5	0	1181.5	1289.5	0	0	0	0	0	0	0	0	0	0	0	0	0
C00101	RP00296	C00415	1.5.1.3	DHFR; DHFRL1	1181.5	0	1181.5	0	1181.5	1289.5	0	0	0	0	0	0	0	0	0	0	0	0	0
C00101	RP00302	C00440	2.1.1.13	MTR	1181.5	0	1181.5	0	1181.5	1289.5	0	0	0	0	0	0	0	0	0	0	0	0	0
C00101	RP03960	C00445	2.1.2.2	GART	1181.5	0	1181.5	0	1181.5	1289.5	0	0	0	0	0	0	0	0	0	0	0	0	0
C00101	RP00297	C00504	1.5.1.3	DHFR; DHFRL1	1181.5	0	1181.5	0	1181.5	1289.5	0	0	0	0	0	0	0	0	0	0	0	0	0
C00101	RP00638	C00664	2.1.2.5	FTCD	1181.5	0	1181.5	0	1181.5	1289.5	0	0	0	0	0	0	0	0	0	0	0	0	0
C00101	RP02826	C03479	2.1.2.5	FTCD	1181.5	0	1181.5	0	1181.5	1289.5	0	0	0	0	0	0	0	0	0	0	0	0	0
C00101	RP03877	C03541	3.4.19.9	GGH	1181.5	0	1181.5	0	1181.5	1289.5	0	0	0	0	0	0	0	0	0	0	0	0	0
C00101	RP01187	C09332	6.3.2.17	FPGS	1181.5	0	1181.5	0	1181.5	1289.5	0	0	0	0	0	0	0	0	0	0	0	0	0
C00103	RP01197	C00668	5.4.2.2	PGM1; PGM2	1181.5	0	1181.5	0	1181.5	1289.5	0	0	0	0	0	0	0	0	0	0	0	0	0
C00103	RP01198	C01231	2.7.1.106	PGM2L1	1181.5	0	1181.5	0	1181.5	1289.5	0	0	0	0	0	0	0	0	0	0	0	0	0
C00104	RP01200	C00130	3.6.1.5; 3.6.1.6; 3.6.1.64	ENTPD1; ENTPD3; ENTPD8; ENTPD6; ENTPD5; ENTPD4; CANT1; NUDT16	101	1	101.5	1	101.5	5	1.78513	1	0	0	0	0	0	0	0	0	0	0	0
C00105	RP01202	C00106	2.4.2.9	UPRT	23.5	2	24.5	2	23.5	170	0.368968	1	1	0	0	0	0	0	0	0	0	0	0
C00105	RP00042	C00299	2.7.1.48; 3.1.3.5	UCK2; UCKL1; UCK1; NT5E; NT5C2; NT5C; NT5C3A; NT5M; NT5C1A; NT5C1B; NT5C3B; NT5C1B	101	1	101.5	1	101.5	56	0.693881	1	0	0	0	0	0	0	0	0	0	0	0
C00105	RP01201	C01103	4.1.1.23	UMPS	1181.5	0	1181.5	0	1181.5	268.5	0.171677	0	0	0	0	0	0	0	0	0	0	0	0
C00105	RP01205	C06198	3.6.1.17	NUDT2	1181.5	0	1181.5	0	1181.5	268.5	0.171677	0	0	0	0	0	0	0	0	0	0	0	0
C00106	RP00416	C00299	2.4.2.3	UPP1; UPP2	23.5	2	24.5	2	23.5	29	1.06285	1	1	0	0	0	0	0	0	0	0	0	0
C00106	RP00188	C00429	1.3.1.2	DPYD	101	1	12	3	31	105	0.549529	0	0	1	0	0	0	0	0	0	0	0	0
C00106	RP00166	C00526	2.4.2.1; 2.4.2.3; 2.4.2.4	PNP; UPP1; UPP2; TYMP	23.5	2	24.5	2	23.5	108	0.540645	1	1	0	0	0	0	0	0	0	0	0	0
C00108	RP01218	C00328	3.7.1.3	KYNU	1181.5	0	1181.5	0	1181.5	172.5	0.349061	0	0	0	0	0	0	0	0	0	0	0	0
C00108	RP01220	C05653	3.5.1.9	AFMID	1181.5	0	1181.5	0	1181.5	1289.5	0	0	0	0	0	0	0	0	0	0	0	0	0
C00109	RP01226	C00188	4.3.1.19	SDS; SDSL	1181.5	0	1181.5	0	1181.5	295.5	0.132891	0	0	0	0	0	0	0	0	0	0	0	0
C00109	RP01231	C02291	4.4.1.1	CTH	1181.5	0	1181.5	0	1181.5	1289.5	0	0	0	0	0	0	0	0	0	0	0	0	0
C00109	RP04403	C05335	4.4.1.1	CTH	1181.5	0	1181.5	0	1181.5	1289.5	0	0	0	0	0	0	0	0	0	0	0	0	0
C00109	RP04535	C05699	4.4.1.1	CTH	1181.5	0	1181.5	0	1181.5	1289.5	0	0	0	0	0	0	0	0	0	0	0	0	0
C00109	RP01230	C05984	1.1.1.27	LDHA; LDHB; LDHC; LDHAL6B; LDHAL6A	1181.5	0	1181.5	0	1181.5	315	0.109107	0	0	0	0	0	0	0	0	0	0	0	0
C00109	RP13436	C17234	4.4.1.1	CTH	1181.5	0	1181.5	0	1181.5	1289.5	0	0	0	0	0	0	0	0	0	0	0	0	0
C00110	RP00352	C00381	2.7.1.108	DOLK	1181.5	0	1181.5	0	1181.5	1289.5	0	0	0	0	0	0	0	0	0	0	0	0	0
C00110	RP00353	C00621	3.6.1.43	DOLPP1	1181.5	0	1181.5	0	1181.5	1289.5	0	0	0	0	0	0	0	0	0	0	0	0	0
C00110	RP00083	C01246	2.4.1.117	ALG5	1181.5	0	1181.5	0	1181.5	1289.5	0	0	0	0	0	0	0	0	0	0	0	0	0
C00110	RP00069	C03862	2.4.1.83	DPM1	1181.5	0	1181.5	0	1181.5	1289.5	0	0	0	0	0	0	0	0	0	0	0	0	0
C00110	RP01233	C04500	2.7.8.15	DPAGT1	1181.5	0	1181.5	0	1181.5	1289.5	0	0	0	0	0	0	0	0	0	0	0	0	0
C00111	RP01238	C00118	5.3.1.1	TPI1	1181.5	0	1181.5	0	1181.5	1289.5	0	0	0	0	0	0	0	0	0	0	0	0	0
C00111	RP00164	C00184	2.7.1.29; 3.1.3.1; 3.1.3.2	DAK; ALPI; ALPL; ALPP; ALPPL2; ACP1; ACP2; ACP5; ACPP; ACP6; ACPT	1181.5	0	1181.5	0	1181.5	1289.5	0	0	0	0	0	0	0	0	0	0	0	0	0
C00111	RP01270	C00354	4.1.2.13	ALDOA; ALDOB; ALDOC	1181.5	0	1181.5	0	1181.5	1289.5	0	0	0	0	0	0	0	0	0	0	0	0	0
C00111	RP02311	C01094	4.1.2.13	ALDOA; ALDOB; ALDOC	1181.5	0	1181.5	0	1181.5	1289.5	0	0	0	0	0	0	0	0	0	0	0	0	0
C00111	RP01235	C03372	2.3.1.42	GNPAT	1181.5	0	1181.5	0	1181.5	1289.5	0	0	0	0	0	0	0	0	0	0	0	0	0
C00111	RP01274	C05378	4.1.2.13	ALDOA; ALDOB; ALDOC	1181.5	0	1181.5	0	1181.5	1289.5	0	0	0	0	0	0	0	0	0	0	0	0	0
C00111	RP01788	C00447	4.1.2.13	ALDOA; ALDOB; ALDOC	1181.5	0	1181.5	0	1181.5	1289.5	0	0	0	0	0	0	0	0	0	0	0	0	0
C00112	RP01918	C00705	1.17.4.1	RRM1; RRM2; RRM2B	1181.5	0	1181.5	0	1181.5	376.5	0.010126	0	0	0	0	0	0	0	0	0	0	0	0
C00114	RP00517	C00157	3.1.4.4	PLD1; PLD2; PLD3; PLD4	1181.5	0	1181.5	0	1181.5	1289.5	0	0	0	0	0	0	0	0	0	0	0	0	0
C00114	RP00236	C00576	1.1.1.1; 1.1.99.1	ADH1A; ADH1B; ADH1C; ADH4; ADH5; ADH6; ADH7; CHDH	1181.5	0	1181.5	0	1181.5	1289.5	0	0	0	0	0	0	0	0	0	0	0	0	0
C00114	RP01240	C00588	2.7.1.32; 3.1.3.75	CHKA; CHKB; PHOSPHO1	1181.5	0	1181.5	0	1181.5	1289.5	0	0	0	0	0	0	0	0	0	0	0	0	0
C00114	RP00363	C01996	2.3.1.6; 3.1.1.7	CHAT; ACHE	1181.5	0	1181.5	0	1181.5	1289.5	0	0	0	0	0	0	0	0	0	0	0	0	0
C00116	RP00379	C00422	3.1.1.34	LPL	1181.5	0	1181.5	0	1181.5	192	0.305654	0	0	0	0	0	0	0	0	0	0	0	0
C00116	RP00374	C00577	1.1.1.2; 1.1.1.21	AKR1A1; AKR1B1; AKR1B10	1181.5	0	1181.5	0	1181.5	192	0.305654	0	0	0	0	0	0	0	0	0	0	0	0
C00116	RP01447	C01885	3.1.1.23; 3.1.1.79	MGLL; ABHD6; LIPE	1181.5	0	1181.5	0	1181.5	192	0.305654	0	0	0	0	0	0	0	0	0	0	0	0
C00116	RP00448	C05401	3.2.1.22	GLA	1181.5	0	1181.5	0	1181.5	192	0.305654	0	0	0	0	0	0	0	0	0	0	0	0
C00116	RP01449	C02112	3.1.1.23	MGLL; ABHD6	1181.5	0	1181.5	0	1181.5	192	0.305654	0	0	0	0	0	0	0	0	0	0	0	0
C00116	RP12558	C03658	spontaneous		1181.5	0	1181.5	0	1181.5	192	0.305654	0	0	0	0	0	0	0	0	0	0	0	0
C00117	RP01255	C00119	2.7.6.1	PRPS1; PRPS2; PRPS1L1	1181.5	0	1181.5	0	1181.5	1289.5	0	0	0	0	0	0	0	0	0	0	0	0	0
C00117	RP01257	C00121	2.7.1.15	RBKS	1181.5	0	1181.5	0	1181.5	362	0.034321	0	0	0	0	0	0	0	0	0	0	0	0
C00117	RP01262	C00199	5.3.1.6	RPIA	1181.5	0	1181.5	0	1181.5	1289.5	0	0	0	0	0	0	0	0	0	0	0	0	0
C00117	RP00384	C00301	3.6.1.13; 3.6.1.53	NUDT5; NUDT9; ADPRM; ADPRM	1181.5	0	1181.5	0	1181.5	1289.5	0	0	0	0	0	0	0	0	0	0	0	0	0
C00117	RP01263	C00620	5.4.2.2; 5.4.2.7	PGM1; PGM2; PGM2	1181.5	0	1181.5	0	1181.5	1289.5	0	0	0	0	0	0	0	0	0	0	0	0	0
C00117	RP01654	C05382	2.2.1.1	TKT; TKTL1; TKTL2	1181.5	0	1181.5	0	1181.5	1289.5	0	0	0	0	0	0	0	0	0	0	0	0	0
C00118	RP00080	C00231	2.2.1.1	TKT; TKTL1; TKTL2	1181.5	0	1181.5	0	1181.5	1289.5	0	0	0	0	0	0	0	0	0	0	0	0	0
C00118	RP00395	C00236	1.2.1.12	GAPDH; GAPDHS	1181.5	0	1181.5	0	1181.5	1289.5	0	0	0	0	0	0	0	0	0	0	0	0	0
C00118	RP01271	C00354	4.1.2.13	ALDOA; ALDOB; ALDOC	1181.5	0	1181.5	0	1181.5	1289.5	0	0	0	0	0	0	0	0	0	0	0	0	0
C00118	RP01269	C00673	4.1.2.4	DERA	1181.5	0	1181.5	0	1181.5	1289.5	0	0	0	0	0	0	0	0	0	0	0	0	0
C00118	RP13340	C05345	2.2.1.2	TALDO1	1181.5	0	1181.5	0	1181.5	1289.5	0	0	0	0	0	0	0	0	0	0	0	0	0
C00118	RP01275	C05378	4.1.2.13	ALDOA; ALDOB; ALDOC	1181.5	0	1181.5	0	1181.5	1289.5	0	0	0	0	0	0	0	0	0	0	0	0	0
C00118	RP13533	C00085	2.2.1.2	TALDO1	1181.5	0	1181.5	0	1181.5	184	0.31171	0	0	0	0	0	0	0	0	0	0	0	0
C00119	RP01278	C03090	2.4.2.14	PPAT	1181.5	0	1181.5	0	1181.5	1289.5	0	0	0	0	0	0	0	0	0	0	0	0	0
C00120	RP01286	C05552	3.5.1.12	BTD	1181.5	0	1181.5	0	1181.5	1289.5	0	0	0	0	0	0	0	0	0	0	0	0	0
C00120	RP01282	C05921	6.3.4.10; 6.3.4.11; 6.3.4.15; 6.3.4.9	HLCS; HLCS; HLCS; HLCS	1181.5	0	1181.5	0	1181.5	1289.5	0	0	0	0	0	0	0	0	0	0	0	0	0
C00120	RP01284	C01893	3.5.1.12	BTD	1181.5	0	1181.5	0	1181.5	1289.5	0	0	0	0	0	0	0	0	0	0	0	0	0
C00120	RP12475	C04727	6.3.4.10	HLCS	1181.5	0	1181.5	0	1181.5	1289.5	0	0	0	0	0	0	0	0	0	0	0	0	0
C00120	RP12477	C04801	6.3.4.11	HLCS	1181.5	0	1181.5	0	1181.5	1289.5	0	0	0	0	0	0	0	0	0	0	0	0	0
C00120	RP12479	C04682	6.3.4.9	HLCS	1181.5	0	1181.5	0	1181.5	1289.5	0	0	0	0	0	0	0	0	0	0	0	0	0
C00120	RP12481	C04681	6.3.4.15	HLCS	1181.5	0	1181.5	0	1181.5	1289.5	0	0	0	0	0	0	0	0	0	0	0	0	0
C00122	RP01292	C00149	4.2.1.2	FH	1181.5	0	1181.5	0	1181.5	318.5	0.0968409	0	0	0	0	0	0	0	0	0	0	0	0
C00122	RP01459	C01061	3.7.1.2	FAH	1181.5	0	1181.5	0	1181.5	318.5	0.0968409	0	0	0	0	0	0	0	0	0	0	0	0
C00122	RP01296	C02514	3.7.1.5	FAHD1	1181.5	0	1181.5	0	1181.5	318.5	0.0968409	0	0	0	0	0	0	0	0	0	0	0	0
C00122	RP01298	C03406	4.3.2.1	ASL	1181.5	0	1181.5	0	1181.5	318.5	0.0968409	0	0	0	0	0	0	0	0	0	0	0	0
C00122	RP01294	C03794	4.3.2.2	ADSL	1181.5	0	1181.5	0	1181.5	318.5	0.0968409	0	0	0	0	0	0	0	0	0	0	0	0
C00122	RP04203	C04823	4.3.2.2	ADSL	1181.5	0	1181.5	0	1181.5	318.5	0.0968409	0	0	0	0	0	0	0	0	0	0	0	0
C00123	RP00424	C00233	2.6.1.42	BCAT1; BCAT2	1181.5	0	1181.5	0	1181.5	163	0.400149	0	0	0	0	0	0	0	0	0	0	0	0
C00123	RP03277	C02047	6.1.1.4	LARS2; LARS	1181.5	0	1181.5	0	1181.5	261	0.184718	0	0	0	0	0	0	0	0	0	0	0	0
C00124	RP00437	C00243	3.2.1.108; 3.2.1.23	LCT; GLB1	1181.5	0	1181.5	0	1181.5	1289.5	0	0	0	0	0	0	0	0	0	0	0	0	0
C00124	RP01308	C00492	3.2.1.22	GLA	1181.5	0	1181.5	0	1181.5	1289.5	0	0	0	0	0	0	0	0	0	0	0	0	0
C00124	RP16808	C00984	5.1.3.3	GALM	1181.5	0	1181.5	0	1181.5	1289.5	0	0	0	0	0	0	0	0	0	0	0	0	0
C00124	RP01357	C01235	3.2.1.22	GLA	1181.5	0	1181.5	0	1181.5	1289.5	0	0	0	0	0	0	0	0	0	0	0	0	0
C00124	RP03247	C01613	3.2.1.22	GLA	1181.5	0	1181.5	0	1181.5	1289.5	0	0	0	0	0	0	0	0	0	0	0	0	0
C00124	RP00429	C01697	1.1.1.21	AKR1B1; AKR1B10	1181.5	0	1181.5	0	1181.5	1289.5	0	0	0	0	0	0	0	0	0	0	0	0	0
C00124	RP02607	C05399	3.2.1.22	GLA	1181.5	0	1181.5	0	1181.5	1289.5	0	0	0	0	0	0	0	0	0	0	0	0	0
C00124	RP01435	C05400	3.2.1.22	GLA	1181.5	0	1181.5	0	1181.5	1289.5	0	0	0	0	0	0	0	0	0	0	0	0	0
C00124	RP01309	C05401	3.2.1.22	GLA	1181.5	0	1181.5	0	1181.5	1289.5	0	0	0	0	0	0	0	0	0	0	0	0	0
C00124	RP01307	C05402	3.2.1.22	GLA	1181.5	0	1181.5	0	1181.5	1289.5	0	0	0	0	0	0	0	0	0	0	0	0	0
C00124	RP05135	C05404	3.2.1.22	GLA	1181.5	0	1181.5	0	1181.5	1289.5	0	0	0	0	0	0	0	0	0	0	0	0	0
C00124	RP01310	C05796	3.2.1.23	GLB1	1181.5	0	1181.5	0	1181.5	1289.5	0	0	0	0	0	0	0	0	0	0	0	0	0
C00124	RP04108	C06037	3.2.1.22	GLA	1181.5	0	1181.5	0	1181.5	1289.5	0	0	0	0	0	0	0	0	0	0	0	0	0
C00124	RP04708	C06136	3.2.1.23	GLB1	1181.5	0	1181.5	0	1181.5	1289.5	0	0	0	0	0	0	0	0	0	0	0	0	0
C00128	RP01313	C00270	2.7.7.43	CMAS	1181.5	0	1181.5	0	1181.5	1289.5	0	0	0	0	0	0	0	0	0	0	0	0	0
C00129	RP01318	C00235	5.3.3.2	IDI1; IDI2	1181.5	0	1181.5	0	1181.5	1289.5	0	0	0	0	0	0	0	0	0	0	0	0	0
C00129	RP01673	C00341	2.5.1.1	FDPS; GGPS1	1181.5	0	1181.5	0	1181.5	1289.5	0	0	0	0	0	0	0	0	0	0	0	0	0
C00129	RP01945	C00353	2.5.1.29	GGPS1	1181.5	0	1181.5	0	1181.5	1289.5	0	0	0	0	0	0	0	0	0	0	0	0	0
C00129	RP01902	C00448	2.5.1.10	FDPS; GGPS1	1181.5	0	1181.5	0	1181.5	1289.5	0	0	0	0	0	0	0	0	0	0	0	0	0
C00129	RP01315	C01143	4.1.1.33	MVD	1181.5	0	1181.5	0	1181.5	1289.5	0	0	0	0	0	0	0	0	0	0	0	0	0
C00129	RP05142	C05859	2.5.1.87	DHDDS	1181.5	0	1181.5	0	1181.5	1289.5	0	0	0	0	0	0	0	0	0	0	0	0	0
C00129	RP13734	C17432	2.5.1.91	PDSS1; PDSS2	1181.5	0	1181.5	0	1181.5	1289.5	0	0	0	0	0	0	0	0	0	0	0	0	0
C00130	RP01323	C00144	1.7.1.7	GMPR; GMPR2	11.5	3	12	3	11.5	5	1.78513	1	1	1	0	0	0	0	0	0	0	0	0
C00130	RP00470	C00262	2.4.2.8	HPRT1	11.5	3	12	3	11.5	10	1.61488	1	1	1	0	0	0	0	0	0	0	0	0
C00130	RP00466	C00294	3.1.3.5	NT5E; NT5C2; NT5C; NT5C3A; NT5M; NT5C1A; NT5C1B; NT5C3B; NT5C1B	11.5	3	12	3	11.5	9	1.76091	1	1	1	0	0	0	0	0	0	0	0	0
C00130	RP01321	C00655	1.1.1.205	IMPDH1; IMPDH2	11.5	3	12	3	11.5	5	1.78513	1	1	1	0	0	0	0	0	0	0	0	0
C00130	RP01325	C03794	6.3.4.4	ADSS; ADSSL1	11.5	3	12	3	11.5	5	1.78513	1	1	1	0	0	0	0	0	0	0	0	0
C00130	RP01319	C04734	2.1.2.3; 3.5.4.10	ATIC; ATIC	11.5	3	12	3	11.5	5	1.78513	1	1	1	0	0	0	0	0	0	0	0	0
C00131	RP00045	C00206	2.7.1.1; 2.7.1.40; 2.7.1.48; 2.7.4.6	HK1; HK2; HK3; HKDC1; PKLR; PKM; UCK2; UCKL1; UCK1; NME1; NME2; NME3; NME4; NME5; NME6; NME7; NME1	1181.5	0	1181.5	0	1181.5	1289.5	0	0	0	0	0	0	0	0	0	0	0	0	0
C00134	RP01335	C00179	3.5.3.11	AGMAT	1181.5	0	1181.5	0	1181.5	263	0.184699	0	0	0	0	0	0	0	0	0	0	0	0
C00134	RP01843	C00315	2.5.1.16	SRM	101	1	101.5	1	101.5	53	0.744328	1	0	0	0	0	0	0	0	0	0	0	0
C00134	RP00486	C00555	1.4.3.22	AOC1	1181.5	0	1181.5	0	1181.5	263	0.184699	0	0	0	0	0	0	0	0	0	0	0	0
C00134	RP00493	C02714	2.3.1.57	SAT1; SAT2	1181.5	0	1181.5	0	1181.5	263	0.184699	0	0	0	0	0	0	0	0	0	0	0	0
C00135	RP00508	C00386	3.4.13.18; 3.4.13.20; 6.3.2.11	CNDP2; CNDP1; CARNS1	101	1	101.5	1	101.5	80	0.630702	1	0	0	0	0	0	0	0	0	0	0	0
C00135	RP01341	C00388	4.1.1.22; 4.1.1.28	HDC; DDC	101	1	101.5	1	101.5	80	0.630702	1	0	0	0	0	0	0	0	0	0	0	0
C00135	RP01342	C00785	4.3.1.3	HAL	101	1	101.5	1	101.5	80	0.630702	1	0	0	0	0	0	0	0	0	0	0	0
C00135	RP00335	C00884	3.4.13.18; 3.4.13.20; 6.3.2.11	CNDP2; CNDP1; CARNS1	101	1	101.5	1	101.5	80	0.630702	1	0	0	0	0	0	0	0	0	0	0	0
C00135	RP03273	C02988	6.1.1.21	HARS; HARS2	101	1	101.5	1	101.5	80	0.630702	1	0	0	0	0	0	0	0	0	0	0	0
C00136	RP00206	C00246	6.2.1.2	ACSM3; ACSM5; ACSM1; ACSM2A; ACSM4; ACSM2B	1181.5	0	1181.5	0	1181.5	1289.5	0	0	0	0	0	0	0	0	0	0	0	0	0
C00136	RP00203	C00877	1.3.3.6; 1.3.8.1; 1.3.8.7	ACOX1; ACOX3; ACADS; ACADM	1181.5	0	1181.5	0	1181.5	1289.5	0	0	0	0	0	0	0	0	0	0	0	0	0
C00136	RP13951	C18026	6.4.1.3	PCCA; PCCB	1181.5	0	1181.5	0	1181.5	1289.5	0	0	0	0	0	0	0	0	0	0	0	0	0
C00137	RP01348	C00191	1.13.99.1	MIOX	1181.5	0	1181.5	0	1181.5	359	0.0445464	0	0	0	0	0	0	0	0	0	0	0	0
C00137	RP00521	C01177	3.1.3.25	IMPA1; IMPA2; IMPAD1	1181.5	0	1181.5	0	1181.5	1289.5	0	0	0	0	0	0	0	0	0	0	0	0	0
C00137	RP01765	C01194	2.7.8.11	CDIPT	1181.5	0	1181.5	0	1181.5	1289.5	0	0	0	0	0	0	0	0	0	0	0	0	0
C00137	RP00138	C01235	3.2.1.22	GLA	1181.5	0	1181.5	0	1181.5	1289.5	0	0	0	0	0	0	0	0	0	0	0	0	0
C00137	RP01349	C03546	3.1.3.25	IMPA1; IMPA2; IMPAD1	1181.5	0	1181.5	0	1181.5	1289.5	0	0	0	0	0	0	0	0	0	0	0	0	0
C00137	RP01350	C04006	3.1.3.25	IMPA1; IMPA2; IMPAD1	1181.5	0	1181.5	0	1181.5	1289.5	0	0	0	0	0	0	0	0	0	0	0	0	0
C00140	RP00547	C00357	2.7.1.59	NAGK	1181.5	0	1181.5	0	1181.5	1289.5	0	0	0	0	0	0	0	0	0	0	0	0	0
C00140	RP01361	C00461	3.2.1.14	CHIT1; CHIA	1181.5	0	1181.5	0	1181.5	1289.5	0	0	0	0	0	0	0	0	0	0	0	0	0
C00140	RP01362	C00645	5.1.3.8	RENBP	101	1	101.5	1	101.5	150	0.468631	1	0	0	0	0	0	0	0	0	0	0	0
C00140	RP02924, RP13525	C01674	3.2.1.52; 3.2.1.52	HEXA; HEXB; HEXA; HEXB	1181.5	0	1181.5	0	1181.5	1289.5	0	0	0	0	0	0	0	0	0	0	0	0	0
C00140	RP01360	C00611	2.4.1.90	B4GALT1; B4GALT4; B4GALT3; B4GALT2	1181.5	0	1181.5	0	1181.5	1289.5	0	0	0	0	0	0	0	0	0	0	0	0	0
C00140	RP04014	C04755	3.1.4.45	NAGPA	1181.5	0	1181.5	0	1181.5	1289.5	0	0	0	0	0	0	0	0	0	0	0	0	0
C00141	RP00097	C00183	2.6.1.42	BCAT1; BCAT2	1181.5	0	1181.5	0	1181.5	364.5	0.0193965	0	0	0	0	0	0	0	0	0	0	0	0
C00141	RP10977	C15976	1.2.4.4	BCKDHA; BCKDHB	1181.5	0	1181.5	0	1181.5	1289.5	0	0	0	0	0	0	0	0	0	0	0	0	0
C00141	RP10978	C15977	1.2.4.4	BCKDHA; BCKDHB	1181.5	0	1181.5	0	1181.5	1289.5	0	0	0	0	0	0	0	0	0	0	0	0	0
C00143	RP00615	C00415	2.1.1.45	TYMS	1181.5	0	1181.5	0	1181.5	1289.5	0	0	0	0	0	0	0	0	0	0	0	0	0
C00143	RP00221	C00440	1.5.1.20	MTHFR	1181.5	0	1181.5	0	1181.5	1289.5	0	0	0	0	0	0	0	0	0	0	0	0	0
C00143	RP00568	C00445	1.5.1.15; 1.5.1.5	MTHFD2; MTHFD2L; MTHFD1	1181.5	0	1181.5	0	1181.5	1289.5	0	0	0	0	0	0	0	0	0	0	0	0	0
C00143	RP14624	C00067	spontaneous		1181.5	0	1181.5	0	1181.5	1289.5	0	0	0	0	0	0	0	0	0	0	0	0	0
C00144	RP01369	C00242	2.4.2.7; 2.4.2.8	APRT; HPRT1	1181.5	0	1181.5	0	1181.5	325.5	0.0943947	0	0	0	0	0	0	0	0	0	0	0	0
C00144	RP00570	C00387	3.1.3.5	NT5E; NT5C2; NT5C; NT5C3A; NT5M; NT5C1A; NT5C1B; NT5C3B; NT5C1B	1181.5	0	1181.5	0	1181.5	355	0.0481053	0	0	0	0	0	0	0	0	0	0	0	0
C00144	RP00573	C00655	6.3.5.2	GMPS	1181.5	0	1181.5	0	1181.5	1289.5	0	0	0	0	0	0	0	0	0	0	0	0	0
C00144	RP01373	C00942	3.1.4.17; 3.1.4.35	PDE1A; PDE1C; PDE2A; PDE3A; PDE3B; PDE4A; PDE4B; PDE4C; PDE4D; PDE7A; PDE8A; PDE1B; PDE8B; PDE10A; PDE7B; PDE11A; PDE6A; PDE6C; PDE9A; PDE6B; PDE5A; PDE11A	1181.5	0	1181.5	0	1181.5	1289.5	0	0	0	0	0	0	0	0	0	0	0	0	0
C00144	RP01371	C01261	3.6.1.17	NUDT2	1181.5	0	1181.5	0	1181.5	1289.5	0	0	0	0	0	0	0	0	0	0	0	0	0
C00147	RP00318	C00170	2.4.2.28	MTAP	1181.5	0	1181.5	0	1181.5	197	0.298747	0	0	0	0	0	0	0	0	0	0	0	0
C00147	RP00596	C00212	2.4.2.1	PNP	23.5	2	24.5	2	23.5	203	0.29486	1	1	0	0	0	0	0	0	0	0	0	0
C00147	RP02306	C00559	2.4.2.1	PNP	23.5	2	24.5	2	23.5	106.5	0.541533	1	1	0	0	0	0	0	0	0	0	0	0
C00148	RP01386	C01157	1.14.11.2	P4HA1; P4HA2; P4HA3	101	1	101.5	1	101.5	294	0.133116	1	0	0	0	0	0	0	0	0	0	0	0
C00148	RP03285	C02702	6.1.1.15	EPRS; PARS2	101	1	101.5	1	101.5	158.5	0.439028	1	0	0	0	0	0	0	0	0	0	0	0
C00148	RP00228	C03912	1.5.1.2	PYCR1; PYCR2; PYCRL	101	1	101.5	1	101.5	158.5	0.439028	1	0	0	0	0	0	0	0	0	0	0	0
C00151	RP00611	C03740	2.3.2.2; 2.3.2.4	GGT1; GGT7; GGT5; GGT6; GGCT	1181.5	0	1181.5	0	1181.5	1289.5	0	0	0	0	0	0	0	0	0	0	0	0	0
C00151	RP00102	C00161	1.4.3.2; 2.6.1.13	IL4I1; OAT	1181.5	0	1181.5	0	1181.5	1289.5	0	0	0	0	0	0	0	0	0	0	0	0	0
C00151	RP01391	C02850	3.5.1.14	ACY1	1181.5	0	1181.5	0	1181.5	1289.5	0	0	0	0	0	0	0	0	0	0	0	0	0
C00152	RP03263	C03402	6.1.1.22	NARS; NARS2	1181.5	0	1181.5	0	1181.5	227	0.231201	0	0	0	0	0	0	0	0	0	0	0	0
C00153	RP00627	C00455	2.4.2.12	NAMPT	101	1	101.5	1	101.5	123	0.477856	1	0	0	0	0	0	0	0	0	0	0	0
C00153	RP01398	C02918	2.1.1.1	NNMT	101	1	101.5	1	101.5	123	0.477856	1	0	0	0	0	0	0	0	0	0	0	0
C00153	RP00631	C03150	2.4.2.1	PNP	101	1	101.5	1	101.5	123	0.477856	1	0	0	0	0	0	0	0	0	0	0	0
C00154	RP00237	C00249	3.1.2.2; 3.1.2.22; 6.2.1.3	BAAT; ACOT2; ACOT7; ACOT4; ACOT1; PPT1; PPT2; ACSL1; ACSL3; ACSL4; SLC27A2; ACSBG1; ACSL6; ACSL5; ACSBG2	1181.5	0	1181.5	0	1181.5	245	0.207256	0	0	0	0	0	0	0	0	0	0	0	0
C00154	RP06514	C02934	2.3.1.50	SPTLC2; SPTLC1; SPTLC3	1181.5	0	1181.5	0	1181.5	1289.5	0	0	0	0	0	0	0	0	0	0	0	0	0
C00154	RP06769	C02990	2.3.1.21	CPT1A; CPT1B; CPT2; CPT1C	1181.5	0	1181.5	0	1181.5	1289.5	0	0	0	0	0	0	0	0	0	0	0	0	0
C00154	RP00147	C05272	1.3.1.38; 1.3.3.6; 1.3.8.7; 1.3.8.8; 1.3.8.9	MECR; PECR; ACOX1; ACOX3; ACADM; ACADL; ACADVL	1181.5	0	1181.5	0	1181.5	1289.5	0	0	0	0	0	0	0	0	0	0	0	0	0
C00154	RP10980	C16216	2.3.1.199	ELOVL4; ELOVL2; ELOVL5; ELOVL1; ELOVL6; ELOVL7; ELOVL3	1181.5	0	1181.5	0	1181.5	1289.5	0	0	0	0	0	0	0	0	0	0	0	0	0
C00155	RP00644	C02291	4.2.1.22	CBS	1181.5	0	1181.5	0	1181.5	1289.5	0	0	0	0	0	0	0	0	0	0	0	0	0
C00155	RP00642	C00542	4.2.1.22	CBS	1181.5	0	1181.5	0	1181.5	1289.5	0	0	0	0	0	0	0	0	0	0	0	0	0
C00157	RP00252, RP13421	C00162	3.1.1.4; 3.1.1.5; 3.1.1.32; 3.1.1.5	PLA2G1B; PLA2G2A; PLA2G4A; PLA2G5; PLA2G6; PLA2G10; PLA2G4C; JMJD7; PLA2G16; PLA2G2D; PLA2G2E; PLA2G3; PLA2G2F; PLA2G12A; PLA2G12B; PLA2G4E; PLB1; PLA2G4F; PLA2G4D; PLA2G2C; PLA2G4B; LYPLA1; PNPLA6; LYPLA2; PLA2G15; PLB1; PNPLA7; PLA2G16; LYPLA1; PNPLA6; LYPLA2; PLA2G15; PLB1; PNPLA7	1181.5	0	1181.5	0	1181.5	1289.5	0	0	0	0	0	0	0	0	0	0	0	0	0
C00157	RP01427	C00219	3.1.1.4	PLA2G1B; PLA2G2A; PLA2G4A; PLA2G5; PLA2G6; PLA2G10; PLA2G4C; JMJD7; PLA2G16; PLA2G2D; PLA2G2E; PLA2G3; PLA2G2F; PLA2G12A; PLA2G12B; PLA2G4E; PLB1; PLA2G4F; PLA2G4D; PLA2G2C; PLA2G4B	101	1	101.5	1	101.5	92.5	0.590467	1	0	0	0	0	0	0	0	0	0	0	0
C00157	RP01425	C00416	3.1.4.4	PLD1; PLD2; PLD3; PLD4	1181.5	0	1181.5	0	1181.5	1289.5	0	0	0	0	0	0	0	0	0	0	0	0	0
C00157	RP00520	C00641	2.7.8.2; 2.7.8.27	CEPT1; CHPT1; SGMS2; SGMS1	1181.5	0	1181.5	0	1181.5	1289.5	0	0	0	0	0	0	0	0	0	0	0	0	0
C00157	RP01424	C00670	3.1.1.5	LYPLA1; PNPLA6; LYPLA2; PLA2G15; PLB1; PNPLA7	1181.5	0	1181.5	0	1181.5	1289.5	0	0	0	0	0	0	0	0	0	0	0	0	0
C00157	RP10102	C01595	3.1.1.4	PLA2G1B; PLA2G2A; PLA2G4A; PLA2G5; PLA2G6; PLA2G10; PLA2G4C; JMJD7; PLA2G16; PLA2G2D; PLA2G2E; PLA2G3; PLA2G2F; PLA2G12A; PLA2G12B; PLA2G4E; PLB1; PLA2G4F; PLA2G4D; PLA2G2C; PLA2G4B	1181.5	0	1181.5	0	1181.5	303	0.120613	0	0	0	0	0	0	0	0	0	0	0	0
C00157	RP00537	C04230	2.3.1.23; 2.3.1.43; 3.1.1.4	LPCAT3; LPCAT2; LPCAT1; LPCAT4; LCAT; PLA2G1B; PLA2G2A; PLA2G4A; PLA2G5; PLA2G6; PLA2G10; PLA2G4C; JMJD7; PLA2G16; PLA2G2D; PLA2G2E; PLA2G3; PLA2G2F; PLA2G12A; PLA2G12B; PLA2G4E; PLB1; PLA2G4F; PLA2G4D; PLA2G2C; PLA2G4B	1181.5	0	1181.5	0	1181.5	1289.5	0	0	0	0	0	0	0	0	0	0	0	0	0
C00157	RP00541	C04233	2.3.1.135; 3.1.1.32	LRAT; PLA2G16	1181.5	0	1181.5	0	1181.5	1289.5	0	0	0	0	0	0	0	0	0	0	0	0	0
C00157	RP10983, RP12621	C06427	3.1.1.4; 3.1.1.32	PLA2G1B; PLA2G2A; PLA2G4A; PLA2G5; PLA2G6; PLA2G10; PLA2G4C; JMJD7; PLA2G16; PLA2G2D; PLA2G2E; PLA2G3; PLA2G2F; PLA2G12A; PLA2G12B; PLA2G4E; PLB1; PLA2G4F; PLA2G4D; PLA2G2C; PLA2G4B; PLA2G16	1181.5	0	1181.5	0	1181.5	1289.5	0	0	0	0	0	0	0	0	0	0	0	0	0
C00157	RP00526, RP01428	C00060	3.1.1.4; 3.1.1.32	PLA2G1B; PLA2G2A; PLA2G4A; PLA2G5; PLA2G6; PLA2G10; PLA2G4C; JMJD7; PLA2G16; PLA2G2D; PLA2G2E; PLA2G3; PLA2G2F; PLA2G12A; PLA2G12B; PLA2G4E; PLB1; PLA2G4F; PLA2G4D; PLA2G2C; PLA2G4B; PLA2G16	1181.5	0	1181.5	0	1181.5	1289.5	0	0	0	0	0	0	0	0	0	0	0	0	0
C00158	RP01431	C00311	4.2.1.3	ACO1; ACO2	101	1	101.5	1	101.5	75.5	0.636298	1	0	0	0	0	0	0	0	0	0	0	0
C00158	RP01432	C00417	4.2.1.3	ACO1; ACO2	101	1	101.5	1	101.5	75.5	0.636298	1	0	0	0	0	0	0	0	0	0	0	0
C00158	RP16832	C20775	6.3.1.17	RIMKLB	101	1	101.5	1	101.5	75.5	0.636298	1	0	0	0	0	0	0	0	0	0	0	0
C00159	RP00151	C00275	2.7.1.1	HK1; HK2; HK3; HKDC1	1181.5	0	1181.5	0	1181.5	1289.5	0	0	0	0	0	0	0	0	0	0	0	0	0
C00159	RP01437	C02492	3.2.1.25	MANBA	1181.5	0	1181.5	0	1181.5	1289.5	0	0	0	0	0	0	0	0	0	0	0	0	0
C00159	RP01436	C05400	3.2.1.22	GLA	1181.5	0	1181.5	0	1181.5	1289.5	0	0	0	0	0	0	0	0	0	0	0	0	0
C00159	RP13415	C02478	3.2.1.25	MANBA	1181.5	0	1181.5	0	1181.5	1289.5	0	0	0	0	0	0	0	0	0	0	0	0	0
C00160	RP01439	C00988	3.1.3.18	PGP	1181.5	0	1181.5	0	1181.5	1289.5	0	0	0	0	0	0	0	0	0	0	0	0	0
C00162	RP01553	C00195	3.5.1.23	ASAH1; ASAH2; ACER1; ACER2	1181.5	0	1181.5	0	1181.5	1289.5	0	0	0	0	0	0	0	0	0	0	0	0	0
C00162	RP00449, RP13361	C00350	3.1.1.4; 3.1.1.32	PLA2G1B; PLA2G2A; PLA2G4A; PLA2G5; PLA2G6; PLA2G10; PLA2G4C; JMJD7; PLA2G16; PLA2G2D; PLA2G2E; PLA2G3; PLA2G2F; PLA2G12A; PLA2G12B; PLA2G4E; PLB1; PLA2G4F; PLA2G4D; PLA2G2C; PLA2G4B; PLA2G16	1181.5	0	1181.5	0	1181.5	1289.5	0	0	0	0	0	0	0	0	0	0	0	0	0
C00162	RP00699	C00422	3.1.1.3; 3.1.1.34	CEL; LIPC; PNLIP; PNLIPRP1; PNLIPRP2; LIPF; LIPG; PNPLA2; PNPLA3; PNLIPRP3; LPL	1181.5	0	1181.5	0	1181.5	1289.5	0	0	0	0	0	0	0	0	0	0	0	0	0
C00162	RP00584, RP12778	C00641	3.1.1.3; 3.1.1.3	CEL; LIPC; PNLIP; PNLIPRP1; PNLIPRP2; LIPF; LIPG; PNPLA2; PNPLA3; PNLIPRP3; CEL; LIPC; PNLIP; PNLIPRP1; PNLIPRP2; LIPF; LIPG; PNPLA2; PNPLA3; PNLIPRP3	1181.5	0	1181.5	0	1181.5	1289.5	0	0	0	0	0	0	0	0	0	0	0	0	0
C00162	RP02766	C00958	3.1.1.4	PLA2G1B; PLA2G2A; PLA2G4A; PLA2G5; PLA2G6; PLA2G10; PLA2G4C; JMJD7; PLA2G16; PLA2G2D; PLA2G2E; PLA2G3; PLA2G2F; PLA2G12A; PLA2G12B; PLA2G4E; PLB1; PLA2G4F; PLA2G4D; PLA2G2C; PLA2G4B	1181.5	0	1181.5	0	1181.5	1289.5	0	0	0	0	0	0	0	0	0	0	0	0	0
C00162	RP01448	C01885	3.1.1.23	MGLL; ABHD6	1181.5	0	1181.5	0	1181.5	1289.5	0	0	0	0	0	0	0	0	0	0	0	0	0
C00162	RP12943	C02075	3.1.1.64	RPE65	1181.5	0	1181.5	0	1181.5	1289.5	0	0	0	0	0	0	0	0	0	0	0	0	0
C00162	RP03659	C02737	3.1.1.32	PLA2G16	1181.5	0	1181.5	0	1181.5	1289.5	0	0	0	0	0	0	0	0	0	0	0	0	0
C00162	RP02462	C04230	3.1.1.5	LYPLA1; PNPLA6; LYPLA2; PLA2G15; PLB1; PNPLA7	1181.5	0	1181.5	0	1181.5	1289.5	0	0	0	0	0	0	0	0	0	0	0	0	0
C00162	RP02464	C04233	3.1.1.5	LYPLA1; PNPLA6; LYPLA2; PLA2G15; PLB1; PNPLA7	1181.5	0	1181.5	0	1181.5	1289.5	0	0	0	0	0	0	0	0	0	0	0	0	0
C00162	RP03028	C04438	3.1.1.5	LYPLA1; PNPLA6; LYPLA2; PLA2G15; PLB1; PNPLA7	1181.5	0	1181.5	0	1181.5	1289.5	0	0	0	0	0	0	0	0	0	0	0	0	0
C00162	RP03030	C05973	3.1.1.5	LYPLA1; PNPLA6; LYPLA2; PLA2G15; PLB1; PNPLA7	1181.5	0	1181.5	0	1181.5	1289.5	0	0	0	0	0	0	0	0	0	0	0	0	0
C00162	RP01979	C01958	3.1.1.13	CEL; LIPA	1181.5	0	1181.5	0	1181.5	1289.5	0	0	0	0	0	0	0	0	0	0	0	0	0
C00162	RP01450	C02112	3.1.1.23	MGLL; ABHD6	1181.5	0	1181.5	0	1181.5	1289.5	0	0	0	0	0	0	0	0	0	0	0	0	0
C00163	RP01453	C05983	6.2.1.1; 6.2.1.17	ACSS2; ACSS1; ACSS3	1181.5	0	1181.5	0	1181.5	1289.5	0	0	0	0	0	0	0	0	0	0	0	0	0
C00164	RP00085	C00332	2.8.3.5; 6.2.1.16	OXCT1; OXCT2; AACS	1181.5	0	1181.5	0	1181.5	1289.5	0	0	0	0	0	0	0	0	0	0	0	0	0
C00164	RP01457	C00356	4.1.3.4	HMGCL	1181.5	0	1181.5	0	1181.5	1289.5	0	0	0	0	0	0	0	0	0	0	0	0	0
C00164	RP01460	C01061	3.7.1.2	FAH	1181.5	0	1181.5	0	1181.5	1289.5	0	0	0	0	0	0	0	0	0	0	0	0	0
C00164	RP01458	C01089	1.1.1.30	BDH1; BDH2	1181.5	0	1181.5	0	1181.5	300	0.12265	0	0	0	0	0	0	0	0	0	0	0	0
C00165	RP00281	C00422	3.1.1.3; 3.1.1.34; 3.1.1.79	CEL; LIPC; PNLIP; PNLIPRP1; PNLIPRP2; LIPF; LIPG; PNPLA2; PNPLA3; PNLIPRP3; LPL; LIPE	1181.5	0	1181.5	0	1181.5	1289.5	0	0	0	0	0	0	0	0	0	0	0	0	0
C00165	RP04806	C01885	3.1.1.3; 3.1.1.79	CEL; LIPC; PNLIP; PNLIPRP1; PNLIPRP2; LIPF; LIPG; PNPLA2; PNPLA3; PNLIPRP3; LIPE	1181.5	0	1181.5	0	1181.5	1289.5	0	0	0	0	0	0	0	0	0	0	0	0	0
C00165	RP04805	C00060	3.1.1.3; 3.1.1.79	CEL; LIPC; PNLIP; PNLIPRP1; PNLIPRP2; LIPF; LIPG; PNPLA2; PNPLA3; PNLIPRP3; LIPE	1181.5	0	1181.5	0	1181.5	1289.5	0	0	0	0	0	0	0	0	0	0	0	0	0
C00165	RP01462	C02112	2.3.1.22	MOGAT2; MOGAT3	1181.5	0	1181.5	0	1181.5	1289.5	0	0	0	0	0	0	0	0	0	0	0	0	0
C00165	RP04525	C05675	2.7.8.1	CEPT1; EPT1	1181.5	0	1181.5	0	1181.5	1289.5	0	0	0	0	0	0	0	0	0	0	0	0	0
C00165	RP04528	C05676	2.7.8.2	CEPT1; CHPT1	1181.5	0	1181.5	0	1181.5	1289.5	0	0	0	0	0	0	0	0	0	0	0	0	0
C00166	RP01467	C02763	5.3.2.1	MIF	1181.5	0	1181.5	0	1181.5	351.5	0.0721281	0	0	0	0	0	0	0	0	0	0	0	0
C00166	RP01464	C05852	1.13.11.27	HPD	1181.5	0	1181.5	0	1181.5	351.5	0.0721281	0	0	0	0	0	0	0	0	0	0	0	0
C00167	RP01471	C00190	4.1.1.35	UXS1	1181.5	0	1181.5	0	1181.5	273.5	0.170333	0	0	0	0	0	0	0	0	0	0	0	0
C00167	RP13557	C00191	2.4.1.17	UGT2B4; UGT2B7; UGT2B10; UGT2B15; UGT2B17; UGT2B11; UGT2A1; UGT2B28; UGT1A10; UGT1A8; UGT1A7; UGT1A6; UGT1A5; UGT1A9; UGT1A4; UGT1A1; UGT1A3; UGT2A3; UGT2A2	1181.5	0	1181.5	0	1181.5	240	0.21488	0	0	0	0	0	0	0	0	0	0	0	0
C00167	RP06551	C03033	2.4.1.17	UGT2B4; UGT2B7; UGT2B10; UGT2B15; UGT2B17; UGT2B11; UGT2A1; UGT2B28; UGT1A10; UGT1A8; UGT1A7; UGT1A6; UGT1A5; UGT1A9; UGT1A4; UGT1A1; UGT1A3; UGT2A3; UGT2A2	1181.5	0	1181.5	0	1181.5	273.5	0.170333	0	0	0	0	0	0	0	0	0	0	0	0
C00168	RP00299	C00258	1.1.1.79; 1.1.1.81	GRHPR; GRHPR	101	1	101.5	1	101.5	117	0.500731	1	0	0	0	0	0	0	0	0	0	0	0
C00168	RP01474	C00975	spontaneous		1181.5	0	1181.5	0	1181.5	1289.5	0	0	0	0	0	0	0	0	0	0	0	0	0
C00168	RP01476	C01146	5.3.1.22	HYI	1181.5	0	1181.5	0	1181.5	1289.5	0	0	0	0	0	0	0	0	0	0	0	0	0
C00169	RP01480	C00438	2.1.3.2	CAD	1181.5	0	1181.5	0	1181.5	1289.5	0	0	0	0	0	0	0	0	0	0	0	0	0
C00170	RP00201	C01137	2.5.1.16; 2.5.1.22	SRM; SMS	23.5	2	24.5	2	23.5	41.5	0.84028	1	1	0	0	0	0	0	0	0	0	0	0
C00170	RP01484	C04188	2.4.2.28	MTAP	23.5	2	24.5	2	23.5	41.5	0.84028	1	1	0	0	0	0	0	0	0	0	0	0
C00178	RP00522	C00214	2.4.2.4	TYMP	1181.5	0	1181.5	0	1181.5	247.5	0.206569	0	0	0	0	0	0	0	0	0	0	0	0
C00178	RP00332	C00906	1.3.1.2	DPYD	1181.5	0	1181.5	0	1181.5	247.5	0.206569	0	0	0	0	0	0	0	0	0	0	0	0
C00180	RP01498	C06206	3.6.1.7	ACYP1; ACYP2	1181.5	0	1181.5	0	1181.5	1289.5	0	0	0	0	0	0	0	0	0	0	0	0	0
C00180	RP09130	C01416	3.1.1.1; 3.1.1.84	CES1; CES2; CES2	1181.5	0	1181.5	0	1181.5	1289.5	0	0	0	0	0	0	0	0	0	0	0	0	0
C00181	RP01507	C00379	1.1.1.21	AKR1B1; AKR1B10	101	1	101.5	1	101.5	114.5	0.519233	1	0	0	0	0	0	0	0	0	0	0	0
C00181	RP00348	C02266	1.1.1.179	DHDH	1181.5	0	1181.5	0	1181.5	1289.5	0	0	0	0	0	0	0	0	0	0	0	0	0
C00183	RP03293	C02554	6.1.1.9	VARS; VARS2	1181.5	0	1181.5	0	1181.5	364.5	0.0193965	0	0	0	0	0	0	0	0	0	0	0	0
C00185	RP02954, RP12670	C00221	3.2.1.21; 3.2.1.21	GBA3; GBA3	101	1	101.5	1	101.5	23	1.09373	1	0	0	0	0	0	0	0	0	0	0	0
C00187	RP00371	C01164	1.3.1.21	DHCR7	1181.5	0	1181.5	0	1181.5	334	0.0845344	0	0	0	0	0	0	0	0	0	0	0	0
C00187	RP01522	C01802	1.3.1.72	DHCR24	1181.5	0	1181.5	0	1181.5	334	0.0845344	0	0	0	0	0	0	0	0	0	0	0	0
C00187	RP02437	C01953	1.14.15.6	CYP11A1	1181.5	0	1181.5	0	1181.5	334	0.0845344	0	0	0	0	0	0	0	0	0	0	0	0
C00187	RP02438	C02373	1.14.15.6	CYP11A1	1181.5	0	1181.5	0	1181.5	334	0.0845344	0	0	0	0	0	0	0	0	0	0	0	0
C00187	RP00224	C02530	2.3.1.26; 3.1.1.13	SOAT1; SOAT2; CEL; LIPA	1181.5	0	1181.5	0	1181.5	334	0.0845344	0	0	0	0	0	0	0	0	0	0	0	0
C00187	RP01527	C03594	1.14.13.17	CYP7A1	1181.5	0	1181.5	0	1181.5	334	0.0845344	0	0	0	0	0	0	0	0	0	0	0	0
C00187	RP01521	C05500	1.14.15.6	CYP11A1	1181.5	0	1181.5	0	1181.5	334	0.0845344	0	0	0	0	0	0	0	0	0	0	0	0
C00187	RP02436	C05502	1.14.15.6	CYP11A1	1181.5	0	1181.5	0	1181.5	334	0.0845344	0	0	0	0	0	0	0	0	0	0	0	0
C00187	RP11001	C13550	1.14.13.98	CYP46A1	1181.5	0	1181.5	0	1181.5	334	0.0845344	0	0	0	0	0	0	0	0	0	0	0	0
C00187	RP11002	C15519	1.14.99.38	CH25H	1181.5	0	1181.5	0	1181.5	334	0.0845344	0	0	0	0	0	0	0	0	0	0	0	0
C00187	RP12944	C15610	1.14.13.15	CYP27A1	1181.5	0	1181.5	0	1181.5	334	0.0845344	0	0	0	0	0	0	0	0	0	0	0	0
C00187	RP14133	C18043	2.8.2.14; 2.8.2.2; 3.1.6.2	SULT2A1; SULT2B1; STS	1181.5	0	1181.5	0	1181.5	334	0.0845344	0	0	0	0	0	0	0	0	0	0	0	0
C00187	RP01523	C00599	1.1.1.145; 5.3.3.1	HSD3B1; HSD3B2; HSD3B1; HSD3B2	1181.5	0	1181.5	0	1181.5	334	0.0845344	0	0	0	0	0	0	0	0	0	0	0	0
C00188	RP03289	C02992	6.1.1.3	TARS; TARS2; TARSL2	1181.5	0	1181.5	0	1181.5	295.5	0.132891	0	0	0	0	0	0	0	0	0	0	0	0
C00189	RP01531	C00346	2.7.1.82; 3.1.3.75	CHKA; CHKB; ETNK2; ETNK1; PHOSPHO1	101	1	101.5	1	101.5	204	0.27875	1	0	0	0	0	0	0	0	0	0	0	0
C00189	RP01938	C00350	2.7.8.29; 3.1.4.4	PTDSS2; PLD1; PLD2; PLD3; PLD4	1181.5	0	1181.5	0	1181.5	211	0.250671	0	0	0	0	0	0	0	0	0	0	0	0
C00189	RP11004	C04635	3.1.4.39	ENPP2	1181.5	0	1181.5	0	1181.5	211	0.250671	0	0	0	0	0	0	0	0	0	0	0	0
C00189	RP11005	C04756	3.1.4.4	PLD1; PLD2; PLD3; PLD4	1181.5	0	1181.5	0	1181.5	211	0.250671	0	0	0	0	0	0	0	0	0	0	0	0
C00189	RP14906	C11695	3.5.1.99	FAAH	1181.5	0	1181.5	0	1181.5	211	0.250671	0	0	0	0	0	0	0	0	0	0	0	0
C00189	RP03999	C04476	3.1.4.39	ENPP2	1181.5	0	1181.5	0	1181.5	211	0.250671	0	0	0	0	0	0	0	0	0	0	0	0
C00191	RP01541	C03033	3.2.1.31	GUSB; KL	1181.5	0	1181.5	0	1181.5	359	0.0445464	0	0	0	0	0	0	0	0	0	0	0	0
C00191	RP04588, RP12433	C05787	3.2.1.31; 3.2.1.31	GUSB; KL; GUSB; KL	1181.5	0	1181.5	0	1181.5	359	0.0445464	0	0	0	0	0	0	0	0	0	0	0	0
C00191	RP12946	C11376	3.2.1.31	GUSB; KL	1181.5	0	1181.5	0	1181.5	359	0.0445464	0	0	0	0	0	0	0	0	0	0	0	0
C00191	RP11006	C04900	3.2.1.31	GUSB; KL	1181.5	0	1181.5	0	1181.5	359	0.0445464	0	0	0	0	0	0	0	0	0	0	0	0
C00194	RP01551	C00853	2.5.1.17	MMAB	1181.5	0	1181.5	0	1181.5	1289.5	0	0	0	0	0	0	0	0	0	0	0	0	0
C00195	RP00269	C00319	2.3.1.24; 3.5.1.23	CERS1; CERS2; CERS4; CERS5; CERS3; CERS6; ASAH1; ASAH2; ACER1; ACER2	1181.5	0	1181.5	0	1181.5	1289.5	0	0	0	0	0	0	0	0	0	0	0	0	0
C00195	RP00592	C00550	2.7.8.27; 3.1.4.12	SGMS2; SGMS1; SMPD1; SMPD2; SMPD3; SMPD4; ENPP7	1181.5	0	1181.5	0	1181.5	1289.5	0	0	0	0	0	0	0	0	0	0	0	0	0
C00195	RP00413	C02960	2.7.1.138; 3.1.3.4	CERK; PPAP2A; PPAP2C; PPAP2B; LPIN2; LPIN1; LPIN3	1181.5	0	1181.5	0	1181.5	1289.5	0	0	0	0	0	0	0	0	0	0	0	0	0
C00195	RP01552	C00060	3.5.1.23	ASAH1; ASAH2; ACER1; ACER2	1181.5	0	1181.5	0	1181.5	1289.5	0	0	0	0	0	0	0	0	0	0	0	0	0
C00195	RP01555	C03701	3.2.1.62	LCT	1181.5	0	1181.5	0	1181.5	1289.5	0	0	0	0	0	0	0	0	0	0	0	0	0
C00197	RP00113	C00236	2.7.1.106; 2.7.2.3; 3.6.1.7	PGM2L1; PGK1; PGK2; ACYP1; ACYP2	1181.5	0	1181.5	0	1181.5	1289.5	0	0	0	0	0	0	0	0	0	0	0	0	0
C00197	RP00435	C00258	2.7.1.31	GLYCTK	101	1	101.5	1	101.5	117	0.500731	1	0	0	0	0	0	0	0	0	0	0	0
C00197	RP01568	C00631	5.4.2.11	BPGM; PGAM1; PGAM2; PGAM4	1181.5	0	1181.5	0	1181.5	1289.5	0	0	0	0	0	0	0	0	0	0	0	0	0
C00197	RP01567	C01159	3.1.3.13	BPGM	1181.5	0	1181.5	0	1181.5	1289.5	0	0	0	0	0	0	0	0	0	0	0	0	0
C00197	RP01565	C03232	1.1.1.95	PHGDH	1181.5	0	1181.5	0	1181.5	1289.5	0	0	0	0	0	0	0	0	0	0	0	0	0
C00198	RP00184	C00221	1.1.1.47	H6PD	101	1	101.5	1	101.5	23	1.09373	1	0	0	0	0	0	0	0	0	0	0	0
C00198	RP01569	C00257	3.1.1.17	RGN	2	5	2	5	2	35	0.991491	1	1	1	1	1	0	0	0	0	0	0	0
C00199	RP01573	C00231	5.1.3.1	RPE; RPEL1	1181.5	0	1181.5	0	1181.5	1289.5	0	0	0	0	0	0	0	0	0	0	0	0	0
C00199	RP01572	C00345	1.1.1.44	PGD	1181.5	0	1181.5	0	1181.5	1289.5	0	0	0	0	0	0	0	0	0	0	0	0	0
C00206	RP01586	C00360	2.7.4.3	AK1; AK2; AK4; AK5; AK7; AK8	1181.5	0	1181.5	0	1181.5	1289.5	0	0	0	0	0	0	0	0	0	0	0	0	0
C00208	RP02961, RP13522	C00267	3.2.1.20; 3.2.1.20	GAA; GANC; MGAM; GAA; GANC; MGAM	1181.5	0	1181.5	0	1181.5	1289.5	0	0	0	0	0	0	0	0	0	0	0	0	0
C00212	RP01594	C00294	3.5.4.4	ADA	1181.5	0	1181.5	0	1181.5	237	0.222456	0	0	0	0	0	0	0	0	0	0	0	0
C00212	RP04540	C05692	3.3.1.1	AHCY; AHCYL1; AHCYL2	1181.5	0	1181.5	0	1181.5	217	0.246673	0	0	0	0	0	0	0	0	0	0	0	0
C00213	RP00510	C01026	1.5.8.4	DMGDH	1181.5	0	1181.5	0	1181.5	1289.5	0	0	0	0	0	0	0	0	0	0	0	0	0
C00213	RP05940	C00067	1.5.3.1; 1.5.8.3	PIPOX; SARDH	1181.5	0	1181.5	0	1181.5	1289.5	0	0	0	0	0	0	0	0	0	0	0	0	0
C00214	RP00136	C00364	2.7.1.21; 3.1.3.5	TK1; TK2; NT5E; NT5C2; NT5C; NT5C3A; NT5M; NT5C1A; NT5C1B; NT5C3B; NT5C1B	1181.5	0	1181.5	0	1181.5	1289.5	0	0	0	0	0	0	0	0	0	0	0	0	0
C00217	RP01605	C00819	3.5.1.2	GLS; GLS2	1181.5	0	1181.5	0	1181.5	1289.5	0	0	0	0	0	0	0	0	0	0	0	0	0
C00219	RP01626	C00427	1.14.99.1	PTGS1; PTGS2	101	1	101.5	1	101.5	92.5	0.590467	1	0	0	0	0	0	0	0	0	0	0	0
C00219	RP12731	C00909	1.13.11.34	ALOX5	101	1	101.5	1	101.5	92.5	0.590467	1	0	0	0	0	0	0	0	0	0	0	0
C00219	RP01625	C02249	3.1.2.2	BAAT; ACOT2; ACOT7; ACOT4; ACOT1	101	1	101.5	1	101.5	92.5	0.590467	1	0	0	0	0	0	0	0	0	0	0	0
C00219	RP01623	C05356	1.13.11.34	ALOX5	101	1	101.5	1	101.5	92.5	0.590467	1	0	0	0	0	0	0	0	0	0	0	0
C00219	RP01619	C05956	1.14.99.1	PTGS1; PTGS2	101	1	101.5	1	101.5	92.5	0.590467	1	0	0	0	0	0	0	0	0	0	0	0
C00219	RP01624	C05965	1.13.11.31	ALOX12	101	1	101.5	1	101.5	92.5	0.590467	1	0	0	0	0	0	0	0	0	0	0	0
C00219	RP01621	C05966	1.13.11.33	ALOX15; ALOX15B	101	1	101.5	1	101.5	92.5	0.590467	1	0	0	0	0	0	0	0	0	0	0	0
C00219	RP14905	C11695	3.5.1.99	FAAH	101	1	101.5	1	101.5	92.5	0.590467	1	0	0	0	0	0	0	0	0	0	0	0
C00219	RP10104	C14748	1.14.15.3	CYP4A11; CYP4A22	101	1	101.5	1	101.5	92.5	0.590467	1	0	0	0	0	0	0	0	0	0	0	0
C00219	RP10105	C14749	1.14.14.1; 1.14.15.3	CYP1A1; CYP1A2; CYP1B1; CYP3A7; CYP2A13; CYP2C8; CYP2C18; CYP2D6; CYP2F1; CYP2J2; CYP3A5; CYP4F8; CYP2S1; CYP3A43; CYP4X1; CYP4A11; CYP4A22	101	1	101.5	1	101.5	92.5	0.590467	1	0	0	0	0	0	0	0	0	0	0	0
C00219	RP10106	C14768	1.14.14.1	CYP1A1; CYP1A2; CYP1B1; CYP3A7; CYP2A13; CYP2C8; CYP2C18; CYP2D6; CYP2F1; CYP2J2; CYP3A5; CYP4F8; CYP2S1; CYP3A43; CYP4X1	101	1	101.5	1	101.5	92.5	0.590467	1	0	0	0	0	0	0	0	0	0	0	0
C00219	RP10107	C14769	1.14.14.1	CYP1A1; CYP1A2; CYP1B1; CYP3A7; CYP2A13; CYP2C8; CYP2C18; CYP2D6; CYP2F1; CYP2J2; CYP3A5; CYP4F8; CYP2S1; CYP3A43; CYP4X1	101	1	101.5	1	101.5	92.5	0.590467	1	0	0	0	0	0	0	0	0	0	0	0
C00219	RP10108	C14770	1.14.14.1	CYP1A1; CYP1A2; CYP1B1; CYP3A7; CYP2A13; CYP2C8; CYP2C18; CYP2D6; CYP2F1; CYP2J2; CYP3A5; CYP4F8; CYP2S1; CYP3A43; CYP4X1	101	1	101.5	1	101.5	92.5	0.590467	1	0	0	0	0	0	0	0	0	0	0	0
C00219	RP10109	C14771	1.14.14.1	CYP1A1; CYP1A2; CYP1B1; CYP3A7; CYP2A13; CYP2C8; CYP2C18; CYP2D6; CYP2F1; CYP2J2; CYP3A5; CYP4F8; CYP2S1; CYP3A43; CYP4X1	101	1	101.5	1	101.5	92.5	0.590467	1	0	0	0	0	0	0	0	0	0	0	0
C00219	RP10110	C14778	1.14.14.1	CYP1A1; CYP1A2; CYP1B1; CYP3A7; CYP2A13; CYP2C8; CYP2C18; CYP2D6; CYP2F1; CYP2J2; CYP3A5; CYP4F8; CYP2S1; CYP3A43; CYP4X1	101	1	101.5	1	101.5	92.5	0.590467	1	0	0	0	0	0	0	0	0	0	0	0
C00221	RP01629	C00267	5.1.3.3	GALM	101	1	101.5	1	101.5	23	1.09373	1	0	0	0	0	0	0	0	0	0	0	0
C00221	RP02573	C00760	3.2.1.21	GBA3	101	1	101.5	1	101.5	23	1.09373	1	0	0	0	0	0	0	0	0	0	0	0
C00221	RP01627	C01172	2.7.1.1; 2.7.1.147; 2.7.1.2	HK1; HK2; HK3; HKDC1; ADPGK; GCK	101	1	101.5	1	101.5	23	1.09373	1	0	0	0	0	0	0	0	0	0	0	0
C00221	RP15828	C01594	3.2.1.21	GBA3	101	1	101.5	1	101.5	23	1.09373	1	0	0	0	0	0	0	0	0	0	0	0
C00221	RP15817	C05143	3.2.1.21	GBA3	101	1	101.5	1	101.5	23	1.09373	1	0	0	0	0	0	0	0	0	0	0	0
C00221	RP15827	C08334	3.2.1.21	GBA3	101	1	101.5	1	101.5	23	1.09373	1	0	0	0	0	0	0	0	0	0	0	0
C00221	RP04415	C05403	3.2.1.23	GLB1	101	1	101.5	1	101.5	23	1.09373	1	0	0	0	0	0	0	0	0	0	0	0
C00229	RP02524	C01203	3.1.2.14	OLAH	1181.5	0	1181.5	0	1181.5	1289.5	0	0	0	0	0	0	0	0	0	0	0	0	0
C00229	RP00624	C01209	2.3.1.39; 2.3.1.85	MCAT; FASN	1181.5	0	1181.5	0	1181.5	1289.5	0	0	0	0	0	0	0	0	0	0	0	0	0
C00229	RP12521	C03939	2.3.1.179; 2.3.1.85	OXSM; FASN	1181.5	0	1181.5	0	1181.5	1289.5	0	0	0	0	0	0	0	0	0	0	0	0	0
C00229	RP12949	C04088	3.1.2.14	OLAH	1181.5	0	1181.5	0	1181.5	1289.5	0	0	0	0	0	0	0	0	0	0	0	0	0
C00229	RP03636	C05223	2.3.1.179; 2.3.1.85; 3.1.2.14	OXSM; FASN; OLAH	1181.5	0	1181.5	0	1181.5	1289.5	0	0	0	0	0	0	0	0	0	0	0	0	0
C00229	RP04563	C05745	2.3.1.179; 2.3.1.85	OXSM; FASN	1181.5	0	1181.5	0	1181.5	1289.5	0	0	0	0	0	0	0	0	0	0	0	0	0
C00229	RP04568	C05749	2.3.1.179; 2.3.1.85	OXSM; FASN	1181.5	0	1181.5	0	1181.5	1289.5	0	0	0	0	0	0	0	0	0	0	0	0	0
C00229	RP04571	C05752	2.3.1.179; 2.3.1.181; 2.3.1.85	OXSM; LIPT2; FASN	1181.5	0	1181.5	0	1181.5	1289.5	0	0	0	0	0	0	0	0	0	0	0	0	0
C00229	RP04574	C05755	2.3.1.179; 2.3.1.85	OXSM; FASN	1181.5	0	1181.5	0	1181.5	1289.5	0	0	0	0	0	0	0	0	0	0	0	0	0
C00229	RP04579	C05761	2.3.1.179; 2.3.1.85; 3.1.2.14	OXSM; FASN; OLAH	1181.5	0	1181.5	0	1181.5	1289.5	0	0	0	0	0	0	0	0	0	0	0	0	0
C00229	RP01706	C05764	2.3.1.179; 2.3.1.199; 2.3.1.85; 3.1.2.14	OXSM; ELOVL4; ELOVL2; ELOVL5; ELOVL1; ELOVL6; ELOVL7; ELOVL3; FASN; OLAH	1181.5	0	1181.5	0	1181.5	1289.5	0	0	0	0	0	0	0	0	0	0	0	0	0
C00229	RP11030	C16239	2.3.1.181	LIPT2	1181.5	0	1181.5	0	1181.5	1289.5	0	0	0	0	0	0	0	0	0	0	0	0	0
C00229	RP12950	C16520	3.1.2.14	OLAH	1181.5	0	1181.5	0	1181.5	1289.5	0	0	0	0	0	0	0	0	0	0	0	0	0
C00229	RP15918	C19673	2.3.1.179	OXSM	1181.5	0	1181.5	0	1181.5	1289.5	0	0	0	0	0	0	0	0	0	0	0	0	0
C00229	RP15925	C20375	2.3.1.179	OXSM	1181.5	0	1181.5	0	1181.5	1289.5	0	0	0	0	0	0	0	0	0	0	0	0	0
C00229	RP00108	C00173	2.3.1.15; 2.3.1.51	GPAM; AGPAT9; AGPAT6; GPAT2; AGPAT1; AGPAT2; AGPAT3; AGPAT4; MBOAT2; MBOAT1; LCLAT1	1181.5	0	1181.5	0	1181.5	1289.5	0	0	0	0	0	0	0	0	0	0	0	0	0
C00231	RP01652	C00310	2.7.1.17	XYLB	1181.5	0	1181.5	0	1181.5	1289.5	0	0	0	0	0	0	0	0	0	0	0	0	0
C00232	RP01662	C00334	2.6.1.19	ABAT	1181.5	0	1181.5	0	1181.5	1289.5	0	0	0	0	0	0	0	0	0	0	0	0	0
C00233	RP11034	C15974	1.2.4.4	BCKDHA; BCKDHB	1181.5	0	1181.5	0	1181.5	238.5	0.215432	0	0	0	0	0	0	0	0	0	0	0	0
C00233	RP11035	C15975	1.2.4.4	BCKDHA; BCKDHB	1181.5	0	1181.5	0	1181.5	238.5	0.215432	0	0	0	0	0	0	0	0	0	0	0	0
C00234	RP01670	C00445	3.5.4.9	MTHFD1; MTHFD2; MTHFD2L	1181.5	0	1181.5	0	1181.5	1289.5	0	0	0	0	0	0	0	0	0	0	0	0	0
C00234	RP01669	C05928	6.3.2.17	FPGS	1181.5	0	1181.5	0	1181.5	1289.5	0	0	0	0	0	0	0	0	0	0	0	0	0
C00236	RP01676	C01159	5.4.2.4	BPGM	1181.5	0	1181.5	0	1181.5	1289.5	0	0	0	0	0	0	0	0	0	0	0	0	0
C00239	RP01677	C00365	3.5.4.12	DCTD	1181.5	0	1181.5	0	1181.5	1289.5	0	0	0	0	0	0	0	0	0	0	0	0	0
C00239	RP01678	C00458	3.6.1.12	DCTPP1	1181.5	0	1181.5	0	1181.5	1289.5	0	0	0	0	0	0	0	0	0	0	0	0	0
C00239	RP00598	C00705	2.7.4.14; 3.6.1.12	CMPK1; CMPK2; DCTPP1	1181.5	0	1181.5	0	1181.5	1289.5	0	0	0	0	0	0	0	0	0	0	0	0	0
C00239	RP00232	C00881	2.7.1.74; 3.1.3.5	DCK; NT5E; NT5C2; NT5C; NT5C3A; NT5M; NT5C1A; NT5C1B; NT5C3B; NT5C1B	1181.5	0	1181.5	0	1181.5	1289.5	0	0	0	0	0	0	0	0	0	0	0	0	0
C00242	RP01880	C00330	2.4.2.1; 2.4.2.4	PNP; TYMP	1181.5	0	1181.5	0	1181.5	325.5	0.0943947	0	0	0	0	0	0	0	0	0	0	0	0
C00242	RP01682	C00385	3.5.4.3	GDA	4.5	4	4.5	4	4.5	11	1.44161	1	1	1	1	0	0	0	0	0	0	0	0
C00242	RP00185	C00387	2.4.2.1	PNP	1181.5	0	1181.5	0	1181.5	356	0.0462894	0	0	0	0	0	0	0	0	0	0	0	0
C00243	RP01684	C00267	3.2.1.108; 3.2.1.23	LCT; GLB1	1181.5	0	1181.5	0	1181.5	1289.5	0	0	0	0	0	0	0	0	0	0	0	0	0
C00245	RP01687	C00506	4.1.1.15; 4.1.1.29	GAD1; GAD2; CSAD	101	1	101.5	1	101.5	166	0.388918	1	0	0	0	0	0	0	0	0	0	0	0
C00245	RP13381	C01959	2.1.4.1	GATM	101	1	101.5	1	101.5	166	0.388918	1	0	0	0	0	0	0	0	0	0	0	0
C00245	RP00523	C05122	2.3.1.65	BAAT	101	1	101.5	1	101.5	166	0.388918	1	0	0	0	0	0	0	0	0	0	0	0
C00245	RP03597	C05465	2.3.1.65	BAAT	101	1	101.5	1	101.5	166	0.388918	1	0	0	0	0	0	0	0	0	0	0	0
C00245	RP01690	C05844	2.3.2.2	GGT1; GGT7; GGT5; GGT6	101	1	101.5	1	101.5	166	0.388918	1	0	0	0	0	0	0	0	0	0	0	0
C00247	RP11049	C01507	1.1.1.14	SORD	1181.5	0	1181.5	0	1181.5	1289.5	0	0	0	0	0	0	0	0	0	0	0	0	0
C00249	RP01707	C05764	2.3.1.85; 3.1.2.14	FASN; OLAH	1181.5	0	1181.5	0	1181.5	245	0.207256	0	0	0	0	0	0	0	0	0	0	0	0
C00249	RP13379	C17202	3.1.2.22	PPT1; PPT2	1181.5	0	1181.5	0	1181.5	245	0.207256	0	0	0	0	0	0	0	0	0	0	0	0
C00250	RP00311	C00314	1.4.3.5	PNPO	1181.5	0	1181.5	0	1181.5	1289.5	0	0	0	0	0	0	0	0	0	0	0	0	0
C00250	RP00135	C00534	1.4.3.5	PNPO	1181.5	0	1181.5	0	1181.5	1289.5	0	0	0	0	0	0	0	0	0	0	0	0	0
C00250	RP01709	C00847	1.2.3.1	AOX1	1181.5	0	1181.5	0	1181.5	1289.5	0	0	0	0	0	0	0	0	0	0	0	0	0
C00252	RP01713	C00267	3.2.1.10	SI	1181.5	0	1181.5	0	1181.5	1289.5	0	0	0	0	0	0	0	0	0	0	0	0	0
C00253	RP00331	C01185	6.3.4.21	NAPRT1	1181.5	0	1181.5	0	1181.5	1289.5	0	0	0	0	0	0	0	0	0	0	0	0	0
C00253	RP02111	C05841	2.4.2.1	PNP	1181.5	0	1181.5	0	1181.5	1289.5	0	0	0	0	0	0	0	0	0	0	0	0	0
C00253	RP16668	C13051	2.4.99.20	BST1; CD38	1181.5	0	1181.5	0	1181.5	1289.5	0	0	0	0	0	0	0	0	0	0	0	0	0
C00255	RP00339	C01007	1.5.1.30	BLVRB	1181.5	0	1181.5	0	1181.5	1289.5	0	0	0	0	0	0	0	0	0	0	0	0	0
C00256	RP01727	C03451	3.1.2.6	HAGH; HAGHL	1181.5	0	1181.5	0	1181.5	1289.5	0	0	0	0	0	0	0	0	0	0	0	0	0
C00258	RP01731	C00577	1.2.1.3	ALDH2; ALDH1B1; ALDH9A1; ALDH3A2; ALDH7A1	101	1	101.5	1	101.5	117	0.500731	1	0	0	0	0	0	0	0	0	0	0	0
C00259	RP00362	C00532	1.1.1.21	AKR1B1; AKR1B10	1181.5	0	1181.5	0	1181.5	1289.5	0	0	0	0	0	0	0	0	0	0	0	0	0
C00262	RP00175	C00294	2.4.2.1	PNP	1181.5	0	1181.5	0	1181.5	293	0.146029	0	0	0	0	0	0	0	0	0	0	0	0
C00262	RP00380	C00385	1.17.1.4; 1.17.3.2	XDH; XDH	4.5	4	4.5	4	4.5	18	1.17697	1	1	1	1	0	0	0	0	0	0	0	0
C00262	RP02466	C05512	2.4.2.1; 2.4.2.4	PNP; TYMP	1181.5	0	1181.5	0	1181.5	276	0.170246	0	0	0	0	0	0	0	0	0	0	0	0
C00264	RP01748	C00640	1.1.1.211; 1.1.1.35	HADHA; EHHADH; HSD17B10; HADH; HSD17B4	1181.5	0	1181.5	0	1181.5	1289.5	0	0	0	0	0	0	0	0	0	0	0	0	0
C00264	RP01749	C01086	1.1.1.330	HSD17B12	1181.5	0	1181.5	0	1181.5	1289.5	0	0	0	0	0	0	0	0	0	0	0	0	0
C00264	RP01750	C01656	2.8.3.5	OXCT1; OXCT2	1181.5	0	1181.5	0	1181.5	1289.5	0	0	0	0	0	0	0	0	0	0	0	0	0
C00267	RP00404	C00369	3.2.1.3; 3.2.1.33	MGAM; AGL	1181.5	0	1181.5	0	1181.5	1289.5	0	0	0	0	0	0	0	0	0	0	0	0	0
C00267	RP00216	C00668	2.7.1.1; 2.7.1.147; 2.7.1.2; 3.1.3.9	HK1; HK2; HK3; HKDC1; ADPGK; GCK; G6PC; G6PC2; G6PC3	1181.5	0	1181.5	0	1181.5	1289.5	0	0	0	0	0	0	0	0	0	0	0	0	0
C00267	RP01760	C00721	3.2.1.10; 3.2.1.3	SI; MGAM	1181.5	0	1181.5	0	1181.5	1289.5	0	0	0	0	0	0	0	0	0	0	0	0	0
C00267	RP01758	C00794	1.1.1.21	AKR1B1; AKR1B10	23.5	2	24.5	2	23.5	32.5	1.01378	1	1	0	0	0	0	0	0	0	0	0	0
C00267	RP03140	C01798	3.2.1.21	GBA3	1181.5	0	1181.5	0	1181.5	1289.5	0	0	0	0	0	0	0	0	0	0	0	0	0
C00268	RP00063	C00272	1.14.16.1; 1.14.16.2; 1.14.16.4; 1.5.1.34	PAH; TH; TPH1; TPH2; QDPR	1181.5	0	1181.5	0	1181.5	1289.5	0	0	0	0	0	0	0	0	0	0	0	0	0
C00269	RP00411	C00416	2.7.7.41	CDS1; CDS2	1181.5	0	1181.5	0	1181.5	1289.5	0	0	0	0	0	0	0	0	0	0	0	0	0
C00269	RP06715	C01194	2.7.8.11	CDIPT	1181.5	0	1181.5	0	1181.5	1289.5	0	0	0	0	0	0	0	0	0	0	0	0	0
C00269	RP06714	C03892	2.7.8.5	PGS1	1181.5	0	1181.5	0	1181.5	1289.5	0	0	0	0	0	0	0	0	0	0	0	0	0
C00270	RP00421	C00645	2.5.1.56; 4.1.3.3	NANS; NPL	101	1	101.5	1	101.5	150	0.468631	1	0	0	0	0	0	0	0	0	0	0	0
C00270	RP03641	C06128	3.2.1.18	NEU1; NEU2; NEU3; NEU4	1181.5	0	1181.5	0	1181.5	1289.5	0	0	0	0	0	0	0	0	0	0	0	0	0
C00270	RP01767	C06241	3.1.3.29	NANP	1181.5	0	1181.5	0	1181.5	1289.5	0	0	0	0	0	0	0	0	0	0	0	0	0
C00270	RP03105	C04730	3.2.1.18	NEU1; NEU2; NEU3; NEU4	1181.5	0	1181.5	0	1181.5	1289.5	0	0	0	0	0	0	0	0	0	0	0	0	0
C00270	RP04711	C06139	3.2.1.18	NEU1; NEU2; NEU3; NEU4	1181.5	0	1181.5	0	1181.5	1289.5	0	0	0	0	0	0	0	0	0	0	0	0	0
C00270	RP04713	C06140	3.2.1.18	NEU1; NEU2; NEU3; NEU4	1181.5	0	1181.5	0	1181.5	1289.5	0	0	0	0	0	0	0	0	0	0	0	0	0
C00272	RP12954	C03684	1.1.1.153	SPR	1181.5	0	1181.5	0	1181.5	1289.5	0	0	0	0	0	0	0	0	0	0	0	0	0
C00272	RP01775	C04244	1.1.1.153	SPR	1181.5	0	1181.5	0	1181.5	1289.5	0	0	0	0	0	0	0	0	0	0	0	0	0
C00275	RP01779	C00636	5.4.2.8	PMM1; PMM2	1181.5	0	1181.5	0	1181.5	1289.5	0	0	0	0	0	0	0	0	0	0	0	0	0
C00275	RP01780	C05345	5.3.1.8	MPI	1181.5	0	1181.5	0	1181.5	1289.5	0	0	0	0	0	0	0	0	0	0	0	0	0
C00275	RP01094	C00085	5.3.1.8	MPI	1181.5	0	1181.5	0	1181.5	184	0.31171	0	0	0	0	0	0	0	0	0	0	0	0
C00279	RP01790	C05345	2.2.1.1	TKT; TKTL1; TKTL2	1181.5	0	1181.5	0	1181.5	1289.5	0	0	0	0	0	0	0	0	0	0	0	0	0
C00279	RP06726	C05382	2.2.1.2	TALDO1	1181.5	0	1181.5	0	1181.5	1289.5	0	0	0	0	0	0	0	0	0	0	0	0	0
C00279	RP00649	C00085	2.2.1.1	TKT; TKTL1; TKTL2	1181.5	0	1181.5	0	1181.5	184	0.31171	0	0	0	0	0	0	0	0	0	0	0	0
C00279	RP01789	C00447	4.1.2.13	ALDOA; ALDOB; ALDOC	1181.5	0	1181.5	0	1181.5	1289.5	0	0	0	0	0	0	0	0	0	0	0	0	0
C00280	RP16560	C00468	1.14.14.14	CYP19A1	1181.5	0	1181.5	0	1181.5	1289.5	0	0	0	0	0	0	0	0	0	0	0	0	0
C00280	RP00491	C00535	1.1.1.239; 1.1.1.64	HSD17B2; HSD17B8; HSD17B6; HSD17B3; AKR1C3	1181.5	0	1181.5	0	1181.5	1289.5	0	0	0	0	0	0	0	0	0	0	0	0	0
C00280	RP01792	C00674	1.3.1.22	SRD5A1; SRD5A2; SRD5A3	1181.5	0	1181.5	0	1181.5	1289.5	0	0	0	0	0	0	0	0	0	0	0	0	0
C00280	RP01796	C01176	1.14.99.9; 4.1.2.30	CYP17A1; CYP17A1	1181.5	0	1181.5	0	1181.5	1289.5	0	0	0	0	0	0	0	0	0	0	0	0	0
C00280	RP00494	C01227	1.1.1.145; 5.3.3.1	HSD3B1; HSD3B2; HSD3B1; HSD3B2	1181.5	0	1181.5	0	1181.5	1289.5	0	0	0	0	0	0	0	0	0	0	0	0	0
C00280	RP01793	C03772	1.3.1.3	AKR1D1	1181.5	0	1181.5	0	1181.5	1289.5	0	0	0	0	0	0	0	0	0	0	0	0	0
C00280	RP02439	C05284	1.14.15.4	CYP11B1; CYP11B2	1181.5	0	1181.5	0	1181.5	1289.5	0	0	0	0	0	0	0	0	0	0	0	0	0
C00280	RP01794	C05290	1.14.14.14	CYP19A1	1181.5	0	1181.5	0	1181.5	1289.5	0	0	0	0	0	0	0	0	0	0	0	0	0
C00280	RP11055	C05296	1.14.14.1	CYP1A1; CYP1A2; CYP1B1; CYP3A7; CYP2A13; CYP2C8; CYP2C18; CYP2D6; CYP2F1; CYP2J2; CYP3A5; CYP4F8; CYP2S1; CYP3A43; CYP4X1	1181.5	0	1181.5	0	1181.5	1289.5	0	0	0	0	0	0	0	0	0	0	0	0	0
C00280	RP15616	C20252	5.3.3.1	HSD3B1; HSD3B2	1181.5	0	1181.5	0	1181.5	1289.5	0	0	0	0	0	0	0	0	0	0	0	0	0
C00286	RP00137	C00361	2.7.1.40; 2.7.1.48; 2.7.4.6	PKLR; PKM; UCK2; UCKL1; UCK1; NME1; NME2; NME3; NME4; NME5; NME6; NME7; NME1	1181.5	0	1181.5	0	1181.5	1289.5	0	0	0	0	0	0	0	0	0	0	0	0	0
C00286	RP01801	C00362	3.6.1.19	ITPA	1181.5	0	1181.5	0	1181.5	1289.5	0	0	0	0	0	0	0	0	0	0	0	0	0
C00295	RP00141	C00337	1.3.5.2	DHODH	1181.5	0	1181.5	0	1181.5	214.5	0.249764	0	0	0	0	0	0	0	0	0	0	0	0
C00295	RP01810	C01103	2.4.2.10	UMPS	1181.5	0	1181.5	0	1181.5	214.5	0.249764	0	0	0	0	0	0	0	0	0	0	0	0
C00299	RP01815	C00475	3.5.4.5	CDA	101	1	101.5	1	101.5	113	0.522204	1	0	0	0	0	0	0	0	0	0	0	0
C00300	RP01817	C00581	2.1.1.2	GAMT	1181.5	0	1181.5	0	1181.5	228.5	0.227457	0	0	0	0	0	0	0	0	0	0	0	0
C00300	RP00572	C02305	2.7.3.2	CKB; CKM; CKMT1B; CKMT2; CKMT1A	1181.5	0	1181.5	0	1181.5	1289.5	0	0	0	0	0	0	0	0	0	0	0	0	0
C00301	RP16725	C13050	3.2.2.6	BST1; CD38	1181.5	0	1181.5	0	1181.5	1289.5	0	0	0	0	0	0	0	0	0	0	0	0	0
C00307	RP01824	C00588	2.7.7.15; 3.6.1.53	PCYT1A; PCYT1B; ADPRM	1181.5	0	1181.5	0	1181.5	1289.5	0	0	0	0	0	0	0	0	0	0	0	0	0
C00311	RP01830	C00417	4.2.1.3	ACO1; ACO2	1181.5	0	1181.5	0	1181.5	1289.5	0	0	0	0	0	0	0	0	0	0	0	0	0
C00311	RP01829	C05379	1.1.1.42	IDH1; IDH2	1181.5	0	1181.5	0	1181.5	1289.5	0	0	0	0	0	0	0	0	0	0	0	0	0
C00312	RP00616	C00379	1.1.1.10	DCXR	101	1	101.5	1	101.5	114.5	0.519233	1	0	0	0	0	0	0	0	0	0	0	0
C00314	RP00635	C00627	2.7.1.35; 3.1.3.74	PDXK; PDXP; PHOSPHO2	1181.5	0	1181.5	0	1181.5	1289.5	0	0	0	0	0	0	0	0	0	0	0	0	0
C00315	RP02564	C00750	1.5.3.16; 2.5.1.16; 2.5.1.22	SMOX; SRM; SMS	101	1	101.5	1	101.5	104	0.559629	1	0	0	0	0	0	0	0	0	0	0	0
C00318	RP01846	C02990	2.3.1.21	CPT1A; CPT1B; CPT2; CPT1C	1181.5	0	1181.5	0	1181.5	1289.5	0	0	0	0	0	0	0	0	0	0	0	0	0
C00319	RP00503	C06124	2.7.1.91; 3.1.3.4	SPHK1; SPHK2; PPAP2A; PPAP2C; PPAP2B; LPIN2; LPIN1; LPIN3	1181.5	0	1181.5	0	1181.5	1289.5	0	0	0	0	0	0	0	0	0	0	0	0	0
C00322	RP01856	C00527	1.2.4.2; 1.8.1.4; 2.3.1.61	OGDH; OGDHL; DLD; DLST	1181.5	0	1181.5	0	1181.5	1289.5	0	0	0	0	0	0	0	0	0	0	0	0	0
C00322	RP01859	C00956	2.6.1.39	AADAT	1181.5	0	1181.5	0	1181.5	235	0.225515	0	0	0	0	0	0	0	0	0	0	0	0
C00322	RP01861	C06157	1.2.4.2	OGDH; OGDHL	1181.5	0	1181.5	0	1181.5	1289.5	0	0	0	0	0	0	0	0	0	0	0	0	0
C00325	RP05296	C01222	1.1.1.271	TSTA3	1181.5	0	1181.5	0	1181.5	1289.5	0	0	0	0	0	0	0	0	0	0	0	0	0
C00325	RP01867	C02985	2.7.7.30	FPGT	1181.5	0	1181.5	0	1181.5	1289.5	0	0	0	0	0	0	0	0	0	0	0	0	0
C00325	RP10118	C14830	1.1.1.271	TSTA3	1181.5	0	1181.5	0	1181.5	1289.5	0	0	0	0	0	0	0	0	0	0	0	0	0
C00327	RP01871	C03406	6.3.4.5	ASS1	101	1	101.5	1	101.5	102	0.571124	1	0	0	0	0	0	0	0	0	0	0	0
C00327	RP03609	C05933	1.14.13.39	NOS1; NOS2; NOS3	101	1	101.5	1	101.5	102	0.571124	1	0	0	0	0	0	0	0	0	0	0	0
C00328	RP00271	C01252	2.6.1.7	CCBL1; AADAT; CCBL2	1181.5	0	1181.5	0	1181.5	172.5	0.349061	0	0	0	0	0	0	0	0	0	0	0	0
C00328	RP01875	C02700	3.5.1.9	AFMID	1181.5	0	1181.5	0	1181.5	172.5	0.349061	0	0	0	0	0	0	0	0	0	0	0	0
C00328	RP01876	C03227	1.14.13.9	KMO	1181.5	0	1181.5	0	1181.5	172.5	0.349061	0	0	0	0	0	0	0	0	0	0	0	0
C00329	RP00118	C00352	2.7.1.1	HK1; HK2; HK3; HKDC1	1181.5	0	1181.5	0	1181.5	1289.5	0	0	0	0	0	0	0	0	0	0	0	0	0
C00329	RP01878	C01075	3.10.1.1	SGSH	1181.5	0	1181.5	0	1181.5	1289.5	0	0	0	0	0	0	0	0	0	0	0	0	0
C00330	RP00294	C00362	2.7.1.113; 3.1.3.5	DGUOK; NT5E; NT5C2; NT5C; NT5C3A; NT5M; NT5C1A; NT5C1B; NT5C3B; NT5C1B	1181.5	0	1181.5	0	1181.5	1289.5	0	0	0	0	0	0	0	0	0	0	0	0	0
C00332	RP01887	C00356	2.3.3.10	HMGCS1; HMGCS2	1181.5	0	1181.5	0	1181.5	1289.5	0	0	0	0	0	0	0	0	0	0	0	0	0
C00332	RP00314	C01144	1.1.1.35	EHHADH; HSD17B10; HADH; HSD17B4	1181.5	0	1181.5	0	1181.5	1289.5	0	0	0	0	0	0	0	0	0	0	0	0	0
C00334	RP00327	C00555	1.2.1.3	ALDH2; ALDH1B1; ALDH9A1; ALDH3A2; ALDH7A1	1181.5	0	1181.5	0	1181.5	1289.5	0	0	0	0	0	0	0	0	0	0	0	0	0
C00334	RP00336	C00884	3.4.13.18; 3.4.13.20; 6.3.2.11	CNDP2; CNDP1; CARNS1	1181.5	0	1181.5	0	1181.5	1289.5	0	0	0	0	0	0	0	0	0	0	0	0	0
C00334	RP00330	C01035	2.1.4.1	GATM	1181.5	0	1181.5	0	1181.5	1289.5	0	0	0	0	0	0	0	0	0	0	0	0	0
C00337	RP01895	C00438	3.5.2.3	CAD	1181.5	0	1181.5	0	1181.5	1289.5	0	0	0	0	0	0	0	0	0	0	0	0	0
C00342	RP00030	C00343	1.11.1.20; 1.17.4.1; 1.8.1.9	FAM213B; RRM1; RRM2; RRM2B; TXNRD1; TXNRD2; TXNRD3	1181.5	0	1181.5	0	1181.5	1289.5	0	0	0	0	0	0	0	0	0	0	0	0	0
C00345	RP01925	C01236	3.1.1.31	H6PD; PGLS	1181.5	0	1181.5	0	1181.5	1289.5	0	0	0	0	0	0	0	0	0	0	0	0	0
C00346	RP01928	C00570	2.7.7.14	PCYT2	101	1	101.5	1	101.5	110.5	0.529421	1	0	0	0	0	0	0	0	0	0	0	0
C00346	RP02234	C01120	4.1.2.27	SGPL1	101	1	101.5	1	101.5	110.5	0.529421	1	0	0	0	0	0	0	0	0	0	0	0
C00346	RP00814	C06124	4.1.2.27	SGPL1	101	1	101.5	1	101.5	110.5	0.529421	1	0	0	0	0	0	0	0	0	0	0	0
C00350	RP01939	C00416	3.1.4.4	PLD1; PLD2; PLD3; PLD4	1181.5	0	1181.5	0	1181.5	1289.5	0	0	0	0	0	0	0	0	0	0	0	0	0
C00350	RP00447	C00641	2.7.8.1	CEPT1; EPT1	1181.5	0	1181.5	0	1181.5	1289.5	0	0	0	0	0	0	0	0	0	0	0	0	0
C00350	RP01942	C01241	2.1.1.17	PEMT	1181.5	0	1181.5	0	1181.5	1289.5	0	0	0	0	0	0	0	0	0	0	0	0	0
C00350	RP01941, RP12320	C02737	4.1.1.65; 2.7.8.29	PISD; PTDSS2	1181.5	0	1181.5	0	1181.5	1289.5	0	0	0	0	0	0	0	0	0	0	0	0	0
C00350	RP00452	C04438	2.3.1.23; 3.1.1.4	LPCAT3; LPCAT2; LPCAT1; LPCAT4; PLA2G1B; PLA2G2A; PLA2G4A; PLA2G5; PLA2G6; PLA2G10; PLA2G4C; JMJD7; PLA2G16; PLA2G2D; PLA2G2E; PLA2G3; PLA2G2F; PLA2G12A; PLA2G12B; PLA2G4E; PLB1; PLA2G4F; PLA2G4D; PLA2G2C; PLA2G4B	1181.5	0	1181.5	0	1181.5	1289.5	0	0	0	0	0	0	0	0	0	0	0	0	0
C00350	RP00455	C05973	3.1.1.32	PLA2G16	1181.5	0	1181.5	0	1181.5	1289.5	0	0	0	0	0	0	0	0	0	0	0	0	0
C00352	RP00461	C00357	2.3.1.4; 3.5.1.25	GNPNAT1; AMDHD2	1181.5	0	1181.5	0	1181.5	1289.5	0	0	0	0	0	0	0	0	0	0	0	0	0
C00352	RP00434	C00085	2.6.1.16; 3.5.99.6	GFPT1; GFPT2; GNPDA1; GNPDA2	1181.5	0	1181.5	0	1181.5	184	0.31171	0	0	0	0	0	0	0	0	0	0	0	0
C00354	RP00052	C00085	2.7.1.11; 3.1.3.11	PFKL; PFKM; PFKP; FBP1; FBP2	1181.5	0	1181.5	0	1181.5	184	0.31171	0	0	0	0	0	0	0	0	0	0	0	0
C00355	RP00507	C00822	1.14.18.1	TYR	1181.5	0	1181.5	0	1181.5	1289.5	0	0	0	0	0	0	0	0	0	0	0	0	0
C00355	RP01958	C03758	4.1.1.28	DDC	1181.5	0	1181.5	0	1181.5	1289.5	0	0	0	0	0	0	0	0	0	0	0	0	0
C00355	RP13822	C08543	spontaneous		1181.5	0	1181.5	0	1181.5	1289.5	0	0	0	0	0	0	0	0	0	0	0	0	0
C00356	RP01960	C00418	1.1.1.34	HMGCR	1181.5	0	1181.5	0	1181.5	1289.5	0	0	0	0	0	0	0	0	0	0	0	0	0
C00356	RP01963	C03231	4.2.1.18	AUH	1181.5	0	1181.5	0	1181.5	1289.5	0	0	0	0	0	0	0	0	0	0	0	0	0
C00357	RP12967	C04501	5.4.2.3	PGM3	1181.5	0	1181.5	0	1181.5	1289.5	0	0	0	0	0	0	0	0	0	0	0	0	0
C00360	RP00539	C00559	3.1.3.5	NT5E; NT5C2; NT5C; NT5C3A; NT5M; NT5C1A; NT5C1B; NT5C3B; NT5C1B	1181.5	0	1181.5	0	1181.5	1289.5	0	0	0	0	0	0	0	0	0	0	0	0	0
C00361	RP01966	C00362	2.7.4.8	GUK1	1181.5	0	1181.5	0	1181.5	1289.5	0	0	0	0	0	0	0	0	0	0	0	0	0
C00363	RP00545	C00364	2.7.4.9; 3.6.1.5	DTYMK; ENTPD1; ENTPD3; ENTPD8	1181.5	0	1181.5	0	1181.5	1289.5	0	0	0	0	0	0	0	0	0	0	0	0	0
C00363	RP00142	C00459	2.7.1.48; 2.7.4.6; 3.6.1.5	UCK2; UCKL1; UCK1; NME1; NME2; NME3; NME4; NME5; NME6; NME7; NME1; ENTPD1; ENTPD3; ENTPD8	1181.5	0	1181.5	0	1181.5	1289.5	0	0	0	0	0	0	0	0	0	0	0	0	0
C00364	RP01970	C00365	2.1.1.45	TYMS	1181.5	0	1181.5	0	1181.5	1289.5	0	0	0	0	0	0	0	0	0	0	0	0	0
C00365	RP01969	C00460	3.6.1.19; 3.6.1.23	ITPA; DUT	1181.5	0	1181.5	0	1181.5	1289.5	0	0	0	0	0	0	0	0	0	0	0	0	0
C00365	RP00557	C00526	2.7.1.21; 3.1.3.5	TK1; TK2; NT5E; NT5C2; NT5C; NT5C3A; NT5M; NT5C1A; NT5C1B; NT5C3B; NT5C1B	1181.5	0	1181.5	0	1181.5	1289.5	0	0	0	0	0	0	0	0	0	0	0	0	0
C00365	RP01968	C01346	2.7.4.9	DTYMK	1181.5	0	1181.5	0	1181.5	1289.5	0	0	0	0	0	0	0	0	0	0	0	0	0
C00366	RP00569	C00385	1.17.1.4; 1.17.3.2	XDH; XDH	1181.5	0	1181.5	0	1181.5	36	0.851182	0	0	0	0	0	0	0	0	0	0	0	0
C00376	RP01983	C00473	1.1.1.1; 1.1.1.105; 1.1.1.300	ADH1A; ADH1B; ADH1C; ADH4; ADH5; ADH6; ADH7; HSD17B6; SDR16C5; DHRS3; RDH11; RDH12	1181.5	0	1181.5	0	1181.5	1289.5	0	0	0	0	0	0	0	0	0	0	0	0	0
C00376	RP00614	C00777	1.2.1.36; 1.2.3.1	ALDH1A1; ALDH1A2; AOX1	1181.5	0	1181.5	0	1181.5	1289.5	0	0	0	0	0	0	0	0	0	0	0	0	0
C00376	RP02971	C02094	1.14.99.36	BCMO1	1181.5	0	1181.5	0	1181.5	1289.5	0	0	0	0	0	0	0	0	0	0	0	0	0
C00376	RP11115	C05916	spontaneous		1181.5	0	1181.5	0	1181.5	1289.5	0	0	0	0	0	0	0	0	0	0	0	0	0
C00376	RP11116	C05917	spontaneous		1181.5	0	1181.5	0	1181.5	1289.5	0	0	0	0	0	0	0	0	0	0	0	0	0
C00385	RP01995	C00655	2.4.2.8	HPRT1	4.5	4	4.5	4	4.5	16	1.34722	1	1	1	1	0	0	0	0	0	0	0	0
C00385	RP00504	C01762	2.4.2.1	PNP	4.5	4	4.5	4	4.5	17	1.22681	1	1	1	1	0	0	0	0	0	0	0	0
C00388	RP02004	C05127	2.1.1.8	HNMT	1181.5	0	1181.5	0	1181.5	1289.5	0	0	0	0	0	0	0	0	0	0	0	0	0
C00388	RP02002	C05130	1.4.3.22	AOC1	1181.5	0	1181.5	0	1181.5	1289.5	0	0	0	0	0	0	0	0	0	0	0	0	0
C00390	RP00162	C00399	1.1.5.3; 1.10.2.2; 1.6.5.3	GPD2; UQCRFS1; ND1; ND2; ND3; ND4; ND4L; ND5; ND6; NDUFS1; NDUFS2; NDUFS3; NDUFV1; NDUFS8; NDUFV2; NDUFS7	1181.5	0	1181.5	0	1181.5	1289.5	0	0	0	0	0	0	0	0	0	0	0	0	0
C00398	RP02018	C00637	1.4.3.22; 1.4.3.4	AOC1; MAOA; MAOB	1181.5	0	1181.5	0	1181.5	1289.5	0	0	0	0	0	0	0	0	0	0	0	0	0
C00398	RP02019	C06213	2.1.1.49	INMT	1181.5	0	1181.5	0	1181.5	1289.5	0	0	0	0	0	0	0	0	0	0	0	0	0
C00399	RP05212	C17562	2.1.1.114	COQ3	1181.5	0	1181.5	0	1181.5	1289.5	0	0	0	0	0	0	0	0	0	0	0	0	0
C00401	RP02024	C00634	2.8.2.5	CHST11; CHST12; CHST13	1181.5	0	1181.5	0	1181.5	1289.5	0	0	0	0	0	0	0	0	0	0	0	0	0
C00401	RP03730	C01490	5.1.3.19	DSE	1181.5	0	1181.5	0	1181.5	1289.5	0	0	0	0	0	0	0	0	0	0	0	0	0
C00401	RP02025	C00635	2.8.2.17; 2.8.2.33	CHST3; CHST7; CHST15	1181.5	0	1181.5	0	1181.5	1289.5	0	0	0	0	0	0	0	0	0	0	0	0	0
C00407	RP02042	C00671	1.4.3.2; 2.6.1.42	IL4I1; BCAT1; BCAT2	1181.5	0	1181.5	0	1181.5	219.5	0.24387	0	0	0	0	0	0	0	0	0	0	0	0
C00407	RP03275	C03127	6.1.1.5	IARS; IARS2	1181.5	0	1181.5	0	1181.5	219.5	0.24387	0	0	0	0	0	0	0	0	0	0	0	0
C00408	RP00243	C00450	1.5.3.7	PIPOX	1181.5	0	1181.5	0	1181.5	277	0.160682	0	0	0	0	0	0	0	0	0	0	0	0
C00410	RP02044	C01176	1.14.99.9	CYP17A1	1181.5	0	1181.5	0	1181.5	1289.5	0	0	0	0	0	0	0	0	0	0	0	0	0
C00410	RP00386	C01953	1.1.1.145; 5.3.3.1	HSD3B1; HSD3B2; HSD3B1; HSD3B2	1181.5	0	1181.5	0	1181.5	1289.5	0	0	0	0	0	0	0	0	0	0	0	0	0
C00410	RP02045	C03205	1.14.99.10	CYP21A2	1181.5	0	1181.5	0	1181.5	1289.5	0	0	0	0	0	0	0	0	0	0	0	0	0
C00410	RP02043	C03681	1.3.1.22	SRD5A1; SRD5A2; SRD5A3	1181.5	0	1181.5	0	1181.5	1289.5	0	0	0	0	0	0	0	0	0	0	0	0	0
C00410	RP00383	C05479	1.3.1.3	AKR1D1	1181.5	0	1181.5	0	1181.5	1289.5	0	0	0	0	0	0	0	0	0	0	0	0	0
C00410	RP02047	C05498	1.14.15.4	CYP11B1; CYP11B2	1181.5	0	1181.5	0	1181.5	1289.5	0	0	0	0	0	0	0	0	0	0	0	0	0
C00412	RP11130	C00510	1.14.19.1	SCD; SCD5	1181.5	0	1181.5	0	1181.5	1289.5	0	0	0	0	0	0	0	0	0	0	0	0	0
C00412	RP12974	C01530	3.1.2.2	BAAT; ACOT2; ACOT7; ACOT4; ACOT1	1181.5	0	1181.5	0	1181.5	205.5	0.277839	0	0	0	0	0	0	0	0	0	0	0	0
C00412	RP11131	C16218	1.3.1.38	MECR; PECR	1181.5	0	1181.5	0	1181.5	1289.5	0	0	0	0	0	0	0	0	0	0	0	0	0
C00415	RP00420	C00504	1.5.1.3	DHFR; DHFRL1	1181.5	0	1181.5	0	1181.5	1289.5	0	0	0	0	0	0	0	0	0	0	0	0	0
C00415	RP02061	C00921	6.3.2.17	FPGS	1181.5	0	1181.5	0	1181.5	1289.5	0	0	0	0	0	0	0	0	0	0	0	0	0
C00416	RP00441	C00641	2.7.1.107; 3.1.3.4	DGKA; DGKB; DGKG; DGKQ; DGKZ; DGKE; DGKD; DGKI; DGKH; PPAP2A; PPAP2C; PPAP2B; LPIN2; LPIN1; LPIN3	1181.5	0	1181.5	0	1181.5	1289.5	0	0	0	0	0	0	0	0	0	0	0	0	0
C00416	RP00443	C00681	2.3.1.51	AGPAT1; AGPAT2; AGPAT3; AGPAT4; MBOAT2; MBOAT1; LCLAT1	1181.5	0	1181.5	0	1181.5	1289.5	0	0	0	0	0	0	0	0	0	0	0	0	0
C00416	RP11132	C04248	3.1.4.50	GPLD1	1181.5	0	1181.5	0	1181.5	1289.5	0	0	0	0	0	0	0	0	0	0	0	0	0
C00418	RP02067	C01107	2.7.1.36	MVK	1181.5	0	1181.5	0	1181.5	1289.5	0	0	0	0	0	0	0	0	0	0	0	0	0
C00422	RP00111	C00641	2.3.1.20; 3.1.1.3	DGAT1; DGAT2; MOGAT3; CEL; LIPC; PNLIP; PNLIPRP1; PNLIPRP2; LIPF; LIPG; PNPLA2; PNPLA3; PNLIPRP3	1181.5	0	1181.5	0	1181.5	1289.5	0	0	0	0	0	0	0	0	0	0	0	0	0
C00422	RP01463	C00060	3.1.1.3; 3.1.1.34; 3.1.1.79	CEL; LIPC; PNLIP; PNLIPRP1; PNLIPRP2; LIPF; LIPG; PNPLA2; PNPLA3; PNLIPRP3; LPL; LIPE	1181.5	0	1181.5	0	1181.5	1289.5	0	0	0	0	0	0	0	0	0	0	0	0	0
C00427	RP02084	C00584	5.3.99.3	PTGES; PTGES3; PTGES2	1181.5	0	1181.5	0	1181.5	1289.5	0	0	0	0	0	0	0	0	0	0	0	0	0
C00427	RP02083	C00639	1.11.1.20	FAM213B	1181.5	0	1181.5	0	1181.5	1289.5	0	0	0	0	0	0	0	0	0	0	0	0	0
C00427	RP02085	C00696	5.3.99.2	PTGDS; HPGDS	1181.5	0	1181.5	0	1181.5	1289.5	0	0	0	0	0	0	0	0	0	0	0	0	0
C00427	RP02086	C01312	5.3.99.4	PTGIS	1181.5	0	1181.5	0	1181.5	1289.5	0	0	0	0	0	0	0	0	0	0	0	0	0
C00427	RP02087	C02198	5.3.99.5	TBXAS1	1181.5	0	1181.5	0	1181.5	1289.5	0	0	0	0	0	0	0	0	0	0	0	0	0
C00427	RP03332	C05956	1.14.99.1	PTGS1; PTGS2	1181.5	0	1181.5	0	1181.5	1289.5	0	0	0	0	0	0	0	0	0	0	0	0	0
C00429	RP02088	C02642	3.5.2.2	DPYS	11.5	3	12	3	11.5	28	1.09017	1	1	1	0	0	0	0	0	0	0	0	0
C00430	RP03000, RP10369	C00931	4.2.1.24; 4.2.1.24	ALAD; ALAD	1181.5	0	1181.5	0	1181.5	1289.5	0	0	0	0	0	0	0	0	0	0	0	0	0
C00439	RP02106	C03680	3.5.2.7	AMDHD1	1181.5	0	1181.5	0	1181.5	1289.5	0	0	0	0	0	0	0	0	0	0	0	0	0
C00445	RP02114	C00664	4.3.1.4	FTCD	1181.5	0	1181.5	0	1181.5	1289.5	0	0	0	0	0	0	0	0	0	0	0	0	0
C00445	RP00514	C03479	2.1.2.10; 6.3.3.2	AMT; MTHFS; ST20	1181.5	0	1181.5	0	1181.5	1289.5	0	0	0	0	0	0	0	0	0	0	0	0	0
C00446	RP16672	C00984	2.7.1.6	GALK1; GALK2	1181.5	0	1181.5	0	1181.5	1289.5	0	0	0	0	0	0	0	0	0	0	0	0	0
C00448	RP11138	C00751	2.5.1.21	FDFT1	1181.5	0	1181.5	0	1181.5	1289.5	0	0	0	0	0	0	0	0	0	0	0	0	0
C00448	RP01061	C03428	2.5.1.21	FDFT1	1181.5	0	1181.5	0	1181.5	1289.5	0	0	0	0	0	0	0	0	0	0	0	0	0
C00448	RP15708	C05859	2.5.1.87	DHDDS	1181.5	0	1181.5	0	1181.5	1289.5	0	0	0	0	0	0	0	0	0	0	0	0	0
C00448	RP15468	C20120	2.5.1.58	FNTA; FNTB	1181.5	0	1181.5	0	1181.5	1289.5	0	0	0	0	0	0	0	0	0	0	0	0	0
C00449	RP05939	C04076	1.5.1.9	AASS	1181.5	0	1181.5	0	1181.5	1289.5	0	0	0	0	0	0	0	0	0	0	0	0	0
C00455	RP00739	C03150	2.7.1.22; 3.1.3.5	NMRK2; NMRK1; NT5E; NT5C2; NT5C; NT5C3A; NT5M; NT5C1A; NT5C1B; NT5C3B; NT5C1B	1181.5	0	1181.5	0	1181.5	1289.5	0	0	0	0	0	0	0	0	0	0	0	0	0
C00458	RP00178	C00705	2.7.1.48; 2.7.4.6	UCK2; UCKL1; UCK1; NME1; NME2; NME3; NME4; NME5; NME6; NME7; NME1	1181.5	0	1181.5	0	1181.5	1289.5	0	0	0	0	0	0	0	0	0	0	0	0	0
C00460	RP00127	C01346	2.7.1.48; 2.7.4.6	UCK2; UCKL1; UCK1; NME1; NME2; NME3; NME4; NME5; NME6; NME7; NME1	1181.5	0	1181.5	0	1181.5	1289.5	0	0	0	0	0	0	0	0	0	0	0	0	0
C00468	RP00350	C00951	1.1.1.62	HSD17B1; HSD17B2; HSD17B8; HSD17B6; HSD17B12; HSD17B7	1181.5	0	1181.5	0	1181.5	1289.5	0	0	0	0	0	0	0	0	0	0	0	0	0
C00468	RP00341	C02538	2.8.2.4	SULT1E1	1181.5	0	1181.5	0	1181.5	1289.5	0	0	0	0	0	0	0	0	0	0	0	0	0
C00468	RP02146	C05297	1.14.14.14	CYP19A1	1181.5	0	1181.5	0	1181.5	1289.5	0	0	0	0	0	0	0	0	0	0	0	0	0
C00468	RP00359	C05298	1.14.14.1	CYP1A1; CYP1A2; CYP1B1; CYP3A7; CYP2A13; CYP2C8; CYP2C18; CYP2D6; CYP2F1; CYP2J2; CYP3A5; CYP4F8; CYP2S1; CYP3A43; CYP4X1	1181.5	0	1181.5	0	1181.5	1289.5	0	0	0	0	0	0	0	0	0	0	0	0	0
C00468	RP02148	C05300	1.14.14.1	CYP1A1; CYP1A2; CYP1B1; CYP3A7; CYP2A13; CYP2C8; CYP2C18; CYP2D6; CYP2F1; CYP2J2; CYP3A5; CYP4F8; CYP2S1; CYP3A43; CYP4X1	1181.5	0	1181.5	0	1181.5	1289.5	0	0	0	0	0	0	0	0	0	0	0	0	0
C00468	RP02149	C11133	2.4.1.17	UGT2B4; UGT2B7; UGT2B10; UGT2B15; UGT2B17; UGT2B11; UGT2A1; UGT2B28; UGT1A10; UGT1A8; UGT1A7; UGT1A6; UGT1A5; UGT1A9; UGT1A4; UGT1A1; UGT1A3; UGT2A3; UGT2A2	1181.5	0	1181.5	0	1181.5	1289.5	0	0	0	0	0	0	0	0	0	0	0	0	0
C00472	RP00396	C00530	1.14.18.1	TYR	1181.5	0	1181.5	0	1181.5	1289.5	0	0	0	0	0	0	0	0	0	0	0	0	0
C00473	RP02157	C02075	2.3.1.135; 2.3.1.76	LRAT; DGAT1; AWAT2	1181.5	0	1181.5	0	1181.5	1289.5	0	0	0	0	0	0	0	0	0	0	0	0	0
C00473	RP00406	C02588	2.3.1.76	DGAT1; AWAT2	1181.5	0	1181.5	0	1181.5	1289.5	0	0	0	0	0	0	0	0	0	0	0	0	0
C00473	RP11151	C15492	1.3.99.23	RETSAT	1181.5	0	1181.5	0	1181.5	1289.5	0	0	0	0	0	0	0	0	0	0	0	0	0
C00483	RP02171	C03758	1.14.18.1	TYR	1181.5	0	1181.5	0	1181.5	1289.5	0	0	0	0	0	0	0	0	0	0	0	0	0
C00483	RP02170	C03765	1.4.3.21; 1.4.3.4	AOC2; AOC3; MAOA; MAOB	1181.5	0	1181.5	0	1181.5	1289.5	0	0	0	0	0	0	0	0	0	0	0	0	0
C00486	RP00195	C00500	1.3.1.24	BLVRA; BLVRB	1181.5	0	1181.5	0	1181.5	1289.5	0	0	0	0	0	0	0	0	0	0	0	0	0
C00486	RP02176	C05787	2.4.1.17	UGT2B4; UGT2B7; UGT2B10; UGT2B15; UGT2B17; UGT2B11; UGT2A1; UGT2B28; UGT1A10; UGT1A8; UGT1A7; UGT1A6; UGT1A5; UGT1A9; UGT1A4; UGT1A1; UGT1A3; UGT2A3; UGT2A2	1181.5	0	1181.5	0	1181.5	1289.5	0	0	0	0	0	0	0	0	0	0	0	0	0
C00487	RP02179	C01181	1.14.11.1	BBOX1	1181.5	0	1181.5	0	1181.5	1289.5	0	0	0	0	0	0	0	0	0	0	0	0	0
C00491	RP13337	C01962	4.4.1.1	CTH	1181.5	0	1181.5	0	1181.5	224.5	0.240817	0	0	0	0	0	0	0	0	0	0	0	0
C00492	RP00676	C01613	3.2.1.22	GLA	1181.5	0	1181.5	0	1181.5	1289.5	0	0	0	0	0	0	0	0	0	0	0	0	0
C00499	RP02198	C00603	3.5.3.4	ALLC	101	1	101.5	1	101.5	72	0.664781	1	0	0	0	0	0	0	0	0	0	0	0
C00506	RP02210	C05528	2.6.1.1	GOT1; GOT2	1181.5	0	1181.5	0	1181.5	1289.5	0	0	0	0	0	0	0	0	0	0	0	0	0
C00510	RP12987	C00712	3.1.2.2	BAAT; ACOT2; ACOT7; ACOT4; ACOT1	1181.5	0	1181.5	0	1181.5	323	0.0966332	0	0	0	0	0	0	0	0	0	0	0	0
C00512	RP11167	C07118	2.3.1.16	ACAA1; HADHB; ACAA2	1181.5	0	1181.5	0	1181.5	1289.5	0	0	0	0	0	0	0	0	0	0	0	0	0
C00515	RP00298	C01110	1.4.3.3	DAO	1181.5	0	1181.5	0	1181.5	1289.5	0	0	0	0	0	0	0	0	0	0	0	0	0
C00517	RP02235	C01120	4.1.2.27	SGPL1	1181.5	0	1181.5	0	1181.5	1289.5	0	0	0	0	0	0	0	0	0	0	0	0	0
C00519	RP02237	C00606	4.1.1.15; 4.1.1.29	GAD1; GAD2; CSAD	1181.5	0	1181.5	0	1181.5	1289.5	0	0	0	0	0	0	0	0	0	0	0	0	0
C00519	RP02238	C01678	1.13.11.19	ADO	1181.5	0	1181.5	0	1181.5	1289.5	0	0	0	0	0	0	0	0	0	0	0	0	0
C00523	RP00381	C00674	1.1.1.213; 1.1.1.50	AKR1C4; AKR1C1; AKR1C2; AKR1C3; AKR1C4	1181.5	0	1181.5	0	1181.5	1289.5	0	0	0	0	0	0	0	0	0	0	0	0	0
C00523	RP02244	C11135	2.4.1.17	UGT2B4; UGT2B7; UGT2B10; UGT2B15; UGT2B17; UGT2B11; UGT2A1; UGT2B28; UGT1A10; UGT1A8; UGT1A7; UGT1A6; UGT1A5; UGT1A9; UGT1A4; UGT1A1; UGT1A3; UGT2A3; UGT2A2	1181.5	0	1181.5	0	1181.5	1289.5	0	0	0	0	0	0	0	0	0	0	0	0	0
C00524	RP12580	C02248	4.4.1.17	HCCS	1181.5	0	1181.5	0	1181.5	1289.5	0	0	0	0	0	0	0	0	0	0	0	0	0
C00526	RP02251	C00881	3.5.4.5	CDA	1181.5	0	1181.5	0	1181.5	1289.5	0	0	0	0	0	0	0	0	0	0	0	0	0
C00527	RP00418	C00877	1.3.8.6	GCDH	1181.5	0	1181.5	0	1181.5	1289.5	0	0	0	0	0	0	0	0	0	0	0	0	0
C00527	RP11169	C02411	1.3.8.6	GCDH	1181.5	0	1181.5	0	1181.5	1289.5	0	0	0	0	0	0	0	0	0	0	0	0	0
C00527	RP07082	C06157	2.3.1.61	DLST	1181.5	0	1181.5	0	1181.5	1289.5	0	0	0	0	0	0	0	0	0	0	0	0	0
C00533	RP07630	C05933	1.14.13.39	NOS1; NOS2; NOS3	1181.5	0	1181.5	0	1181.5	1289.5	0	0	0	0	0	0	0	0	0	0	0	0	0
C00534	RP00427	C00647	2.7.1.35; 3.1.3.74	PDXK; PDXP; PHOSPHO2	1181.5	0	1181.5	0	1181.5	1289.5	0	0	0	0	0	0	0	0	0	0	0	0	0
C00535	RP16558	C00951	1.14.14.14	CYP19A1	1181.5	0	1181.5	0	1181.5	1289.5	0	0	0	0	0	0	0	0	0	0	0	0	0
C00535	RP02256	C03917	1.3.1.22	SRD5A1; SRD5A2; SRD5A3	1181.5	0	1181.5	0	1181.5	1289.5	0	0	0	0	0	0	0	0	0	0	0	0	0
C00535	RP00472	C04295	1.1.1.145; 5.3.3.1	HSD3B1; HSD3B2; HSD3B1; HSD3B2	1181.5	0	1181.5	0	1181.5	1289.5	0	0	0	0	0	0	0	0	0	0	0	0	0
C00535	RP02260	C05291	1.14.14.1	CYP1A1; CYP1A2; CYP1B1; CYP3A7; CYP2A13; CYP2C8; CYP2C18; CYP2D6; CYP2F1; CYP2J2; CYP3A5; CYP4F8; CYP2S1; CYP3A43; CYP4X1	1181.5	0	1181.5	0	1181.5	1289.5	0	0	0	0	0	0	0	0	0	0	0	0	0
C00535	RP02257	C05293	1.3.1.3	AKR1D1	1181.5	0	1181.5	0	1181.5	1289.5	0	0	0	0	0	0	0	0	0	0	0	0	0
C00535	RP02258	C05294	1.14.14.14	CYP19A1	1181.5	0	1181.5	0	1181.5	1289.5	0	0	0	0	0	0	0	0	0	0	0	0	0
C00535	RP02259	C11134	2.4.1.17	UGT2B4; UGT2B7; UGT2B10; UGT2B15; UGT2B17; UGT2B11; UGT2A1; UGT2B28; UGT1A10; UGT1A8; UGT1A7; UGT1A6; UGT1A5; UGT1A9; UGT1A4; UGT1A1; UGT1A3; UGT2A3; UGT2A2	1181.5	0	1181.5	0	1181.5	1289.5	0	0	0	0	0	0	0	0	0	0	0	0	0
C00544	RP02272	C01036	1.13.11.5	HGD	1181.5	0	1181.5	0	1181.5	1289.5	0	0	0	0	0	0	0	0	0	0	0	0	0
C00544	RP02273	C01179	1.13.11.27	HPD	1181.5	0	1181.5	0	1181.5	1289.5	0	0	0	0	0	0	0	0	0	0	0	0	0
C00546	RP02277	C00937	1.1.1.79	GRHPR	1181.5	0	1181.5	0	1181.5	1289.5	0	0	0	0	0	0	0	0	0	0	0	0	0
C00546	RP02279	C01888	1.4.3.21; 1.4.3.4	AOC2; AOC3; MAOA; MAOB	1181.5	0	1181.5	0	1181.5	1289.5	0	0	0	0	0	0	0	0	0	0	0	0	0
C00546	RP02280	C03451	4.4.1.5	GLO1	1181.5	0	1181.5	0	1181.5	1289.5	0	0	0	0	0	0	0	0	0	0	0	0	0
C00546	RP02281	C05999	1.1.1.21	AKR1B1; AKR1B10	1181.5	0	1181.5	0	1181.5	1289.5	0	0	0	0	0	0	0	0	0	0	0	0	0
C00547	RP02283	C00788	2.1.1.28	PNMT	1181.5	0	1181.5	0	1181.5	1289.5	0	0	0	0	0	0	0	0	0	0	0	0	0
C00547	RP02285	C03758	1.14.17.1	DBH	1181.5	0	1181.5	0	1181.5	1289.5	0	0	0	0	0	0	0	0	0	0	0	0	0
C00547	RP02282	C05577	1.4.3.4	MAOA; MAOB	1181.5	0	1181.5	0	1181.5	1289.5	0	0	0	0	0	0	0	0	0	0	0	0	0
C00547	RP02284	C05589	2.1.1.6	COMT	1181.5	0	1181.5	0	1181.5	1289.5	0	0	0	0	0	0	0	0	0	0	0	0	0
C00550	RP02288	C00588	3.1.4.12	SMPD1; SMPD2; SMPD3; SMPD4; ENPP7	1181.5	0	1181.5	0	1181.5	1289.5	0	0	0	0	0	0	0	0	0	0	0	0	0
C00550	RP02291	C03640	2.3.1.24	CERS1; CERS2; CERS4; CERS5; CERS3; CERS6	1181.5	0	1181.5	0	1181.5	1289.5	0	0	0	0	0	0	0	0	0	0	0	0	0
C00559	RP02305	C05512	3.5.4.4	ADA	1181.5	0	1181.5	0	1181.5	1289.5	0	0	0	0	0	0	0	0	0	0	0	0	0
C00561	RP02308	C00844	3.2.1.21	GBA3	1181.5	0	1181.5	0	1181.5	1289.5	0	0	0	0	0	0	0	0	0	0	0	0	0
C00576	RP00218	C00719	1.2.1.8	ALDH7A1	1181.5	0	1181.5	0	1181.5	1289.5	0	0	0	0	0	0	0	0	0	0	0	0	0
C00577	RP02312	C01094	4.1.2.13	ALDOA; ALDOB; ALDOC	1181.5	0	1181.5	0	1181.5	1289.5	0	0	0	0	0	0	0	0	0	0	0	0	0
C00580	RP00333	C01008	2.1.1.96	INMT	1181.5	0	1181.5	0	1181.5	1289.5	0	0	0	0	0	0	0	0	0	0	0	0	0
C00582	RP08895	C05598	2.3.1.13	GLYAT	1181.5	0	1181.5	0	1181.5	1289.5	0	0	0	0	0	0	0	0	0	0	0	0	0
C00583	RP02320	C05999	1.1.1.21	AKR1B1; AKR1B10	1181.5	0	1181.5	0	1181.5	1289.5	0	0	0	0	0	0	0	0	0	0	0	0	0
C00584	RP02322	C00639	1.1.1.184; 1.1.1.189	CBR1; CBR3; CBR1	1181.5	0	1181.5	0	1181.5	1289.5	0	0	0	0	0	0	0	0	0	0	0	0	0
C00601	RP00603	C05332	1.4.3.21; 1.4.3.4	AOC2; AOC3; MAOA; MAOB	1181.5	0	1181.5	0	1181.5	196	0.298933	0	0	0	0	0	0	0	0	0	0	0	0
C00601	RP00650	C07086	1.2.1.5	ALDH3A1; ALDH1A3; ALDH3B1; ALDH3B2	1181.5	0	1181.5	0	1181.5	1289.5	0	0	0	0	0	0	0	0	0	0	0	0	0
C00606	RP00622	C05527	2.6.1.1	GOT1; GOT2	1181.5	0	1181.5	0	1181.5	1289.5	0	0	0	0	0	0	0	0	0	0	0	0	0
C00618	RP02371	C00800	1.1.1.45	CRYL1	1181.5	0	1181.5	0	1181.5	1289.5	0	0	0	0	0	0	0	0	0	0	0	0	0
C00621	RP03848	C04213	2.4.99.18	STT3A; STT3B	1181.5	0	1181.5	0	1181.5	1289.5	0	0	0	0	0	0	0	0	0	0	0	0	0
C00628	RP00346	C05585	1.2.3.1	AOX1	1181.5	0	1181.5	0	1181.5	1289.5	0	0	0	0	0	0	0	0	0	0	0	0	0
C00630	RP00391	C03460	1.3.8.1; 1.3.8.7; 1.3.99.12	ACADS; ACADM; ACADSB	1181.5	0	1181.5	0	1181.5	1289.5	0	0	0	0	0	0	0	0	0	0	0	0	0
C00630	RP11195	C15977	2.3.1.168	DBT	1181.5	0	1181.5	0	1181.5	1289.5	0	0	0	0	0	0	0	0	0	0	0	0	0
C00632	RP02395	C03227	3.7.1.3	KYNU	1181.5	0	1181.5	0	1181.5	1289.5	0	0	0	0	0	0	0	0	0	0	0	0	0
C00632	RP02391	C04409	1.13.11.6	HAAO	1181.5	0	1181.5	0	1181.5	1289.5	0	0	0	0	0	0	0	0	0	0	0	0	0
C00632	RP02397, RP12780	C05640	1.11.1.6; 1.11.1.6	CAT; CAT	1181.5	0	1181.5	0	1181.5	1289.5	0	0	0	0	0	0	0	0	0	0	0	0	0
C00637	RP00240	C00954	1.2.1.3	ALDH2; ALDH1B1; ALDH9A1; ALDH3A2; ALDH7A1	1181.5	0	1181.5	0	1181.5	1289.5	0	0	0	0	0	0	0	0	0	0	0	0	0
C00639	RP02410	C00696	1.1.1.188	AKR1C3	1181.5	0	1181.5	0	1181.5	1289.5	0	0	0	0	0	0	0	0	0	0	0	0	0
C00640	RP02411	C00658	4.2.1.134; 4.2.1.17	PTPLA; PTPLB; ECHS1; EHHADH; HADHA	1181.5	0	1181.5	0	1181.5	1289.5	0	0	0	0	0	0	0	0	0	0	0	0	0
C00641	RP00098	C01885	2.3.1.22; 3.1.1.3	MOGAT2; MOGAT3; CEL; LIPC; PNLIP; PNLIPRP1; PNLIPRP2; LIPF; LIPG; PNPLA2; PNPLA3; PNLIPRP3	1181.5	0	1181.5	0	1181.5	1289.5	0	0	0	0	0	0	0	0	0	0	0	0	0
C00641	RP03046	C04637	3.1.4.11	PLCB2; PLCB3; PLCB4; PLCD1; PLCG1; PLCG2; PLCB1; PLCE1; PLCD4; PLCZ1; PLCD3	1181.5	0	1181.5	0	1181.5	1289.5	0	0	0	0	0	0	0	0	0	0	0	0	0
C00641	RP00589	C02112	2.3.1.22; 3.1.1.3	MOGAT2; MOGAT3; CEL; LIPC; PNLIP; PNLIPRP1; PNLIPRP2; LIPF; LIPG; PNPLA2; PNPLA3; PNLIPRP3	1181.5	0	1181.5	0	1181.5	1289.5	0	0	0	0	0	0	0	0	0	0	0	0	0
C00642	RP00626	C03765	1.2.1.5	ALDH3A1; ALDH1A3; ALDH3B1; ALDH3B2	1181.5	0	1181.5	0	1181.5	1289.5	0	0	0	0	0	0	0	0	0	0	0	0	0
C00643	RP02419	C00780	4.1.1.28	DDC	1181.5	0	1181.5	0	1181.5	1289.5	0	0	0	0	0	0	0	0	0	0	0	0	0
C00643	RP02420	C05648	1.13.11.52	IDO1; IDO2	1181.5	0	1181.5	0	1181.5	1289.5	0	0	0	0	0	0	0	0	0	0	0	0	0
C00645	RP02422	C01170	5.1.3.14	GNE	101	1	101.5	1	101.5	150	0.468631	1	0	0	0	0	0	0	0	0	0	0	0
C00645	RP00518	C04257	2.7.1.60	GNE	101	1	101.5	1	101.5	150	0.468631	1	0	0	0	0	0	0	0	0	0	0	0
C00655	RP02434	C00700	3.6.1.19	ITPA	1181.5	0	1181.5	0	1181.5	1289.5	0	0	0	0	0	0	0	0	0	0	0	0	0
C00655	RP02433	C01762	3.1.3.5	NT5E; NT5C2; NT5C; NT5C3A; NT5M; NT5C1A; NT5C1B; NT5C3B; NT5C1B	1181.5	0	1181.5	0	1181.5	306	0.120409	0	0	0	0	0	0	0	0	0	0	0	0
C00655	RP02516	C04392	3.6.1.17	NUDT2	1181.5	0	1181.5	0	1181.5	1289.5	0	0	0	0	0	0	0	0	0	0	0	0	0
C00665	RP00403	C05345	2.7.1.105; 3.1.3.46	PFKFB1; PFKFB2; PFKFB3; PFKFB4; PFKFB1; PFKFB2; PFKFB3; PFKFB4; C12orf5	1181.5	0	1181.5	0	1181.5	1289.5	0	0	0	0	0	0	0	0	0	0	0	0	0
C00665	RP00646	C00085	3.1.3.46	PFKFB1; PFKFB2; PFKFB3; PFKFB4; C12orf5	1181.5	0	1181.5	0	1181.5	184	0.31171	0	0	0	0	0	0	0	0	0	0	0	0
C00668	RP02453	C01172	5.3.1.9	GPI	1181.5	0	1181.5	0	1181.5	1289.5	0	0	0	0	0	0	0	0	0	0	0	0	0
C00668	RP02454	C05345	5.3.1.9	GPI	1181.5	0	1181.5	0	1181.5	1289.5	0	0	0	0	0	0	0	0	0	0	0	0	0
C00669	RP02458	C01879	2.3.2.4	GGCT	1181.5	0	1181.5	0	1181.5	241.5	0.212251	0	0	0	0	0	0	0	0	0	0	0	0
C00670	RP02463	C04230	3.1.1.5	LYPLA1; PNPLA6; LYPLA2; PLA2G15; PLB1; PNPLA7	1181.5	0	1181.5	0	1181.5	1289.5	0	0	0	0	0	0	0	0	0	0	0	0	0
C00670	RP02465	C04233	3.1.1.5	LYPLA1; PNPLA6; LYPLA2; PLA2G15; PLB1; PNPLA7	1181.5	0	1181.5	0	1181.5	1289.5	0	0	0	0	0	0	0	0	0	0	0	0	0
C00671	RP11206	C15978	1.2.4.4	BCKDHA; BCKDHB	1181.5	0	1181.5	0	1181.5	1289.5	0	0	0	0	0	0	0	0	0	0	0	0	0
C00671	RP11207	C15979	1.2.4.4	BCKDHA; BCKDHB	1181.5	0	1181.5	0	1181.5	1289.5	0	0	0	0	0	0	0	0	0	0	0	0	0
C00672	RP02468	C00673	5.4.2.7	PGM2	1181.5	0	1181.5	0	1181.5	1289.5	0	0	0	0	0	0	0	0	0	0	0	0	0
C00673	RP02469	C01801	2.7.1.15	RBKS	1181.5	0	1181.5	0	1181.5	1289.5	0	0	0	0	0	0	0	0	0	0	0	0	0
C00681	RP02476	C01885	2.7.1.94	AGK	1181.5	0	1181.5	0	1181.5	1289.5	0	0	0	0	0	0	0	0	0	0	0	0	0
C00683	RP02482	C01213	5.1.99.1	MCEE	1181.5	0	1181.5	0	1181.5	1289.5	0	0	0	0	0	0	0	0	0	0	0	0	0
C00695	RP02507	C01794	3.1.2.27; 6.2.1.7	ACOT8; SLC27A5	1181.5	0	1181.5	0	1181.5	1289.5	0	0	0	0	0	0	0	0	0	0	0	0	0
C00696	RP02510	C05959	1.1.1.188	AKR1C3	1181.5	0	1181.5	0	1181.5	1289.5	0	0	0	0	0	0	0	0	0	0	0	0	0
C00700	RP02517	C04392	3.6.1.17	NUDT2	1181.5	0	1181.5	0	1181.5	1289.5	0	0	0	0	0	0	0	0	0	0	0	0	0
C00708	RP02521	C01382	1.11.1.8	TPO	1181.5	0	1181.5	0	1181.5	1289.5	0	0	0	0	0	0	0	0	0	0	0	0	0
C00712	RP02525	C01203	3.1.2.14	OLAH	1181.5	0	1181.5	0	1181.5	323	0.0966332	0	0	0	0	0	0	0	0	0	0	0	0
C00712	RP14911	C19670	3.5.1.99	FAAH	1181.5	0	1181.5	0	1181.5	323	0.0966332	0	0	0	0	0	0	0	0	0	0	0	0
C00719	RP02530	C01026	2.1.1.5	BHMT	1181.5	0	1181.5	0	1181.5	1289.5	0	0	0	0	0	0	0	0	0	0	0	0	0
C00735	RP00415	C00762	1.1.1.146	HSD11B1	1181.5	0	1181.5	0	1181.5	1289.5	0	0	0	0	0	0	0	0	0	0	0	0	0
C00735	RP00460	C05471	1.3.1.3	AKR1D1	1181.5	0	1181.5	0	1181.5	1289.5	0	0	0	0	0	0	0	0	0	0	0	0	0
C00735	RP02547	C05488	1.14.15.4	CYP11B1; CYP11B2	1181.5	0	1181.5	0	1181.5	1289.5	0	0	0	0	0	0	0	0	0	0	0	0	0
C00735	RP00422	C05489	1.1.1.145; 5.3.3.1	HSD3B1; HSD3B2; HSD3B1; HSD3B2	1181.5	0	1181.5	0	1181.5	1289.5	0	0	0	0	0	0	0	0	0	0	0	0	0
C00735	RP02545	C05497	1.14.99.10	CYP21A2	1181.5	0	1181.5	0	1181.5	1289.5	0	0	0	0	0	0	0	0	0	0	0	0	0
C00740	RP02554	C02532	3.1.3.3	PSPH	1181.5	0	1181.5	0	1181.5	1289.5	0	0	0	0	0	0	0	0	0	0	0	0	0
C00741	RP16511	C06010	spontaneous		1181.5	0	1181.5	0	1181.5	1289.5	0	0	0	0	0	0	0	0	0	0	0	0	0
C00750	RP14322	C05665	1.5.3.16	SMOX	1181.5	0	1181.5	0	1181.5	1289.5	0	0	0	0	0	0	0	0	0	0	0	0	0
C00751	RP00567	C01054	1.14.13.132	SQLE	1181.5	0	1181.5	0	1181.5	1289.5	0	0	0	0	0	0	0	0	0	0	0	0	0
C00751	RP02565	C03428	2.5.1.21	FDFT1	1181.5	0	1181.5	0	1181.5	1289.5	0	0	0	0	0	0	0	0	0	0	0	0	0
C00762	RP02576	C05469	1.3.1.3	AKR1D1	1181.5	0	1181.5	0	1181.5	1289.5	0	0	0	0	0	0	0	0	0	0	0	0	0
C00762	RP02575	C03588	1.3.1.22	SRD5A1; SRD5A2; SRD5A3	1181.5	0	1181.5	0	1181.5	1289.5	0	0	0	0	0	0	0	0	0	0	0	0	0
C00763	RP02577	C03564	1.4.3.3	DAO	1181.5	0	1181.5	0	1181.5	1289.5	0	0	0	0	0	0	0	0	0	0	0	0	0
C00777	RP02584	C11061	2.4.1.17	UGT2B4; UGT2B7; UGT2B10; UGT2B15; UGT2B17; UGT2B11; UGT2A1; UGT2B28; UGT1A10; UGT1A8; UGT1A7; UGT1A6; UGT1A5; UGT1A9; UGT1A4; UGT1A1; UGT1A3; UGT2A3; UGT2A2	1181.5	0	1181.5	0	1181.5	1289.5	0	0	0	0	0	0	0	0	0	0	0	0	0
C00777	RP12997	C16677	1.14.14.1	CYP1A1; CYP1A2; CYP1B1; CYP3A7; CYP2A13; CYP2C8; CYP2C18; CYP2D6; CYP2F1; CYP2J2; CYP3A5; CYP4F8; CYP2S1; CYP3A43; CYP4X1	1181.5	0	1181.5	0	1181.5	1289.5	0	0	0	0	0	0	0	0	0	0	0	0	0
C00777	RP12998	C16679	1.14.14.1; 1.14.15.3	CYP1A1; CYP1A2; CYP1B1; CYP3A7; CYP2A13; CYP2C8; CYP2C18; CYP2D6; CYP2F1; CYP2J2; CYP3A5; CYP4F8; CYP2S1; CYP3A43; CYP4X1; CYP4A11; CYP4A22	1181.5	0	1181.5	0	1181.5	1289.5	0	0	0	0	0	0	0	0	0	0	0	0	0
C00777	RP12999	C16680	1.14.14.1	CYP1A1; CYP1A2; CYP1B1; CYP3A7; CYP2A13; CYP2C8; CYP2C18; CYP2D6; CYP2F1; CYP2J2; CYP3A5; CYP4F8; CYP2S1; CYP3A43; CYP4X1	1181.5	0	1181.5	0	1181.5	1289.5	0	0	0	0	0	0	0	0	0	0	0	0	0
C00778	RP11232	C05914	spontaneous		1181.5	0	1181.5	0	1181.5	1289.5	0	0	0	0	0	0	0	0	0	0	0	0	0
C00780	RP02591	C00978	2.3.1.87	AANAT	1181.5	0	1181.5	0	1181.5	1289.5	0	0	0	0	0	0	0	0	0	0	0	0	0
C00780	RP02588	C05634	1.4.3.4	MAOA; MAOB	1181.5	0	1181.5	0	1181.5	1289.5	0	0	0	0	0	0	0	0	0	0	0	0	0
C00780	RP02589	C05647	1.13.11.52	IDO1; IDO2	1181.5	0	1181.5	0	1181.5	1289.5	0	0	0	0	0	0	0	0	0	0	0	0	0
C00780	RP02590	C06212	2.1.1.49	INMT	1181.5	0	1181.5	0	1181.5	1289.5	0	0	0	0	0	0	0	0	0	0	0	0	0
C00785	RP02595	C03680	4.2.1.49	UROC1	1181.5	0	1181.5	0	1181.5	1289.5	0	0	0	0	0	0	0	0	0	0	0	0	0
C00788	RP02602	C05577	1.4.3.4	MAOA; MAOB	1181.5	0	1181.5	0	1181.5	1289.5	0	0	0	0	0	0	0	0	0	0	0	0	0
C00788	RP02603	C05588	2.1.1.6	COMT	1181.5	0	1181.5	0	1181.5	1289.5	0	0	0	0	0	0	0	0	0	0	0	0	0
C00788	RP02601	C00218	1.4.3.4	MAOA; MAOB	1181.5	0	1181.5	0	1181.5	1289.5	0	0	0	0	0	0	0	0	0	0	0	0	0
C00791	RP11235	C02305	spontaneous		101	1	101.5	1	101.5	153	0.457781	1	0	0	0	0	0	0	0	0	0	0	0
C00792	RP00309	C03771	1.4.3.3	DAO	1181.5	0	1181.5	0	1181.5	1289.5	0	0	0	0	0	0	0	0	0	0	0	0	0
C00794	RP05405	C01096	2.7.1.1	HK1; HK2; HK3; HKDC1	101	1	101.5	1	101.5	32.5	1.01378	1	0	0	0	0	0	0	0	0	0	0	0
C00794	RP02608	C05399	3.2.1.22	GLA	23.5	2	24.5	2	23.5	32.5	1.01378	1	1	0	0	0	0	0	0	0	0	0	0
C00800	RP02613	C01040	3.1.1.17	RGN	1181.5	0	1181.5	0	1181.5	1289.5	0	0	0	0	0	0	0	0	0	0	0	0	0
C00804	RP00524	C05985	1.2.1.3	ALDH2; ALDH1B1; ALDH9A1; ALDH3A2; ALDH7A1	1181.5	0	1181.5	0	1181.5	1289.5	0	0	0	0	0	0	0	0	0	0	0	0	0
C00811	RP02629	C01197	1.14.18.1	TYR	1181.5	0	1181.5	0	1181.5	1289.5	0	0	0	0	0	0	0	0	0	0	0	0	0
C00818	RP02637	C02670	1.2.1.3	ALDH2; ALDH1B1; ALDH9A1; ALDH3A2; ALDH7A1	1181.5	0	1181.5	0	1181.5	1289.5	0	0	0	0	0	0	0	0	0	0	0	0	0
C00822	RP02640	C05604	spontaneous		1181.5	0	1181.5	0	1181.5	1289.5	0	0	0	0	0	0	0	0	0	0	0	0	0
C00822	RP15329	C17935	spontaneous		1181.5	0	1181.5	0	1181.5	1289.5	0	0	0	0	0	0	0	0	0	0	0	0	0
C00828	RP02642	C05819	1.6.5.2	NQO1	1181.5	0	1181.5	0	1181.5	1289.5	0	0	0	0	0	0	0	0	0	0	0	0	0
C00828	RP15693	C20265	1.1.4.1	VKORC1	1181.5	0	1181.5	0	1181.5	1289.5	0	0	0	0	0	0	0	0	0	0	0	0	0
C00829	RP10130	C14786	1.14.14.1	CYP1A1; CYP1A2; CYP1B1; CYP3A7; CYP2A13; CYP2C8; CYP2C18; CYP2D6; CYP2F1; CYP2J2; CYP3A5; CYP4F8; CYP2S1; CYP3A43; CYP4X1	1181.5	0	1181.5	0	1181.5	1289.5	0	0	0	0	0	0	0	0	0	0	0	0	0
C00829	RP10131	C14787	1.14.14.1	CYP1A1; CYP1A2; CYP1B1; CYP3A7; CYP2A13; CYP2C8; CYP2C18; CYP2D6; CYP2F1; CYP2J2; CYP3A5; CYP4F8; CYP2S1; CYP3A43; CYP4X1	1181.5	0	1181.5	0	1181.5	1289.5	0	0	0	0	0	0	0	0	0	0	0	0	0
C00831	RP02650	C00864	3.5.1.92	VNN2; VNN1	1181.5	0	1181.5	0	1181.5	297.5	0.129979	0	0	0	0	0	0	0	0	0	0	0	0
C00831	RP02648	C01134	2.7.1.33	PANK1; PANK4; PANK3; PANK2	1181.5	0	1181.5	0	1181.5	1289.5	0	0	0	0	0	0	0	0	0	0	0	0	0
C00831	RP02651	C01678	3.5.1.92	VNN2; VNN1	1181.5	0	1181.5	0	1181.5	1289.5	0	0	0	0	0	0	0	0	0	0	0	0	0
C00836	RP00604	C01120	2.7.1.91; 3.1.3.4	SPHK1; SPHK2; PPAP2A; PPAP2C; PPAP2B; LPIN2; LPIN1; LPIN3	101	1	101.5	1	101.5	83.5	0.597481	1	0	0	0	0	0	0	0	0	0	0	0
C00836	RP02654	C02934	1.1.1.102	KDSR	101	1	101.5	1	101.5	83.5	0.597481	1	0	0	0	0	0	0	0	0	0	0	0
C00844	RP02661	C08325	3.2.1.21	GBA3	1181.5	0	1181.5	0	1181.5	1289.5	0	0	0	0	0	0	0	0	0	0	0	0	0
C00857	RP00583	C01185	2.7.7.1; 2.7.7.18; 3.6.1.22; 3.6.1.9	NMNAT2; NMNAT1; NMNAT3; NMNAT2; NMNAT1; NMNAT3; NUDT12; ENPP1; ENPP3	1181.5	0	1181.5	0	1181.5	1289.5	0	0	0	0	0	0	0	0	0	0	0	0	0
C00864	RP02689	C03492	2.7.1.33	PANK1; PANK4; PANK3; PANK2	1181.5	0	1181.5	0	1181.5	297.5	0.129979	0	0	0	0	0	0	0	0	0	0	0	0
C00877	RP02697	C01144	4.2.1.17	ECHS1; EHHADH; HADHA	1181.5	0	1181.5	0	1181.5	1289.5	0	0	0	0	0	0	0	0	0	0	0	0	0
C00877	RP02699	C02411	1.3.8.6	GCDH	1181.5	0	1181.5	0	1181.5	1289.5	0	0	0	0	0	0	0	0	0	0	0	0	0
C00877	RP11251	C05116	4.2.1.17	ECHS1; EHHADH; HADHA	1181.5	0	1181.5	0	1181.5	1289.5	0	0	0	0	0	0	0	0	0	0	0	0	0
C00882	RP00613	C01134	2.7.7.3; 3.6.1.9	COASY; ENPP1; ENPP3	1181.5	0	1181.5	0	1181.5	1289.5	0	0	0	0	0	0	0	0	0	0	0	0	0
C00886	RP02710	C01635	6.1.1.7	AARS; AARS2	1181.5	0	1181.5	0	1181.5	1289.5	0	0	0	0	0	0	0	0	0	0	0	0	0
C00894	RP02717	C05668	4.2.1.17	ECHS1; EHHADH; HADHA	1181.5	0	1181.5	0	1181.5	1289.5	0	0	0	0	0	0	0	0	0	0	0	0	0
C00899	RP13002	C02075	3.1.1.64	RPE65	1181.5	0	1181.5	0	1181.5	1289.5	0	0	0	0	0	0	0	0	0	0	0	0	0
C00899	RP02719	C02110	1.1.1.315	RDH5	1181.5	0	1181.5	0	1181.5	1289.5	0	0	0	0	0	0	0	0	0	0	0	0	0
C00899	RP02721	C03455	2.3.1.135; 2.3.1.76	LRAT; DGAT1; AWAT2	1181.5	0	1181.5	0	1181.5	1289.5	0	0	0	0	0	0	0	0	0	0	0	0	0
C00906	RP02726	C05100	3.5.2.2	DPYS	1181.5	0	1181.5	0	1181.5	1289.5	0	0	0	0	0	0	0	0	0	0	0	0	0
C00909	RP02728	C02165	3.3.2.6	LTA4H	1181.5	0	1181.5	0	1181.5	1289.5	0	0	0	0	0	0	0	0	0	0	0	0	0
C00909	RP02731	C02166	4.4.1.20	LTC4S	1181.5	0	1181.5	0	1181.5	1289.5	0	0	0	0	0	0	0	0	0	0	0	0	0
C00909	RP02729	C05356	1.13.11.34	ALOX5	1181.5	0	1181.5	0	1181.5	1289.5	0	0	0	0	0	0	0	0	0	0	0	0	0
C00931	RP13502	C01024	2.5.1.61	HMBS	1181.5	0	1181.5	0	1181.5	1289.5	0	0	0	0	0	0	0	0	0	0	0	0	0
C00951	RP02755	C05141	1.14.14.1	CYP1A1; CYP1A2; CYP1B1; CYP3A7; CYP2A13; CYP2C8; CYP2C18; CYP2D6; CYP2F1; CYP2J2; CYP3A5; CYP4F8; CYP2S1; CYP3A43; CYP4X1	1181.5	0	1181.5	0	1181.5	1289.5	0	0	0	0	0	0	0	0	0	0	0	0	0
C00951	RP12730	C05295	1.14.14.14	CYP19A1	1181.5	0	1181.5	0	1181.5	1289.5	0	0	0	0	0	0	0	0	0	0	0	0	0
C00951	RP00390	C05301	1.14.14.1	CYP1A1; CYP1A2; CYP1B1; CYP3A7; CYP2A13; CYP2C8; CYP2C18; CYP2D6; CYP2F1; CYP2J2; CYP3A5; CYP4F8; CYP2S1; CYP3A43; CYP4X1	1181.5	0	1181.5	0	1181.5	1289.5	0	0	0	0	0	0	0	0	0	0	0	0	0
C00951	RP02756	C05503	2.4.1.17	UGT2B4; UGT2B7; UGT2B10; UGT2B15; UGT2B17; UGT2B11; UGT2A1; UGT2B28; UGT1A10; UGT1A8; UGT1A7; UGT1A6; UGT1A5; UGT1A9; UGT1A4; UGT1A1; UGT1A3; UGT2A3; UGT2A2	1181.5	0	1181.5	0	1181.5	1289.5	0	0	0	0	0	0	0	0	0	0	0	0	0
C00956	RP00500	C04076	1.2.1.31	ALDH7A1	1181.5	0	1181.5	0	1181.5	235	0.225515	0	0	0	0	0	0	0	0	0	0	0	0
C00956	RP00497	C05560	1.2.1.31	ALDH7A1	1181.5	0	1181.5	0	1181.5	235	0.225515	0	0	0	0	0	0	0	0	0	0	0	0
C00957	RP02764	C05823	1.1.1.27	LDHA; LDHB; LDHC; LDHAL6B; LDHAL6A	1181.5	0	1181.5	0	1181.5	1289.5	0	0	0	0	0	0	0	0	0	0	0	0	0
C00958	RP00328	C04517	3.1.1.4	PLA2G1B; PLA2G2A; PLA2G4A; PLA2G5; PLA2G6; PLA2G10; PLA2G4C; JMJD7; PLA2G16; PLA2G2D; PLA2G2E; PLA2G3; PLA2G2F; PLA2G12A; PLA2G12B; PLA2G4E; PLB1; PLA2G4F; PLA2G4D; PLA2G2C; PLA2G4B	1181.5	0	1181.5	0	1181.5	1289.5	0	0	0	0	0	0	0	0	0	0	0	0	0
C00975	RP02781	C03459	spontaneous		1181.5	0	1181.5	0	1181.5	1289.5	0	0	0	0	0	0	0	0	0	0	0	0	0
C00978	RP02784	C01598	2.1.1.4	ASMT	1181.5	0	1181.5	0	1181.5	1289.5	0	0	0	0	0	0	0	0	0	0	0	0	0
C00986	RP02790	C05665	1.4.3.21; 1.4.3.22	AOC2; AOC3; AOC1	1181.5	0	1181.5	0	1181.5	1289.5	0	0	0	0	0	0	0	0	0	0	0	0	0
C01005	RP03806	C03232	2.6.1.52	PSAT1	1181.5	0	1181.5	0	1181.5	1289.5	0	0	0	0	0	0	0	0	0	0	0	0	0
C01013	RP00479	C05668	3.1.2.4	HIBCH	1181.5	0	1181.5	0	1181.5	1289.5	0	0	0	0	0	0	0	0	0	0	0	0	0
C01019	RP02804	C02985	2.7.1.52	FUK	1181.5	0	1181.5	0	1181.5	1289.5	0	0	0	0	0	0	0	0	0	0	0	0	0
C01019	RP11261	C02475	3.2.1.51	FUCA1	1181.5	0	1181.5	0	1181.5	1289.5	0	0	0	0	0	0	0	0	0	0	0	0	0
C01024	RP11263	C01051	4.2.1.75	UROS	1181.5	0	1181.5	0	1181.5	1289.5	0	0	0	0	0	0	0	0	0	0	0	0	0
C01024	RP02809	C05766	spontaneous		1181.5	0	1181.5	0	1181.5	1289.5	0	0	0	0	0	0	0	0	0	0	0	0	0
C01026	RP00516	C00067	1.5.8.4	DMGDH	1181.5	0	1181.5	0	1181.5	1289.5	0	0	0	0	0	0	0	0	0	0	0	0	0
C01036	RP02820	C01061	5.2.1.2	GSTZ1	1181.5	0	1181.5	0	1181.5	1289.5	0	0	0	0	0	0	0	0	0	0	0	0	0
C01042	RP16834	C12270	3.4.17.21; 6.3.2.41; 6.3.2.42	FOLH1; RIMKLB; RIMKLA; RIMKLA	1181.5	0	1181.5	0	1181.5	1289.5	0	0	0	0	0	0	0	0	0	0	0	0	0
C01042	RP16836	C20776	6.3.2.42	RIMKLA	1181.5	0	1181.5	0	1181.5	1289.5	0	0	0	0	0	0	0	0	0	0	0	0	0
C01051	RP11266	C02469	spontaneous		1181.5	0	1181.5	0	1181.5	1289.5	0	0	0	0	0	0	0	0	0	0	0	0	0
C01051	RP02832	C03263	4.1.1.37	UROD	1181.5	0	1181.5	0	1181.5	1289.5	0	0	0	0	0	0	0	0	0	0	0	0	0
C01054	RP02834	C01724	5.4.99.7	LSS	1181.5	0	1181.5	0	1181.5	1289.5	0	0	0	0	0	0	0	0	0	0	0	0	0
C01060	RP02842	C01829	1.11.1.8	TPO	1181.5	0	1181.5	0	1181.5	1289.5	0	0	0	0	0	0	0	0	0	0	0	0	0
C01060	RP02843	C02218	1.11.1.8	TPO	1181.5	0	1181.5	0	1181.5	1289.5	0	0	0	0	0	0	0	0	0	0	0	0	0
C01060	RP03572	C02465	1.11.1.8	TPO	1181.5	0	1181.5	0	1181.5	1289.5	0	0	0	0	0	0	0	0	0	0	0	0	0
C01060	RP03590	C02515	1.11.1.8; 1.22.1.1	TPO; IYD	1181.5	0	1181.5	0	1181.5	1289.5	0	0	0	0	0	0	0	0	0	0	0	0	0
C01079	RP02855	C02191	1.3.3.4	PPOX	1181.5	0	1181.5	0	1181.5	1289.5	0	0	0	0	0	0	0	0	0	0	0	0	0
C01079	RP02854	C03263	1.3.3.3	CPOX	1181.5	0	1181.5	0	1181.5	1289.5	0	0	0	0	0	0	0	0	0	0	0	0	0
C01097	RP00149	C03785	2.7.1.11	PFKL; PFKM; PFKP	1181.5	0	1181.5	0	1181.5	1289.5	0	0	0	0	0	0	0	0	0	0	0	0	0
C01107	RP02873	C01143	2.7.4.2	PMVK	1181.5	0	1181.5	0	1181.5	1289.5	0	0	0	0	0	0	0	0	0	0	0	0	0
C01110	RP02877	C03564	spontaneous		1181.5	0	1181.5	0	1181.5	1289.5	0	0	0	0	0	0	0	0	0	0	0	0	0
C01124	RP02894	C01780	1.14.15.4; 1.14.15.5	CYP11B1; CYP11B2; CYP11B2	1181.5	0	1181.5	0	1181.5	1289.5	0	0	0	0	0	0	0	0	0	0	0	0	0
C01124	RP02893	C02140	1.14.15.4; 1.14.15.5	CYP11B1; CYP11B2; CYP11B2	1181.5	0	1181.5	0	1181.5	1289.5	0	0	0	0	0	0	0	0	0	0	0	0	0
C01132	RP03106	C06135	3.2.1.52	HEXA; HEXB	1181.5	0	1181.5	0	1181.5	1289.5	0	0	0	0	0	0	0	0	0	0	0	0	0
C01132	RP03817	C03272	3.2.1.52	HEXA; HEXB	1181.5	0	1181.5	0	1181.5	1289.5	0	0	0	0	0	0	0	0	0	0	0	0	0
C01134	RP02900	C04352	4.1.1.36	PPCDC	1181.5	0	1181.5	0	1181.5	1289.5	0	0	0	0	0	0	0	0	0	0	0	0	0
C01149	RP02912	C01181	1.2.1.3; 1.2.1.47	ALDH2; ALDH1B1; ALDH9A1; ALDH3A2; ALDH7A1; ALDH9A1	1181.5	0	1181.5	0	1181.5	1289.5	0	0	0	0	0	0	0	0	0	0	0	0	0
C01152	RP00245	C01262	3.4.13.20; 6.3.2.11	CNDP1; CARNS1	1181.5	0	1181.5	0	1181.5	1289.5	0	0	0	0	0	0	0	0	0	0	0	0	0
C01153	RP01015	C00069	3.1.3.1; 3.1.3.2	ALPI; ALPL; ALPP; ALPPL2; ACP1; ACP2; ACP5; ACPP; ACP6; ACPT	1181.5	0	1181.5	0	1181.5	1289.5	0	0	0	0	0	0	0	0	0	0	0	0	0
C01157	RP00150	C04281	1.5.1.2	PYCR1; PYCR2; PYCRL	1181.5	0	1181.5	0	1181.5	188	0.305911	0	0	0	0	0	0	0	0	0	0	0	0
C01161	RP00659	C04043	1.2.1.5	ALDH3A1; ALDH1A3; ALDH3B1; ALDH3B2	1181.5	0	1181.5	0	1181.5	1289.5	0	0	0	0	0	0	0	0	0	0	0	0	0
C01161	RP02926	C05582	2.1.1.6	COMT	1181.5	0	1181.5	0	1181.5	1289.5	0	0	0	0	0	0	0	0	0	0	0	0	0
C01164	RP02931	C01189	1.14.21.6	SC5D	1181.5	0	1181.5	0	1181.5	1289.5	0	0	0	0	0	0	0	0	0	0	0	0	0
C01164	RP11276	C05107	1.3.1.72	DHCR24	1181.5	0	1181.5	0	1181.5	1289.5	0	0	0	0	0	0	0	0	0	0	0	0	0
C01164	RP02932	C05443	spontaneous		1181.5	0	1181.5	0	1181.5	1289.5	0	0	0	0	0	0	0	0	0	0	0	0	0
C01165	RP02934	C03287	1.2.1.41	ALDH18A1	1181.5	0	1181.5	0	1181.5	1289.5	0	0	0	0	0	0	0	0	0	0	0	0	0
C01165	RP02935	C03912	spontaneous		1181.5	0	1181.5	0	1181.5	1289.5	0	0	0	0	0	0	0	0	0	0	0	0	0
C01172	RP02450	C01236	1.1.1.49	G6PD	1181.5	0	1181.5	0	1181.5	1289.5	0	0	0	0	0	0	0	0	0	0	0	0	0
C01172	RP02940	C05345	5.3.1.9	GPI	1181.5	0	1181.5	0	1181.5	1289.5	0	0	0	0	0	0	0	0	0	0	0	0	0
C01176	RP00661	C05138	1.1.1.145; 5.3.3.1	HSD3B1; HSD3B2; HSD3B1; HSD3B2	1181.5	0	1181.5	0	1181.5	1289.5	0	0	0	0	0	0	0	0	0	0	0	0	0
C01176	RP02944	C05488	1.14.99.10	CYP21A2	1181.5	0	1181.5	0	1181.5	1289.5	0	0	0	0	0	0	0	0	0	0	0	0	0
C01176	RP02946	C05497	1.14.15.4	CYP11B1; CYP11B2	1181.5	0	1181.5	0	1181.5	1289.5	0	0	0	0	0	0	0	0	0	0	0	0	0
C01177	RP02947	C04062	3.1.3.64	MTM1	1181.5	0	1181.5	0	1181.5	1289.5	0	0	0	0	0	0	0	0	0	0	0	0	0
C01179	RP02957	C05350	5.3.2.1	MIF	1181.5	0	1181.5	0	1181.5	1289.5	0	0	0	0	0	0	0	0	0	0	0	0	0
C01180	RP11281	C15606	1.13.11.54	ADI1	1181.5	0	1181.5	0	1181.5	1289.5	0	0	0	0	0	0	0	0	0	0	0	0	0
C01185	RP02963	C03722	2.4.2.19	QPRT	1181.5	0	1181.5	0	1181.5	1289.5	0	0	0	0	0	0	0	0	0	0	0	0	0
C01185	RP00664	C05841	2.7.1.173; 3.1.3.5	NMRK2; NMRK1; NT5E; NT5C2; NT5C; NT5C3A; NT5M; NT5C1A; NT5C1B; NT5C3B; NT5C1B	1181.5	0	1181.5	0	1181.5	1289.5	0	0	0	0	0	0	0	0	0	0	0	0	0
C01189	RP02970	C03845	5.3.3.5	EBP	1181.5	0	1181.5	0	1181.5	1289.5	0	0	0	0	0	0	0	0	0	0	0	0	0
C01189	RP05303	C05439	1.3.1.72	DHCR24	1181.5	0	1181.5	0	1181.5	1289.5	0	0	0	0	0	0	0	0	0	0	0	0	0
C01189	RP11282	C05111	1.1.1.170; 1.1.1.270; 1.14.13.72	NSDHL; HSD17B7; MSMO1; FAXDC2	1181.5	0	1181.5	0	1181.5	1289.5	0	0	0	0	0	0	0	0	0	0	0	0	0
C01194	RP02980	C01277	2.7.1.67	PI4KA; PI4KB; PI4K2B; PI4K2A	1181.5	0	1181.5	0	1181.5	1289.5	0	0	0	0	0	0	0	0	0	0	0	0	0
C01194	RP00667	C04549	2.7.1.137; 3.1.3.64	PIK3C3; MTM1	1181.5	0	1181.5	0	1181.5	1289.5	0	0	0	0	0	0	0	0	0	0	0	0	0
C01194	RP02385	C01288	2.4.1.198	PIGA	1181.5	0	1181.5	0	1181.5	1289.5	0	0	0	0	0	0	0	0	0	0	0	0	0
C01204	RP04800	C01284	2.7.1.158	IPPK	1181.5	0	1181.5	0	1181.5	1289.5	0	0	0	0	0	0	0	0	0	0	0	0	0
C01204	RP02990	C04563	3.1.3.62	MINPP1	1181.5	0	1181.5	0	1181.5	1289.5	0	0	0	0	0	0	0	0	0	0	0	0	0
C01204	RP02991	C04579	3.1.3.62	MINPP1	1181.5	0	1181.5	0	1181.5	1289.5	0	0	0	0	0	0	0	0	0	0	0	0	0
C01204	RP10349	C15990	3.1.3.62	MINPP1	1181.5	0	1181.5	0	1181.5	1289.5	0	0	0	0	0	0	0	0	0	0	0	0	0
C01204	RP11284	C15991	3.1.3.62	MINPP1	1181.5	0	1181.5	0	1181.5	1289.5	0	0	0	0	0	0	0	0	0	0	0	0	0
C01209	RP08057	C05744	2.3.1.179; 2.3.1.85	OXSM; FASN	1181.5	0	1181.5	0	1181.5	1289.5	0	0	0	0	0	0	0	0	0	0	0	0	0
C01209	RP04562	C05746	2.3.1.179; 2.3.1.85	OXSM; FASN	1181.5	0	1181.5	0	1181.5	1289.5	0	0	0	0	0	0	0	0	0	0	0	0	0
C01209	RP04567	C05750	2.3.1.179; 2.3.1.85	OXSM; FASN	1181.5	0	1181.5	0	1181.5	1289.5	0	0	0	0	0	0	0	0	0	0	0	0	0
C01209	RP04570	C05753	2.3.1.179; 2.3.1.85	OXSM; FASN	1181.5	0	1181.5	0	1181.5	1289.5	0	0	0	0	0	0	0	0	0	0	0	0	0
C01209	RP04573	C05756	2.3.1.179; 2.3.1.85	OXSM; FASN	1181.5	0	1181.5	0	1181.5	1289.5	0	0	0	0	0	0	0	0	0	0	0	0	0
C01209	RP04365	C05759	2.3.1.179; 2.3.1.85	OXSM; FASN	1181.5	0	1181.5	0	1181.5	1289.5	0	0	0	0	0	0	0	0	0	0	0	0	0
C01209	RP04578	C05762	2.3.1.179; 2.3.1.85	OXSM; FASN	1181.5	0	1181.5	0	1181.5	1289.5	0	0	0	0	0	0	0	0	0	0	0	0	0
C01209	RP11285	C16219	2.3.1.179; 2.3.1.199	OXSM; ELOVL4; ELOVL2; ELOVL5; ELOVL1; ELOVL6; ELOVL7; ELOVL3	1181.5	0	1181.5	0	1181.5	1289.5	0	0	0	0	0	0	0	0	0	0	0	0	0
C01209	RP15917	C20372	2.3.1.179	OXSM	1181.5	0	1181.5	0	1181.5	1289.5	0	0	0	0	0	0	0	0	0	0	0	0	0
C01209	RP15924	C20376	2.3.1.179	OXSM	1181.5	0	1181.5	0	1181.5	1289.5	0	0	0	0	0	0	0	0	0	0	0	0	0
C01211	RP02996	C02188	1.14.11.4	PLOD1; PLOD2; PLOD3	1181.5	0	1181.5	0	1181.5	1289.5	0	0	0	0	0	0	0	0	0	0	0	0	0
C01211	RP02999	C04487	2.4.1.50	PLOD3; COLGALT2; COLGALT1	1181.5	0	1181.5	0	1181.5	1289.5	0	0	0	0	0	0	0	0	0	0	0	0	0
C01213	RP03001	C06002	1.2.1.18	ALDH6A1	1181.5	0	1181.5	0	1181.5	1289.5	0	0	0	0	0	0	0	0	0	0	0	0	0
C01217	RP09223	C04377	2.1.2.1	SHMT1; SHMT2	1181.5	0	1181.5	0	1181.5	1289.5	0	0	0	0	0	0	0	0	0	0	0	0	0
C01220	RP03011	C01245	3.1.3.56	INPP5A; INPP5J; INPP5K	1181.5	0	1181.5	0	1181.5	1289.5	0	0	0	0	0	0	0	0	0	0	0	0	0
C01220	RP03010	C03546	3.1.3.57	INPP1	1181.5	0	1181.5	0	1181.5	1289.5	0	0	0	0	0	0	0	0	0	0	0	0	0
C01222	RP10135	C14830	1.1.1.271	TSTA3	1181.5	0	1181.5	0	1181.5	1289.5	0	0	0	0	0	0	0	0	0	0	0	0	0
C01227	RP00674	C04555	2.8.2.2; 3.1.6.2	SULT2B1; STS	1181.5	0	1181.5	0	1181.5	1289.5	0	0	0	0	0	0	0	0	0	0	0	0	0
C01227	RP07501	C05138	1.14.99.9; 4.1.2.30	CYP17A1; CYP17A1	1181.5	0	1181.5	0	1181.5	1289.5	0	0	0	0	0	0	0	0	0	0	0	0	0
C01227	RP03022	C05139	1.14.14.1	CYP1A1; CYP1A2; CYP1B1; CYP3A7; CYP2A13; CYP2C8; CYP2C18; CYP2D6; CYP2F1; CYP2J2; CYP3A5; CYP4F8; CYP2S1; CYP3A43; CYP4X1	1181.5	0	1181.5	0	1181.5	1289.5	0	0	0	0	0	0	0	0	0	0	0	0	0
C01227	RP14150	C18045	1.14.13.17	CYP7A1	1181.5	0	1181.5	0	1181.5	1289.5	0	0	0	0	0	0	0	0	0	0	0	0	0
C01228	RP03023	C04494	3.6.1.11	PRUNE	1181.5	0	1181.5	0	1181.5	1289.5	0	0	0	0	0	0	0	0	0	0	0	0	0
C01233	RP03029	C04438	3.1.1.5	LYPLA1; PNPLA6; LYPLA2; PLA2G15; PLB1; PNPLA7	1181.5	0	1181.5	0	1181.5	1289.5	0	0	0	0	0	0	0	0	0	0	0	0	0
C01233	RP03031	C05973	3.1.1.5	LYPLA1; PNPLA6; LYPLA2; PLA2G15; PLB1; PNPLA7	1181.5	0	1181.5	0	1181.5	1289.5	0	0	0	0	0	0	0	0	0	0	0	0	0
C01242	RP03040	C02051	1.4.4.2	GLDC	1181.5	0	1181.5	0	1181.5	1289.5	0	0	0	0	0	0	0	0	0	0	0	0	0
C01242	RP03755	C02972	2.1.2.10	AMT	1181.5	0	1181.5	0	1181.5	1289.5	0	0	0	0	0	0	0	0	0	0	0	0	0
C01243	RP00677	C01272	2.7.1.159; 3.1.3.56	ITPK1; INPP5A; INPP5J; INPP5K	1181.5	0	1181.5	0	1181.5	1289.5	0	0	0	0	0	0	0	0	0	0	0	0	0
C01243	RP03041	C04063	3.1.3.57	INPP1	1181.5	0	1181.5	0	1181.5	1289.5	0	0	0	0	0	0	0	0	0	0	0	0	0
C01243	RP03043	C04477	2.7.1.159	ITPK1	1181.5	0	1181.5	0	1181.5	1289.5	0	0	0	0	0	0	0	0	0	0	0	0	0
C01245	RP00678	C01272	2.7.1.127; 3.1.3.62	ITPKA; ITPKB; ITPKC; MINPP1	1181.5	0	1181.5	0	1181.5	1289.5	0	0	0	0	0	0	0	0	0	0	0	0	0
C01245	RP15855	C01284	2.7.1.151	IPMK	1181.5	0	1181.5	0	1181.5	1289.5	0	0	0	0	0	0	0	0	0	0	0	0	0
C01245	RP03047	C04637	3.1.4.11	PLCB2; PLCB3; PLCB4; PLCD1; PLCG1; PLCG2; PLCB1; PLCE1; PLCD4; PLCZ1; PLCD3	1181.5	0	1181.5	0	1181.5	1289.5	0	0	0	0	0	0	0	0	0	0	0	0	0
C01245	RP05390	C11555	2.7.1.151	IPMK	1181.5	0	1181.5	0	1181.5	1289.5	0	0	0	0	0	0	0	0	0	0	0	0	0
C01252	RP03054	C01717	spontaneous		1181.5	0	1181.5	0	1181.5	1289.5	0	0	0	0	0	0	0	0	0	0	0	0	0
C01259	RP03060	C03793	1.14.11.8	TMLHE	1181.5	0	1181.5	0	1181.5	1289.5	0	0	0	0	0	0	0	0	0	0	0	0	0
C01277	RP03083	C04637	2.7.1.68; 3.1.3.36	PIP5K1A; PIP5K1B; PIP5K1C; PIP5KL1; INPP5B; OCRL; SYNJ1; SYNJ2; INPP5E	1181.5	0	1181.5	0	1181.5	1289.5	0	0	0	0	0	0	0	0	0	0	0	0	0
C01277	RP05383	C11554	2.7.1.154; 3.1.3.64	PIK3C2A; PIK3C2B; PIK3C2G; MTM1	1181.5	0	1181.5	0	1181.5	1289.5	0	0	0	0	0	0	0	0	0	0	0	0	0
C01284	RP03093	C04520	2.7.1.134	ITPK1	1181.5	0	1181.5	0	1181.5	1289.5	0	0	0	0	0	0	0	0	0	0	0	0	0
C01284	RP05391	C11555	2.7.1.151	IPMK	1181.5	0	1181.5	0	1181.5	1289.5	0	0	0	0	0	0	0	0	0	0	0	0	0
C01301	RP03118	C04722	1.14.13.15	CYP27A1	1181.5	0	1181.5	0	1181.5	1289.5	0	0	0	0	0	0	0	0	0	0	0	0	0
C01301	RP09232	C05446	1.14.13.15	CYP27A1	1181.5	0	1181.5	0	1181.5	1289.5	0	0	0	0	0	0	0	0	0	0	0	0	0
C01312	RP11296	C05961	spontaneous		1181.5	0	1181.5	0	1181.5	1289.5	0	0	0	0	0	0	0	0	0	0	0	0	0
C01344	RP03143	C01345	2.7.4.6	NME1; NME2; NME3; NME4; NME5; NME6; NME7; NME1	1181.5	0	1181.5	0	1181.5	1289.5	0	0	0	0	0	0	0	0	0	0	0	0	0
C01344	RP16092	C06196	3.6.1.64	NUDT16	1181.5	0	1181.5	0	1181.5	1289.5	0	0	0	0	0	0	0	0	0	0	0	0	0
C01345	RP03145	C06196	3.6.1.19	ITPA	1181.5	0	1181.5	0	1181.5	1289.5	0	0	0	0	0	0	0	0	0	0	0	0	0
C01371	RP13899	C01335	1.14.14.1	CYP1A1; CYP1A2; CYP1B1; CYP3A7; CYP2A13; CYP2C8; CYP2C18; CYP2D6; CYP2F1; CYP2J2; CYP3A5; CYP4F8; CYP2S1; CYP3A43; CYP4X1	1181.5	0	1181.5	0	1181.5	1289.5	0	0	0	0	0	0	0	0	0	0	0	0	0
C01380	RP05424	C06548	3.3.2.10	EPHX2	1181.5	0	1181.5	0	1181.5	1289.5	0	0	0	0	0	0	0	0	0	0	0	0	0
C01471	RP13010	C07645	spontaneous		1181.5	0	1181.5	0	1181.5	1289.5	0	0	0	0	0	0	0	0	0	0	0	0	0
C01471	RP13011	C16556	spontaneous		1181.5	0	1181.5	0	1181.5	1289.5	0	0	0	0	0	0	0	0	0	0	0	0	0
C01490	RP11316	C15558	2.8.2.33	CHST15	1181.5	0	1181.5	0	1181.5	1289.5	0	0	0	0	0	0	0	0	0	0	0	0	0
C01516	RP11325	C06174	1.14.14.1	CYP1A1; CYP1A2; CYP1B1; CYP3A7; CYP2A13; CYP2C8; CYP2C18; CYP2D6; CYP2F1; CYP2J2; CYP3A5; CYP4F8; CYP2S1; CYP3A43; CYP4X1	1181.5	0	1181.5	0	1181.5	1289.5	0	0	0	0	0	0	0	0	0	0	0	0	0
C01516	RP13015	C11785	1.14.14.1	CYP1A1; CYP1A2; CYP1B1; CYP3A7; CYP2A13; CYP2C8; CYP2C18; CYP2D6; CYP2F1; CYP2J2; CYP3A5; CYP4F8; CYP2S1; CYP3A43; CYP4X1	1181.5	0	1181.5	0	1181.5	1289.5	0	0	0	0	0	0	0	0	0	0	0	0	0
C01516	RP12693	C16578	2.4.1.17	UGT2B4; UGT2B7; UGT2B10; UGT2B15; UGT2B17; UGT2B11; UGT2A1; UGT2B28; UGT1A10; UGT1A8; UGT1A7; UGT1A6; UGT1A5; UGT1A9; UGT1A4; UGT1A1; UGT1A3; UGT2A3; UGT2A2	1181.5	0	1181.5	0	1181.5	1289.5	0	0	0	0	0	0	0	0	0	0	0	0	0
C01516	RP12699	C16643	2.4.1.17	UGT2B4; UGT2B7; UGT2B10; UGT2B15; UGT2B17; UGT2B11; UGT2A1; UGT2B28; UGT1A10; UGT1A8; UGT1A7; UGT1A6; UGT1A5; UGT1A9; UGT1A4; UGT1A1; UGT1A3; UGT2A3; UGT2A2	1181.5	0	1181.5	0	1181.5	1289.5	0	0	0	0	0	0	0	0	0	0	0	0	0
C01516	RP13310	C00067	1.14.14.1	CYP1A1; CYP1A2; CYP1B1; CYP3A7; CYP2A13; CYP2C8; CYP2C18; CYP2D6; CYP2F1; CYP2J2; CYP3A5; CYP4F8; CYP2S1; CYP3A43; CYP4X1	1181.5	0	1181.5	0	1181.5	1289.5	0	0	0	0	0	0	0	0	0	0	0	0	0
C01528	RP03209	C05172	2.7.9.3	SEPHS2; SEPHS1	1181.5	0	1181.5	0	1181.5	1289.5	0	0	0	0	0	0	0	0	0	0	0	0	0
C01528	RP00251	C05684	1.8.1.9	TXNRD1; TXNRD2; TXNRD3	1181.5	0	1181.5	0	1181.5	1289.5	0	0	0	0	0	0	0	0	0	0	0	0	0
C01530	RP13016	C04088	3.1.2.14	OLAH	1181.5	0	1181.5	0	1181.5	205.5	0.277839	0	0	0	0	0	0	0	0	0	0	0	0
C01561	RP03220	C01673	1.14.13.13	CYP27B1	1181.5	0	1181.5	0	1181.5	1289.5	0	0	0	0	0	0	0	0	0	0	0	0	0
C01561	RP03221	C05443	1.14.13.159	CYP2R1	1181.5	0	1181.5	0	1181.5	1289.5	0	0	0	0	0	0	0	0	0	0	0	0	0
C01561	RP14881	C07712	1.14.13.126	CYP24A1	1181.5	0	1181.5	0	1181.5	1289.5	0	0	0	0	0	0	0	0	0	0	0	0	0
C01594	RP03237	C02659	3.2.1.21	GBA3	1181.5	0	1181.5	0	1181.5	1289.5	0	0	0	0	0	0	0	0	0	0	0	0	0
C01595	RP13018	C02050	3.1.2.2	BAAT; ACOT2; ACOT7; ACOT4; ACOT1	1181.5	0	1181.5	0	1181.5	303	0.120613	0	0	0	0	0	0	0	0	0	0	0	0
C01595	RP03238	C04717	1.13.11.33	ALOX15; ALOX15B	1181.5	0	1181.5	0	1181.5	303	0.120613	0	0	0	0	0	0	0	0	0	0	0	0
C01595	RP10141	C14825	1.14.14.1	CYP1A1; CYP1A2; CYP1B1; CYP3A7; CYP2A13; CYP2C8; CYP2C18; CYP2D6; CYP2F1; CYP2J2; CYP3A5; CYP4F8; CYP2S1; CYP3A43; CYP4X1	1181.5	0	1181.5	0	1181.5	303	0.120613	0	0	0	0	0	0	0	0	0	0	0	0
C01595	RP10142	C14826	1.14.14.1	CYP1A1; CYP1A2; CYP1B1; CYP3A7; CYP2A13; CYP2C8; CYP2C18; CYP2D6; CYP2F1; CYP2J2; CYP3A5; CYP4F8; CYP2S1; CYP3A43; CYP4X1	1181.5	0	1181.5	0	1181.5	303	0.120613	0	0	0	0	0	0	0	0	0	0	0	0
C01598	RP03240	C05642	1.13.11.52	IDO1; IDO2	1181.5	0	1181.5	0	1181.5	1289.5	0	0	0	0	0	0	0	0	0	0	0	0	0
C01598	RP03241	C05643	1.14.14.1	CYP1A1; CYP1A2; CYP1B1; CYP3A7; CYP2A13; CYP2C8; CYP2C18; CYP2D6; CYP2F1; CYP2J2; CYP3A5; CYP4F8; CYP2S1; CYP3A43; CYP4X1	1181.5	0	1181.5	0	1181.5	1289.5	0	0	0	0	0	0	0	0	0	0	0	0	0
C01647	RP03282	C02430	6.1.1.10	MARS; MARS2	1181.5	0	1181.5	0	1181.5	1289.5	0	0	0	0	0	0	0	0	0	0	0	0	0
C01647	RP04407	C05336	6.1.1.10	MARS; MARS2	1181.5	0	1181.5	0	1181.5	1289.5	0	0	0	0	0	0	0	0	0	0	0	0	0
C01672	RP13022	C16565	2.5.1.16	SRM	1181.5	0	1181.5	0	1181.5	1289.5	0	0	0	0	0	0	0	0	0	0	0	0	0
C01672	RP09246	C12455	1.4.3.21	AOC2; AOC3	1181.5	0	1181.5	0	1181.5	1289.5	0	0	0	0	0	0	0	0	0	0	0	0	0
C01673	RP14879	C18231	1.14.13.126	CYP24A1	1181.5	0	1181.5	0	1181.5	1289.5	0	0	0	0	0	0	0	0	0	0	0	0	0
C01693	RP03300	C04185	5.3.3.12	DCT	1181.5	0	1181.5	0	1181.5	1289.5	0	0	0	0	0	0	0	0	0	0	0	0	0
C01693	RP03301	C05578	spontaneous		1181.5	0	1181.5	0	1181.5	1289.5	0	0	0	0	0	0	0	0	0	0	0	0	0
C01693	RP03299	C05604	spontaneous		1181.5	0	1181.5	0	1181.5	1289.5	0	0	0	0	0	0	0	0	0	0	0	0	0
C01694	RP03304	C05441	spontaneous		1181.5	0	1181.5	0	1181.5	1289.5	0	0	0	0	0	0	0	0	0	0	0	0	0
C01724	RP03316	C05109	1.3.1.72	DHCR24	1181.5	0	1181.5	0	1181.5	1289.5	0	0	0	0	0	0	0	0	0	0	0	0	0
C01724	RP05247	C11455	1.14.13.70	CYP51A1	1181.5	0	1181.5	0	1181.5	1289.5	0	0	0	0	0	0	0	0	0	0	0	0	0
C01753	RP11340	C08821	1.3.1.72	DHCR24	1181.5	0	1181.5	0	1181.5	1289.5	0	0	0	0	0	0	0	0	0	0	0	0	0
C01780	RP14140	C03205	1.14.15.4	CYP11B1; CYP11B2	1181.5	0	1181.5	0	1181.5	1289.5	0	0	0	0	0	0	0	0	0	0	0	0	0
C01780	RP00706	C05473	1.3.1.3	AKR1D1	1181.5	0	1181.5	0	1181.5	1289.5	0	0	0	0	0	0	0	0	0	0	0	0	0
C01780	RP14143	C18039	spontaneous		1181.5	0	1181.5	0	1181.5	1289.5	0	0	0	0	0	0	0	0	0	0	0	0	0
C01789	RP11342	C15781	1.3.1.72	DHCR24	1181.5	0	1181.5	0	1181.5	1289.5	0	0	0	0	0	0	0	0	0	0	0	0	0
C01794	RP07682	C01921	2.3.1.65	BAAT	1181.5	0	1181.5	0	1181.5	1289.5	0	0	0	0	0	0	0	0	0	0	0	0	0
C01794	RP03344	C05467	2.3.1.176	SCP2	1181.5	0	1181.5	0	1181.5	1289.5	0	0	0	0	0	0	0	0	0	0	0	0	0
C01798	RP06028	C01335	3.2.1.21	GBA3	1181.5	0	1181.5	0	1181.5	1289.5	0	0	0	0	0	0	0	0	0	0	0	0	0
C01829	RP03360	C02465	1.97.1.10	DIO1; DIO2	1181.5	0	1181.5	0	1181.5	1289.5	0	0	0	0	0	0	0	0	0	0	0	0	0
C01829	RP11348	C07639	1.97.1.11	DIO3	1181.5	0	1181.5	0	1181.5	1289.5	0	0	0	0	0	0	0	0	0	0	0	0	0
C01832	RP00254	C03221	1.3.1.38; 1.3.3.6; 1.3.8.7; 1.3.8.8	MECR; PECR; ACOX1; ACOX3; ACADM; ACADL	1181.5	0	1181.5	0	1181.5	1289.5	0	0	0	0	0	0	0	0	0	0	0	0	0
C01879	RP03375	C03740	2.3.2.4	GGCT	1181.5	0	1181.5	0	1181.5	241.5	0.212251	0	0	0	0	0	0	0	0	0	0	0	0
C01885	RP10844	C00060	3.1.1.79	LIPE	1181.5	0	1181.5	0	1181.5	1289.5	0	0	0	0	0	0	0	0	0	0	0	0	0
C01931	RP03280	C01646	6.1.1.6	KARS	1181.5	0	1181.5	0	1181.5	1289.5	0	0	0	0	0	0	0	0	0	0	0	0	0
C01943	RP05322	C11508	1.14.13.70	CYP51A1	1181.5	0	1181.5	0	1181.5	1289.5	0	0	0	0	0	0	0	0	0	0	0	0	0
C01944	RP00711	C05276	1.3.1.38; 1.3.3.6; 1.3.8.7; 1.3.8.8	MECR; PECR; ACOX1; ACOX3; ACADM; ACADL	1181.5	0	1181.5	0	1181.5	1289.5	0	0	0	0	0	0	0	0	0	0	0	0	0
C01953	RP03406	C05138	1.14.99.9	CYP17A1	1181.5	0	1181.5	0	1181.5	1289.5	0	0	0	0	0	0	0	0	0	0	0	0	0
C01953	RP03407	C05485	1.14.99.10	CYP21A2	1181.5	0	1181.5	0	1181.5	1289.5	0	0	0	0	0	0	0	0	0	0	0	0	0
C01953	RP03552	C05501	1.14.15.6	CYP11A1	1181.5	0	1181.5	0	1181.5	1289.5	0	0	0	0	0	0	0	0	0	0	0	0	0
C01953	RP14138	C18038	1.14.13.100	CYP7B1	1181.5	0	1181.5	0	1181.5	1289.5	0	0	0	0	0	0	0	0	0	0	0	0	0
C01953	RP14135	C18044	2.8.2.14; 2.8.2.2; 3.1.6.2	SULT2A1; SULT2B1; STS	1181.5	0	1181.5	0	1181.5	1289.5	0	0	0	0	0	0	0	0	0	0	0	0	0
C02041	RP13025	C06425	3.1.2.2	BAAT; ACOT2; ACOT7; ACOT4; ACOT1	1	11	1	11	1	1	1.81204	1	1	1	1	1	1	1	1	1	1	1	0
C02047	RP03278	C01645	6.1.1.4	LARS2; LARS	1181.5	0	1181.5	0	1181.5	1289.5	0	0	0	0	0	0	0	0	0	0	0	0	0
C02051	RP03438	C02972	1.8.1.4	DLD	1181.5	0	1181.5	0	1181.5	1289.5	0	0	0	0	0	0	0	0	0	0	0	0	0
C02059	RP12601	C03313	1.6.5.2	NQO1	1181.5	0	1181.5	0	1181.5	1289.5	0	0	0	0	0	0	0	0	0	0	0	0	0
C02059	RP09132	C05849	1.1.4.1	VKORC1	1181.5	0	1181.5	0	1181.5	1289.5	0	0	0	0	0	0	0	0	0	0	0	0	0
C02090	RP03447	C03170	1.11.1.15; 1.17.4.1	PRDX6; RRM1; RRM2; RRM2B	1181.5	0	1181.5	0	1181.5	1289.5	0	0	0	0	0	0	0	0	0	0	0	0	0
C02135	RP14902	C15850	3.4.17.23	ACE2	1181.5	0	1181.5	0	1181.5	1289.5	0	0	0	0	0	0	0	0	0	0	0	0	0
C02140	RP03469	C03205	1.14.15.4	CYP11B1; CYP11B2	1181.5	0	1181.5	0	1181.5	1289.5	0	0	0	0	0	0	0	0	0	0	0	0	0
C02140	RP03468	C05475	1.3.1.3	AKR1D1	1181.5	0	1181.5	0	1181.5	1289.5	0	0	0	0	0	0	0	0	0	0	0	0	0
C02140	RP00714	C05490	1.1.1.146	HSD11B1	1181.5	0	1181.5	0	1181.5	1289.5	0	0	0	0	0	0	0	0	0	0	0	0	0
C02140	RP03467	C05498	1.14.99.10	CYP21A2	1181.5	0	1181.5	0	1181.5	1289.5	0	0	0	0	0	0	0	0	0	0	0	0	0
C02141	RP11377	C08830	1.14.13.72	MSMO1; FAXDC2	1181.5	0	1181.5	0	1181.5	1289.5	0	0	0	0	0	0	0	0	0	0	0	0	0
C02163	RP03260	C01636	6.1.1.19	RARS; RARS2	1181.5	0	1181.5	0	1181.5	1289.5	0	0	0	0	0	0	0	0	0	0	0	0	0
C02165	RP03481	C04853	1.14.13.30	CYP4F3; CYP4F2	1181.5	0	1181.5	0	1181.5	1289.5	0	0	0	0	0	0	0	0	0	0	0	0	0
C02166	RP03482	C05951	2.3.2.2	GGT1; GGT7; GGT5; GGT6	1181.5	0	1181.5	0	1181.5	1289.5	0	0	0	0	0	0	0	0	0	0	0	0	0
C02167	RP03484	C02514	5.2.1.2	GSTZ1	1181.5	0	1181.5	0	1181.5	1289.5	0	0	0	0	0	0	0	0	0	0	0	0	0
C02170	RP00717	C06002	1.2.1.3; 1.2.3.1	ALDH2; ALDH1B1; ALDH9A1; ALDH3A2; ALDH7A1; AOX1	1181.5	0	1181.5	0	1181.5	1289.5	0	0	0	0	0	0	0	0	0	0	0	0	0
C02188	RP12575	C05544	2.1.1.43	KMT2A; SETMAR; SUV39H1; WHSC1; KMT2D; SETD1A; KMT2B; SETDB1; EHMT2; SETD1B; SETD2; SUV420H1; WHSC1L1; ASH1L; KMT2E; KMT2C; NSD1; SUV39H2; EHMT1; SETD7; SETDB2; DOT1L; SUV420H2; SETD8	1181.5	0	1181.5	0	1181.5	1289.5	0	0	0	0	0	0	0	0	0	0	0	0	0
C02198	RP03495	C05963	spontaneous		1181.5	0	1181.5	0	1181.5	1289.5	0	0	0	0	0	0	0	0	0	0	0	0	0
C02218	RP03573	C02515	1.11.1.8	TPO	1181.5	0	1181.5	0	1181.5	1289.5	0	0	0	0	0	0	0	0	0	0	0	0	0
C02232	RP11387	C14145	1.1.1.35	EHHADH; HSD17B10; HADH; HSD17B4	1181.5	0	1181.5	0	1181.5	1289.5	0	0	0	0	0	0	0	0	0	0	0	0	0
C02282	RP03523	C06112	6.3.5.7	PET112; QRSL1; GATC	1181.5	0	1181.5	0	1181.5	1289.5	0	0	0	0	0	0	0	0	0	0	0	0	0
C02282	RP03270	C01640	6.1.1.18	QARS	1181.5	0	1181.5	0	1181.5	1289.5	0	0	0	0	0	0	0	0	0	0	0	0	0
C02291	RP13433	C17234	4.4.1.1	CTH	1181.5	0	1181.5	0	1181.5	1289.5	0	0	0	0	0	0	0	0	0	0	0	0	0
C02320	RP03533	C05729	2.3.2.2	GGT1; GGT7; GGT5; GGT6	1181.5	0	1181.5	0	1181.5	1289.5	0	0	0	0	0	0	0	0	0	0	0	0	0
C02336	RP03539	C05345	2.7.1.1	HK1; HK2; HK3; HKDC1	101	1	101.5	1	101.5	162	0.421681	1	0	0	0	0	0	0	0	0	0	0	0
C02348	RP05463	C11821	spontaneous		1181.5	0	1181.5	0	1181.5	1289.5	0	0	0	0	0	0	0	0	0	0	0	0	0
C02350	RP05464	C11821	spontaneous		1181.5	0	1181.5	0	1181.5	1289.5	0	0	0	0	0	0	0	0	0	0	0	0	0
C02350	RP09053	C12248	4.1.1.97	URAD	1181.5	0	1181.5	0	1181.5	1289.5	0	0	0	0	0	0	0	0	0	0	0	0	0
C02373	RP08256	C05499	1.14.15.6	CYP11A1	1181.5	0	1181.5	0	1181.5	1289.5	0	0	0	0	0	0	0	0	0	0	0	0	0
C02373	RP03553	C05501	1.14.15.6	CYP11A1	1181.5	0	1181.5	0	1181.5	1289.5	0	0	0	0	0	0	0	0	0	0	0	0	0
C02380	RP13031	C04646	2.4.2.8	HPRT1	1181.5	0	1181.5	0	1181.5	1289.5	0	0	0	0	0	0	0	0	0	0	0	0	0
C02380	RP13032	C06837	spontaneous		1181.5	0	1181.5	0	1181.5	1289.5	0	0	0	0	0	0	0	0	0	0	0	0	0
C02380	RP13033	C16613	1.17.3.2	XDH	1181.5	0	1181.5	0	1181.5	1289.5	0	0	0	0	0	0	0	0	0	0	0	0	0
C02380	RP13034	C16614	2.1.1.67	TPMT	1181.5	0	1181.5	0	1181.5	1289.5	0	0	0	0	0	0	0	0	0	0	0	0	0
C02412	RP00152	C01642	6.1.1.14	GARS	1181.5	0	1181.5	0	1181.5	1289.5	0	0	0	0	0	0	0	0	0	0	0	0	0
C02430	RP03562	C03294	2.1.2.9	MTFMT	1181.5	0	1181.5	0	1181.5	1289.5	0	0	0	0	0	0	0	0	0	0	0	0	0
C02470	RP03574	C05645	spontaneous		1181.5	0	1181.5	0	1181.5	1289.5	0	0	0	0	0	0	0	0	0	0	0	0	0
C02512	RP03587	C05711	2.3.2.2	GGT1; GGT7; GGT5; GGT6	1181.5	0	1181.5	0	1181.5	1289.5	0	0	0	0	0	0	0	0	0	0	0	0	0
C02528	RP03592	C05337	3.1.2.27; 6.2.1.7	ACOT8; SLC27A5	1181.5	0	1181.5	0	1181.5	1289.5	0	0	0	0	0	0	0	0	0	0	0	0	0
C02535	RP14644	C18872	2.1.1.96	INMT	1181.5	0	1181.5	0	1181.5	1289.5	0	0	0	0	0	0	0	0	0	0	0	0	0
C02553	RP03288	C01650	6.1.1.11	SARS; SARS2	1181.5	0	1181.5	0	1181.5	1289.5	0	0	0	0	0	0	0	0	0	0	0	0	0
C02554	RP03294	C01653	6.1.1.9	VARS; VARS2	1181.5	0	1181.5	0	1181.5	1289.5	0	0	0	0	0	0	0	0	0	0	0	0	0
C02593	RP00256	C05273	1.3.1.38; 1.3.3.6; 1.3.8.7; 1.3.8.8; 1.3.8.9	MECR; PECR; ACOX1; ACOX3; ACADM; ACADL; ACADVL	1181.5	0	1181.5	0	1181.5	1289.5	0	0	0	0	0	0	0	0	0	0	0	0	0
C02679	RP03637	C05223	3.1.2.14	OLAH	1181.5	0	1181.5	0	1181.5	243	0.208178	0	0	0	0	0	0	0	0	0	0	0	0
C02700	RP11420	C05653	3.7.1.3	KYNU	1181.5	0	1181.5	0	1181.5	1289.5	0	0	0	0	0	0	0	0	0	0	0	0	0
C02702	RP03286	C01649	6.1.1.15	EPRS; PARS2	1181.5	0	1181.5	0	1181.5	1289.5	0	0	0	0	0	0	0	0	0	0	0	0	0
C02714	RP03649	C05936	1.4.3.4	MAOA; MAOB	1181.5	0	1181.5	0	1181.5	1289.5	0	0	0	0	0	0	0	0	0	0	0	0	0
C02737	RP03660	C05974	3.1.1.32	PLA2G16	1181.5	0	1181.5	0	1181.5	1289.5	0	0	0	0	0	0	0	0	0	0	0	0	0
C02835	RP03691	C05130	1.2.1.3	ALDH2; ALDH1B1; ALDH9A1; ALDH3A2; ALDH7A1	1181.5	0	1181.5	0	1181.5	1289.5	0	0	0	0	0	0	0	0	0	0	0	0	0
C02839	RP02600	C00787	6.1.1.1	YARS; YARS2	1181.5	0	1181.5	0	1181.5	1289.5	0	0	0	0	0	0	0	0	0	0	0	0	0
C02918	RP03712	C05842	1.2.3.1	AOX1	1181.5	0	1181.5	0	1181.5	1289.5	0	0	0	0	0	0	0	0	0	0	0	0	0
C02918	RP03713	C05843	1.2.3.1	AOX1	1181.5	0	1181.5	0	1181.5	1289.5	0	0	0	0	0	0	0	0	0	0	0	0	0
C02939	RP00729	C03069	1.3.8.4; 1.3.8.7	IVD; ACADM	1181.5	0	1181.5	0	1181.5	1289.5	0	0	0	0	0	0	0	0	0	0	0	0	0
C02939		C15975			1181.5	0	1181.5	0	1181.5	1289.5	0	0	0	0	0	0	0	0	0	0	0	0	0
C02946	RP04654	C05936	1.2.1.3	ALDH2; ALDH1B1; ALDH9A1; ALDH3A2; ALDH7A1	1181.5	0	1181.5	0	1181.5	1289.5	0	0	0	0	0	0	0	0	0	0	0	0	0
C02962	RP14213	C18096	5.3.1.6	RPIA	1181.5	0	1181.5	0	1181.5	1289.5	0	0	0	0	0	0	0	0	0	0	0	0	0
C02984	RP05172	C01638	6.1.1.12	DARS; DARS2	1181.5	0	1181.5	0	1181.5	1289.5	0	0	0	0	0	0	0	0	0	0	0	0	0
C02987	RP00730	C01641	6.1.1.17	EPRS; EARS2	1181.5	0	1181.5	0	1181.5	1289.5	0	0	0	0	0	0	0	0	0	0	0	0	0
C02988	RP03274	C01643	6.1.1.21	HARS; HARS2	1181.5	0	1181.5	0	1181.5	1289.5	0	0	0	0	0	0	0	0	0	0	0	0	0
C02992	RP03290	C01651	6.1.1.3	TARS; TARS2; TARSL2	1181.5	0	1181.5	0	1181.5	1289.5	0	0	0	0	0	0	0	0	0	0	0	0	0
C03012	RP10157	C06205	1.3.1.20	AKR1C4; AKR1C1; AKR1C2; DHDH	1181.5	0	1181.5	0	1181.5	1289.5	0	0	0	0	0	0	0	0	0	0	0	0	0
C03021	RP03847	C11572	2.4.99.18	STT3A; STT3B	1181.5	0	1181.5	0	1181.5	1289.5	0	0	0	0	0	0	0	0	0	0	0	0	0
C03033	RP01540	C00069	3.2.1.31	GUSB; KL	1181.5	0	1181.5	0	1181.5	1289.5	0	0	0	0	0	0	0	0	0	0	0	0	0
C03033	RP13408	C01335	2.4.1.17	UGT2B4; UGT2B7; UGT2B10; UGT2B15; UGT2B17; UGT2B11; UGT2A1; UGT2B28; UGT1A10; UGT1A8; UGT1A7; UGT1A6; UGT1A5; UGT1A9; UGT1A4; UGT1A1; UGT1A3; UGT2A3; UGT2A2	1181.5	0	1181.5	0	1181.5	1289.5	0	0	0	0	0	0	0	0	0	0	0	0	0
C03035	RP13038	C06426	3.1.2.2	BAAT; ACOT2; ACOT7; ACOT4; ACOT1	1181.5	0	1181.5	0	1181.5	1289.5	0	0	0	0	0	0	0	0	0	0	0	0	0
C03069	RP03767	C03231	6.4.1.4	MCCC1; MCCC2	1181.5	0	1181.5	0	1181.5	1289.5	0	0	0	0	0	0	0	0	0	0	0	0	0
C03069	RP03765	C05998	4.2.1.17	ECHS1; EHHADH; HADHA	1181.5	0	1181.5	0	1181.5	1289.5	0	0	0	0	0	0	0	0	0	0	0	0	0
C03069	RP11438	C16471	2.3.1.16	ACAA1; HADHB; ACAA2	1181.5	0	1181.5	0	1181.5	1289.5	0	0	0	0	0	0	0	0	0	0	0	0	0
C03090	RP03775	C03838	6.3.4.13	GART	1181.5	0	1181.5	0	1181.5	1289.5	0	0	0	0	0	0	0	0	0	0	0	0	0
C03125	RP03266	C01639	6.1.1.16	CARS; CARS2	1181.5	0	1181.5	0	1181.5	1289.5	0	0	0	0	0	0	0	0	0	0	0	0	0
C03127	RP03276	C01644	6.1.1.5	IARS; IARS2	1181.5	0	1181.5	0	1181.5	1289.5	0	0	0	0	0	0	0	0	0	0	0	0	0
C03160	RP11441	C06986	spontaneous		1181.5	0	1181.5	0	1181.5	1289.5	0	0	0	0	0	0	0	0	0	0	0	0	0
C03201	RP05521	C04475	2.7.8.1	CEPT1; EPT1	1181.5	0	1181.5	0	1181.5	1289.5	0	0	0	0	0	0	0	0	0	0	0	0	0
C03201	RP11446	C05212	2.7.8.2	CEPT1; CHPT1	1181.5	0	1181.5	0	1181.5	1289.5	0	0	0	0	0	0	0	0	0	0	0	0	0
C03201	RP03796	C05977	3.1.3.4	PPAP2A; PPAP2C; PPAP2B; LPIN2; LPIN1; LPIN3	1181.5	0	1181.5	0	1181.5	1289.5	0	0	0	0	0	0	0	0	0	0	0	0	0
C03205	RP00731	C05485	1.1.1.145; 5.3.3.1	HSD3B1; HSD3B2; HSD3B1; HSD3B2	1181.5	0	1181.5	0	1181.5	1289.5	0	0	0	0	0	0	0	0	0	0	0	0	0
C03205	RP14144	C18040	1.3.1.22	SRD5A1; SRD5A2; SRD5A3	1181.5	0	1181.5	0	1181.5	1289.5	0	0	0	0	0	0	0	0	0	0	0	0	0
C03219	RP15784	C20315	spontaneous		1181.5	0	1181.5	0	1181.5	1289.5	0	0	0	0	0	0	0	0	0	0	0	0	0
C03221	RP03803	C05262	4.2.1.17	ECHS1; EHHADH; HADHA	1181.5	0	1181.5	0	1181.5	1289.5	0	0	0	0	0	0	0	0	0	0	0	0	0
C03221	RP03725	C02944	5.3.3.8	ECI1; EHHADH; ECI2	1181.5	0	1181.5	0	1181.5	1289.5	0	0	0	0	0	0	0	0	0	0	0	0	0
C03227	RP03804	C05645	2.6.1.7	CCBL1; AADAT; CCBL2	1181.5	0	1181.5	0	1181.5	1289.5	0	0	0	0	0	0	0	0	0	0	0	0	0
C03239	RP03809	C04092	spontaneous		1181.5	0	1181.5	0	1181.5	1289.5	0	0	0	0	0	0	0	0	0	0	0	0	0
C03242	RP13039	C03595	3.1.2.2	BAAT; ACOT2; ACOT7; ACOT4; ACOT1	1181.5	0	1181.5	0	1181.5	1289.5	0	0	0	0	0	0	0	0	0	0	0	0	0
C03284	RP00736	C06002	2.6.1.22	ABAT	1181.5	0	1181.5	0	1181.5	1289.5	0	0	0	0	0	0	0	0	0	0	0	0	0
C03313	RP04742	C05849	4.1.1.90	GGCX	1181.5	0	1181.5	0	1181.5	1289.5	0	0	0	0	0	0	0	0	0	0	0	0	0
C03344	RP03833	C04405	1.1.1.178; 1.1.1.35	HSD17B10; EHHADH; HSD17B10; HADH; HSD17B4	1181.5	0	1181.5	0	1181.5	1289.5	0	0	0	0	0	0	0	0	0	0	0	0	0
C03345	RP03834	C04405	4.2.1.17	ECHS1; EHHADH; HADHA	1181.5	0	1181.5	0	1181.5	1289.5	0	0	0	0	0	0	0	0	0	0	0	0	0
C03345	RP11450	C15980	1.3.8.1; 1.3.8.7; 1.3.99.12	ACADS; ACADM; ACADSB	1181.5	0	1181.5	0	1181.5	1289.5	0	0	0	0	0	0	0	0	0	0	0	0	0
C03345	RP00179	C01033	1.3.99.12	ACADSB	1181.5	0	1181.5	0	1181.5	1289.5	0	0	0	0	0	0	0	0	0	0	0	0	0
C03366	RP16177	C04076	4.2.3.134	PHYKPL	1181.5	0	1181.5	0	1181.5	1289.5	0	0	0	0	0	0	0	0	0	0	0	0	0
C03366	RP02997	C16741	2.7.1.81	HYKK	1181.5	0	1181.5	0	1181.5	1289.5	0	0	0	0	0	0	0	0	0	0	0	0	0
C03372	RP03944	C03715	2.5.1.26	AGPS	1181.5	0	1181.5	0	1181.5	1289.5	0	0	0	0	0	0	0	0	0	0	0	0	0
C03372	RP08023	C03129	2.5.1.26	AGPS	1181.5	0	1181.5	0	1181.5	1289.5	0	0	0	0	0	0	0	0	0	0	0	0	0
C03373	RP03838	C04640	6.3.3.1	GART	1181.5	0	1181.5	0	1181.5	1289.5	0	0	0	0	0	0	0	0	0	0	0	0	0
C03373	RP03839	C04751	4.1.1.21	PAICS	1181.5	0	1181.5	0	1181.5	1289.5	0	0	0	0	0	0	0	0	0	0	0	0	0
C03402	RP03842	C06113	6.3.5.6	PET112; QRSL1; GATC	1181.5	0	1181.5	0	1181.5	1289.5	0	0	0	0	0	0	0	0	0	0	0	0	0
C03402	RP03264	C01637	6.1.1.22	NARS; NARS2	1181.5	0	1181.5	0	1181.5	1289.5	0	0	0	0	0	0	0	0	0	0	0	0	0
C03410	RP03845	C03691	2.7.7.43	CMAS	1181.5	0	1181.5	0	1181.5	1289.5	0	0	0	0	0	0	0	0	0	0	0	0	0
C03440	RP03851	C04282	1.4.3.3	DAO	1181.5	0	1181.5	0	1181.5	1289.5	0	0	0	0	0	0	0	0	0	0	0	0	0
C03454	RP11454	C04756	2.7.8.1	CEPT1; EPT1	1181.5	0	1181.5	0	1181.5	1289.5	0	0	0	0	0	0	0	0	0	0	0	0	0
C03458	RP11456	C16152	spontaneous		1181.5	0	1181.5	0	1181.5	1289.5	0	0	0	0	0	0	0	0	0	0	0	0	0
C03460	RP03855	C06000	4.2.1.17	ECHS1; EHHADH; HADHA	1181.5	0	1181.5	0	1181.5	1289.5	0	0	0	0	0	0	0	0	0	0	0	0	0
C03461	RP14954	C19691	1.8.3.5; 1.8.3.6	PCYOX1; PCYOX1	1181.5	0	1181.5	0	1181.5	1289.5	0	0	0	0	0	0	0	0	0	0	0	0	0
C03492	RP00259	C04352	6.3.2.5	PPCS	1181.5	0	1181.5	0	1181.5	1289.5	0	0	0	0	0	0	0	0	0	0	0	0	0
C03511	RP03284	C01648	6.1.1.20	FARSA; FARSB; FARS2	1181.5	0	1181.5	0	1181.5	1289.5	0	0	0	0	0	0	0	0	0	0	0	0	0
C03512	RP03292	C01652	6.1.1.2	WARS; WARS2	1181.5	0	1181.5	0	1181.5	1289.5	0	0	0	0	0	0	0	0	0	0	0	0	0
C03557	RP03880	C05673	2.7.7.14	PCYT2	1181.5	0	1181.5	0	1181.5	1289.5	0	0	0	0	0	0	0	0	0	0	0	0	0
C03594	RP03893	C05455	1.1.1.181	HSD3B7	1181.5	0	1181.5	0	1181.5	1289.5	0	0	0	0	0	0	0	0	0	0	0	0	0
C03642	RP03608	C02592	2.8.2.14	SULT2A1	1181.5	0	1181.5	0	1181.5	1289.5	0	0	0	0	0	0	0	0	0	0	0	0	0
C03680	RP03250	C05565	1.17.3.2	XDH	1181.5	0	1181.5	0	1181.5	1289.5	0	0	0	0	0	0	0	0	0	0	0	0	0
C03680	RP11466	C05572	spontaneous		1181.5	0	1181.5	0	1181.5	1289.5	0	0	0	0	0	0	0	0	0	0	0	0	0
C03680	RP12535	C16674	spontaneous		1181.5	0	1181.5	0	1181.5	1289.5	0	0	0	0	0	0	0	0	0	0	0	0	0
C03681	RP14146	C13712	1.1.1.213	AKR1C4; AKR1C1; AKR1C2; AKR1C3	1181.5	0	1181.5	0	1181.5	1289.5	0	0	0	0	0	0	0	0	0	0	0	0	0
C03684	RP03916	C04244	1.1.1.153	SPR	1181.5	0	1181.5	0	1181.5	1289.5	0	0	0	0	0	0	0	0	0	0	0	0	0
C03684	RP03918	C04895	4.2.3.12	PTS	1181.5	0	1181.5	0	1181.5	1289.5	0	0	0	0	0	0	0	0	0	0	0	0	0
C03692	RP00261	C06037	3.2.1.22	GLA	1181.5	0	1181.5	0	1181.5	1289.5	0	0	0	0	0	0	0	0	0	0	0	0	0
C03722	RP03924	C04409	spontaneous		1181.5	0	1181.5	0	1181.5	1289.5	0	0	0	0	0	0	0	0	0	0	0	0	0
C03742	RP09308	C05143	3.2.1.21	GBA3	1181.5	0	1181.5	0	1181.5	1289.5	0	0	0	0	0	0	0	0	0	0	0	0	0
C03758	RP03932	C04043	1.4.3.21; 1.4.3.4	AOC2; AOC3; MAOA; MAOB	1181.5	0	1181.5	0	1181.5	1289.5	0	0	0	0	0	0	0	0	0	0	0	0	0
C03758	RP03933	C05587	2.1.1.6	COMT	1181.5	0	1181.5	0	1181.5	1289.5	0	0	0	0	0	0	0	0	0	0	0	0	0
C03758	RP13833	C08557	spontaneous		1181.5	0	1181.5	0	1181.5	1289.5	0	0	0	0	0	0	0	0	0	0	0	0	0
C03772	RP00748	C04373	1.1.1.50	AKR1C4	1181.5	0	1181.5	0	1181.5	1289.5	0	0	0	0	0	0	0	0	0	0	0	0	0
C03820	RP03956	C04598	2.7.8.2	CEPT1; CHPT1	1181.5	0	1181.5	0	1181.5	1289.5	0	0	0	0	0	0	0	0	0	0	0	0	0
C03824	RP03958	C04409	4.1.1.45	ACMSD	1181.5	0	1181.5	0	1181.5	1289.5	0	0	0	0	0	0	0	0	0	0	0	0	0
C03838	RP00749	C04376	2.1.2.2	GART	1181.5	0	1181.5	0	1181.5	1289.5	0	0	0	0	0	0	0	0	0	0	0	0	0
C03845	RP11469	C05437	1.3.1.72	DHCR24	1181.5	0	1181.5	0	1181.5	1289.5	0	0	0	0	0	0	0	0	0	0	0	0	0
C03852	RP03963	C03917	1.1.1.50	AKR1C4	1181.5	0	1181.5	0	1181.5	1289.5	0	0	0	0	0	0	0	0	0	0	0	0	0
C03871	RP03970	C03972	spontaneous		1181.5	0	1181.5	0	1181.5	1289.5	0	0	0	0	0	0	0	0	0	0	0	0	0
C03939	RP12520	C05744	2.3.1.179; 2.3.1.85	OXSM; FASN	1181.5	0	1181.5	0	1181.5	1289.5	0	0	0	0	0	0	0	0	0	0	0	0	0
C03968	RP04000	C04476	3.1.4.39	ENPP2	1181.5	0	1181.5	0	1181.5	1289.5	0	0	0	0	0	0	0	0	0	0	0	0	0
C03974	RP10147	C02112	2.7.1.94	AGK	1181.5	0	1181.5	0	1181.5	1289.5	0	0	0	0	0	0	0	0	0	0	0	0	0
C03990	RP11476	C15517	1.14.13.97	CYP3A4	1181.5	0	1181.5	0	1181.5	1289.5	0	0	0	0	0	0	0	0	0	0	0	0	0
C04006	RP04013	C04063	3.1.3.66	INPP4A; INPP4B	1181.5	0	1181.5	0	1181.5	1289.5	0	0	0	0	0	0	0	0	0	0	0	0	0
C04051	RP04020	C04677	2.4.2.7	APRT	1181.5	0	1181.5	0	1181.5	1289.5	0	0	0	0	0	0	0	0	0	0	0	0	0
C04076	RP04034	C05535	1.2.1.31	ALDH7A1	1181.5	0	1181.5	0	1181.5	1289.5	0	0	0	0	0	0	0	0	0	0	0	0	0
C04079	RP04036	C04352	2.7.1.33	PANK1; PANK4; PANK3; PANK2	1181.5	0	1181.5	0	1181.5	1289.5	0	0	0	0	0	0	0	0	0	0	0	0	0
C04088	RP11480	C16221	1.3.1.93	TECR	1181.5	0	1181.5	0	1181.5	1289.5	0	0	0	0	0	0	0	0	0	0	0	0	0
C04188	RP04060	C04582	5.3.1.23	MRI1	1181.5	0	1181.5	0	1181.5	1289.5	0	0	0	0	0	0	0	0	0	0	0	0	0
C04230	RP10845	C00060	3.1.1.5	LYPLA1; PNPLA6; LYPLA2; PLA2G15; PLB1; PNPLA7	1181.5	0	1181.5	0	1181.5	1289.5	0	0	0	0	0	0	0	0	0	0	0	0	0
C04233	RP09154	C00060	3.1.1.5	LYPLA1; PNPLA6; LYPLA2; PLA2G15; PLB1; PNPLA7	1181.5	0	1181.5	0	1181.5	1289.5	0	0	0	0	0	0	0	0	0	0	0	0	0
C04233	RP13048	C03889	2.3.1.135	LRAT	1181.5	0	1181.5	0	1181.5	1289.5	0	0	0	0	0	0	0	0	0	0	0	0	0
C04242	RP13049	C11736	2.7.1.21	TK1; TK2	1181.5	0	1181.5	0	1181.5	1289.5	0	0	0	0	0	0	0	0	0	0	0	0	0
C04257	RP04074	C06241	2.5.1.56; 2.5.1.57	NANS; NANS	1181.5	0	1181.5	0	1181.5	1289.5	0	0	0	0	0	0	0	0	0	0	0	0	0
C04281	RP00757	C05947	1.2.1.88	ALDH4A1	1181.5	0	1181.5	0	1181.5	1289.5	0	0	0	0	0	0	0	0	0	0	0	0	0
C04282	RP04084	C05941	spontaneous		1181.5	0	1181.5	0	1181.5	1289.5	0	0	0	0	0	0	0	0	0	0	0	0	0
C04317	RP00679	C04598	2.3.1.67; 3.1.1.47	LPCAT2; LPCAT1; PAFAH1B2; PAFAH1B3; PAFAH2; PLA2G7	1181.5	0	1181.5	0	1181.5	1289.5	0	0	0	0	0	0	0	0	0	0	0	0	0
C04317	RP03049	C05212	2.3.1.23; 3.1.1.4	LPCAT3; LPCAT2; LPCAT1; LPCAT4; PLA2G1B; PLA2G2A; PLA2G4A; PLA2G5; PLA2G6; PLA2G10; PLA2G4C; JMJD7; PLA2G16; PLA2G2D; PLA2G2E; PLA2G3; PLA2G2F; PLA2G12A; PLA2G12B; PLA2G4E; PLB1; PLA2G4F; PLA2G4D; PLA2G2C; PLA2G4B	1181.5	0	1181.5	0	1181.5	1289.5	0	0	0	0	0	0	0	0	0	0	0	0	0
C04332	RP11491	C05995	spontaneous		1181.5	0	1181.5	0	1181.5	1289.5	0	0	0	0	0	0	0	0	0	0	0	0	0
C04373	RP03988	C11136	2.4.1.17	UGT2B4; UGT2B7; UGT2B10; UGT2B15; UGT2B17; UGT2B11; UGT2A1; UGT2B28; UGT1A10; UGT1A8; UGT1A7; UGT1A6; UGT1A5; UGT1A9; UGT1A4; UGT1A1; UGT1A3; UGT2A3; UGT2A2	1181.5	0	1181.5	0	1181.5	1289.5	0	0	0	0	0	0	0	0	0	0	0	0	0
C04376	RP04102	C04640	6.3.5.3	PFAS	1181.5	0	1181.5	0	1181.5	1289.5	0	0	0	0	0	0	0	0	0	0	0	0	0
C04419	RP00751	C06250	6.3.4.14; 6.4.1.2	ACACA; ACACB; ACACA; ACACB	1181.5	0	1181.5	0	1181.5	1289.5	0	0	0	0	0	0	0	0	0	0	0	0	0
C04487	RP12501	C04759	2.4.1.66	PLOD3	1181.5	0	1181.5	0	1181.5	1289.5	0	0	0	0	0	0	0	0	0	0	0	0	0
C04506	RP04137	C04748	2.1.1.100	ICMT	1181.5	0	1181.5	0	1181.5	1289.5	0	0	0	0	0	0	0	0	0	0	0	0	0
C04506	RP15470	C20120	3.4.24.84	ZMPSTE24	1181.5	0	1181.5	0	1181.5	1289.5	0	0	0	0	0	0	0	0	0	0	0	0	0
C04549	RP11501	C11554	3.1.3.66	INPP4A; INPP4B	1181.5	0	1181.5	0	1181.5	1289.5	0	0	0	0	0	0	0	0	0	0	0	0	0
C04549	RP05392	C11556	2.7.1.150	PIKFYVE	1181.5	0	1181.5	0	1181.5	1289.5	0	0	0	0	0	0	0	0	0	0	0	0	0
C04554	RP04146	C05445	1.14.13.15; 1.2.1.3	CYP27A1; ALDH2; ALDH1B1; ALDH9A1; ALDH3A2; ALDH7A1	1181.5	0	1181.5	0	1181.5	1289.5	0	0	0	0	0	0	0	0	0	0	0	0	0
C04554	RP15565	C17345	6.2.1.7	SLC27A5	1181.5	0	1181.5	0	1181.5	1289.5	0	0	0	0	0	0	0	0	0	0	0	0	0
C04554	RP09317	C04644	6.2.1.7	SLC27A5	1181.5	0	1181.5	0	1181.5	1289.5	0	0	0	0	0	0	0	0	0	0	0	0	0
C04575	RP09318	C05422	3.1.1.17	RGN	1181.5	0	1181.5	0	1181.5	1289.5	0	0	0	0	0	0	0	0	0	0	0	0	0
C04582	RP11503	C15650	4.2.1.109	APIP	1181.5	0	1181.5	0	1181.5	1289.5	0	0	0	0	0	0	0	0	0	0	0	0	0
C04599	RP04165	C04731	1.14.13.8	FMO1; FMO2; FMO3; FMO4; FMO5	1181.5	0	1181.5	0	1181.5	1289.5	0	0	0	0	0	0	0	0	0	0	0	0	0
C04618	RP04177	C05744	2.3.1.85	FASN	1181.5	0	1181.5	0	1181.5	1289.5	0	0	0	0	0	0	0	0	0	0	0	0	0
C04619	RP12495	C05753	2.3.1.85	FASN	1181.5	0	1181.5	0	1181.5	1289.5	0	0	0	0	0	0	0	0	0	0	0	0	0
C04619	RP12493	C05754	2.3.1.85	FASN	1181.5	0	1181.5	0	1181.5	1289.5	0	0	0	0	0	0	0	0	0	0	0	0	0
C04620	RP04180	C05750	2.3.1.85	FASN	1181.5	0	1181.5	0	1181.5	1289.5	0	0	0	0	0	0	0	0	0	0	0	0	0
C04620	RP04181	C05751	2.3.1.85	FASN	1181.5	0	1181.5	0	1181.5	1289.5	0	0	0	0	0	0	0	0	0	0	0	0	0
C04633	RP04187	C05762	2.3.1.85	FASN	1181.5	0	1181.5	0	1181.5	1289.5	0	0	0	0	0	0	0	0	0	0	0	0	0
C04633	RP04188	C05763	2.3.1.85	FASN	1181.5	0	1181.5	0	1181.5	1289.5	0	0	0	0	0	0	0	0	0	0	0	0	0
C04635	RP04055	C04756	3.1.1.4	PLA2G1B; PLA2G2A; PLA2G4A; PLA2G5; PLA2G6; PLA2G10; PLA2G4C; JMJD7; PLA2G16; PLA2G2D; PLA2G2E; PLA2G3; PLA2G2F; PLA2G12A; PLA2G12B; PLA2G4E; PLB1; PLA2G4F; PLA2G4D; PLA2G2C; PLA2G4B	1181.5	0	1181.5	0	1181.5	1289.5	0	0	0	0	0	0	0	0	0	0	0	0	0
C04635	RP11509	C15646	3.1.4.39	ENPP2	1181.5	0	1181.5	0	1181.5	1289.5	0	0	0	0	0	0	0	0	0	0	0	0	0
C04637	RP04189	C05981	2.7.1.153; 3.1.3.67	PIK3CA; PIK3CB; PIK3CD; PIK3CG; PTEN	1181.5	0	1181.5	0	1181.5	1289.5	0	0	0	0	0	0	0	0	0	0	0	0	0
C04637	RP05393	C11557	2.7.1.149	PIP4K2A; PIP4K2B; PIP4K2C	1181.5	0	1181.5	0	1181.5	1289.5	0	0	0	0	0	0	0	0	0	0	0	0	0
C04646	RP13053	C16615	2.1.1.67	TPMT	1181.5	0	1181.5	0	1181.5	1289.5	0	0	0	0	0	0	0	0	0	0	0	0	0
C04646	RP13055	C16617	3.6.1.19	ITPA	1181.5	0	1181.5	0	1181.5	1289.5	0	0	0	0	0	0	0	0	0	0	0	0	0
C04646	RP13056	C16618	1.1.1.205	IMPDH1; IMPDH2	1181.5	0	1181.5	0	1181.5	1289.5	0	0	0	0	0	0	0	0	0	0	0	0	0
C04677	RP04205	C04734	2.1.2.3	ATIC	1181.5	0	1181.5	0	1181.5	1289.5	0	0	0	0	0	0	0	0	0	0	0	0	0
C04677	RP04204	C04823	4.3.2.2	ADSL	1181.5	0	1181.5	0	1181.5	1289.5	0	0	0	0	0	0	0	0	0	0	0	0	0
C04688	RP12488	C05759	2.3.1.85	FASN	1181.5	0	1181.5	0	1181.5	1289.5	0	0	0	0	0	0	0	0	0	0	0	0	0
C04688	RP12484	C05760	2.3.1.85	FASN	1181.5	0	1181.5	0	1181.5	1289.5	0	0	0	0	0	0	0	0	0	0	0	0	0
C04722	RP15564	C15613	6.2.1.7	SLC27A5	1181.5	0	1181.5	0	1181.5	1289.5	0	0	0	0	0	0	0	0	0	0	0	0	0
C04722	RP04226	C04760	6.2.1.7	SLC27A5	1181.5	0	1181.5	0	1181.5	1289.5	0	0	0	0	0	0	0	0	0	0	0	0	0
C04742	RP10171	C05966	1.11.1.9	GPX1; GPX2; GPX3; GPX5; GPX7; GPX6; GPX8	1181.5	0	1181.5	0	1181.5	1289.5	0	0	0	0	0	0	0	0	0	0	0	0	0
C04751	RP04241	C04823	6.3.2.6	PAICS	1181.5	0	1181.5	0	1181.5	1289.5	0	0	0	0	0	0	0	0	0	0	0	0	0
C04756	RP11523	C15647	3.1.4.4	PLD1; PLD2; PLD3; PLD4	1181.5	0	1181.5	0	1181.5	1289.5	0	0	0	0	0	0	0	0	0	0	0	0	0
C04756	RP10846	C00060	3.1.1.4	PLA2G1B; PLA2G2A; PLA2G4A; PLA2G5; PLA2G6; PLA2G10; PLA2G4C; JMJD7; PLA2G16; PLA2G2D; PLA2G2E; PLA2G3; PLA2G2F; PLA2G12A; PLA2G12B; PLA2G4E; PLB1; PLA2G4F; PLA2G4D; PLA2G2C; PLA2G4B	1181.5	0	1181.5	0	1181.5	1289.5	0	0	0	0	0	0	0	0	0	0	0	0	0
C04805	RP05518	C05356	1.11.1.9	GPX1; GPX2; GPX3; GPX5; GPX7; GPX6; GPX8	1181.5	0	1181.5	0	1181.5	1289.5	0	0	0	0	0	0	0	0	0	0	0	0	0
C04874	RP04270	C04895	3.1.3.1	ALPI; ALPL; ALPP; ALPPL2	1181.5	0	1181.5	0	1181.5	1289.5	0	0	0	0	0	0	0	0	0	0	0	0	0
C04895	RP04283	C06148	3.5.4.16	GCH1	1181.5	0	1181.5	0	1181.5	1289.5	0	0	0	0	0	0	0	0	0	0	0	0	0
C04895	RP15685	C20239	4.1.2.50	PTS	1181.5	0	1181.5	0	1181.5	1289.5	0	0	0	0	0	0	0	0	0	0	0	0	0
C05011	RP13057	C07108	1.14.14.1	CYP1A1; CYP1A2; CYP1B1; CYP3A7; CYP2A13; CYP2C8; CYP2C18; CYP2D6; CYP2F1; CYP2J2; CYP3A5; CYP4F8; CYP2S1; CYP3A43; CYP4X1	1181.5	0	1181.5	0	1181.5	1289.5	0	0	0	0	0	0	0	0	0	0	0	0	0
C05100	RP04308	C05145	3.5.1.6	UPB1	1181.5	0	1181.5	0	1181.5	265	0.179596	0	0	0	0	0	0	0	0	0	0	0	0
C05103	RP11539	C15816	1.1.1.270	HSD17B7	1181.5	0	1181.5	0	1181.5	1289.5	0	0	0	0	0	0	0	0	0	0	0	0	0
C05108	RP05246	C11455	1.3.1.70	TM7SF2	1181.5	0	1181.5	0	1181.5	1289.5	0	0	0	0	0	0	0	0	0	0	0	0	0
C05108	RP11540	C15808	1.14.13.72	MSMO1; FAXDC2	1181.5	0	1181.5	0	1181.5	1289.5	0	0	0	0	0	0	0	0	0	0	0	0	0
C05108	RP11541	C15915	1.3.1.72	DHCR24	1181.5	0	1181.5	0	1181.5	1289.5	0	0	0	0	0	0	0	0	0	0	0	0	0
C05125	RP11543	C16255	1.2.4.1	PDHA1; PDHA2; PDHB	1181.5	0	1181.5	0	1181.5	1289.5	0	0	0	0	0	0	0	0	0	0	0	0	0
C05127	RP04313	C05827	1.4.3.4	MAOA; MAOB	1181.5	0	1181.5	0	1181.5	1289.5	0	0	0	0	0	0	0	0	0	0	0	0	0
C05138	RP04314	C05487	1.14.99.10	CYP21A2	1181.5	0	1181.5	0	1181.5	1289.5	0	0	0	0	0	0	0	0	0	0	0	0	0
C05138	RP04315	C05499	1.14.15.6	CYP11A1	1181.5	0	1181.5	0	1181.5	1289.5	0	0	0	0	0	0	0	0	0	0	0	0	0
C05139	RP00776	C05140	1.1.1.145; 5.3.3.1	HSD3B1; HSD3B2; HSD3B1; HSD3B2	1181.5	0	1181.5	0	1181.5	1289.5	0	0	0	0	0	0	0	0	0	0	0	0	0
C05141	RP00777	C05300	1.1.1.62	HSD17B1; HSD17B2; HSD17B8; HSD17B6; HSD17B12; HSD17B7	1181.5	0	1181.5	0	1181.5	1289.5	0	0	0	0	0	0	0	0	0	0	0	0	0
C05141	RP04319	C05504	2.4.1.17	UGT2B4; UGT2B7; UGT2B10; UGT2B15; UGT2B17; UGT2B11; UGT2A1; UGT2B28; UGT1A10; UGT1A8; UGT1A7; UGT1A6; UGT1A5; UGT1A9; UGT1A4; UGT1A1; UGT1A3; UGT2A3; UGT2A2	1181.5	0	1181.5	0	1181.5	1289.5	0	0	0	0	0	0	0	0	0	0	0	0	0
C05172	RP13059	C06482	2.9.1.2	SEPSECS	1181.5	0	1181.5	0	1181.5	1289.5	0	0	0	0	0	0	0	0	0	0	0	0	0
C05200	RP04349	C05313	2.1.1.114	COQ3	1181.5	0	1181.5	0	1181.5	1289.5	0	0	0	0	0	0	0	0	0	0	0	0	0
C05212	RP10847	C00060	3.1.1.4	PLA2G1B; PLA2G2A; PLA2G4A; PLA2G5; PLA2G6; PLA2G10; PLA2G4C; JMJD7; PLA2G16; PLA2G2D; PLA2G2E; PLA2G3; PLA2G2F; PLA2G12A; PLA2G12B; PLA2G4E; PLB1; PLA2G4F; PLA2G4D; PLA2G2C; PLA2G4B	1181.5	0	1181.5	0	1181.5	1289.5	0	0	0	0	0	0	0	0	0	0	0	0	0
C05223	RP00782	C05758	2.3.1.85	FASN	1181.5	0	1181.5	0	1181.5	1289.5	0	0	0	0	0	0	0	0	0	0	0	0	0
C05223	RP08287	C05759	2.3.1.179; 2.3.1.85	OXSM; FASN	1181.5	0	1181.5	0	1181.5	1289.5	0	0	0	0	0	0	0	0	0	0	0	0	0
C05258	RP04380	C05259	1.1.1.211; 1.1.1.35	HADHA; EHHADH; HSD17B10; HADH; HSD17B4	1181.5	0	1181.5	0	1181.5	1289.5	0	0	0	0	0	0	0	0	0	0	0	0	0
C05258	RP04381	C05272	4.2.1.17	ECHS1; EHHADH; HADHA	1181.5	0	1181.5	0	1181.5	1289.5	0	0	0	0	0	0	0	0	0	0	0	0	0
C05260	RP12448	C05261	1.1.1.211; 1.1.1.35	HADHA; EHHADH; HSD17B10; HADH; HSD17B4	1181.5	0	1181.5	0	1181.5	1289.5	0	0	0	0	0	0	0	0	0	0	0	0	0
C05260	RP04383	C05273	4.2.1.17	ECHS1; EHHADH; HADHA	1181.5	0	1181.5	0	1181.5	1289.5	0	0	0	0	0	0	0	0	0	0	0	0	0
C05262	RP04384	C05263	1.1.1.211; 1.1.1.35	HADHA; EHHADH; HSD17B10; HADH; HSD17B4	1181.5	0	1181.5	0	1181.5	1289.5	0	0	0	0	0	0	0	0	0	0	0	0	0
C05264	RP04386	C05265	1.1.1.211; 1.1.1.35	HADHA; EHHADH; HSD17B10; HADH; HSD17B4	1181.5	0	1181.5	0	1181.5	1289.5	0	0	0	0	0	0	0	0	0	0	0	0	0
C05264	RP04387	C05275	4.2.1.17	ECHS1; EHHADH; HADHA	1181.5	0	1181.5	0	1181.5	1289.5	0	0	0	0	0	0	0	0	0	0	0	0	0
C05266	RP04388	C05267	1.1.1.211; 1.1.1.35	HADHA; EHHADH; HSD17B10; HADH; HSD17B4	1181.5	0	1181.5	0	1181.5	1289.5	0	0	0	0	0	0	0	0	0	0	0	0	0
C05266	RP04389	C05276	4.2.1.17	ECHS1; EHHADH; HADHA	1181.5	0	1181.5	0	1181.5	1289.5	0	0	0	0	0	0	0	0	0	0	0	0	0
C05268	RP04391	C05269	1.1.1.211; 1.1.1.35	HADHA; EHHADH; HSD17B10; HADH; HSD17B4	1181.5	0	1181.5	0	1181.5	1289.5	0	0	0	0	0	0	0	0	0	0	0	0	0
C05268	RP04392	C05271	4.2.1.17	ECHS1; EHHADH; HADHA	1181.5	0	1181.5	0	1181.5	1289.5	0	0	0	0	0	0	0	0	0	0	0	0	0
C05270	RP00783	C05271	1.3.1.38; 1.3.3.6; 1.3.8.1; 1.3.8.7; 1.3.8.8	MECR; PECR; ACOX1; ACOX3; ACADS; ACADM; ACADL	1181.5	0	1181.5	0	1181.5	1289.5	0	0	0	0	0	0	0	0	0	0	0	0	0
C05274	RP00262	C05275	1.3.1.38; 1.3.3.6; 1.3.8.7; 1.3.8.8	MECR; PECR; ACOX1; ACOX3; ACADM; ACADL	1181.5	0	1181.5	0	1181.5	1289.5	0	0	0	0	0	0	0	0	0	0	0	0	0
C05279	RP04396	C05280	5.3.3.8	ECI1; EHHADH; ECI2	1181.5	0	1181.5	0	1181.5	1289.5	0	0	0	0	0	0	0	0	0	0	0	0	0
C05284	RP00785	C05285	1.1.1.146	HSD11B1	1181.5	0	1181.5	0	1181.5	1289.5	0	0	0	0	0	0	0	0	0	0	0	0	0
C05284	RP14139	C18075	1.1.1.62	HSD17B1; HSD17B2; HSD17B8; HSD17B6; HSD17B12; HSD17B7	1181.5	0	1181.5	0	1181.5	1289.5	0	0	0	0	0	0	0	0	0	0	0	0	0
C05290	RP04398	C05297	1.14.14.14	CYP19A1	1181.5	0	1181.5	0	1181.5	1289.5	0	0	0	0	0	0	0	0	0	0	0	0	0
C05294	RP12447	C05295	1.14.14.14	CYP19A1	1181.5	0	1181.5	0	1181.5	1289.5	0	0	0	0	0	0	0	0	0	0	0	0	0
C05298	RP04400	C05299	2.1.1.6	COMT	1181.5	0	1181.5	0	1181.5	1289.5	0	0	0	0	0	0	0	0	0	0	0	0	0
C05299	RP09331	C11132	2.4.1.17	UGT2B4; UGT2B7; UGT2B10; UGT2B15; UGT2B17; UGT2B11; UGT2A1; UGT2B28; UGT1A10; UGT1A8; UGT1A7; UGT1A6; UGT1A5; UGT1A9; UGT1A4; UGT1A1; UGT1A3; UGT2A3; UGT2A2	1181.5	0	1181.5	0	1181.5	1289.5	0	0	0	0	0	0	0	0	0	0	0	0	0
C05301	RP04401	C05302	2.1.1.6	COMT	1181.5	0	1181.5	0	1181.5	1289.5	0	0	0	0	0	0	0	0	0	0	0	0	0
C05302	RP09332	C11131	2.4.1.17	UGT2B4; UGT2B7; UGT2B10; UGT2B15; UGT2B17; UGT2B11; UGT2A1; UGT2B28; UGT1A10; UGT1A8; UGT1A7; UGT1A6; UGT1A5; UGT1A9; UGT1A4; UGT1A1; UGT1A3; UGT2A3; UGT2A2	1181.5	0	1181.5	0	1181.5	1289.5	0	0	0	0	0	0	0	0	0	0	0	0	0
C05335	RP04408	C05336	6.1.1.10	MARS; MARS2	1181.5	0	1181.5	0	1181.5	1289.5	0	0	0	0	0	0	0	0	0	0	0	0	0
C05335	RP11551	C05698	2.1.1.13	MTR	1181.5	0	1181.5	0	1181.5	1289.5	0	0	0	0	0	0	0	0	0	0	0	0	0
C05335	RP04404	C05703	4.4.1.1	CTH	1181.5	0	1181.5	0	1181.5	1289.5	0	0	0	0	0	0	0	0	0	0	0	0	0
C05335	RP04405	C05691	2.5.1.6	MAT1A; MAT2A; MAT2B	1181.5	0	1181.5	0	1181.5	1289.5	0	0	0	0	0	0	0	0	0	0	0	0	0
C05337	RP11578	C05449	2.3.1.176	SCP2	1181.5	0	1181.5	0	1181.5	1289.5	0	0	0	0	0	0	0	0	0	0	0	0	0
C05345	RP00191	C05378	2.7.1.11; 3.1.3.11	PFKL; PFKM; PFKP; FBP1; FBP2	1181.5	0	1181.5	0	1181.5	1289.5	0	0	0	0	0	0	0	0	0	0	0	0	0
C05382	RP11137	C00447	2.7.1.11; 3.1.3.11	PFKL; PFKM; PFKP; FBP1; FBP2	1181.5	0	1181.5	0	1181.5	1289.5	0	0	0	0	0	0	0	0	0	0	0	0	0
C05402	RP05136	C05404	3.2.1.22	GLA	1181.5	0	1181.5	0	1181.5	1289.5	0	0	0	0	0	0	0	0	0	0	0	0	0
C05437	RP04435	C05439	5.3.3.5	EBP	1181.5	0	1181.5	0	1181.5	1289.5	0	0	0	0	0	0	0	0	0	0	0	0	0
C05444	RP04436	C05445	1.1.1.1; 1.14.13.15	ADH1A; ADH1B; ADH1C; ADH4; ADH5; ADH6; ADH7; CYP27A1	1181.5	0	1181.5	0	1181.5	1289.5	0	0	0	0	0	0	0	0	0	0	0	0	0
C05444	RP04437	C05452	1.14.13.15	CYP27A1	1181.5	0	1181.5	0	1181.5	1289.5	0	0	0	0	0	0	0	0	0	0	0	0	0
C05446	RP09341	C05454	1.14.13.15	CYP27A1	1181.5	0	1181.5	0	1181.5	1289.5	0	0	0	0	0	0	0	0	0	0	0	0	0
C05447	RP04440	C05448	4.2.1.107	HSD17B4	1181.5	0	1181.5	0	1181.5	1289.5	0	0	0	0	0	0	0	0	0	0	0	0	0
C05447	RP13731	C17346	1.17.99.3	ACOX2	1181.5	0	1181.5	0	1181.5	1289.5	0	0	0	0	0	0	0	0	0	0	0	0	0
C05448	RP04441	C05449	1.1.1.35	EHHADH; HSD17B10; HADH; HSD17B4	1181.5	0	1181.5	0	1181.5	1289.5	0	0	0	0	0	0	0	0	0	0	0	0	0
C05450	RP04444	C05460	4.2.1.107	HSD17B4	1181.5	0	1181.5	0	1181.5	1289.5	0	0	0	0	0	0	0	0	0	0	0	0	0
C05450	RP11579	C05467	1.1.1.35	EHHADH; HSD17B10; HADH; HSD17B4	1181.5	0	1181.5	0	1181.5	1289.5	0	0	0	0	0	0	0	0	0	0	0	0	0
C05451	RP00786	C05452	1.1.1.50	AKR1C4	1181.5	0	1181.5	0	1181.5	1289.5	0	0	0	0	0	0	0	0	0	0	0	0	0
C05451	RP04445	C05455	1.3.1.3	AKR1D1	1181.5	0	1181.5	0	1181.5	1289.5	0	0	0	0	0	0	0	0	0	0	0	0	0
C05452	RP11580	C05454	1.14.13.96	CYP8B1	1181.5	0	1181.5	0	1181.5	1289.5	0	0	0	0	0	0	0	0	0	0	0	0	0
C05453	RP09136	C05454	1.1.1.50	AKR1C4	1181.5	0	1181.5	0	1181.5	1289.5	0	0	0	0	0	0	0	0	0	0	0	0	0
C05453	RP04447	C17339	1.3.1.3	AKR1D1	1181.5	0	1181.5	0	1181.5	1289.5	0	0	0	0	0	0	0	0	0	0	0	0	0
C05455	RP04449	C17339	1.14.13.95	CYP8B1	1181.5	0	1181.5	0	1181.5	1289.5	0	0	0	0	0	0	0	0	0	0	0	0	0
C05460	RP13730	C17343	1.17.99.3	ACOX2	1181.5	0	1181.5	0	1181.5	1289.5	0	0	0	0	0	0	0	0	0	0	0	0	0
C05465	RP11581	C15516	1.14.13.97	CYP3A4	1181.5	0	1181.5	0	1181.5	1289.5	0	0	0	0	0	0	0	0	0	0	0	0	0
C05469	RP00788	C05470	1.1.1.50	AKR1C4	1181.5	0	1181.5	0	1181.5	1289.5	0	0	0	0	0	0	0	0	0	0	0	0	0
C05471	RP00789	C05472	1.1.1.50	AKR1C4	1181.5	0	1181.5	0	1181.5	1289.5	0	0	0	0	0	0	0	0	0	0	0	0	0
C05473	RP00790	C05474	1.1.1.50	AKR1C4	1181.5	0	1181.5	0	1181.5	1289.5	0	0	0	0	0	0	0	0	0	0	0	0	0
C05475	RP00791	C05476	1.1.1.50	AKR1C4	1181.5	0	1181.5	0	1181.5	1289.5	0	0	0	0	0	0	0	0	0	0	0	0	0
C05476	RP00792	C05478	1.1.1.146	HSD11B1	1181.5	0	1181.5	0	1181.5	1289.5	0	0	0	0	0	0	0	0	0	0	0	0	0
C05477	RP00793	C05478	1.1.1.50	AKR1C4	1181.5	0	1181.5	0	1181.5	1289.5	0	0	0	0	0	0	0	0	0	0	0	0	0
C05479	RP00794	C05480	1.1.1.50	AKR1C4	1181.5	0	1181.5	0	1181.5	1289.5	0	0	0	0	0	0	0	0	0	0	0	0	0
C05487	RP00795	C05488	1.1.1.145; 5.3.3.1	HSD3B1; HSD3B2; HSD3B1; HSD3B2	1181.5	0	1181.5	0	1181.5	1289.5	0	0	0	0	0	0	0	0	0	0	0	0	0
C05487	RP04466	C05489	1.14.15.4	CYP11B1; CYP11B2	1181.5	0	1181.5	0	1181.5	1289.5	0	0	0	0	0	0	0	0	0	0	0	0	0
C05497	RP04467	C05498	1.14.99.9	CYP17A1	1181.5	0	1181.5	0	1181.5	1289.5	0	0	0	0	0	0	0	0	0	0	0	0	0
C05499	RP04468	C05500	1.14.99.9	CYP17A1	1181.5	0	1181.5	0	1181.5	1289.5	0	0	0	0	0	0	0	0	0	0	0	0	0
C05500	RP04469	C05501	1.14.15.6	CYP11A1	1181.5	0	1181.5	0	1181.5	1289.5	0	0	0	0	0	0	0	0	0	0	0	0	0
C05501	RP04470	C05502	1.14.15.6	CYP11A1	1181.5	0	1181.5	0	1181.5	1289.5	0	0	0	0	0	0	0	0	0	0	0	0	0
C05528	RP11583	C11537	1.1.1.37	MDH1; MDH2	1181.5	0	1181.5	0	1181.5	1289.5	0	0	0	0	0	0	0	0	0	0	0	0	0
C05535	RP08329	C05560	1.2.1.31	ALDH7A1	1181.5	0	1181.5	0	1181.5	1289.5	0	0	0	0	0	0	0	0	0	0	0	0	0
C05535	RP00752	C11482	1.2.1.31	ALDH7A1	1181.5	0	1181.5	0	1181.5	1289.5	0	0	0	0	0	0	0	0	0	0	0	0	0
C05544	RP12450	C05545	2.1.1.43	KMT2A; SETMAR; SUV39H1; WHSC1; KMT2D; SETD1A; KMT2B; SETDB1; EHMT2; SETD1B; SETD2; SUV420H1; WHSC1L1; ASH1L; KMT2E; KMT2C; NSD1; SUV39H2; EHMT1; SETD7; SETDB2; DOT1L; SUV420H2; SETD8	1181.5	0	1181.5	0	1181.5	1289.5	0	0	0	0	0	0	0	0	0	0	0	0	0
C05545	RP12452	C05546	2.1.1.43	KMT2A; SETMAR; SUV39H1; WHSC1; KMT2D; SETD1A; KMT2B; SETDB1; EHMT2; SETD1B; SETD2; SUV420H1; WHSC1L1; ASH1L; KMT2E; KMT2C; NSD1; SUV39H2; EHMT1; SETD7; SETDB2; DOT1L; SUV420H2; SETD8	1181.5	0	1181.5	0	1181.5	1289.5	0	0	0	0	0	0	0	0	0	0	0	0	0
C05576	RP04492	C05577	1.1.1.1	ADH1A; ADH1B; ADH1C; ADH4; ADH5; ADH6; ADH7	1181.5	0	1181.5	0	1181.5	1289.5	0	0	0	0	0	0	0	0	0	0	0	0	0
C05576	RP04493	C05594	2.1.1.6	COMT	1181.5	0	1181.5	0	1181.5	1289.5	0	0	0	0	0	0	0	0	0	0	0	0	0
C05577	RP00796	C05580	1.2.1.5	ALDH3A1; ALDH1A3; ALDH3B1; ALDH3B2	1181.5	0	1181.5	0	1181.5	1289.5	0	0	0	0	0	0	0	0	0	0	0	0	0
C05578	RP04495	C05579	1.14.18.1	TYR	1181.5	0	1181.5	0	1181.5	1289.5	0	0	0	0	0	0	0	0	0	0	0	0	0
C05580	RP04497	C05584	2.1.1.6	COMT	1181.5	0	1181.5	0	1181.5	1289.5	0	0	0	0	0	0	0	0	0	0	0	0	0
C05581	RP00797	C05582	1.2.1.5	ALDH3A1; ALDH1A3; ALDH3B1; ALDH3B2	1181.5	0	1181.5	0	1181.5	1289.5	0	0	0	0	0	0	0	0	0	0	0	0	0
C05581	RP04499	C05587	1.4.3.4	MAOA; MAOB	1181.5	0	1181.5	0	1181.5	1289.5	0	0	0	0	0	0	0	0	0	0	0	0	0
C05583	RP00798	C05584	1.2.1.5	ALDH3A1; ALDH1A3; ALDH3B1; ALDH3B2	1181.5	0	1181.5	0	1181.5	1289.5	0	0	0	0	0	0	0	0	0	0	0	0	0
C05583	RP04503	C05588	1.4.3.4	MAOA; MAOB	1181.5	0	1181.5	0	1181.5	1289.5	0	0	0	0	0	0	0	0	0	0	0	0	0
C05583	RP04501	C05589	1.4.3.4	MAOA; MAOB	1181.5	0	1181.5	0	1181.5	1289.5	0	0	0	0	0	0	0	0	0	0	0	0	0
C05587	RP13827	C17754	spontaneous		1181.5	0	1181.5	0	1181.5	1289.5	0	0	0	0	0	0	0	0	0	0	0	0	0
C05588	RP04502	C00218	1.4.3.4	MAOA; MAOB	1181.5	0	1181.5	0	1181.5	1289.5	0	0	0	0	0	0	0	0	0	0	0	0	0
C05604	RP13812	C08539	spontaneous		1181.5	0	1181.5	0	1181.5	1289.5	0	0	0	0	0	0	0	0	0	0	0	0	0
C05634	RP00799	C05635	1.2.1.3; 1.2.3.1	ALDH2; ALDH1B1; ALDH9A1; ALDH3A2; ALDH7A1; AOX1	1181.5	0	1181.5	0	1181.5	1289.5	0	0	0	0	0	0	0	0	0	0	0	0	0
C05635	RP04509	C05660	2.1.1.4	ASMT	1181.5	0	1181.5	0	1181.5	1289.5	0	0	0	0	0	0	0	0	0	0	0	0	0
C05636	RP04511	C05637	1.4.3.4	MAOA; MAOB	1181.5	0	1181.5	0	1181.5	1289.5	0	0	0	0	0	0	0	0	0	0	0	0	0
C05638	RP04512	C05639	1.4.3.4	MAOA; MAOB	1181.5	0	1181.5	0	1181.5	1289.5	0	0	0	0	0	0	0	0	0	0	0	0	0
C05638	RP04513	C05651	4.1.1.28	DDC	1181.5	0	1181.5	0	1181.5	1289.5	0	0	0	0	0	0	0	0	0	0	0	0	0
C05648	RP04516	C05651	3.5.1.9	AFMID	1181.5	0	1181.5	0	1181.5	1289.5	0	0	0	0	0	0	0	0	0	0	0	0	0
C05652	RP04519	C05663	spontaneous		1181.5	0	1181.5	0	1181.5	1289.5	0	0	0	0	0	0	0	0	0	0	0	0	0
C05670	RP13898	C06114	2.3.2.2	GGT1; GGT7; GGT5; GGT6	1181.5	0	1181.5	0	1181.5	1289.5	0	0	0	0	0	0	0	0	0	0	0	0	0
C05684	RP14638	C18870	spontaneous		1181.5	0	1181.5	0	1181.5	1289.5	0	0	0	0	0	0	0	0	0	0	0	0	0
C05686	RP04533	C05697	2.7.7.4	PAPSS2; PAPSS1	1181.5	0	1181.5	0	1181.5	1289.5	0	0	0	0	0	0	0	0	0	0	0	0	0
C05686	RP04532	C05696	2.7.1.25	PAPSS2; PAPSS1	1181.5	0	1181.5	0	1181.5	1289.5	0	0	0	0	0	0	0	0	0	0	0	0	0
C05688	RP00154	C05699	4.4.1.1	CTH	1181.5	0	1181.5	0	1181.5	1289.5	0	0	0	0	0	0	0	0	0	0	0	0	0
C05689	RP04539	C05695	2.3.2.2	GGT1; GGT7; GGT5; GGT6	1181.5	0	1181.5	0	1181.5	1289.5	0	0	0	0	0	0	0	0	0	0	0	0	0
C05689	RP14636	C05703	4.4.1.1; 4.4.1.13	CTH; CCBL1; CCBL2	1181.5	0	1181.5	0	1181.5	1289.5	0	0	0	0	0	0	0	0	0	0	0	0	0
C05698	RP00805	C05699	4.2.1.22	CBS	1181.5	0	1181.5	0	1181.5	1289.5	0	0	0	0	0	0	0	0	0	0	0	0	0
C05698	RP04541	C05692	3.3.1.1	AHCY; AHCYL1; AHCYL2	1181.5	0	1181.5	0	1181.5	1289.5	0	0	0	0	0	0	0	0	0	0	0	0	0
C05703	RP14665	C18902	1.8.1.9	TXNRD1; TXNRD2; TXNRD3	1181.5	0	1181.5	0	1181.5	1289.5	0	0	0	0	0	0	0	0	0	0	0	0	0
C05726	RP04559	C05727	3.5.1.14	ACY1	1181.5	0	1181.5	0	1181.5	1289.5	0	0	0	0	0	0	0	0	0	0	0	0	0
C05726	RP04561	C05729	3.4.11.1; 3.4.11.2	LAP3; ANPEP	1181.5	0	1181.5	0	1181.5	1289.5	0	0	0	0	0	0	0	0	0	0	0	0	0
C05745	RP08376	C05746	2.3.1.179; 2.3.1.85	OXSM; FASN	1181.5	0	1181.5	0	1181.5	1289.5	0	0	0	0	0	0	0	0	0	0	0	0	0
C05746	RP04564	C05747	2.3.1.85	FASN	1181.5	0	1181.5	0	1181.5	1289.5	0	0	0	0	0	0	0	0	0	0	0	0	0
C05747	RP04565	C05748	2.3.1.85	FASN	1181.5	0	1181.5	0	1181.5	1289.5	0	0	0	0	0	0	0	0	0	0	0	0	0
C05748	RP00807	C05749	2.3.1.85	FASN	1181.5	0	1181.5	0	1181.5	1289.5	0	0	0	0	0	0	0	0	0	0	0	0	0
C05749	RP08378	C05750	2.3.1.179; 2.3.1.85	OXSM; FASN	1181.5	0	1181.5	0	1181.5	1289.5	0	0	0	0	0	0	0	0	0	0	0	0	0
C05751	RP00808	C05752	2.3.1.85	FASN	1181.5	0	1181.5	0	1181.5	1289.5	0	0	0	0	0	0	0	0	0	0	0	0	0
C05752	RP08379	C05753	2.3.1.179; 2.3.1.85	OXSM; FASN	1181.5	0	1181.5	0	1181.5	1289.5	0	0	0	0	0	0	0	0	0	0	0	0	0
C05752	RP11598	C16236	2.3.1.181	LIPT2	1181.5	0	1181.5	0	1181.5	1289.5	0	0	0	0	0	0	0	0	0	0	0	0	0
C05752	RP11599	C16239	2.8.1.8	LIAS	1181.5	0	1181.5	0	1181.5	1289.5	0	0	0	0	0	0	0	0	0	0	0	0	0
C05754	RP00809	C05755	2.3.1.85	FASN	1181.5	0	1181.5	0	1181.5	1289.5	0	0	0	0	0	0	0	0	0	0	0	0	0
C05755	RP08380	C05756	2.3.1.179; 2.3.1.85	OXSM; FASN	1181.5	0	1181.5	0	1181.5	1289.5	0	0	0	0	0	0	0	0	0	0	0	0	0
C05756	RP04575	C05757	2.3.1.85	FASN	1181.5	0	1181.5	0	1181.5	1289.5	0	0	0	0	0	0	0	0	0	0	0	0	0
C05757	RP04576	C05758	2.3.1.85	FASN	1181.5	0	1181.5	0	1181.5	1289.5	0	0	0	0	0	0	0	0	0	0	0	0	0
C05760	RP00810	C05761	2.3.1.85	FASN	1181.5	0	1181.5	0	1181.5	1289.5	0	0	0	0	0	0	0	0	0	0	0	0	0
C05761	RP08382	C05762	2.3.1.179; 2.3.1.85	OXSM; FASN	1181.5	0	1181.5	0	1181.5	1289.5	0	0	0	0	0	0	0	0	0	0	0	0	0
C05761	RP11600	C06424	3.1.2.14	OLAH	1181.5	0	1181.5	0	1181.5	299	0.126355	0	0	0	0	0	0	0	0	0	0	0	0
C05763	RP00811	C05764	2.3.1.85	FASN	1181.5	0	1181.5	0	1181.5	1289.5	0	0	0	0	0	0	0	0	0	0	0	0	0
C05764	RP11601	C16219	2.3.1.179; 2.3.1.199	OXSM; ELOVL4; ELOVL2; ELOVL5; ELOVL1; ELOVL6; ELOVL7; ELOVL3	1181.5	0	1181.5	0	1181.5	1289.5	0	0	0	0	0	0	0	0	0	0	0	0	0
C05766	RP04582	C05768	4.1.1.37	UROD	1181.5	0	1181.5	0	1181.5	1289.5	0	0	0	0	0	0	0	0	0	0	0	0	0
C05774	RP11607	C06508	2.5.1.17	MMAB	1181.5	0	1181.5	0	1181.5	1289.5	0	0	0	0	0	0	0	0	0	0	0	0	0
C05787	RP04589	C05791	3.2.1.31	GUSB; KL	1181.5	0	1181.5	0	1181.5	1289.5	0	0	0	0	0	0	0	0	0	0	0	0	0
C05789	RP11611	C05793	spontaneous		1181.5	0	1181.5	0	1181.5	1289.5	0	0	0	0	0	0	0	0	0	0	0	0	0
C05790	RP11613	C05794	spontaneous		1181.5	0	1181.5	0	1181.5	1289.5	0	0	0	0	0	0	0	0	0	0	0	0	0
C05791	RP03251	C05795	spontaneous		1181.5	0	1181.5	0	1181.5	1289.5	0	0	0	0	0	0	0	0	0	0	0	0	0
C05803	RP04593	C05804	2.1.1.201	COQ5	1181.5	0	1181.5	0	1181.5	1289.5	0	0	0	0	0	0	0	0	0	0	0	0	0
C05805	RP15698	C17568	2.1.1.114	COQ3	1181.5	0	1181.5	0	1181.5	1289.5	0	0	0	0	0	0	0	0	0	0	0	0	0
C05813	RP04599	C05814	2.1.1.201	COQ5	1181.5	0	1181.5	0	1181.5	1289.5	0	0	0	0	0	0	0	0	0	0	0	0	0
C05819	RP15691	C20265	4.1.1.90	GGCX	1181.5	0	1181.5	0	1181.5	1289.5	0	0	0	0	0	0	0	0	0	0	0	0	0
C05827	RP04604	C05828	1.2.1.5	ALDH3A1; ALDH1A3; ALDH3B1; ALDH3B2	1181.5	0	1181.5	0	1181.5	1289.5	0	0	0	0	0	0	0	0	0	0	0	0	0
C05921	RP08478	C06250	6.3.4.10; 6.3.4.11; 6.3.4.15; 6.3.4.9	HLCS; HLCS; HLCS; HLCS	1181.5	0	1181.5	0	1181.5	1289.5	0	0	0	0	0	0	0	0	0	0	0	0	0
C05922	RP00812	C05923	3.5.4.16	GCH1	1181.5	0	1181.5	0	1181.5	1289.5	0	0	0	0	0	0	0	0	0	0	0	0	0
C05923	RP04652	C06148	3.5.4.16	GCH1	1181.5	0	1181.5	0	1181.5	1289.5	0	0	0	0	0	0	0	0	0	0	0	0	0
C05924	RP15232	C19848	2.7.7.75	GPHN	1181.5	0	1181.5	0	1181.5	1289.5	0	0	0	0	0	0	0	0	0	0	0	0	0
C05938	RP04655	C05947	1.2.1.88	ALDH4A1	1181.5	0	1181.5	0	1181.5	1289.5	0	0	0	0	0	0	0	0	0	0	0	0	0
C05946	RP00813	C05947	2.6.1.1	GOT1; GOT2	1181.5	0	1181.5	0	1181.5	1289.5	0	0	0	0	0	0	0	0	0	0	0	0	0
C05966	RP10177	C14781	1.14.14.1	CYP1A1; CYP1A2; CYP1B1; CYP3A7; CYP2A13; CYP2C8; CYP2C18; CYP2D6; CYP2F1; CYP2J2; CYP3A5; CYP4F8; CYP2S1; CYP3A43; CYP4X1	1181.5	0	1181.5	0	1181.5	1289.5	0	0	0	0	0	0	0	0	0	0	0	0	0
C05966	RP10178	C14813	1.14.14.1	CYP1A1; CYP1A2; CYP1B1; CYP3A7; CYP2A13; CYP2C8; CYP2C18; CYP2D6; CYP2F1; CYP2J2; CYP3A5; CYP4F8; CYP2S1; CYP3A43; CYP4X1	1181.5	0	1181.5	0	1181.5	1289.5	0	0	0	0	0	0	0	0	0	0	0	0	0
C05981	RP15428	C11554	3.1.3.86	INPP5D; INPPL1	1181.5	0	1181.5	0	1181.5	1289.5	0	0	0	0	0	0	0	0	0	0	0	0	0
C06000	RP04667	C06001	3.1.2.4	HIBCH	1181.5	0	1181.5	0	1181.5	1289.5	0	0	0	0	0	0	0	0	0	0	0	0	0
C06001	RP04668	C06002	1.1.1.31; 1.1.1.35	HIBADH; EHHADH; HSD17B10; HADH; HSD17B4	1181.5	0	1181.5	0	1181.5	1289.5	0	0	0	0	0	0	0	0	0	0	0	0	0
C06054	RP04689	C06055	2.6.1.52	PSAT1	1181.5	0	1181.5	0	1181.5	1289.5	0	0	0	0	0	0	0	0	0	0	0	0	0
C06124	RP04701	C06123	4.1.2.27	SGPL1	1181.5	0	1181.5	0	1181.5	1289.5	0	0	0	0	0	0	0	0	0	0	0	0	0
C06157	RP01860	C15972	1.2.4.2	OGDH; OGDHL	1181.5	0	1181.5	0	1181.5	1289.5	0	0	0	0	0	0	0	0	0	0	0	0	0
C06157	RP02315	C15973	2.3.1.61	DLST	1181.5	0	1181.5	0	1181.5	1289.5	0	0	0	0	0	0	0	0	0	0	0	0	0
C06174	RP12695	C16577	2.4.1.17	UGT2B4; UGT2B7; UGT2B10; UGT2B15; UGT2B17; UGT2B11; UGT2A1; UGT2B28; UGT1A10; UGT1A8; UGT1A7; UGT1A6; UGT1A5; UGT1A9; UGT1A4; UGT1A1; UGT1A3; UGT2A3; UGT2A2	1181.5	0	1181.5	0	1181.5	1289.5	0	0	0	0	0	0	0	0	0	0	0	0	0
C06174	RP12618	C00067	1.14.14.1	CYP1A1; CYP1A2; CYP1B1; CYP3A7; CYP2A13; CYP2C8; CYP2C18; CYP2D6; CYP2F1; CYP2J2; CYP3A5; CYP4F8; CYP2S1; CYP3A43; CYP4X1	1181.5	0	1181.5	0	1181.5	1289.5	0	0	0	0	0	0	0	0	0	0	0	0	0
C06178	RP03651	C02723	1.4.3.21	AOC2; AOC3	1181.5	0	1181.5	0	1181.5	1289.5	0	0	0	0	0	0	0	0	0	0	0	0	0
C06205	RP10182	C14786	3.3.2.9	EPHX1	1181.5	0	1181.5	0	1181.5	1289.5	0	0	0	0	0	0	0	0	0	0	0	0	0
C06205	RP10183	C14787	3.3.2.9	EPHX1	1181.5	0	1181.5	0	1181.5	1289.5	0	0	0	0	0	0	0	0	0	0	0	0	0
C06212	RP12766	C08299	2.1.1.49	INMT	1181.5	0	1181.5	0	1181.5	1289.5	0	0	0	0	0	0	0	0	0	0	0	0	0
C06250	RP12428	C06249	6.3.4.10; 6.3.4.11; 6.3.4.15; 6.3.4.9	HLCS; HLCS; HLCS; HLCS	1181.5	0	1181.5	0	1181.5	1289.5	0	0	0	0	0	0	0	0	0	0	0	0	0
C06341	RP04760	C15610	1.14.13.100; 1.14.13.17	CYP7B1; CYP7A1	1181.5	0	1181.5	0	1181.5	1289.5	0	0	0	0	0	0	0	0	0	0	0	0	0
C06341	RP14036	C17336	1.1.1.181	HSD3B7	1181.5	0	1181.5	0	1181.5	1289.5	0	0	0	0	0	0	0	0	0	0	0	0	0
C06376	RP04772	C06377	3.5.1.25	AMDHD2	1181.5	0	1181.5	0	1181.5	1289.5	0	0	0	0	0	0	0	0	0	0	0	0	0
C06427	RP13081	C16162	3.1.2.2	BAAT; ACOT2; ACOT7; ACOT4; ACOT1	1181.5	0	1181.5	0	1181.5	1289.5	0	0	0	0	0	0	0	0	0	0	0	0	0
C06428	RP13082	C16165	3.1.2.2	BAAT; ACOT2; ACOT7; ACOT4; ACOT1	1181.5	0	1181.5	0	1181.5	1289.5	0	0	0	0	0	0	0	0	0	0	0	0	0
C06429	RP13083	C16169	3.1.2.2	BAAT; ACOT2; ACOT7; ACOT4; ACOT1	1181.5	0	1181.5	0	1181.5	1289.5	0	0	0	0	0	0	0	0	0	0	0	0	0
C06481	RP13086	C16638	2.7.1.164	PSTK	1181.5	0	1181.5	0	1181.5	1289.5	0	0	0	0	0	0	0	0	0	0	0	0	0
C06481	RP13085	C16636	6.1.1.11	SARS; SARS2	1181.5	0	1181.5	0	1181.5	1289.5	0	0	0	0	0	0	0	0	0	0	0	0	0
C06482	RP13087	C16638	2.9.1.2	SEPSECS	1181.5	0	1181.5	0	1181.5	1289.5	0	0	0	0	0	0	0	0	0	0	0	0	0
C06505	RP04818	C06506	2.5.1.17	MMAB	1181.5	0	1181.5	0	1181.5	1289.5	0	0	0	0	0	0	0	0	0	0	0	0	0
C06526	RP05318	C07344	1.14.13.67	CYP3A4	1181.5	0	1181.5	0	1181.5	1289.5	0	0	0	0	0	0	0	0	0	0	0	0	0
C06735	RP09394	C11822	spontaneous		1181.5	0	1181.5	0	1181.5	1289.5	0	0	0	0	0	0	0	0	0	0	0	0	0
C06754	RP04888	C06755	1.2.1.3	ALDH2; ALDH1B1; ALDH9A1; ALDH3A2; ALDH7A1	1181.5	0	1181.5	0	1181.5	1289.5	0	0	0	0	0	0	0	0	0	0	0	0	0
C06754	RP13097, RP13311	C07047	1.14.14.1; 1.14.14.1	CYP1A1; CYP1A2; CYP1B1; CYP3A7; CYP2A13; CYP2C8; CYP2C18; CYP2D6; CYP2F1; CYP2J2; CYP3A5; CYP4F8; CYP2S1; CYP3A43; CYP4X1; CYP1A1; CYP1A2; CYP1B1; CYP3A7; CYP2A13; CYP2C8; CYP2C18; CYP2D6; CYP2F1; CYP2J2; CYP3A5; CYP4F8; CYP2S1; CYP3A43; CYP4X1	1181.5	0	1181.5	0	1181.5	1289.5	0	0	0	0	0	0	0	0	0	0	0	0	0
C06790	RP10188	C11148	1.14.14.1	CYP1A1; CYP1A2; CYP1B1; CYP3A7; CYP2A13; CYP2C8; CYP2C18; CYP2D6; CYP2F1; CYP2J2; CYP3A5; CYP4F8; CYP2S1; CYP3A43; CYP4X1	1181.5	0	1181.5	0	1181.5	1289.5	0	0	0	0	0	0	0	0	0	0	0	0	0
C06790	RP10189	C14866	1.14.14.1	CYP1A1; CYP1A2; CYP1B1; CYP3A7; CYP2A13; CYP2C8; CYP2C18; CYP2D6; CYP2F1; CYP2J2; CYP3A5; CYP4F8; CYP2S1; CYP3A43; CYP4X1	1181.5	0	1181.5	0	1181.5	1289.5	0	0	0	0	0	0	0	0	0	0	0	0	0
C06790	RP10190	C14868	2.5.1.18	GSTA1; GSTA2; GSTA3; GSTA4; GSTM1; GSTM2; GSTM3; GSTM4; GSTM5; GSTP1; GSTT1; GSTT2; MGST1; MGST2; MGST3; GSTO1; GSTO2; GSTA5; GSTK1; GSTT2B	1181.5	0	1181.5	0	1181.5	1289.5	0	0	0	0	0	0	0	0	0	0	0	0	0
C06800	RP14718	C16756	1.14.14.1	CYP1A1; CYP1A2; CYP1B1; CYP3A7; CYP2A13; CYP2C8; CYP2C18; CYP2D6; CYP2F1; CYP2J2; CYP3A5; CYP4F8; CYP2S1; CYP3A43; CYP4X1	1181.5	0	1181.5	0	1181.5	1289.5	0	0	0	0	0	0	0	0	0	0	0	0	0
C06800	RP14716	C19585	1.14.14.1	CYP1A1; CYP1A2; CYP1B1; CYP3A7; CYP2A13; CYP2C8; CYP2C18; CYP2D6; CYP2F1; CYP2J2; CYP3A5; CYP4F8; CYP2S1; CYP3A43; CYP4X1	1181.5	0	1181.5	0	1181.5	1289.5	0	0	0	0	0	0	0	0	0	0	0	0	0
C06800	RP14723	C19586	1.14.14.1	CYP1A1; CYP1A2; CYP1B1; CYP3A7; CYP2A13; CYP2C8; CYP2C18; CYP2D6; CYP2F1; CYP2J2; CYP3A5; CYP4F8; CYP2S1; CYP3A43; CYP4X1	1181.5	0	1181.5	0	1181.5	1289.5	0	0	0	0	0	0	0	0	0	0	0	0	0
C06800	RP14722	C19595	1.14.14.1	CYP1A1; CYP1A2; CYP1B1; CYP3A7; CYP2A13; CYP2C8; CYP2C18; CYP2D6; CYP2F1; CYP2J2; CYP3A5; CYP4F8; CYP2S1; CYP3A43; CYP4X1	1181.5	0	1181.5	0	1181.5	1289.5	0	0	0	0	0	0	0	0	0	0	0	0	0
C06837	RP13099	C16621	spontaneous		1181.5	0	1181.5	0	1181.5	1289.5	0	0	0	0	0	0	0	0	0	0	0	0	0
C06868	RP13100	C07496	1.14.14.1	CYP1A1; CYP1A2; CYP1B1; CYP3A7; CYP2A13; CYP2C8; CYP2C18; CYP2D6; CYP2F1; CYP2J2; CYP3A5; CYP4F8; CYP2S1; CYP3A43; CYP4X1	1181.5	0	1181.5	0	1181.5	1289.5	0	0	0	0	0	0	0	0	0	0	0	0	0
C06899	RP10191	C07490	1.1.1.1	ADH1A; ADH1B; ADH1C; ADH4; ADH5; ADH6; ADH7	1181.5	0	1181.5	0	1181.5	1289.5	0	0	0	0	0	0	0	0	0	0	0	0	0
C06899	RP10192	C11150	1.2.1.5	ALDH3A1; ALDH1A3; ALDH3B1; ALDH3B2	1181.5	0	1181.5	0	1181.5	1289.5	0	0	0	0	0	0	0	0	0	0	0	0	0
C07047	RP13105	C16550	1.14.14.1	CYP1A1; CYP1A2; CYP1B1; CYP3A7; CYP2A13; CYP2C8; CYP2C18; CYP2D6; CYP2F1; CYP2J2; CYP3A5; CYP4F8; CYP2S1; CYP3A43; CYP4X1	1181.5	0	1181.5	0	1181.5	1289.5	0	0	0	0	0	0	0	0	0	0	0	0	0
C07047	RP13107	C16555	1.14.14.1	CYP1A1; CYP1A2; CYP1B1; CYP3A7; CYP2A13; CYP2C8; CYP2C18; CYP2D6; CYP2F1; CYP2J2; CYP3A5; CYP4F8; CYP2S1; CYP3A43; CYP4X1	1181.5	0	1181.5	0	1181.5	1289.5	0	0	0	0	0	0	0	0	0	0	0	0	0
C07054	RP13109	C07585	2.3.1.5	NAT1; NAT2	1181.5	0	1181.5	0	1181.5	1289.5	0	0	0	0	0	0	0	0	0	0	0	0	0
C07073	RP13112	C11004	3.1.1.1	CES1; CES2	1181.5	0	1181.5	0	1181.5	1289.5	0	0	0	0	0	0	0	0	0	0	0	0	0
C07073	RP13113	C16560	1.14.14.1	CYP1A1; CYP1A2; CYP1B1; CYP3A7; CYP2A13; CYP2C8; CYP2C18; CYP2D6; CYP2F1; CYP2J2; CYP3A5; CYP4F8; CYP2S1; CYP3A43; CYP4X1	1181.5	0	1181.5	0	1181.5	1289.5	0	0	0	0	0	0	0	0	0	0	0	0	0
C07073	RP13114	C16561	1.14.14.1	CYP1A1; CYP1A2; CYP1B1; CYP3A7; CYP2A13; CYP2C8; CYP2C18; CYP2D6; CYP2F1; CYP2J2; CYP3A5; CYP4F8; CYP2S1; CYP3A43; CYP4X1	1181.5	0	1181.5	0	1181.5	1289.5	0	0	0	0	0	0	0	0	0	0	0	0	0
C07073	RP13115	C16647	3.1.1.1	CES1; CES2	1181.5	0	1181.5	0	1181.5	1289.5	0	0	0	0	0	0	0	0	0	0	0	0	0
C07108	RP13117	C16545	1.14.13.8	FMO1; FMO2; FMO3; FMO4; FMO5	1181.5	0	1181.5	0	1181.5	1289.5	0	0	0	0	0	0	0	0	0	0	0	0	0
C07447	RP13129	C16622	2.3.1.5	NAT1; NAT2	1181.5	0	1181.5	0	1181.5	1289.5	0	0	0	0	0	0	0	0	0	0	0	0	0
C07480	RP11719	C16360	1.17.3.2	XDH	1181.5	0	1181.5	0	1181.5	1289.5	0	0	0	0	0	0	0	0	0	0	0	0	0
C07481	RP11720	C13747	1.14.14.1	CYP1A1; CYP1A2; CYP1B1; CYP3A7; CYP2A13; CYP2C8; CYP2C18; CYP2D6; CYP2F1; CYP2J2; CYP3A5; CYP4F8; CYP2S1; CYP3A43; CYP4X1	1181.5	0	1181.5	0	1181.5	1289.5	0	0	0	0	0	0	0	0	0	0	0	0	0
C07481	RP12272	C00067	1.14.14.1	CYP1A1; CYP1A2; CYP1B1; CYP3A7; CYP2A13; CYP2C8; CYP2C18; CYP2D6; CYP2F1; CYP2J2; CYP3A5; CYP4F8; CYP2S1; CYP3A43; CYP4X1	1181.5	0	1181.5	0	1181.5	1289.5	0	0	0	0	0	0	0	0	0	0	0	0	0
C07490	RP10196	C14869	2.4.1.17	UGT2B4; UGT2B7; UGT2B10; UGT2B15; UGT2B17; UGT2B11; UGT2A1; UGT2B28; UGT1A10; UGT1A8; UGT1A7; UGT1A6; UGT1A5; UGT1A9; UGT1A4; UGT1A1; UGT1A3; UGT2A3; UGT2A2	1181.5	0	1181.5	0	1181.5	1289.5	0	0	0	0	0	0	0	0	0	0	0	0	0
C07535	RP10197	C14849	1.14.14.1	CYP1A1; CYP1A2; CYP1B1; CYP3A7; CYP2A13; CYP2C8; CYP2C18; CYP2D6; CYP2F1; CYP2J2; CYP3A5; CYP4F8; CYP2S1; CYP3A43; CYP4X1	1181.5	0	1181.5	0	1181.5	1289.5	0	0	0	0	0	0	0	0	0	0	0	0	0
C07535	RP10198	C14850	1.14.14.1	CYP1A1; CYP1A2; CYP1B1; CYP3A7; CYP2A13; CYP2C8; CYP2C18; CYP2D6; CYP2F1; CYP2J2; CYP3A5; CYP4F8; CYP2S1; CYP3A43; CYP4X1	1181.5	0	1181.5	0	1181.5	1289.5	0	0	0	0	0	0	0	0	0	0	0	0	0
C07535	RP10199	C14851	1.14.14.1	CYP1A1; CYP1A2; CYP1B1; CYP3A7; CYP2A13; CYP2C8; CYP2C18; CYP2D6; CYP2F1; CYP2J2; CYP3A5; CYP4F8; CYP2S1; CYP3A43; CYP4X1	1181.5	0	1181.5	0	1181.5	1289.5	0	0	0	0	0	0	0	0	0	0	0	0	0
C07572	RP13137	C16607	1.14.14.1	CYP1A1; CYP1A2; CYP1B1; CYP3A7; CYP2A13; CYP2C8; CYP2C18; CYP2D6; CYP2F1; CYP2J2; CYP3A5; CYP4F8; CYP2S1; CYP3A43; CYP4X1	1181.5	0	1181.5	0	1181.5	1289.5	0	0	0	0	0	0	0	0	0	0	0	0	0
C07572	RP13138	C16608	1.14.14.1	CYP1A1; CYP1A2; CYP1B1; CYP3A7; CYP2A13; CYP2C8; CYP2C18; CYP2D6; CYP2F1; CYP2J2; CYP3A5; CYP4F8; CYP2S1; CYP3A43; CYP4X1	1181.5	0	1181.5	0	1181.5	1289.5	0	0	0	0	0	0	0	0	0	0	0	0	0
C07572	RP13139	C16612	1.4.3.4	MAOA; MAOB	1181.5	0	1181.5	0	1181.5	1289.5	0	0	0	0	0	0	0	0	0	0	0	0	0
C07572	RP10959	C00543	1.4.3.4	MAOA; MAOB	1181.5	0	1181.5	0	1181.5	1289.5	0	0	0	0	0	0	0	0	0	0	0	0	0
C07645	RP13146	C07646	1.2.1.5	ALDH3A1; ALDH1A3; ALDH3B1; ALDH3B2	1181.5	0	1181.5	0	1181.5	1289.5	0	0	0	0	0	0	0	0	0	0	0	0	0
C07645	RP13147	C07647	spontaneous		1181.5	0	1181.5	0	1181.5	1289.5	0	0	0	0	0	0	0	0	0	0	0	0	0
C07645	RP13148	C11583	2.5.1.18	GSTA1; GSTA2; GSTA3; GSTA4; GSTM1; GSTM2; GSTM3; GSTM4; GSTM5; GSTP1; GSTT1; GSTT2; MGST1; MGST2; MGST3; GSTO1; GSTO2; GSTA5; GSTK1; GSTT2B	1181.5	0	1181.5	0	1181.5	1289.5	0	0	0	0	0	0	0	0	0	0	0	0	0
C07645	RP13149	C16551	1.1.1.1	ADH1A; ADH1B; ADH1C; ADH4; ADH5; ADH6; ADH7	1181.5	0	1181.5	0	1181.5	1289.5	0	0	0	0	0	0	0	0	0	0	0	0	0
C07648	RP13151	C16619	2.4.2.8	HPRT1	1181.5	0	1181.5	0	1181.5	1289.5	0	0	0	0	0	0	0	0	0	0	0	0	0
C07649	RP13152	C11736	2.4.2.4	TYMP	1181.5	0	1181.5	0	1181.5	1289.5	0	0	0	0	0	0	0	0	0	0	0	0	0
C07649	RP13154	C12739	2.4.2.4	TYMP	1181.5	0	1181.5	0	1181.5	1289.5	0	0	0	0	0	0	0	0	0	0	0	0	0
C07649	RP13155	C16630	1.3.1.2	DPYD	1181.5	0	1181.5	0	1181.5	1289.5	0	0	0	0	0	0	0	0	0	0	0	0	0
C07649	RP13156	C16633	2.4.2.3	UPP1; UPP2	1181.5	0	1181.5	0	1181.5	1289.5	0	0	0	0	0	0	0	0	0	0	0	0	0
C07649	RP13157	C16634	2.4.2.10	UMPS	1181.5	0	1181.5	0	1181.5	1289.5	0	0	0	0	0	0	0	0	0	0	0	0	0
C08276	RP11724	C15606	1.13.11.53	ADI1	1181.5	0	1181.5	0	1181.5	1289.5	0	0	0	0	0	0	0	0	0	0	0	0	0
C08334	RP15821	C18796	3.2.1.21	GBA3	1181.5	0	1181.5	0	1181.5	1289.5	0	0	0	0	0	0	0	0	0	0	0	0	0
C08362	RP13168	C16520	3.1.2.14	OLAH	1181.5	0	1181.5	0	1181.5	1289.5	0	0	0	0	0	0	0	0	0	0	0	0	0
C08821	RP11763	C15783	1.3.1.21	DHCR7	1181.5	0	1181.5	0	1181.5	1289.5	0	0	0	0	0	0	0	0	0	0	0	0	0
C09844	RP15866	C20326	1.14.13.157	CYP3A4	1181.5	0	1181.5	0	1181.5	1289.5	0	0	0	0	0	0	0	0	0	0	0	0	0
C11004	RP13182	C16561	3.1.1.1	CES1; CES2	1181.5	0	1181.5	0	1181.5	1289.5	0	0	0	0	0	0	0	0	0	0	0	0	0
C11038	RP03819	C11039	2.7.4.6	NME1; NME2; NME3; NME4; NME5; NME6; NME7; NME1	1181.5	0	1181.5	0	1181.5	1289.5	0	0	0	0	0	0	0	0	0	0	0	0	0
C11088	RP10204	C14874	2.5.1.18	GSTA1; GSTA2; GSTA3; GSTA4; GSTM1; GSTM2; GSTM3; GSTM4; GSTM5; GSTP1; GSTT1; GSTT2; MGST1; MGST2; MGST3; GSTO1; GSTO2; GSTA5; GSTK1; GSTT2B	1181.5	0	1181.5	0	1181.5	1289.5	0	0	0	0	0	0	0	0	0	0	0	0	0
C11148	RP15336	C11149	spontaneous		1181.5	0	1181.5	0	1181.5	1289.5	0	0	0	0	0	0	0	0	0	0	0	0	0
C11148	RP15815	C00237	spontaneous		1181.5	0	1181.5	0	1181.5	1289.5	0	0	0	0	0	0	0	0	0	0	0	0	0
C11173	RP12697	C11376	2.4.1.17; 3.2.1.31	UGT2B4; UGT2B7; UGT2B10; UGT2B15; UGT2B17; UGT2B11; UGT2A1; UGT2B28; UGT1A10; UGT1A8; UGT1A7; UGT1A6; UGT1A5; UGT1A9; UGT1A4; UGT1A1; UGT1A3; UGT2A3; UGT2A2; GUSB; KL	1181.5	0	1181.5	0	1181.5	1289.5	0	0	0	0	0	0	0	0	0	0	0	0	0
C11173	RP13187	C16543	3.1.1.1	CES1; CES2	1181.5	0	1181.5	0	1181.5	1289.5	0	0	0	0	0	0	0	0	0	0	0	0	0
C11173	RP13188	C16641	3.1.1.1	CES1; CES2	1181.5	0	1181.5	0	1181.5	1289.5	0	0	0	0	0	0	0	0	0	0	0	0	0
C11278	RP14726	C19586	2.5.1.18	GSTA1; GSTA2; GSTA3; GSTA4; GSTM1; GSTM2; GSTM3; GSTM4; GSTM5; GSTP1; GSTT1; GSTT2; MGST1; MGST2; MGST3; GSTO1; GSTO2; GSTA5; GSTK1; GSTT2B	1181.5	0	1181.5	0	1181.5	1289.5	0	0	0	0	0	0	0	0	0	0	0	0	0
C11508	RP11846	C15776	1.3.1.70	TM7SF2	1181.5	0	1181.5	0	1181.5	1289.5	0	0	0	0	0	0	0	0	0	0	0	0	0
C11522	RP11847	C15776	5.3.3.5	EBP	1181.5	0	1181.5	0	1181.5	1289.5	0	0	0	0	0	0	0	0	0	0	0	0	0
C11522	RP11848	C15777	1.14.13.72	MSMO1; FAXDC2	1181.5	0	1181.5	0	1181.5	1289.5	0	0	0	0	0	0	0	0	0	0	0	0	0
C11523	RP11849	C15782	1.14.13.72	MSMO1; FAXDC2	1181.5	0	1181.5	0	1181.5	1289.5	0	0	0	0	0	0	0	0	0	0	0	0	0
C11713	RP10208	C14786	spontaneous		1181.5	0	1181.5	0	1181.5	1289.5	0	0	0	0	0	0	0	0	0	0	0	0	0
C11713	RP10209	C14787	spontaneous		1181.5	0	1181.5	0	1181.5	1289.5	0	0	0	0	0	0	0	0	0	0	0	0	0
C11714	RP10211	C14786	spontaneous		1181.5	0	1181.5	0	1181.5	1289.5	0	0	0	0	0	0	0	0	0	0	0	0	0
C11714	RP10212	C14787	spontaneous		1181.5	0	1181.5	0	1181.5	1289.5	0	0	0	0	0	0	0	0	0	0	0	0	0
C12270	RP16855	C20776	3.4.17.21; 6.3.2.42	FOLH1; RIMKLA	1181.5	0	1181.5	0	1181.5	1289.5	0	0	0	0	0	0	0	0	0	0	0	0	0
C12650	RP13194	C16635	3.1.1.1	CES1; CES2	1181.5	0	1181.5	0	1181.5	1289.5	0	0	0	0	0	0	0	0	0	0	0	0	0
C12650	RP13294	C16834	3.1.1.1	CES1; CES2	1181.5	0	1181.5	0	1181.5	1289.5	0	0	0	0	0	0	0	0	0	0	0	0	0
C12739	RP13195	C16635	3.5.4.5	CDA	1181.5	0	1181.5	0	1181.5	1289.5	0	0	0	0	0	0	0	0	0	0	0	0	0
C13051	RP16728	C20742	2.4.99.20	BST1; CD38	1181.5	0	1181.5	0	1181.5	1289.5	0	0	0	0	0	0	0	0	0	0	0	0	0
C13550	RP11916	C15518	1.14.13.99	CYP39A1	1181.5	0	1181.5	0	1181.5	1289.5	0	0	0	0	0	0	0	0	0	0	0	0	0
C13713	RP14145	C18040	1.1.1.213	AKR1C4; AKR1C1; AKR1C2; AKR1C3	1181.5	0	1181.5	0	1181.5	1289.5	0	0	0	0	0	0	0	0	0	0	0	0	0
C13747	RP11918	C16356	1.14.14.1; 1.17.3.2	CYP1A1; CYP1A2; CYP1B1; CYP3A7; CYP2A13; CYP2C8; CYP2C18; CYP2D6; CYP2F1; CYP2J2; CYP3A5; CYP4F8; CYP2S1; CYP3A43; CYP4X1; XDH	1181.5	0	1181.5	0	1181.5	1289.5	0	0	0	0	0	0	0	0	0	0	0	0	0
C13747	RP11919	C16358	1.14.14.1	CYP1A1; CYP1A2; CYP1B1; CYP3A7; CYP2A13; CYP2C8; CYP2C18; CYP2D6; CYP2F1; CYP2J2; CYP3A5; CYP4F8; CYP2S1; CYP3A43; CYP4X1	1181.5	0	1181.5	0	1181.5	1289.5	0	0	0	0	0	0	0	0	0	0	0	0	0
C13747	RP11920	C16365	2.3.1.5	NAT1; NAT2	1181.5	0	1181.5	0	1181.5	1289.5	0	0	0	0	0	0	0	0	0	0	0	0	0
C14040	RP10224	C14800	1.14.14.1	CYP1A1; CYP1A2; CYP1B1; CYP3A7; CYP2A13; CYP2C8; CYP2C18; CYP2D6; CYP2F1; CYP2J2; CYP3A5; CYP4F8; CYP2S1; CYP3A43; CYP4X1	1181.5	0	1181.5	0	1181.5	1289.5	0	0	0	0	0	0	0	0	0	0	0	0	0
C14040	RP10225	C14802	1.14.14.1	CYP1A1; CYP1A2; CYP1B1; CYP3A7; CYP2A13; CYP2C8; CYP2C18; CYP2D6; CYP2F1; CYP2J2; CYP3A5; CYP4F8; CYP2S1; CYP3A43; CYP4X1	1181.5	0	1181.5	0	1181.5	1289.5	0	0	0	0	0	0	0	0	0	0	0	0	0
C14144	RP11928	C14145	4.2.1.17	ECHS1; EHHADH; HADHA	1181.5	0	1181.5	0	1181.5	1289.5	0	0	0	0	0	0	0	0	0	0	0	0	0
C14453	RP10227	C14839	spontaneous		1181.5	0	1181.5	0	1181.5	1289.5	0	0	0	0	0	0	0	0	0	0	0	0	0
C14556	RP10229	C14849	spontaneous		1181.5	0	1181.5	0	1181.5	1289.5	0	0	0	0	0	0	0	0	0	0	0	0	0
C14556	RP10230	C14854	1.14.14.1	CYP1A1; CYP1A2; CYP1B1; CYP3A7; CYP2A13; CYP2C8; CYP2C18; CYP2D6; CYP2F1; CYP2J2; CYP3A5; CYP4F8; CYP2S1; CYP3A43; CYP4X1	1181.5	0	1181.5	0	1181.5	1289.5	0	0	0	0	0	0	0	0	0	0	0	0	0
C14768	RP10237	C14772	3.3.2.10	EPHX2	1181.5	0	1181.5	0	1181.5	1289.5	0	0	0	0	0	0	0	0	0	0	0	0	0
C14769	RP10238	C14773	3.3.2.10	EPHX2	1181.5	0	1181.5	0	1181.5	1289.5	0	0	0	0	0	0	0	0	0	0	0	0	0
C14770	RP10239	C14774	3.3.2.10	EPHX2	1181.5	0	1181.5	0	1181.5	1289.5	0	0	0	0	0	0	0	0	0	0	0	0	0
C14771	RP10240	C14775	3.3.2.10	EPHX2	1181.5	0	1181.5	0	1181.5	1289.5	0	0	0	0	0	0	0	0	0	0	0	0	0
C14781	RP10241	C14782	1.14.14.1	CYP1A1; CYP1A2; CYP1B1; CYP3A7; CYP2A13; CYP2C8; CYP2C18; CYP2D6; CYP2F1; CYP2J2; CYP3A5; CYP4F8; CYP2S1; CYP3A43; CYP4X1	1181.5	0	1181.5	0	1181.5	1289.5	0	0	0	0	0	0	0	0	0	0	0	0	0
C14786	RP10242	C14791	2.5.1.18	GSTA1; GSTA2; GSTA3; GSTA4; GSTM1; GSTM2; GSTM3; GSTM4; GSTM5; GSTP1; GSTT1; GSTT2; MGST1; MGST2; MGST3; GSTO1; GSTO2; GSTA5; GSTK1; GSTT2B	1181.5	0	1181.5	0	1181.5	1289.5	0	0	0	0	0	0	0	0	0	0	0	0	0
C14787	RP10243	C14792	2.5.1.18	GSTA1; GSTA2; GSTA3; GSTA4; GSTM1; GSTM2; GSTM3; GSTM4; GSTM5; GSTP1; GSTT1; GSTT2; MGST1; MGST2; MGST3; GSTO1; GSTO2; GSTA5; GSTK1; GSTT2B	1181.5	0	1181.5	0	1181.5	1289.5	0	0	0	0	0	0	0	0	0	0	0	0	0
C14787	RP10244	C14793	2.5.1.18	GSTA1; GSTA2; GSTA3; GSTA4; GSTM1; GSTM2; GSTM3; GSTM4; GSTM5; GSTP1; GSTT1; GSTT2; MGST1; MGST2; MGST3; GSTO1; GSTO2; GSTA5; GSTK1; GSTT2B	1181.5	0	1181.5	0	1181.5	1289.5	0	0	0	0	0	0	0	0	0	0	0	0	0
C14800	RP10251	C14801	3.3.2.9	EPHX1	1181.5	0	1181.5	0	1181.5	1289.5	0	0	0	0	0	0	0	0	0	0	0	0	0
C14800	RP10252	C14805	2.5.1.18	GSTA1; GSTA2; GSTA3; GSTA4; GSTM1; GSTM2; GSTM3; GSTM4; GSTM5; GSTP1; GSTT1; GSTT2; MGST1; MGST2; MGST3; GSTO1; GSTO2; GSTA5; GSTK1; GSTT2B	1181.5	0	1181.5	0	1181.5	1289.5	0	0	0	0	0	0	0	0	0	0	0	0	0
C14800	RP10253	C14806	2.5.1.18	GSTA1; GSTA2; GSTA3; GSTA4; GSTM1; GSTM2; GSTM3; GSTM4; GSTM5; GSTP1; GSTT1; GSTT2; MGST1; MGST2; MGST3; GSTO1; GSTO2; GSTA5; GSTK1; GSTT2B	1181.5	0	1181.5	0	1181.5	1289.5	0	0	0	0	0	0	0	0	0	0	0	0	0
C14802	RP10254	C14803	2.5.1.18	GSTA1; GSTA2; GSTA3; GSTA4; GSTM1; GSTM2; GSTM3; GSTM4; GSTM5; GSTP1; GSTT1; GSTT2; MGST1; MGST2; MGST3; GSTO1; GSTO2; GSTA5; GSTK1; GSTT2B	1181.5	0	1181.5	0	1181.5	1289.5	0	0	0	0	0	0	0	0	0	0	0	0	0
C14802	RP10255	C14804	2.5.1.18	GSTA1; GSTA2; GSTA3; GSTA4; GSTM1; GSTM2; GSTM3; GSTM4; GSTM5; GSTP1; GSTT1; GSTT2; MGST1; MGST2; MGST3; GSTO1; GSTO2; GSTA5; GSTK1; GSTT2B	1181.5	0	1181.5	0	1181.5	1289.5	0	0	0	0	0	0	0	0	0	0	0	0	0
C14813	RP10258	C14814	1.14.14.1	CYP1A1; CYP1A2; CYP1B1; CYP3A7; CYP2A13; CYP2C8; CYP2C18; CYP2D6; CYP2F1; CYP2J2; CYP3A5; CYP4F8; CYP2S1; CYP3A43; CYP4X1	1181.5	0	1181.5	0	1181.5	1289.5	0	0	0	0	0	0	0	0	0	0	0	0	0
C14818	RP10259	C14819	1.16.3.1	CP; FTH1; FTMT	1181.5	0	1181.5	0	1181.5	1289.5	0	0	0	0	0	0	0	0	0	0	0	0	0
C14839	RP10262	C14844	3.3.2.9	EPHX1	1181.5	0	1181.5	0	1181.5	1289.5	0	0	0	0	0	0	0	0	0	0	0	0	0
C14839	RP10263	C14847	2.5.1.18	GSTA1; GSTA2; GSTA3; GSTA4; GSTM1; GSTM2; GSTM3; GSTM4; GSTM5; GSTP1; GSTT1; GSTT2; MGST1; MGST2; MGST3; GSTO1; GSTO2; GSTA5; GSTK1; GSTT2B	1181.5	0	1181.5	0	1181.5	1289.5	0	0	0	0	0	0	0	0	0	0	0	0	0
C14840	RP10265	C14842	3.3.2.9	EPHX1	1181.5	0	1181.5	0	1181.5	1289.5	0	0	0	0	0	0	0	0	0	0	0	0	0
C14840	RP10266	C14848	2.5.1.18	GSTA1; GSTA2; GSTA3; GSTA4; GSTM1; GSTM2; GSTM3; GSTM4; GSTM5; GSTP1; GSTT1; GSTT2; MGST1; MGST2; MGST3; GSTO1; GSTO2; GSTA5; GSTK1; GSTT2B	1181.5	0	1181.5	0	1181.5	1289.5	0	0	0	0	0	0	0	0	0	0	0	0	0
C14843	RP10268	C14845	spontaneous		1181.5	0	1181.5	0	1181.5	1289.5	0	0	0	0	0	0	0	0	0	0	0	0	0
C14850	RP10270	C14852	3.3.2.9	EPHX1	1181.5	0	1181.5	0	1181.5	1289.5	0	0	0	0	0	0	0	0	0	0	0	0	0
C14851	RP10271	C14855	2.5.1.18	GSTA1; GSTA2; GSTA3; GSTA4; GSTM1; GSTM2; GSTM3; GSTM4; GSTM5; GSTP1; GSTT1; GSTT2; MGST1; MGST2; MGST3; GSTO1; GSTO2; GSTA5; GSTK1; GSTT2B	1181.5	0	1181.5	0	1181.5	1289.5	0	0	0	0	0	0	0	0	0	0	0	0	0
C14852	RP10272	C14853	1.14.14.1	CYP1A1; CYP1A2; CYP1B1; CYP3A7; CYP2A13; CYP2C8; CYP2C18; CYP2D6; CYP2F1; CYP2J2; CYP3A5; CYP4F8; CYP2S1; CYP3A43; CYP4X1	1181.5	0	1181.5	0	1181.5	1289.5	0	0	0	0	0	0	0	0	0	0	0	0	0
C14852	RP10273	C14856	2.5.1.18	GSTA1; GSTA2; GSTA3; GSTA4; GSTM1; GSTM2; GSTM3; GSTM4; GSTM5; GSTP1; GSTT1; GSTT2; MGST1; MGST2; MGST3; GSTO1; GSTO2; GSTA5; GSTK1; GSTT2B	1181.5	0	1181.5	0	1181.5	1289.5	0	0	0	0	0	0	0	0	0	0	0	0	0
C14857	RP10274	C14865	2.5.1.18	GSTA1; GSTA2; GSTA3; GSTA4; GSTM1; GSTM2; GSTM3; GSTM4; GSTM5; GSTP1; GSTT1; GSTT2; MGST1; MGST2; MGST3; GSTO1; GSTO2; GSTA5; GSTK1; GSTT2B	1181.5	0	1181.5	0	1181.5	1289.5	0	0	0	0	0	0	0	0	0	0	0	0	0
C14858	RP10276	C14861	2.5.1.18	GSTA1; GSTA2; GSTA3; GSTA4; GSTM1; GSTM2; GSTM3; GSTM4; GSTM5; GSTP1; GSTT1; GSTT2; MGST1; MGST2; MGST3; GSTO1; GSTO2; GSTA5; GSTK1; GSTT2B	1181.5	0	1181.5	0	1181.5	1289.5	0	0	0	0	0	0	0	0	0	0	0	0	0
C14859	RP10277	C14864	2.5.1.18	GSTA1; GSTA2; GSTA3; GSTA4; GSTM1; GSTM2; GSTM3; GSTM4; GSTM5; GSTP1; GSTT1; GSTT2; MGST1; MGST2; MGST3; GSTO1; GSTO2; GSTA5; GSTK1; GSTT2B	1181.5	0	1181.5	0	1181.5	1289.5	0	0	0	0	0	0	0	0	0	0	0	0	0
C14863	RP10280	C14865	2.5.1.18	GSTA1; GSTA2; GSTA3; GSTA4; GSTM1; GSTM2; GSTM3; GSTM4; GSTM5; GSTP1; GSTT1; GSTT2; MGST1; MGST2; MGST3; GSTO1; GSTO2; GSTA5; GSTK1; GSTT2B	1181.5	0	1181.5	0	1181.5	1289.5	0	0	0	0	0	0	0	0	0	0	0	0	0
C14870	RP10281	C14871	2.5.1.18	GSTA1; GSTA2; GSTA3; GSTA4; GSTM1; GSTM2; GSTM3; GSTM4; GSTM5; GSTP1; GSTT1; GSTT2; MGST1; MGST2; MGST3; GSTO1; GSTO2; GSTA5; GSTK1; GSTT2B	1181.5	0	1181.5	0	1181.5	1289.5	0	0	0	0	0	0	0	0	0	0	0	0	0
C15493	RP13197	C16681	1.2.1.36; 1.2.3.1	ALDH1A1; ALDH1A2; AOX1	1181.5	0	1181.5	0	1181.5	1289.5	0	0	0	0	0	0	0	0	0	0	0	0	0
C15518	RP13718	C17331	1.1.1.181	HSD3B7	1181.5	0	1181.5	0	1181.5	1289.5	0	0	0	0	0	0	0	0	0	0	0	0	0
C15519	RP11947	C15520	1.14.13.100	CYP7B1	1181.5	0	1181.5	0	1181.5	1289.5	0	0	0	0	0	0	0	0	0	0	0	0	0
C15520	RP13719	C17332	1.1.1.181	HSD3B7	1181.5	0	1181.5	0	1181.5	1289.5	0	0	0	0	0	0	0	0	0	0	0	0	0
C15606	RP11967	C15650	3.1.3.77	ENOPH1	1181.5	0	1181.5	0	1181.5	1289.5	0	0	0	0	0	0	0	0	0	0	0	0	0
C15606	RP11968	C15651	3.1.3.77	ENOPH1	1181.5	0	1181.5	0	1181.5	1289.5	0	0	0	0	0	0	0	0	0	0	0	0	0
C15610	RP13725	C17333	1.14.13.15	CYP27A1	1181.5	0	1181.5	0	1181.5	1289.5	0	0	0	0	0	0	0	0	0	0	0	0	0
C15613	RP13720	C17343	5.1.99.4	AMACR	1181.5	0	1181.5	0	1181.5	1289.5	0	0	0	0	0	0	0	0	0	0	0	0	0
C15613	RP11969	C15614	1.17.99.3	ACOX2	1181.5	0	1181.5	0	1181.5	1289.5	0	0	0	0	0	0	0	0	0	0	0	0	0
C15650	RP11972	C15651	3.1.3.77	ENOPH1	1181.5	0	1181.5	0	1181.5	1289.5	0	0	0	0	0	0	0	0	0	0	0	0	0
C15777	RP11979	C15778	1.14.21.6	SC5D	1181.5	0	1181.5	0	1181.5	1289.5	0	0	0	0	0	0	0	0	0	0	0	0	0
C15777	RP11980	C15780	1.14.21.6	SC5D	1181.5	0	1181.5	0	1181.5	1289.5	0	0	0	0	0	0	0	0	0	0	0	0	0
C15780	RP11981	C15781	1.3.1.21	DHCR7	1181.5	0	1181.5	0	1181.5	1289.5	0	0	0	0	0	0	0	0	0	0	0	0	0
C15782	RP11982	C15783	1.14.21.6	SC5D	1181.5	0	1181.5	0	1181.5	1289.5	0	0	0	0	0	0	0	0	0	0	0	0	0
C15808	RP12008	C15816	1.1.1.170	NSDHL	1181.5	0	1181.5	0	1181.5	1289.5	0	0	0	0	0	0	0	0	0	0	0	0	0
C15811	RP13463	C15812	2.8.1.7	NFS1	1181.5	0	1181.5	0	1181.5	1289.5	0	0	0	0	0	0	0	0	0	0	0	0	0
C15972	RP12056	C15973	1.8.1.4	DLD	1181.5	0	1181.5	0	1181.5	1289.5	0	0	0	0	0	0	0	0	0	0	0	0	0
C15972	RP12057	C15975	1.2.4.4	BCKDHA; BCKDHB	1181.5	0	1181.5	0	1181.5	1289.5	0	0	0	0	0	0	0	0	0	0	0	0	0
C15972	RP12058	C15977	1.2.4.4	BCKDHA; BCKDHB	1181.5	0	1181.5	0	1181.5	1289.5	0	0	0	0	0	0	0	0	0	0	0	0	0
C15972	RP12059	C15979	1.2.4.4	BCKDHA; BCKDHB	1181.5	0	1181.5	0	1181.5	1289.5	0	0	0	0	0	0	0	0	0	0	0	0	0
C15972	RP12061	C16255	1.2.4.1	PDHA1; PDHA2; PDHB	1181.5	0	1181.5	0	1181.5	1289.5	0	0	0	0	0	0	0	0	0	0	0	0	0
C15973	RP12062	C15975	2.3.1.168	DBT	1181.5	0	1181.5	0	1181.5	1289.5	0	0	0	0	0	0	0	0	0	0	0	0	0
C15973	RP12063	C15977	2.3.1.168	DBT	1181.5	0	1181.5	0	1181.5	1289.5	0	0	0	0	0	0	0	0	0	0	0	0	0
C15973	RP12064	C15979	2.3.1.168	DBT	1181.5	0	1181.5	0	1181.5	1289.5	0	0	0	0	0	0	0	0	0	0	0	0	0
C15973	RP12066	C16255	2.3.1.12	DLAT	1181.5	0	1181.5	0	1181.5	1289.5	0	0	0	0	0	0	0	0	0	0	0	0	0
C15974	RP12067	C15975	1.2.4.4	BCKDHA; BCKDHB	1181.5	0	1181.5	0	1181.5	1289.5	0	0	0	0	0	0	0	0	0	0	0	0	0
C15976	RP12068	C15977	1.2.4.4	BCKDHA; BCKDHB	1181.5	0	1181.5	0	1181.5	1289.5	0	0	0	0	0	0	0	0	0	0	0	0	0
C15978	RP12069	C15979	1.2.4.4	BCKDHA; BCKDHB	1181.5	0	1181.5	0	1181.5	1289.5	0	0	0	0	0	0	0	0	0	0	0	0	0
C15979	RP12070	C15980	2.3.1.168	DBT	1181.5	0	1181.5	0	1181.5	1289.5	0	0	0	0	0	0	0	0	0	0	0	0	0
C15986	RP12074	C16151	spontaneous		1181.5	0	1181.5	0	1181.5	1289.5	0	0	0	0	0	0	0	0	0	0	0	0	0
C16075	RP15829	C19714	spontaneous		1181.5	0	1181.5	0	1181.5	1289.5	0	0	0	0	0	0	0	0	0	0	0	0	0
C16138	RP15754	C20279	spontaneous		1181.5	0	1181.5	0	1181.5	1289.5	0	0	0	0	0	0	0	0	0	0	0	0	0
C16168	RP12089	C16374	1.3.3.6	ACOX1; ACOX3	1181.5	0	1181.5	0	1181.5	1289.5	0	0	0	0	0	0	0	0	0	0	0	0	0
C16172	RP12091	C16387	1.3.3.6	ACOX1; ACOX3	1181.5	0	1181.5	0	1181.5	1289.5	0	0	0	0	0	0	0	0	0	0	0	0	0
C16173	RP12273	C16389	2.3.1.16	ACAA1; HADHB; ACAA2	1181.5	0	1181.5	0	1181.5	1289.5	0	0	0	0	0	0	0	0	0	0	0	0	0
C16220	RP12112	C16221	4.2.1.134	PTPLA; PTPLB	1181.5	0	1181.5	0	1181.5	1289.5	0	0	0	0	0	0	0	0	0	0	0	0	0
C16236	RP12120	C16237	2.8.1.8	LIAS	1181.5	0	1181.5	0	1181.5	1289.5	0	0	0	0	0	0	0	0	0	0	0	0	0
C16236	RP12121	C16240	2.3.1.181	LIPT2	1181.5	0	1181.5	0	1181.5	1289.5	0	0	0	0	0	0	0	0	0	0	0	0	0
C16237	RP12123	C16239	2.3.1.181	LIPT2	1181.5	0	1181.5	0	1181.5	1289.5	0	0	0	0	0	0	0	0	0	0	0	0	0
C16237	RP12124	C16240	2.3.1.181	LIPT2	1181.5	0	1181.5	0	1181.5	1289.5	0	0	0	0	0	0	0	0	0	0	0	0	0
C16237	RP12783	C16832	1.8.1.4	DLD	1181.5	0	1181.5	0	1181.5	1289.5	0	0	0	0	0	0	0	0	0	0	0	0	0
C16324	RP12161	C16325	spontaneous		1181.5	0	1181.5	0	1181.5	1289.5	0	0	0	0	0	0	0	0	0	0	0	0	0
C16327	RP12162	C16328	1.3.3.6	ACOX1; ACOX3	1181.5	0	1181.5	0	1181.5	1289.5	0	0	0	0	0	0	0	0	0	0	0	0	0
C16328	RP12163	C16329	4.2.1.17	ECHS1; EHHADH; HADHA	1181.5	0	1181.5	0	1181.5	1289.5	0	0	0	0	0	0	0	0	0	0	0	0	0
C16330	RP12165	C16331	2.3.1.16	ACAA1; HADHB; ACAA2	1181.5	0	1181.5	0	1181.5	1289.5	0	0	0	0	0	0	0	0	0	0	0	0	0
C16330	RP12164	C16329	1.1.1.211; 1.1.1.35	HADHA; EHHADH; HSD17B10; HADH; HSD17B4	1181.5	0	1181.5	0	1181.5	1289.5	0	0	0	0	0	0	0	0	0	0	0	0	0
C16331	RP12166	C16332	1.3.3.6	ACOX1; ACOX3	1181.5	0	1181.5	0	1181.5	1289.5	0	0	0	0	0	0	0	0	0	0	0	0	0
C16332	RP12167	C16333	4.2.1.17	ECHS1; EHHADH; HADHA	1181.5	0	1181.5	0	1181.5	1289.5	0	0	0	0	0	0	0	0	0	0	0	0	0
C16334	RP12169	C16335	2.3.1.16	ACAA1; HADHB; ACAA2	1181.5	0	1181.5	0	1181.5	1289.5	0	0	0	0	0	0	0	0	0	0	0	0	0
C16334	RP12168	C16333	1.1.1.211; 1.1.1.35	HADHA; EHHADH; HSD17B10; HADH; HSD17B4	1181.5	0	1181.5	0	1181.5	1289.5	0	0	0	0	0	0	0	0	0	0	0	0	0
C16335	RP12170	C16336	1.3.3.6	ACOX1; ACOX3	1181.5	0	1181.5	0	1181.5	1289.5	0	0	0	0	0	0	0	0	0	0	0	0	0
C16336	RP12171	C16337	4.2.1.17	ECHS1; EHHADH; HADHA	1181.5	0	1181.5	0	1181.5	1289.5	0	0	0	0	0	0	0	0	0	0	0	0	0
C16338	RP12173	C16339	2.3.1.16	ACAA1; HADHB; ACAA2	1181.5	0	1181.5	0	1181.5	1289.5	0	0	0	0	0	0	0	0	0	0	0	0	0
C16338	RP12172	C16337	1.1.1.211; 1.1.1.35	HADHA; EHHADH; HSD17B10; HADH; HSD17B4	1181.5	0	1181.5	0	1181.5	1289.5	0	0	0	0	0	0	0	0	0	0	0	0	0
C16353	RP12175	C16355	1.17.3.2	XDH	1181.5	0	1181.5	0	1181.5	1289.5	0	0	0	0	0	0	0	0	0	0	0	0	0
C16358	RP12176	C16359	1.17.3.2	XDH	1181.5	0	1181.5	0	1181.5	1289.5	0	0	0	0	0	0	0	0	0	0	0	0	0
C16365	RP12180	C16366	spontaneous		1181.5	0	1181.5	0	1181.5	1289.5	0	0	0	0	0	0	0	0	0	0	0	0	0
C16453	RP14743	C19563	1.14.14.1	CYP1A1; CYP1A2; CYP1B1; CYP3A7; CYP2A13; CYP2C8; CYP2C18; CYP2D6; CYP2F1; CYP2J2; CYP3A5; CYP4F8; CYP2S1; CYP3A43; CYP4X1	1181.5	0	1181.5	0	1181.5	1289.5	0	0	0	0	0	0	0	0	0	0	0	0	0
C16453	RP14745	C19566	1.14.14.1	CYP1A1; CYP1A2; CYP1B1; CYP3A7; CYP2A13; CYP2C8; CYP2C18; CYP2D6; CYP2F1; CYP2J2; CYP3A5; CYP4F8; CYP2S1; CYP3A43; CYP4X1	1181.5	0	1181.5	0	1181.5	1289.5	0	0	0	0	0	0	0	0	0	0	0	0	0
C16453	RP14742	C19574	1.1.1.146; 1.1.1.184; 1.3.1.20	HSD11B1; CBR1; CBR3; AKR1C4; AKR1C1; AKR1C2; DHDH	1181.5	0	1181.5	0	1181.5	1289.5	0	0	0	0	0	0	0	0	0	0	0	0	0
C16543	RP13305	C16837	3.1.1.1	CES1; CES2	1181.5	0	1181.5	0	1181.5	1289.5	0	0	0	0	0	0	0	0	0	0	0	0	0
C16546	RP13210	C16547	1.14.14.1	CYP1A1; CYP1A2; CYP1B1; CYP3A7; CYP2A13; CYP2C8; CYP2C18; CYP2D6; CYP2F1; CYP2J2; CYP3A5; CYP4F8; CYP2S1; CYP3A43; CYP4X1	1181.5	0	1181.5	0	1181.5	1289.5	0	0	0	0	0	0	0	0	0	0	0	0	0
C16556	RP13217	C16559	spontaneous		1181.5	0	1181.5	0	1181.5	1289.5	0	0	0	0	0	0	0	0	0	0	0	0	0
C16561	RP13312	C11735	3.1.1.1	CES1; CES2	1181.5	0	1181.5	0	1181.5	1289.5	0	0	0	0	0	0	0	0	0	0	0	0	0
C16586	RP13225	C16587	1.1.1.1	ADH1A; ADH1B; ADH1C; ADH4; ADH5; ADH6; ADH7	1181.5	0	1181.5	0	1181.5	1289.5	0	0	0	0	0	0	0	0	0	0	0	0	0
C16587	RP13226	C16591	1.2.1.5	ALDH3A1; ALDH1A3; ALDH3B1; ALDH3B2	1181.5	0	1181.5	0	1181.5	1289.5	0	0	0	0	0	0	0	0	0	0	0	0	0
C16591	RP13233	C16596	spontaneous		1181.5	0	1181.5	0	1181.5	1289.5	0	0	0	0	0	0	0	0	0	0	0	0	0
C16595	RP13235	C16596	1.1.1.1	ADH1A; ADH1B; ADH1C; ADH4; ADH5; ADH6; ADH7	1181.5	0	1181.5	0	1181.5	1289.5	0	0	0	0	0	0	0	0	0	0	0	0	0
C16608	RP13241	C16609	1.14.14.1	CYP1A1; CYP1A2; CYP1B1; CYP3A7; CYP2A13; CYP2C8; CYP2C18; CYP2D6; CYP2F1; CYP2J2; CYP3A5; CYP4F8; CYP2S1; CYP3A43; CYP4X1	1181.5	0	1181.5	0	1181.5	1289.5	0	0	0	0	0	0	0	0	0	0	0	0	0
C16608	RP13242	C16612	1.4.3.4	MAOA; MAOB	1181.5	0	1181.5	0	1181.5	1289.5	0	0	0	0	0	0	0	0	0	0	0	0	0
C16608	RP11053	C00218	1.4.3.4	MAOA; MAOB	1181.5	0	1181.5	0	1181.5	1289.5	0	0	0	0	0	0	0	0	0	0	0	0	0
C16609	RP13243	C16612	1.4.3.4	MAOA; MAOB	1181.5	0	1181.5	0	1181.5	1289.5	0	0	0	0	0	0	0	0	0	0	0	0	0
C16610	RP13244	C16612	1.2.3.1	AOX1	1181.5	0	1181.5	0	1181.5	1289.5	0	0	0	0	0	0	0	0	0	0	0	0	0
C16614	RP13245	C16615	2.4.2.8	HPRT1	1181.5	0	1181.5	0	1181.5	1289.5	0	0	0	0	0	0	0	0	0	0	0	0	0
C16614	RP03329	C01756	2.1.1.67	TPMT	1181.5	0	1181.5	0	1181.5	1289.5	0	0	0	0	0	0	0	0	0	0	0	0	0
C16618	RP13247	C16619	6.3.5.2	GMPS	1181.5	0	1181.5	0	1181.5	1289.5	0	0	0	0	0	0	0	0	0	0	0	0	0
C16619	RP13248	C16620	2.1.1.67	TPMT	1181.5	0	1181.5	0	1181.5	1289.5	0	0	0	0	0	0	0	0	0	0	0	0	0
C16630	RP13249	C16631	3.5.2.2	DPYS	1181.5	0	1181.5	0	1181.5	1289.5	0	0	0	0	0	0	0	0	0	0	0	0	0
C16631	RP13250	C16632	3.5.1.6	UPB1	1181.5	0	1181.5	0	1181.5	1289.5	0	0	0	0	0	0	0	0	0	0	0	0	0
C16633	RP13251	C16634	2.7.1.48	UCK2; UCKL1; UCK1	1181.5	0	1181.5	0	1181.5	1289.5	0	0	0	0	0	0	0	0	0	0	0	0	0
C16641	RP13303	C16836	3.1.1.1	CES1; CES2	1181.5	0	1181.5	0	1181.5	1289.5	0	0	0	0	0	0	0	0	0	0	0	0	0
C16681	RP13261	C16682	1.1.1.315	RDH5	1181.5	0	1181.5	0	1181.5	1289.5	0	0	0	0	0	0	0	0	0	0	0	0	0
C16756	RP14720	C19594	1.14.14.1	CYP1A1; CYP1A2; CYP1B1; CYP3A7; CYP2A13; CYP2C8; CYP2C18; CYP2D6; CYP2F1; CYP2J2; CYP3A5; CYP4F8; CYP2S1; CYP3A43; CYP4X1	1181.5	0	1181.5	0	1181.5	1289.5	0	0	0	0	0	0	0	0	0	0	0	0	0
C17333	RP13726	C17335	1.14.13.100	CYP7B1	1181.5	0	1181.5	0	1181.5	1289.5	0	0	0	0	0	0	0	0	0	0	0	0	0
C17335	RP13728	C17337	1.1.1.181	HSD3B7	1181.5	0	1181.5	0	1181.5	1289.5	0	0	0	0	0	0	0	0	0	0	0	0	0
C17336	RP13722	C17337	1.14.13.15	CYP27A1	1181.5	0	1181.5	0	1181.5	1289.5	0	0	0	0	0	0	0	0	0	0	0	0	0
C17345	RP13721	C17346	5.1.99.4	AMACR	1181.5	0	1181.5	0	1181.5	1289.5	0	0	0	0	0	0	0	0	0	0	0	0	0
C17554	RP13767	C17559	2.1.1.114	COQ3	1181.5	0	1181.5	0	1181.5	1289.5	0	0	0	0	0	0	0	0	0	0	0	0	0
C17560	RP15715	C17561	2.1.1.201	COQ5	1181.5	0	1181.5	0	1181.5	1289.5	0	0	0	0	0	0	0	0	0	0	0	0	0
C18026	RP15619	C20238	5.1.99.1	MCEE	1181.5	0	1181.5	0	1181.5	1289.5	0	0	0	0	0	0	0	0	0	0	0	0	0
C18041	RP14149	C18042	1.1.1.213	AKR1C4; AKR1C1; AKR1C2; AKR1C3	1181.5	0	1181.5	0	1181.5	1289.5	0	0	0	0	0	0	0	0	0	0	0	0	0
C18870	RP14640	C18871	spontaneous		1181.5	0	1181.5	0	1181.5	1289.5	0	0	0	0	0	0	0	0	0	0	0	0	0
C19488	RP14735	C19489	1.14.14.1	CYP1A1; CYP1A2; CYP1B1; CYP3A7; CYP2A13; CYP2C8; CYP2C18; CYP2D6; CYP2F1; CYP2J2; CYP3A5; CYP4F8; CYP2S1; CYP3A43; CYP4X1	1181.5	0	1181.5	0	1181.5	1289.5	0	0	0	0	0	0	0	0	0	0	0	0	0
C19488	RP14770	C19604	1.14.14.1	CYP1A1; CYP1A2; CYP1B1; CYP3A7; CYP2A13; CYP2C8; CYP2C18; CYP2D6; CYP2F1; CYP2J2; CYP3A5; CYP4F8; CYP2S1; CYP3A43; CYP4X1	1181.5	0	1181.5	0	1181.5	1289.5	0	0	0	0	0	0	0	0	0	0	0	0	0
C19489	RP14737	C19490	3.3.2.9	EPHX1	1181.5	0	1181.5	0	1181.5	1289.5	0	0	0	0	0	0	0	0	0	0	0	0	0
C19490	RP14739	C19559	1.14.14.1	CYP1A1; CYP1A2; CYP1B1; CYP3A7; CYP2A13; CYP2C8; CYP2C18; CYP2D6; CYP2F1; CYP2J2; CYP3A5; CYP4F8; CYP2S1; CYP3A43; CYP4X1	1181.5	0	1181.5	0	1181.5	1289.5	0	0	0	0	0	0	0	0	0	0	0	0	0
C19491	RP15776	C20312	spontaneous		1181.5	0	1181.5	0	1181.5	1289.5	0	0	0	0	0	0	0	0	0	0	0	0	0
C19561	RP14766	C19562	2.8.2.14	SULT2A1	1181.5	0	1181.5	0	1181.5	1289.5	0	0	0	0	0	0	0	0	0	0	0	0	0
C19563	RP14757	C19564	spontaneous		1181.5	0	1181.5	0	1181.5	1289.5	0	0	0	0	0	0	0	0	0	0	0	0	0
C19563	RP14758	C00067	spontaneous		1181.5	0	1181.5	0	1181.5	1289.5	0	0	0	0	0	0	0	0	0	0	0	0	0
C19564	RP14842	C19565	spontaneous		1181.5	0	1181.5	0	1181.5	1289.5	0	0	0	0	0	0	0	0	0	0	0	0	0
C19566	RP14761	C19567	spontaneous		1181.5	0	1181.5	0	1181.5	1289.5	0	0	0	0	0	0	0	0	0	0	0	0	0
C19566	RP14762	C19568	spontaneous		1181.5	0	1181.5	0	1181.5	1289.5	0	0	0	0	0	0	0	0	0	0	0	0	0
C19568	RP14764	C19577	spontaneous		1181.5	0	1181.5	0	1181.5	1289.5	0	0	0	0	0	0	0	0	0	0	0	0	0
C19574	RP14747	C19577	1.14.14.1	CYP1A1; CYP1A2; CYP1B1; CYP3A7; CYP2A13; CYP2C8; CYP2C18; CYP2D6; CYP2F1; CYP2J2; CYP3A5; CYP4F8; CYP2S1; CYP3A43; CYP4X1	1181.5	0	1181.5	0	1181.5	1289.5	0	0	0	0	0	0	0	0	0	0	0	0	0
C19574	RP14749	C19580	1.14.14.1	CYP1A1; CYP1A2; CYP1B1; CYP3A7; CYP2A13; CYP2C8; CYP2C18; CYP2D6; CYP2F1; CYP2J2; CYP3A5; CYP4F8; CYP2S1; CYP3A43; CYP4X1	1181.5	0	1181.5	0	1181.5	1289.5	0	0	0	0	0	0	0	0	0	0	0	0	0
C19574	RP14751	C19605	2.4.1.17	UGT2B4; UGT2B7; UGT2B10; UGT2B15; UGT2B17; UGT2B11; UGT2A1; UGT2B28; UGT1A10; UGT1A8; UGT1A7; UGT1A6; UGT1A5; UGT1A9; UGT1A4; UGT1A1; UGT1A3; UGT2A3; UGT2A2	1181.5	0	1181.5	0	1181.5	1289.5	0	0	0	0	0	0	0	0	0	0	0	0	0
C19574	RP14754	C19606	2.4.1.17	UGT2B4; UGT2B7; UGT2B10; UGT2B15; UGT2B17; UGT2B11; UGT2A1; UGT2B28; UGT1A10; UGT1A8; UGT1A7; UGT1A6; UGT1A5; UGT1A9; UGT1A4; UGT1A1; UGT1A3; UGT2A3; UGT2A2	1181.5	0	1181.5	0	1181.5	1289.5	0	0	0	0	0	0	0	0	0	0	0	0	0
C19577	RP14763	C19578	spontaneous		1181.5	0	1181.5	0	1181.5	1289.5	0	0	0	0	0	0	0	0	0	0	0	0	0
C19580	RP14759	C19581	spontaneous		1181.5	0	1181.5	0	1181.5	1289.5	0	0	0	0	0	0	0	0	0	0	0	0	0
C19580	RP14760	C00067	spontaneous		1181.5	0	1181.5	0	1181.5	1289.5	0	0	0	0	0	0	0	0	0	0	0	0	0
C19581	RP14846	C19582	spontaneous		1181.5	0	1181.5	0	1181.5	1289.5	0	0	0	0	0	0	0	0	0	0	0	0	0
C19586	RP14728	C19588	3.3.2.9	EPHX1	1181.5	0	1181.5	0	1181.5	1289.5	0	0	0	0	0	0	0	0	0	0	0	0	0
C19604	RP14768	C19607	3.3.2.9	EPHX1	1181.5	0	1181.5	0	1181.5	1289.5	0	0	0	0	0	0	0	0	0	0	0	0	0
C19673	RP15916	C20372	2.3.1.179	OXSM	1181.5	0	1181.5	0	1181.5	1289.5	0	0	0	0	0	0	0	0	0	0	0	0	0
C20120	RP15469	C20119	2.5.1.58	FNTA; FNTB	1181.5	0	1181.5	0	1181.5	1289.5	0	0	0	0	0	0	0	0	0	0	0	0	0
C20231	RP15646	C20254	spontaneous		1181.5	0	1181.5	0	1181.5	1289.5	0	0	0	0	0	0	0	0	0	0	0	0	0
C20375	RP15923	C20376	2.3.1.179	OXSM	1181.5	0	1181.5	0	1181.5	1289.5	0	0	0	0	0	0	0	0	0	0	0	0	0
C00125	RP00038	C00126	1.1.2.4; 1.10.2.2; 1.9.3.1	LDHD; UQCRFS1; COX1	1181.5	0	1181.5	0	1181.5	1289.5	0	0	0	0	0	0	0	0	0	0	0	0	0
C00161	RP00068	C05167	1.4.1.3; 1.4.3.1; 1.4.3.2; 1.4.3.3; 4.3.1.17; 4.3.1.19	GLUD1; GLUD2; DDO; IL4I1; DAO; SDS; SDSL; SDS; SDSL	1181.5	0	1181.5	0	1181.5	1289.5	0	0	0	0	0	0	0	0	0	0	0	0	0
C00161	RP00120	C00405	1.4.3.3	DAO	1181.5	0	1181.5	0	1181.5	1289.5	0	0	0	0	0	0	0	0	0	0	0	0	0
C00161	RP01444	C15565	1.1.3.15	HAO2; HAO1	1181.5	0	1181.5	0	1181.5	1289.5	0	0	0	0	0	0	0	0	0	0	0	0	0
C00067	RP00094	C00132	1.11.1.6; 1.11.1.7	CAT; LPO; EPX; PRDX6	1181.5	0	1181.5	0	1181.5	1289.5	0	0	0	0	0	0	0	0	0	0	0	0	0
C00067	RP00529	C00218	1.4.3.21	AOC2; AOC3	1181.5	0	1181.5	0	1181.5	1289.5	0	0	0	0	0	0	0	0	0	0	0	0	0
C00067	RP16227	C18235	spontaneous		1181.5	0	1181.5	0	1181.5	1289.5	0	0	0	0	0	0	0	0	0	0	0	0	0
C00132	RP14542	C18345	spontaneous		1181.5	0	1181.5	0	1181.5	1289.5	0	0	0	0	0	0	0	0	0	0	0	0	0
C00490	RP00140	C00531	6.2.1.4; 6.2.1.5	SUCLG2; SUCLG1; SUCLA2; SUCLG2; SUCLG1; SUCLA2	1181.5	0	1181.5	0	1181.5	1289.5	0	0	0	0	0	0	0	0	0	0	0	0	0
C00060	RP00967	C02133	3.6.1.7	ACYP1; ACYP2	1181.5	0	1181.5	0	1181.5	1289.5	0	0	0	0	0	0	0	0	0	0	0	0	0
C00060	RP00972	C02119	3.7.1.5	FAHD1	1181.5	0	1181.5	0	1181.5	1289.5	0	0	0	0	0	0	0	0	0	0	0	0	0
C00060	RP00976	C02715	3.5.1.15	ASPA; ACY3	1181.5	0	1181.5	0	1181.5	1289.5	0	0	0	0	0	0	0	0	0	0	0	0	0
C00060	RP01020	C02391	3.1.1.1	CES1; CES2	1181.5	0	1181.5	0	1181.5	1289.5	0	0	0	0	0	0	0	0	0	0	0	0	0
C00060	RP01390	C02850	3.5.1.14	ACY1	1181.5	0	1181.5	0	1181.5	1289.5	0	0	0	0	0	0	0	0	0	0	0	0	0
C00060	RP05471	C00241	3.5.1.12; 3.5.1.2; 3.5.1.3; 3.5.1.6	BTD; GLS; GLS2; NIT2; UPB1	1181.5	0	1181.5	0	1181.5	1289.5	0	0	0	0	0	0	0	0	0	0	0	0	0
C00738	RP00207	C02965	2.7.1.1	HK1; HK2; HK3; HKDC1	1181.5	0	1181.5	0	1181.5	1289.5	0	0	0	0	0	0	0	0	0	0	0	0	0
C00370	RP00226	C01958	2.3.1.43; 3.1.1.13	LCAT; CEL; LIPA	1181.5	0	1181.5	0	1181.5	1289.5	0	0	0	0	0	0	0	0	0	0	0	0	0
C02315	RP00255	C02582	1.8.4.2	TXNDC12	1181.5	0	1181.5	0	1181.5	1289.5	0	0	0	0	0	0	0	0	0	0	0	0	0
C00717	RP00272	C01370	1.1.1.21	AKR1B1; AKR1B10	1181.5	0	1181.5	0	1181.5	1289.5	0	0	0	0	0	0	0	0	0	0	0	0	0
C00585	RP00402	C01167	2.7.10.1; 2.7.10.2; 2.7.12.1; 2.7.12.2; 3.1.3.48	ALK; CSF1R; EGFR; EPHA2; EPHA1; EPHA3; EPHA4; EPHA5; EPHA7; EPHA8; EPHB1; EPHB2; EPHB3; EPHB4; EPHB6; ERBB2; ERBB3; ERBB4; FGFR1; FGFR3; FGFR2; FGFR4; FLT1; FLT3; FLT4; IGF1R; INSR; INSRR; KDR; KIT; MET; NTRK1; NTRK2; NTRK3; PDGFRA; PDGFRB; RET; TEK; EPHA6; ABL1; ABL2; BTK; CSK; PTK2B; FES; FGR; FYN; HCK; ITK; JAK1; JAK2; JAK3; LCK; LYN; MATK; PTK2; SRC; SYK; TEC; TXK; TYK2; YES1; ZAP70; CLK1; MA…	1181.5	0	1181.5	0	1181.5	1289.5	0	0	0	0	0	0	0	0	0	0	0	0	0
C00349	RP00426	C01205	2.6.1.40	AGXT2	1181.5	0	1181.5	0	1181.5	1289.5	0	0	0	0	0	0	0	0	0	0	0	0	0
C00349	RP01937	C01188	1.1.1.31	HIBADH	1181.5	0	1181.5	0	1181.5	1289.5	0	0	0	0	0	0	0	0	0	0	0	0	0
C00591	RP00501	C01064	2.7.7.43	CMAS	1181.5	0	1181.5	0	1181.5	1289.5	0	0	0	0	0	0	0	0	0	0	0	0	0
C00591	RP02336	C01200	3.1.3.29	NANP	1181.5	0	1181.5	0	1181.5	1289.5	0	0	0	0	0	0	0	0	0	0	0	0	0
C04730	RP11521	C06133	2.4.99.8	ST8SIA1	1181.5	0	1181.5	0	1181.5	1289.5	0	0	0	0	0	0	0	0	0	0	0	0	0
C06135	RP00815	C06136	2.4.1.62; 3.2.1.23	B3GALT4; GLB1	1181.5	0	1181.5	0	1181.5	1289.5	0	0	0	0	0	0	0	0	0	0	0	0	0
C04530	RP00764	C04814	1.14.13.72	MSMO1; FAXDC2	1181.5	0	1181.5	0	1181.5	1289.5	0	0	0	0	0	0	0	0	0	0	0	0	0
C04530	RP15848	C04840	1.14.13.72	MSMO1; FAXDC2	1181.5	0	1181.5	0	1181.5	1289.5	0	0	0	0	0	0	0	0	0	0	0	0	0
C04814	RP09134	C11509	1.14.13.72	MSMO1; FAXDC2	1181.5	0	1181.5	0	1181.5	1289.5	0	0	0	0	0	0	0	0	0	0	0	0	0
C05176	RP00780	C05202	1.14.18.1	TYR	1181.5	0	1181.5	0	1181.5	1289.5	0	0	0	0	0	0	0	0	0	0	0	0	0
C05673	RP08361	C05675	2.7.8.1	CEPT1; EPT1	1181.5	0	1181.5	0	1181.5	1289.5	0	0	0	0	0	0	0	0	0	0	0	0	0
C05712	RP00806	C05713	3.2.1.21	GBA3	1181.5	0	1181.5	0	1181.5	1289.5	0	0	0	0	0	0	0	0	0	0	0	0	0
C06139	RP00816	C06140	3.2.1.18	NEU1; NEU2; NEU3; NEU4	1181.5	0	1181.5	0	1181.5	1289.5	0	0	0	0	0	0	0	0	0	0	0	0	0
C06139	RP04709	C06138	2.4.99.8	ST8SIA1	1181.5	0	1181.5	0	1181.5	1289.5	0	0	0	0	0	0	0	0	0	0	0	0	0
C06140	RP00817	C06141	2.4.99.4; 3.2.1.18	ST3GAL1; ST3GAL2; ST3GAL4; NEU1; NEU2; NEU3; NEU4	1181.5	0	1181.5	0	1181.5	1289.5	0	0	0	0	0	0	0	0	0	0	0	0	0
C06141	RP11653	C06134	2.4.1.62	B3GALT4	1181.5	0	1181.5	0	1181.5	1289.5	0	0	0	0	0	0	0	0	0	0	0	0	0
C06102	RP00819	C06103	1.1.1.2	AKR1A1	1181.5	0	1181.5	0	1181.5	1289.5	0	0	0	0	0	0	0	0	0	0	0	0	0
C06102	RP04695	C03241	spontaneous		1181.5	0	1181.5	0	1181.5	1289.5	0	0	0	0	0	0	0	0	0	0	0	0	0
C06103	RP03377	C01880	3.1.1.17	RGN	1181.5	0	1181.5	0	1181.5	1289.5	0	0	0	0	0	0	0	0	0	0	0	0	0
C00069	RP01019	C02000	2.8.2.2	SULT2B1	1181.5	0	1181.5	0	1181.5	1289.5	0	0	0	0	0	0	0	0	0	0	0	0	0
C00069	RP01021	C02391	3.1.1.1	CES1; CES2	1181.5	0	1181.5	0	1181.5	1289.5	0	0	0	0	0	0	0	0	0	0	0	0	0
C00069	RP10872	C02475	3.2.1.51	FUCA1	1181.5	0	1181.5	0	1181.5	1289.5	0	0	0	0	0	0	0	0	0	0	0	0	0
C00069	RP11304	C15498	1.11.1.15	PRDX6	1181.5	0	1181.5	0	1181.5	1289.5	0	0	0	0	0	0	0	0	0	0	0	0	0
C00090	RP01116	C04221	1.3.1.20	AKR1C4; AKR1C1; AKR1C2; DHDH	1181.5	0	1181.5	0	1181.5	1289.5	0	0	0	0	0	0	0	0	0	0	0	0	0
C00090	RP01125	C01502	2.1.1.6	COMT	1181.5	0	1181.5	0	1181.5	1289.5	0	0	0	0	0	0	0	0	0	0	0	0	0
C00090	RP03123	C02351	1.14.18.1	TYR	1181.5	0	1181.5	0	1181.5	1289.5	0	0	0	0	0	0	0	0	0	0	0	0	0
C00090	RP10927	C16484	spontaneous		1181.5	0	1181.5	0	1181.5	1289.5	0	0	0	0	0	0	0	0	0	0	0	0	0
C04500	RP04135	C04537	2.4.1.141	ALG13; ALG14	1181.5	0	1181.5	0	1181.5	1289.5	0	0	0	0	0	0	0	0	0	0	0	0	0
C00611	RP04176	C04886	2.4.99.1	ST6GAL1; ST6GAL2	1181.5	0	1181.5	0	1181.5	1289.5	0	0	0	0	0	0	0	0	0	0	0	0	0
C00850	RP01382	C15584	2.8.2.1	SULT1A2; SULT1A1; SULT1A3; SULT1A4	1181.5	0	1181.5	0	1181.5	1289.5	0	0	0	0	0	0	0	0	0	0	0	0	0
C00599	RP02350	C03091	1.3.1.3	AKR1D1	1181.5	0	1181.5	0	1181.5	1289.5	0	0	0	0	0	0	0	0	0	0	0	0	0
C00599	RP02351	C03238	1.3.1.22	SRD5A1; SRD5A2; SRD5A3	1181.5	0	1181.5	0	1181.5	1289.5	0	0	0	0	0	0	0	0	0	0	0	0	0
C05928	RP04796	C05929	6.3.2.17	FPGS	1181.5	0	1181.5	0	1181.5	1289.5	0	0	0	0	0	0	0	0	0	0	0	0	0
C00248	RP01696	C00579	1.8.1.4	DLD	1181.5	0	1181.5	0	1181.5	1289.5	0	0	0	0	0	0	0	0	0	0	0	0	0
C01086	RP02858	C01122	4.2.1.17	ECHS1; EHHADH; HADHA	1181.5	0	1181.5	0	1181.5	1289.5	0	0	0	0	0	0	0	0	0	0	0	0	0
C00339	RP01901	C02434	2.3.1.75	DGAT1; DGAT2; AWAT2	1181.5	0	1181.5	0	1181.5	1289.5	0	0	0	0	0	0	0	0	0	0	0	0	0
C01188	RP02969	C04047	3.1.2.4	HIBCH	1181.5	0	1181.5	0	1181.5	1289.5	0	0	0	0	0	0	0	0	0	0	0	0	0
C00292	RP02174	C07565	2.3.1.5	NAT1; NAT2	1181.5	0	1181.5	0	1181.5	1289.5	0	0	0	0	0	0	0	0	0	0	0	0	0
C00521	RP02239	C00964	1.14.13.48	CYP2C19; CYP2C9	1181.5	0	1181.5	0	1181.5	1289.5	0	0	0	0	0	0	0	0	0	0	0	0	0
C00521	RP02241	C02452	1.14.13.49	CYP2C19; CYP2C9	1181.5	0	1181.5	0	1181.5	1289.5	0	0	0	0	0	0	0	0	0	0	0	0	0
C05674	RP02328	C06459	2.7.7.15	PCYT1A; PCYT1B	1181.5	0	1181.5	0	1181.5	1289.5	0	0	0	0	0	0	0	0	0	0	0	0	0
C05674	RP08363	C05676	2.7.8.2	CEPT1; CHPT1	1181.5	0	1181.5	0	1181.5	1289.5	0	0	0	0	0	0	0	0	0	0	0	0	0
C01200	RP02484	C00686	2.5.1.57	NANS	1181.5	0	1181.5	0	1181.5	1289.5	0	0	0	0	0	0	0	0	0	0	0	0	0
C00619	RP02374	C01034	5.3.3.1	HSD3B1; HSD3B2	1181.5	0	1181.5	0	1181.5	1289.5	0	0	0	0	0	0	0	0	0	0	0	0	0
[truncated: 192 more rows]
