# Supplementary material for: Metaboverse enables automated discovery and visualization of diverse metabolic regulatory patterns
Source: Nat Cell Biol. 2023 Apr 3;25(4):616–25. doi: 10.1038/s41556-023-01117-9 (PMC10104781; doi:10.1038/s41556-023-01117-9)
Supplement: Source Data Fig. 5 — Source numerical data. [file 41556_2023_1117_MOESM7_ESM.zip › fig_5_source/README.md]

`ipa`: Outputs generated from IPA analysis of the LUAD metabolomics dataset    
`mns`: Outputs generated from MNS analysis of the mct1-del metabolomics dataset using the 180min timepoint
