# Supplementary material for: Metaboverse enables automated discovery and visualization of diverse metabolic regulatory patterns
Source: Nat Cell Biol. 2023 Apr 3;25(4):616–25. doi: 10.1038/s41556-023-01117-9 (PMC10104781; doi:10.1038/s41556-023-01117-9)
Supplement: Source Data Extended Data Fig./Table 8 — Source numerical data. [file 41556_2023_1117_MOESM10_ESM.zip]

Archive with 11 entries (11 files):
- ext_data_fig_8_source/mct1_12hr_metabolomics.txt
- ext_data_fig_8_source/metabolomics_180min.txt
- ext_data_fig_8_source/metabolomics_180min_kegg.txt
- ext_data_fig_8_source/metabolomics_timecourse_mct1.txt
- ext_data_fig_8_source/metabolomics_timecourse_mct1_merge.txt
- ext_data_fig_8_source/proteomics_mct1_12hr.txt
- ext_data_fig_8_source/sce_mct1_00hr_counts_diffx.tsv
- ext_data_fig_8_source/sce_mct1_03hr_counts_diffx.tsv
- ext_data_fig_8_source/sce_mct1_03hr_counts_diffx.txt
- ext_data_fig_8_source/sce_mct1_12hr_counts_diffx.txt
- ext_data_fig_8_source/summary.txt
